# Supplementary material for: Local Inflammation Precedes Diaphragm Wasting and Fibrotic Remodelling in a Mouse Model of Pancreatic Cancer
Source: J Cachexia Sarcopenia Muscle. 2025 Jan 15;16(1):e13668. doi: 10.1002/jcsm.13668 (PMC11733308; doi:10.1002/jcsm.13668)
Supplement: Supplementary file 2 — Data S1 Supporting Information [file JCSM-16-e13668-s006.xlsx]

## Sheet: Metadata
This file contains the output results from the DEQSeq2 analysis.
D8vsSham tab: This tab provides the results of the comparison between skeletal muscle harvested from tumor-bearing mice 8 days following KPC cell injection (i.e. D8) and those harvested from Sham mice
D10vsSham tab: This tab provides the results of the comparison between skeletal muscle harvested from tumor-bearing mice 10 days following KPC cell injection (i.e. D10) and those harvested from Sham mice
D12vsSham tab: This tab provides the results of the comparison between skeletal muscle harvested from tumor-bearing mice 12 days following KPC cell injection (i.e. D12) and those harvested from Sham mice
D14vsSham tab: This tab provides the results of the comparison between skeletal muscle harvested from tumor-bearing mice 14 days following KPC cell injection (i.e. D14) and those harvested from Sham mice
ENDvsSham tab: This tab provides the results of the comparison between skeletal muscle harvested from tumor-bearing mice 15-17 days following KPC cell injection (i.e. humane endpoint, END) and those harvested from Sham mice

## Sheet: D8vsSham
gene_id	D8_D20	D8_D21	D8_D22	SHAM_D12	SHAM_D14	SHAM_D15	log2FoldChange	pvalue	padj	gene_name	gene_chr	gene_start	gene_end	gene_strand	gene_length	gene_biotype	gene_description	tf_family	D8_D20_readcount	D8_D21_readcount	D8_D22_readcount	SHAM_D12_readcount	SHAM_D14_readcount	SHAM_D15_readcount	D8_D20_fpkm	D8_D21_fpkm	D8_D22_fpkm	SHAM_D12_fpkm	SHAM_D14_fpkm	SHAM_D15_fpkm
ENSMUSG00000026621	24.2163	11.6662	11.0766	58.0723	69.3717	36.9627	-1.80632	0.000845776	0.0136353	Marc1	1	184786767	184811313	-	2246	protein_coding	mitochondrial amidoxime reducing component 1 [Source:MGI Symbol;Acc:MGI:1913362]	-	26	13	11	55	67	35	0.512153	0.245395	0.238485	1.22097	1.4749	0.784247
ENSMUSG00000036469	86.6199	72.6896	132.92	55.9605	90.0797	93.991	0.281781	0.435003	0.73034	March1	8	65617900	66471637	+	7146	protein_coding	membrane-associated ring finger (C3HC4) 1 [Source:MGI Symbol;Acc:MGI:1920175]	-	93	81	132	53	87	89	0.575779	0.480567	0.899476	0.369798	0.601942	0.626789
ENSMUSG00000000486	100.591	56.5363	84.5852	51.7371	74.5487	86.5984	0.182308	0.624444	0.848622	Sept1	7	127214447	127233130	-	2763	protein_coding	septin 1 [Source:MGI Symbol;Acc:MGI:1858916]	-	108	63	84	49	72	82	1.72933	0.9667	1.48039	0.884233	1.2884	1.49358
ENSMUSG00000079557	976.104	1058.04	910.298	1182.56	1067.5	1273.63	-0.258742	0.0583778	0.244329	March2	17	33685692	33718670	-	5997	protein_coding	membrane-associated ring finger (C3HC4) 2 [Source:MGI Symbol;Acc:MGI:1925915]	-	1048	1179	904	1120	1031	1206	7.73149	8.33512	7.34029	9.31184	8.50008	10.1206
ENSMUSG00000073481	723.695	746.639	657.549	716.929	814.859	647.376	-0.0341572	0.821988	0.942443	Marc2	1	184813068	184846451	-	6629	protein_coding	mitochondrial amidoxime reducing component 2 [Source:MGI Symbol;Acc:MGI:1914497]	-	777	832	653	679	787	613	5.18572	5.32117	4.79672	5.10709	5.86982	4.65379
ENSMUSG00000026276	22.3535	19.7429	42.2926	24.2848	42.4514	30.6263	-0.210481	0.702852	0.88763	Sept2	1	93478964	93510260	+	7979	protein_coding	septin 2 [Source:MGI Symbol;Acc:MGI:97298]	-	24	22	42	23	41	29	0.133076	0.116898	0.256318	0.143724	0.254058	0.182913
ENSMUSG00000032656	25.1477	48.4597	60.418	33.7875	21.7434	23.2337	0.765843	0.14306	0.413116	March3	18	56761716	56925548	-	6006	protein_coding	membrane-associated ring finger (C3HC4) 3 [Source:MGI Symbol;Acc:MGI:2443667]	-	27	54	60	32	21	22	0.198891	0.381189	0.486457	0.265654	0.172875	0.184345
ENSMUSG00000022456	40.9815	54.7415	37.2578	32.7316	22.7788	30.6263	0.628327	0.186899	0.477016	Sept3	15	82274893	82294574	+	6620	protein_coding	septin 3 [Source:MGI Symbol;Acc:MGI:1345148]	-	44	61	37	31	22	29	0.294056	0.390664	0.272159	0.233483	0.16431	0.220462
ENSMUSG00000039372	13.0396	3.58961	0	6.33516	5.177	8.44863	-0.258707	0.841742	1	March4	1	72427112	72536930	-	4553	protein_coding	membrane-associated ring finger (C3HC4) 4 [Source:MGI Symbol;Acc:MGI:2683550]	-	14	4	0	6	5	8	0.13604	0.0372473	0	0.065706	0.0542964	0.0884274
ENSMUSG00000020486	305.498	284.477	244.693	284.026	306.478	227.057	0.0302751	0.884676	0.970079	Sept4	11	87568903	87590539	+	3563	protein_coding	septin 4 [Source:MGI Symbol;Acc:MGI:1270156]	-	328	317	243	269	296	215	4.07281	3.77203	3.321	3.76433	4.10747	3.03681
ENSMUSG00000023307	1101.84	1125.34	1066.38	1217.41	1166.89	1227.16	-0.132788	0.27601	0.586816	March5	19	37207543	37222139	+	2396	protein_coding	membrane-associated ring finger (C3HC4) 5 [Source:MGI Symbol;Acc:MGI:1915207]	-	1183	1254	1059	1153	1127	1162	21.8441	22.1893	21.5223	23.9935	23.256	24.407
ENSMUSG00000072214	29.8047	80.7662	57.3971	35.8992	30.0266	26.402	0.864079	0.0783124	0.291691	Sept5	16	18620502	18629954	-	3915	protein_coding	septin 5 [Source:MGI Symbol;Acc:MGI:1195461]	-	32	90	57	34	29	25	0.361621	0.974637	0.70896	0.433011	0.366239	0.321368
ENSMUSG00000039100	3654.8	3268.34	3207.19	4180.15	4068.08	3983.53	-0.271905	0.0123629	0.0915337	March6	15	31455891	31531053	-	9174	protein_coding	membrane-associated ring finger (C3HC4) 6 [Source:MGI Symbol;Acc:MGI:2442773]	-	3924	3642	3185	3959	3929	3772	18.9237	16.8311	16.9056	21.5168	21.1749	20.6922
ENSMUSG00000050379	185.348	109.483	161.115	108.754	147.027	101.384	0.351257	0.236689	0.545094	Sept6	X	36911326	36991794	-	9882	protein_coding	septin 6 [Source:MGI Symbol;Acc:MGI:1888939]	-	199	122	160	103	142	96	0.890931	0.523416	0.788413	0.519689	0.710464	0.488901
ENSMUSG00000026977	648.252	728.691	950.576	874.252	744.452	817.405	-0.0663075	0.695762	0.883532	March7	2	60209887	60250676	+	10391	protein_coding	membrane-associated ring finger (C3HC4) 7 [Source:MGI Symbol;Acc:MGI:1931053]	-	696	812	944	828	719	774	2.96338	3.31307	4.42378	3.97305	3.42113	3.74868
ENSMUSG00000001833	2484.97	2382.6	2753.05	2622.75	2337.93	2194.53	0.0907721	0.460015	0.748681	Sept7	9	25252439	25308571	+	11631	protein_coding	septin 7 [Source:MGI Symbol;Acc:MGI:1335094]	-	2668	2655	2734	2484	2258	2078	10.1486	9.67786	11.4462	10.6484	9.59854	8.99131
ENSMUSG00000025702	1036.64	883.044	925.402	1141.38	1129.62	1055.02	-0.22536	0.0902799	0.316844	March8	6	116338024	116409540	+	9634	protein_coding	membrane-associated ring finger (C3HC4) 8 [Source:MGI Symbol;Acc:MGI:1919029]	-	1113	984	919	1081	1091	999	5.11122	4.33032	4.64502	5.59462	5.59908	5.21859
ENSMUSG00000018398	994.732	1119.06	1060.34	1110.76	853.169	1106.77	0.0479448	0.746159	0.907262	Sept8	11	53519257	53549565	+	6087	protein_coding	septin 8 [Source:MGI Symbol;Acc:MGI:894310]	-	1068	1247	1053	1052	824	1048	7.76254	8.68551	8.42372	8.61715	6.69302	8.66468
ENSMUSG00000040502	28.8733	55.6389	36.2508	40.1227	26.9204	53.86	0.000225673	0.999633	0.999954	March9	10	127055011	127060184	-	3037	protein_coding	membrane-associated ring finger (C3HC4) 9 [Source:MGI Symbol;Acc:MGI:2446144]	-	31	62	36	38	26	51	0.451599	0.865523	0.577214	0.623864	0.423279	0.845123
ENSMUSG00000059248	743.255	698.179	1036.17	557.494	631.594	579.787	0.485418	0.0060195	0.0559734	Sept9	11	117199661	117362325	+	7565	protein_coding	septin 9 [Source:MGI Symbol;Acc:MGI:1858222]	-	798	778	1029	528	610	549	4.66692	4.36016	6.62347	3.47998	3.98675	3.65223
ENSMUSG00000078627	0.931397	0	3.0209	0	0	0	2.76668	0.481459	1	March10	11	105360798	105456735	-	4249	protein_coding	membrane-associated ring finger (C3HC4) 10 [Source:MGI Symbol;Acc:MGI:2443469]	-	1	0	3	0	0	0	0.0104124	0	0.0343806	0	0	0
ENSMUSG00000019917	240.3	280.887	270.874	224.898	238.142	206.991	0.241301	0.233911	0.542045	Sept10	10	59141627	59221847	-	3110	protein_coding	septin 10 [Source:MGI Symbol;Acc:MGI:1918110]	-	258	313	269	213	230	196	3.67025	4.26693	4.21183	3.41484	3.6565	3.17169
ENSMUSG00000022269	4.65698	0	0	0	0	0	3.00917	0.447366	1	March11	15	26309048	26409576	+	2848	protein_coding	membrane-associated ring finger (C3HC4) 11 [Source:MGI Symbol;Acc:MGI:3608327]	-	5	0	0	0	0	0	0.0776723	0	0	0	0	0
ENSMUSG00000058013	1574.99	1485.2	1684.65	1742.17	1477.51	1758.37	-0.0693443	0.58876	0.828301	Sept11	5	93093437	93176447	+	9472	protein_coding	septin 11 [Source:MGI Symbol;Acc:MGI:1277214]	-	1691	1655	1673	1650	1427	1665	7.89838	7.40778	8.60069	8.68548	7.4487	8.84641
ENSMUSG00000109644	28.8733	12.5636	11.0766	7.39102	11.3894	15.8412	0.602228	0.438163	0.733189	0610005C13Rik	7	45567794	45575327	-	3583	antisense	RIKEN cDNA 0610005C13 gene [Source:MGI Symbol;Acc:MGI:1918911]	-	31	14	11	7	11	15	0.382781	0.165658	0.149494	0.0974098	0.15179	0.210688
ENSMUSG00000007777	190.936	209.095	210.456	250.239	297.16	270.356	-0.421943	0.0384232	0.189287	0610009B22Rik	11	51685386	51688874	-	998	protein_coding	RIKEN cDNA 0610009B22 gene [Source:MGI Symbol;Acc:MGI:1913300]	-	205	233	209	237	287	256	9.08781	9.89822	10.1975	11.8405	14.2184	12.9093
ENSMUSG00000086714	1.86279	8.07662	0	13.7262	3.1062	5.28039	-1.14095	0.412924	1	0610009E02Rik	2	26445696	26459390	+	1803	processed_transcript	RIKEN cDNA 0610009E02 gene [Source:MGI Symbol;Acc:MGI:3698435]	-	2	9	0	13	3	5	0.0490761	0.211631	0	0.3595	0.0822667	0.139563
ENSMUSG00000043644	71.7176	45.7675	32.2229	97.1391	118.036	84.4863	-0.99929	0.00917782	0.0755647	0610009L18Rik	11	120348678	120351190	+	619	bidirectional_promoter_lncRNA	RIKEN cDNA 0610009L18 gene [Source:MGI Symbol;Acc:MGI:1914088]	-	77	51	32	92	114	80	5.50346	3.4931	2.51732	7.41052	9.10568	6.5042
ENSMUSG00000042208	408.883	397.549	414.87	511.036	445.222	438.272	-0.191449	0.243475	0.552145	0610010F05Rik	11	23564961	23633639	-	5226	protein_coding	RIKEN cDNA 0610010F05 gene [Source:MGI Symbol;Acc:MGI:1918925]	-	439	443	412	484	430	415	3.71647	3.5939	3.8389	4.61772	4.06815	3.99644
ENSMUSG00000020831	17.6965	11.6662	8.05573	11.6145	9.31859	5.28039	0.515115	0.551398	0.808622	0610010K14Rik	11	70235206	70237914	-	1896	protein_coding	RIKEN cDNA 0610010K14 gene [Source:MGI Symbol;Acc:MGI:1915609]	-	19	13	8	11	9	5	0.443355	0.290695	0.205462	0.289272	0.234694	0.132717
ENSMUSG00000089755	31.6675	40.3831	20.1393	73.9102	33.1328	62.3086	-0.873709	0.0741636	0.282336	0610012D04Rik	17	87362239	87364462	-	531	antisense	RIKEN cDNA 0610012D04 gene [Source:MGI Symbol;Acc:MGI:1918926]	-	34	45	20	70	32	59	2.83283	3.59294	1.83406	6.57287	2.97957	5.59181
ENSMUSG00000107002	1168.9	1199.83	981.792	1336.72	1272.51	1287.36	-0.217418	0.101536	0.340164	0610012G03Rik	16	31947050	31948494	-	1445	protein_coding	RIKEN cDNA 0610012G03 gene [Source:MGI Symbol;Acc:MGI:1913301]	-	1255	1337	975	1266	1229	1219	38.4248	39.2279	32.8561	43.6835	42.0516	42.4552
ENSMUSG00000046683	5.58838	0	1.00697	6.33516	9.31859	6.33647	-1.73682	0.222233	1	0610025J13Rik	4	98321398	98331791	+	1121	antisense	RIKEN cDNA 0610025J13 gene [Source:MGI Symbol;Acc:MGI:1915618]	-	6	0	1	6	9	6	0.2368	0	0.0434383	0.266868	0.396949	0.269364
ENSMUSG00000058706	442.414	384.986	398.759	416.009	432.797	380.188	-0.00340838	0.983903	0.995492	0610030E20Rik	6	72347317	72353148	+	5832	protein_coding	RIKEN cDNA 0610030E20 gene [Source:MGI Symbol;Acc:MGI:1915614]	-	475	429	396	394	418	360	3.6034	3.11869	3.30641	3.36845	3.5437	3.10656
ENSMUSG00000099146	0	3.58961	0	0	3.1062	4.22431	-1.01749	0.675482	1	0610031O16Rik	3	138210716	138240405	-	2482	antisense	RIKEN cDNA 0610031O16 gene [Source:MGI Symbol;Acc:MGI:1915619]	-	0	4	0	0	3	4	0	0.0683267	0	0	0.059761	0.081106
ENSMUSG00000028608	544.867	555.492	585.048	478.304	490.779	579.787	0.121766	0.441146	0.735084	0610037L13Rik	4	107889813	107899384	+	5633	protein_coding	RIKEN cDNA 0610037L13 gene [Source:MGI Symbol;Acc:MGI:1921348]	-	585	619	581	453	474	549	4.59465	4.65889	5.02244	4.00968	4.16042	4.90487
ENSMUSG00000097882	13.971	17.948	24.1672	15.8379	32.0974	10.5608	-0.0634321	0.92642	0.980278	0610038B21Rik	8	77517056	77523898	+	3071	antisense	RIKEN cDNA 0610038B21 gene [Source:MGI Symbol;Acc:MGI:1917595]	-	15	20	24	15	31	10	0.216096	0.27611	0.380549	0.243536	0.499092	0.163876
ENSMUSG00000058812	0.931397	1.7948	5.03483	0	9.31859	1.05608	-0.427455	0.810458	1	0610039K10Rik	2	163644850	163645801	+	952	antisense	RIKEN cDNA 0610039K10 gene [Source:MGI Symbol;Acc:MGI:1915636]	-	1	2	5	0	9	1	0.0464728	0.0890687	0.255748	0	0.467416	0.0528637
ENSMUSG00000089889	14.9024	15.2558	28.1951	25.3406	27.9558	32.7384	-0.564095	0.335475	0.649497	0610040B10Rik	5	143329247	143332704	+	2098	antisense	RIKEN cDNA 0610040B10 gene [Source:MGI Symbol;Acc:MGI:1914922]	-	16	17	28	24	27	31	0.337404	0.343538	0.649877	0.570371	0.636292	0.74362
ENSMUSG00000087341	11.1768	11.6662	1.00697	6.33516	0	8.44863	0.695478	0.601761	1	0610040F04Rik	6	108577039	108660934	-	2150	antisense	RIKEN cDNA 0610040F04 gene [Source:MGI Symbol;Acc:MGI:1922644]	-	12	13	1	6	0	8	0.246933	0.256352	0.0226485	0.139144	0	0.18726
ENSMUSG00000060512	187.211	139.995	154.066	200.613	178.089	163.692	-0.172571	0.47718	0.761003	0610040J01Rik	5	63812363	63899625	+	2403	protein_coding	RIKEN cDNA 0610040J01 gene [Source:MGI Symbol;Acc:MGI:1923511]	-	201	156	153	190	172	155	3.70065	2.75234	3.10039	3.94231	3.53894	3.24618
ENSMUSG00000087361	30.7361	32.3065	29.202	23.2289	12.4248	25.3459	0.597836	0.292076	0.603861	0610043K17Rik	4	101353783	101399181	+	770	lincRNA	RIKEN cDNA 0610043K17 gene [Source:MGI Symbol;Acc:MGI:1915650]	-	33	36	29	22	12	24	1.89609	1.98218	1.83394	1.42457	0.770529	1.56861
ENSMUSG00000114511	0	0	2.01393	0	0	0	1.7869	0.657539	1	0710001A04Rik	18	25713770	25719147	+	1345	antisense	RIKEN cDNA 0710001A04 gene [Source:MGI Symbol;Acc:MGI:1915652]	-	0	0	2	0	0	0	0	0	0.072408	0	0	0
ENSMUSG00000097863	8.38257	5.38441	7.04877	4.22344	0	5.28039	1.13286	0.393608	1	1010001B22Rik	5	109995511	109996398	-	589	lincRNA	RIKEN cDNA 1010001B22 gene [Source:MGI Symbol;Acc:MGI:1922653]	-	9	6	7	4	0	5	0.676026	0.431885	0.578711	0.338607	0	0.427218
ENSMUSG00000097222	17.6965	16.1532	15.1045	12.6703	36.239	30.6263	-0.700135	0.275448	0.586595	1010001N08Rik	18	10987944	11052567	-	3035	processed_transcript	RIKEN cDNA 1010001N08 gene [Source:MGI Symbol;Acc:MGI:1915684]	-	19	18	15	12	35	29	0.276969	0.251447	0.240664	0.19714	0.570174	0.480877
ENSMUSG00000090066	4010.6	3669.48	3250.49	5553.82	3666.35	3833.56	-0.256015	0.107295	0.350853	1110002E22Rik	3	138065052	138081506	+	9998	protein_coding	RIKEN cDNA 1110002E22 gene [Source:MGI Symbol;Acc:MGI:1915066]	-	4306	4089	3228	5260	3541	3630	19.0545	17.3395	15.7217	26.2316	17.511	18.2721
ENSMUSG00000097134	0	0	1.00697	1.05586	5.177	5.28039	-3.50436	0.114365	1	1110002J07Rik	10	66912489	66920258	-	2513	lincRNA	RIKEN cDNA 1110002J07 gene [Source:MGI Symbol;Acc:MGI:1915738]	-	0	0	1	1	5	5	0	0	0.019377	0.0198408	0.098373	0.100132
ENSMUSG00000071456	54.021	33.2039	38.2647	44.3461	40.3806	47.5235	-0.0756244	0.863482	0.960761	1110002L01Rik	12	3403878	3427011	-	4131	antisense	RIKEN cDNA 1110002L01 gene [Source:MGI Symbol;Acc:MGI:1915821]	-	58	37	38	42	39	45	0.621168	0.379733	0.447927	0.506927	0.466775	0.548216
ENSMUSG00000102531	5.58838	10.7688	3.0209	22.173	10.354	5.28039	-0.957594	0.32754	0.641784	1110002O04Rik	1	35879845	35881119	+	566	lincRNA	RIKEN cDNA 1110002O04 gene [Source:MGI Symbol;Acc:MGI:1915733]	-	6	12	3	21	10	5	0.468998	0.89887	0.258097	1.84993	0.873538	0.444578
ENSMUSG00000106291	2.79419	2.69221	11.0766	7.39102	2.0708	7.39255	-0.0317593	0.97928	1	1110003F10Rik	5	65405751	65406517	+	767	TEC	RIKEN cDNA 1110003F10 gene [Source:MGI Symbol;Acc:MGI:1915726]	-	3	3	11	7	2	7	0.173046	0.165828	0.698355	0.455045	0.128924	0.459301
ENSMUSG00000030663	760.951	799.585	747.169	664.136	638.841	785.722	0.14407	0.328814	0.642914	1110004F10Rik	7	116039397	116105210	+	2490	protein_coding	RIKEN cDNA 1110004F10 gene [Source:MGI Symbol;Acc:MGI:1929274]	-	817	891	742	629	617	744	14.5164	15.1709	14.5105	12.5951	12.2514	15.0372
ENSMUSG00000107121	1.86279	1.7948	5.03483	4.22344	1.0354	1.05608	0.456356	0.788165	1	1110006O24Rik	5	115631049	115631816	-	768	lincRNA	RIKEN cDNA 1110006O24 gene [Source:MGI Symbol;Acc:MGI:1913373]	-	2	2	5	4	1	1	0.115214	0.110408	0.317021	0.259687	0.0643779	0.065529
ENSMUSG00000021023	183.485	170.506	173.198	169.993	235.036	152.075	-0.07994	0.747205	0.90767	1110008L16Rik	12	55299577	55382533	+	4452	protein_coding	RIKEN cDNA 1110008L16 gene [Source:MGI Symbol;Acc:MGI:1913382]	-	197	190	172	161	227	144	1.9577	1.80938	1.88127	1.80311	2.52098	1.6278
ENSMUSG00000039195	138.778	141.79	167.156	116.145	194.655	166.86	-0.0942859	0.72818	0.899275	1110008P14Rik	2	32377097	32381938	-	2694	protein_coding	RIKEN cDNA 1110008P14 gene [Source:MGI Symbol;Acc:MGI:1920987]	-	149	158	166	110	188	158	2.44695	2.48652	3.00047	2.03585	3.45031	2.95158
ENSMUSG00000045237	103.385	129.226	119.829	121.424	115.965	130.954	-0.0634322	0.814127	0.9399	1110012L19Rik	X	70385877	70389417	+	1094	protein_coding	RIKEN cDNA 1110012L19 gene [Source:MGI Symbol;Acc:MGI:1915868]	-	111	144	119	115	112	124	4.48892	5.58055	5.29674	5.24121	5.06173	5.70426
ENSMUSG00000116164	2.79419	6.28182	5.03483	3.16758	1.0354	9.5047	0.0436616	0.973642	1	1110013H19Rik	15	100613173	100613843	-	671	lincRNA	RIKEN cDNA 1110013H19 gene [Source:MGI Symbol;Acc:MGI:1915772]	-	3	7	5	3	1	9	0.197804	0.44229	0.362849	0.222921	0.0736844	0.675017
ENSMUSG00000028441	4.65698	0	0	0	2.0708	1.05608	0.575394	0.837149	1	1110017D15Rik	4	41505009	41517333	-	1421	protein_coding	RIKEN cDNA 1110017D15 gene [Source:MGI Symbol;Acc:MGI:1920971]	-	5	0	0	0	2	1	0.155673	0	0	0	0.069588	0.0354161
ENSMUSG00000085151	39.1187	27.8195	27.1881	66.5191	37.2744	38.0188	-0.590496	0.21861	0.521275	1110018N20Rik	2	167188702	167192808	+	1579	processed_transcript	RIKEN cDNA 1110018N20 gene [Source:MGI Symbol;Acc:MGI:1915753]	-	42	31	27	63	36	36	1.1768	0.832361	0.832646	1.98934	1.12725	1.1474
ENSMUSG00000097616	44.7071	61.0234	60.418	60.184	85.9381	62.3086	-0.327711	0.382995	0.687358	1110019D14Rik	6	13871526	14044385	+	1734	lincRNA	RIKEN cDNA 1110019D14 gene [Source:MGI Symbol;Acc:MGI:1923561]	-	48	68	60	57	83	59	1.2247	1.66262	1.68493	1.63899	2.36661	1.71237
ENSMUSG00000097047	46.5698	33.2039	43.2996	22.173	44.5222	44.3553	0.147226	0.760094	0.914769	1110020A21Rik	17	84954967	84957710	-	853	lincRNA	RIKEN cDNA 1110020A21 gene [Source:MGI Symbol;Acc:MGI:1915781]	-	50	37	43	21	43	42	2.59333	1.83901	2.4547	1.2275	2.4924	2.47796
ENSMUSG00000103520	7.45118	7.17922	9.0627	13.7262	12.4248	13.729	-0.752774	0.363254	0.6708	1110025M09Rik	15	81584174	81585028	-	855	TEC	RIKEN cDNA 1110025M09 gene [Source:MGI Symbol;Acc:MGI:1915885]	-	8	8	9	13	12	13	0.413961	0.396694	0.512572	0.758104	0.693926	0.765194
ENSMUSG00000085972	0	2.69221	0	0	0	0	2.2243	0.57804	1	1110028F11Rik	11	87701396	87705331	+	976	sense_intronic	RIKEN cDNA 1110028F11 gene [Source:MGI Symbol;Acc:MGI:1915940]	-	0	3	0	0	0	0	0	0.130318	0	0	0	0
ENSMUSG00000037971	160.2	129.226	180.247	161.546	162.558	190.094	-0.131804	0.595096	0.83175	1110032A03Rik	9	50762828	50775520	-	5293	protein_coding	RIKEN cDNA 1110032A03 gene [Source:MGI Symbol;Acc:MGI:1915971]	-	172	144	179	153	157	180	1.43768	1.15343	1.64676	1.44126	1.46655	1.71145
ENSMUSG00000046999	3.72559	0	0	5.2793	1.0354	2.11216	-1.17247	0.587746	1	1110032F04Rik	3	68869586	68872163	+	2578	protein_coding	RIKEN cDNA 1110032F04 gene [Source:MGI Symbol;Acc:MGI:1915975]	-	4	0	0	5	1	2	0.0686457	0	0	0.0967027	0.0191785	0.0390429
ENSMUSG00000099098	1.86279	3.58961	1.00697	1.05586	0	1.05608	1.62027	0.482721	1	1110035H17Rik	7	29155680	29156920	+	1241	antisense	RIKEN cDNA 1110035H17 gene [Source:MGI Symbol;Acc:MGI:1915936]	-	2	4	1	1	0	1	0.0713008	0.136653	0.039238	0.0401772	0	0.040553
ENSMUSG00000092203	48.4326	71.7922	139.968	60.184	31.062	25.3459	1.1566	0.0168376	0.111911	1110038B12Rik	17	34950238	34952471	-	1811	processed_transcript	RIKEN cDNA 1110038B12 gene [Source:MGI Symbol;Acc:MGI:1916013]	-	52	80	139	57	30	24	1.27034	1.87285	3.73745	1.56931	0.819032	0.666941
ENSMUSG00000063236	159.269	191.147	157.087	153.1	159.451	197.487	-0.00644094	0.978816	0.994246	1110038F14Rik	15	76948506	76950979	+	1916	protein_coding	RIKEN cDNA 1110038F14 gene [Source:MGI Symbol;Acc:MGI:2152337]	-	171	213	156	145	154	187	3.94854	4.7132	3.96468	3.77332	3.97396	4.9118
ENSMUSG00000085457	14.9024	21.5377	4.02787	15.8379	10.354	13.729	0.0253014	0.97552	0.994186	1110046J04Rik	13	33935567	33960181	+	3487	antisense	RIKEN cDNA 1110046J04 gene [Source:MGI Symbol;Acc:MGI:1916058]	-	16	24	4	15	10	13	0.203004	0.291804	0.0558582	0.214482	0.14179	0.187623
ENSMUSG00000040591	326.92	333.834	247.714	449.796	397.593	379.132	-0.432035	0.025119	0.144747	1110051M20Rik	2	91275068	91444704	-	5202	protein_coding	RIKEN cDNA 1110051M20 gene [Source:MGI Symbol;Acc:MGI:1915079]	-	351	372	246	426	384	359	2.9852	3.03183	2.30273	4.08311	3.64972	3.47311
ENSMUSG00000035171	203.976	157.943	151.045	147.82	195.69	192.206	-0.0623438	0.802466	0.934147	1110059E24Rik	19	21581202	21652976	-	3067	protein_coding	RIKEN cDNA 1110059E24 gene [Source:MGI Symbol;Acc:MGI:1913456]	-	219	176	150	140	189	182	3.15912	2.43294	2.38153	2.27597	3.04682	2.98643
ENSMUSG00000032551	155.543	131.021	114.794	171.049	128.39	134.122	-0.110509	0.680471	0.875065	1110059G10Rik	9	122945089	122951000	-	5594	protein_coding	RIKEN cDNA 1110059G10 gene [Source:MGI Symbol;Acc:MGI:1913452]	-	167	146	114	162	124	127	1.32078	1.10653	0.992342	1.44392	1.09597	1.14255
ENSMUSG00000078570	169.514	158.84	120.836	118.256	130.46	152.075	0.165564	0.534475	0.798903	1110065P20Rik	4	124849080	124851196	-	2069	protein_coding	RIKEN cDNA 1110065P20 gene [Source:MGI Symbol;Acc:MGI:1916170]	-	182	177	120	112	126	144	3.89177	3.62698	2.82423	2.69904	3.01098	3.50265
ENSMUSG00000111857	0	0	3.0209	0	0	0	2.37544	0.551579	1	1190001M18Rik	11	82974316	82975585	-	1270	lincRNA	RIKEN cDNA 1190001M18 gene [Source:MGI Symbol;Acc:MGI:1916174]	-	0	0	3	0	0	0	0	0	0.115026	0	0	0
ENSMUSG00000045414	374.422	289.861	261.811	377.998	372.744	372.796	-0.278288	0.154253	0.429785	1190002N15Rik	9	94517864	94538081	-	3950	protein_coding	RIKEN cDNA 1190002N15 gene [Source:MGI Symbol;Acc:MGI:1916111]	-	402	323	260	358	360	353	4.50262	3.46687	3.2052	4.51895	4.50613	4.49751
ENSMUSG00000063320	227.261	207.3	160.108	259.741	191.549	212.272	-0.157045	0.508486	0.78357	1190007I07Rik	10	82619851	82623228	-	1197	protein_coding	RIKEN cDNA 1190007I07 gene [Source:MGI Symbol;Acc:MGI:3698433]	-	244	231	159	246	185	201	9.01844	8.18182	6.46818	10.2469	7.64145	8.45077
ENSMUSG00000087684	72.649	41.2805	79.5504	4.22344	16.5664	7.39255	2.77552	2.43e-06	0.000143698	1200007C13Rik	2	167827693	167833646	-	2455	lincRNA	RIKEN cDNA 1200007C13 gene [Source:MGI Symbol;Acc:MGI:1921369]	-	78	46	79	4	16	7	1.40566	0.794398	1.56695	0.0812381	0.322231	0.143496
ENSMUSG00000097290	128.533	125.636	141.982	135.15	160.487	176.365	-0.253341	0.316586	0.630548	1300002E11Rik	16	21794318	21809040	+	4213	lincRNA	RIKEN cDNA 1300002E11 gene [Source:MGI Symbol;Acc:MGI:1919001]	-	138	140	141	128	155	167	1.44918	1.40886	1.6297	1.51485	1.81902	1.99489
ENSMUSG00000112545	5.58838	0	8.05573	6.33516	6.2124	7.39255	-0.555272	0.668046	1	1300014J16Rik	12	80115863	80117199	+	1337	lincRNA	RIKEN cDNA 1300014J16 gene [Source:MGI Symbol;Acc:MGI:1921410]	-	6	0	8	6	6	7	0.198544	0	0.291365	0.223754	0.22188	0.263488
ENSMUSG00000033688	0.931397	7.17922	0	36.9551	22.7788	0	-2.86476	0.0327566	0.171243	1300017J02Rik	9	103250521	103305082	-	4508	protein_coding	RIKEN cDNA 1300017J02 gene [Source:MGI Symbol;Acc:MGI:1919025]	-	1	8	0	35	22	0	0.00981414	0.0752381	0	0.387111	0.241289	0
ENSMUSG00000096221	13.971	31.4091	11.0766	12.6703	14.4956	4.22431	0.849159	0.293507	0.605761	1500002C15Rik	4	155732545	155734727	-	2183	antisense	RIKEN cDNA 1500002C15 gene [Source:MGI Symbol;Acc:MGI:1916196]	-	15	35	11	12	14	4	0.304	0.679745	0.245368	0.274081	0.317083	0.0922148
ENSMUSG00000097595	0.931397	5.38441	6.0418	0	0	1.05608	3.453	0.112991	1	1500002F19Rik	7	132874739	132931197	-	1239	processed_transcript	RIKEN cDNA 1500002F19 gene [Source:MGI Symbol;Acc:MGI:1923933]	-	1	6	6	0	0	1	0.0357079	0.205311	0.235808	0	0	0.0406184
ENSMUSG00000098912	41.9129	60.126	71.4946	51.7371	46.593	49.6357	0.228849	0.569125	0.8166	1500004A13Rik	3	88782943	88832547	-	13854	processed_transcript	RIKEN cDNA 1500004A13 gene [Source:MGI Symbol;Acc:MGI:2442808]	-	45	67	71	49	45	47	0.143705	0.205037	0.249553	0.176349	0.160596	0.170733
ENSMUSG00000104888	0.931397	0	1.00697	0	2.0708	0	-0.104492	0.976885	1	1500005C15Rik	3	127714634	127717027	-	2394	TEC	RIKEN cDNA 1500005C15 gene [Source:MGI Symbol;Acc:MGI:1919269]	-	1	0	1	0	2	0	0.0184804	0	0.0203402	0	0.0413051	0
ENSMUSG00000068099	0	0	11.0766	0	1.0354	0	3.29086	0.227662	1	1500009C09Rik	15	82252397	82260753	+	1904	protein_coding	RIKEN cDNA 1500009C09 gene [Source:MGI Symbol;Acc:MGI:1923755]	-	0	0	11	0	1	0	0	0	0.281323	0	0.0259676	0
ENSMUSG00000087651	6.51978	16.1532	12.0836	6.33516	0	6.33647	1.4585	0.199436	1	1500009L16Rik	10	83722865	83762762	+	3465	protein_coding	RIKEN cDNA 1500009L16 gene [Source:MGI Symbol;Acc:MGI:1917034]	-	7	18	12	6	0	6	0.089378	0.220243	0.168639	0.0863375	0	0.087145
ENSMUSG00000072694	15.8337	17.948	25.1742	11.6145	14.4956	11.6169	0.641894	0.351801	0.66186	1500011B03Rik	5	114808196	114813976	-	1746	protein_coding	RIKEN cDNA 1500011B03 gene [Source:MGI Symbol;Acc:MGI:1913486]	-	17	20	25	11	14	11	0.430765	0.485644	0.697228	0.314123	0.396444	0.317061
ENSMUSG00000051319	363.245	442.419	283.965	452.964	443.151	500.581	-0.357014	0.0689505	0.269494	1500011K16Rik	2	127791388	127792488	-	800	protein_coding	RIKEN cDNA 1500011K16 gene [Source:MGI Symbol;Acc:MGI:1915135]	-	390	493	282	429	428	474	21.568	26.127	17.1648	26.7374	26.4516	29.8183
ENSMUSG00000097247	0	1.7948	0	0	0	0	1.64231	0.684635	1	1500012K07Rik	7	75308696	75331419	+	2630	processed_transcript	RIKEN cDNA 1500012K07 gene [Source:MGI Symbol;Acc:MGI:1916204]	-	0	2	0	0	0	0	0	0.0322408	0	0	0	0
ENSMUSG00000098702	33.5303	39.4857	34.2369	26.3965	37.2744	26.402	0.251942	0.606617	0.838781	1500015A07Rik	18	61726390	61735917	+	2296	antisense	RIKEN cDNA 1500015A07 gene [Source:MGI Symbol;Acc:MGI:1916232]	-	36	44	34	25	36	25	0.693692	0.81248	0.721084	0.5429	0.775227	0.547977
ENSMUSG00000026051	8.38257	15.2558	33.2299	21.1172	14.4956	19.0094	0.0539752	0.939529	0.984274	1500015O10Rik	1	43730602	43742578	+	902	protein_coding	RIKEN cDNA 1500015O10 gene [Source:MGI Symbol;Acc:MGI:1926146]	-	9	17	33	20	14	18	0.44144	0.799051	1.7815	1.10554	0.767396	1.00429
ENSMUSG00000097383	4.65698	1.7948	0	4.22344	6.2124	6.33647	-1.36962	0.358783	1	1500026H17Rik	10	89686371	89700866	+	3027	bidirectional_promoter_lncRNA	RIKEN cDNA 1500026H17 gene [Source:MGI Symbol;Acc:MGI:1916252]	-	5	2	0	4	6	6	0.0730792	0.0280123	0	0.0658869	0.0980025	0.0997547
ENSMUSG00000043747	0	0	3.0209	0	1.0354	0	1.41347	0.720172	1	1520401A03Rik	17	23704488	23722783	-	4111	protein_coding	RIKEN cDNA 1520401A03 gene [Source:MGI Symbol;Acc:MGI:2443785]	-	0	0	3	0	1	0	0	0	0.0355347	0	0.0120268	0
ENSMUSG00000035595	92.2083	105.893	88.6131	55.9605	89.0443	80.2619	0.348284	0.290406	0.602138	1600002K03Rik	10	80172944	80175146	+	678	protein_coding	RIKEN cDNA 1600002K03 gene [Source:MGI Symbol;Acc:MGI:1917020]	-	99	118	88	53	86	76	6.46013	7.37877	6.32021	3.8976	6.27144	5.64129
ENSMUSG00000101585	0	3.58961	1.00697	1.05586	0	5.28039	-0.455846	0.840996	1	1600010M07Rik	7	109998376	110151202	-	1729	antisense	RIKEN cDNA 1600010M07 gene [Source:MGI Symbol;Acc:MGI:1917031]	-	0	4	1	1	0	5	0	0.0980837	0.0281633	0.0288374	0	0.145536
ENSMUSG00000050088	246.82	248.58	261.811	232.289	257.814	281.973	-0.0282716	0.88671	0.970079	1600012H06Rik	17	14943184	14959570	+	3294	protein_coding	RIKEN cDNA 1600012H06 gene [Source:MGI Symbol;Acc:MGI:1915162]	-	265	277	260	220	249	267	3.55925	3.56523	3.84351	3.33005	3.73744	4.07927
ENSMUSG00000054676	546.73	560.876	501.469	746.493	652.301	718.133	-0.395314	0.00791807	0.0685312	1600014C10Rik	7	38183217	38197568	+	3949	protein_coding	RIKEN cDNA 1600014C10 gene [Source:MGI Symbol;Acc:MGI:1919494]	-	587	625	498	707	630	680	6.57638	6.71004	6.14074	8.92655	7.88772	8.66595
ENSMUSG00000094690	5.58838	0	0	6.33516	2.0708	1.05608	-0.75592	0.708815	1	1600014C23Rik	17	45732864	45733844	-	518	protein_coding	RIKEN cDNA 1600014C23 gene [Source:MGI Symbol;Acc:MGI:1919490]	-	6	0	0	6	2	1	0.512457	0	0	0.577528	0.190897	0.0971549
ENSMUSG00000029813	1.86279	0	0	0	0	0	1.68881	0.675885	1	1600015I10Rik	6	48929895	48933687	+	2485	protein_coding	RIKEN cDNA 1600015I10 gene [Source:MGI Symbol;Acc:MGI:1917011]	-	2	0	0	0	0	0	0.0356073	0	0	0	0	0
ENSMUSG00000102505	2.79419	0	0	0	0	0	2.27294	0.569462	1	1600017P15Rik	3	30594844	30595733	-	890	TEC	RIKEN cDNA 1600017P15 gene [Source:MGI Symbol;Acc:MGI:1920499]	-	3	0	0	0	0	0	0.149131	0	0	0	0	0
ENSMUSG00000097048	91.2769	135.508	100.697	82.357	95.2567	106.664	0.205035	0.504264	0.780582	1600020E01Rik	6	86526247	86582466	+	4328	antisense	RIKEN cDNA 1600020E01 gene [Source:MGI Symbol;Acc:MGI:1919262]	-	98	151	100	78	92	101	1.00179	1.47918	1.1251	0.898584	1.05099	1.17443
ENSMUSG00000104986	0	6.28182	0	2.11172	0	1.05608	0.996434	0.704541	1	1600023N17Rik	5	45668702	45669708	-	1007	TEC	RIKEN cDNA 1600023N17 gene [Source:MGI Symbol;Acc:MGI:1917038]	-	0	7	0	2	0	1	0	0.294714	0	0.0990266	0	0.0499764
ENSMUSG00000057818	0	1.7948	2.01393	0	4.1416	1.05608	-0.453154	0.850356	1	1600029O15Rik	9	58202897	58208808	+	1809	transcribed_processed_pseudogene	RIKEN cDNA 1600029O15 gene [Source:MGI Symbol;Acc:MGI:3045362]	-	0	2	2	0	4	1	0	0.0468731	0.0538357	0	0.109325	0.0278199
ENSMUSG00000085984	1.86279	6.28182	0	0	1.0354	2.11216	1.37808	0.538675	1	1700001G11Rik	14	66295334	66297129	-	1080	processed_transcript	RIKEN cDNA 1700001G11 gene [Source:MGI Symbol;Acc:MGI:1916553]	-	2	7	0	0	1	2	0.0819299	0.274793	0	0	0.0457799	0.0931968
ENSMUSG00000103746	5.58838	7.17922	1.00697	0	3.1062	0	2.14618	0.267421	1	1700001G17Rik	1	33669824	33670712	+	889	TEC	RIKEN cDNA 1700001G17 gene [Source:MGI Symbol;Acc:MGI:1914753]	-	6	8	1	0	3	0	0.298597	0.381522	0.0547743	0	0.166847	0
ENSMUSG00000095040	12.1082	8.07662	12.0836	11.6145	4.1416	4.22431	0.691059	0.470253	1	1700001J03Rik	5	146182441	146185304	-	868	protein_coding	RIKEN cDNA 1700001J03 gene [Source:MGI Symbol;Acc:MGI:1916532]	-	13	9	12	11	4	4	0.662612	0.439597	0.673194	0.631865	0.227845	0.231918
ENSMUSG00000056508	16.7651	21.5377	6.0418	19.0055	18.6372	16.8973	-0.293482	0.684921	0.877597	1700001K19Rik	12	110667688	110682619	-	955	protein_coding	RIKEN cDNA 1700001K19 gene [Source:MGI Symbol;Acc:MGI:1913573]	-	18	24	6	18	18	16	0.833883	1.06547	0.305933	0.939768	0.931896	0.843162
ENSMUSG00000075511	18.6279	24.2299	16.1115	5.2793	13.4602	17.9533	0.68569	0.351675	0.661784	1700001L05Rik	15	83353847	83367282	-	6112	lincRNA	RIKEN cDNA 1700001L05 gene [Source:MGI Symbol;Acc:MGI:1916541]	-	20	27	16	5	13	17	0.144771	0.187289	0.127472	0.0407885	0.105162	0.139978
ENSMUSG00000021534	3.72559	5.38441	0	3.16758	5.177	3.16823	-0.329233	0.832676	1	1700001L19Rik	13	68597421	68614231	+	1826	protein_coding	RIKEN cDNA 1700001L19 gene [Source:MGI Symbol;Acc:MGI:1916565]	-	4	6	0	3	5	3	0.0969159	0.13931	0	0.0819166	0.135384	0.0826828
ENSMUSG00000044320	0	0.897402	4.02787	0	7.24779	69.7012	-3.97398	0.0953408	0.327381	1700001O22Rik	2	30794769	30803661	-	2788	protein_coding	RIKEN cDNA 1700001O22 gene [Source:MGI Symbol;Acc:MGI:1923631]	-	0	1	4	0	7	66	0	0.0152068	0.0698628	0	0.124138	1.19137
ENSMUSG00000018543	0	4.48701	0	0	0	1.05608	1.99817	0.568866	1	1700001P01Rik	11	97771481	97775918	-	624	protein_coding	RIKEN cDNA 1700001P01 gene [Source:MGI Symbol;Acc:MGI:1919465]	-	0	5	0	0	0	1	0	0.339717	0	0	0	0.080651
ENSMUSG00000030030	9.31397	14.3584	2.01393	12.6703	11.3894	8.44863	-0.33307	0.726374	0.898763	1700003E16Rik	6	83156404	83162945	+	2221	protein_coding	RIKEN cDNA 1700003E16 gene [Source:MGI Symbol;Acc:MGI:1919087]	-	10	16	2	12	11	8	0.199199	0.305424	0.0438491	0.269392	0.244874	0.181274
ENSMUSG00000038523	3.72559	3.58961	7.04877	0	0	3.16823	2.18189	0.23851	1	1700003F12Rik	2	154547085	154550003	+	976	protein_coding	RIKEN cDNA 1700003F12 gene [Source:MGI Symbol;Acc:MGI:1922730]	-	4	4	7	0	0	3	0.18132	0.173757	0.349242	0	0	0.154691
ENSMUSG00000034764	2.79419	0.897402	2.01393	0	0	9.5047	-0.737045	0.71799	1	1700006J14Rik	10	120364157	120384336	+	2885	antisense	RIKEN cDNA 1700006J14 gene [Source:MGI Symbol;Acc:MGI:2447818]	-	3	1	2	0	0	9	0.0460057	0.0146956	0.0337569	0	0	0.156997
ENSMUSG00000086330	4.65698	14.3584	12.0836	8.44688	7.24779	1.05608	0.892066	0.404276	1	1700007J10Rik	11	59725917	59740154	-	1298	processed_transcript	RIKEN cDNA 1700007J10 gene [Source:MGI Symbol;Acc:MGI:1916570]	-	5	16	12	8	7	1	0.170424	0.522609	0.450179	0.307303	0.266638	0.0387722
ENSMUSG00000026831	2.79419	3.58961	8.05573	0	0	0	4.63819	0.0333382	1	1700007K13Rik	2	28462001	28466332	-	965	protein_coding	RIKEN cDNA 1700007K13 gene [Source:MGI Symbol;Acc:MGI:1916577]	-	3	4	8	0	0	0	0.13754	0.175738	0.403684	0	0	0
ENSMUSG00000097318	10.2454	19.7429	14.0975	26.3965	27.9558	9.5047	-0.533633	0.451098	0.742656	1700007L15Rik	16	33379854	33380727	-	738	bidirectional_promoter_lncRNA	RIKEN cDNA 1700007L15 gene [Source:MGI Symbol;Acc:MGI:1916581]	-	11	22	14	25	27	9	0.659435	1.26386	0.923742	1.68902	1.80886	0.613735
ENSMUSG00000103452	0.931397	0	0	0	4.1416	0	-2.0306	0.575039	1	1700008A23Rik	9	99322826	99323516	+	691	TEC	RIKEN cDNA 1700008A23 gene [Source:MGI Symbol;Acc:MGI:1922713]	-	1	0	0	0	4	0	0.0640262	0	0	0	0.286207	0
ENSMUSG00000104872	2.79419	0	4.02787	3.16758	3.1062	4.22431	-0.631206	0.705234	1	1700008B11Rik	5	121835195	121835828	+	634	antisense	RIKEN cDNA 1700008B11 gene [Source:MGI Symbol;Acc:MGI:1913571]	-	3	0	4	3	3	4	0.209348	0	0.30722	0.23593	0.233954	0.317516
ENSMUSG00000101225	32.5989	43.0753	19.1324	35.8992	32.0974	23.2337	0.0584888	0.913257	0.976947	1700008J07Rik	7	127510438	127512869	-	2432	antisense	RIKEN cDNA 1700008J07 gene [Source:MGI Symbol;Acc:MGI:1916610]	-	35	48	19	34	31	22	0.636708	0.836777	0.380425	0.697054	0.630226	0.455254
ENSMUSG00000008028	0	1.7948	2.01393	0	0	2.11216	0.850819	0.781891	1	1700008O03Rik	7	44360043	44385820	-	3675	protein_coding	RIKEN cDNA 1700008O03 gene [Source:MGI Symbol;Acc:MGI:1916599]	-	0	2	2	0	0	2	0	0.023073	0.0265003	0	0	0.0273884
ENSMUSG00000028287	6.51978	2.69221	0	3.16758	0	0	1.54534	0.509512	1	1700009N14Rik	4	39450295	39451776	+	1258	protein_coding	RIKEN cDNA 1700009N14 gene [Source:MGI Symbol;Acc:MGI:1922721]	-	7	3	0	3	0	0	0.24618	0.101105	0	0.118903	0	0
ENSMUSG00000115752	0	2.69221	0	9.50273	0	0	-1.8048	0.494559	1	1700010G06Rik	15	64314497	64316076	+	683	antisense	RIKEN cDNA 1700010G06 gene [Source:MGI Symbol;Acc:MGI:1921467]	-	0	3	0	9	0	0	0	0.186223	0	0.657012	0	0
ENSMUSG00000023873	0.931397	0	5.03483	5.2793	6.2124	10.5608	-1.9079	0.18615	1	1700010I14Rik	17	8988333	9011949	+	2292	protein_coding	RIKEN cDNA 1700010I14 gene [Source:MGI Symbol;Acc:MGI:1914181]	-	1	0	5	5	6	10	0.0193028	0	0.106227	0.108769	0.12943	0.219574
ENSMUSG00000109759	0	0	0	0	2.0708	0	-1.99325	0.621679	1	1700011L03Rik	8	46946795	46948799	-	608	lincRNA	RIKEN cDNA 1700011L03 gene [Source:MGI Symbol;Acc:MGI:1916535]	-	0	0	0	0	2	0	0	0	0	0	0.162639	0
ENSMUSG00000031682	0	3.58961	0	0	4.1416	0	-0.20005	0.947991	1	1700011L22Rik	8	79210431	79248570	-	1026	protein_coding	RIKEN cDNA 1700011L22 gene [Source:MGI Symbol;Acc:MGI:1914937]	-	0	4	0	0	4	0	0	0.165289	0	0	0.192757	0
ENSMUSG00000085470	0	0	2.01393	0	0	0	1.7869	0.657539	1	1700012C14Rik	6	30460128	30463313	+	622	lincRNA	RIKEN cDNA 1700012C14 gene [Source:MGI Symbol;Acc:MGI:1916587]	-	0	0	2	0	0	0	0	0	0.156574	0	0	0
ENSMUSG00000110424	52.1582	34.1013	19.1324	25.3406	46.593	33.7945	-0.00282415	0.995797	0.998434	1700012D14Rik	7	111083064	111122684	-	4153	processed_transcript	RIKEN cDNA 1700012D14 gene [Source:MGI Symbol;Acc:MGI:1922729]	-	56	38	19	24	45	32	0.596571	0.38793	0.222777	0.288138	0.535734	0.387778
ENSMUSG00000028589	1.86279	0	0	0	0	0	1.68881	0.675885	1	1700012P22Rik	4	144418189	144438772	-	974	protein_coding	RIKEN cDNA 1700012P22 gene [Source:MGI Symbol;Acc:MGI:1916614]	-	2	0	0	0	0	0	0.0908463	0	0	0	0	0
ENSMUSG00000027886	1.86279	0	0	0	0	0	1.68881	0.675885	1	1700013F07Rik	3	108534150	108544723	+	1452	protein_coding	RIKEN cDNA 1700013F07 gene [Source:MGI Symbol;Acc:MGI:1922754]	-	2	0	0	0	0	0	0.0609396	0	0	0	0	0
ENSMUSG00000041399	3.72559	0	0	0	0	0	2.68753	0.498831	1	1700013G24Rik	4	137453284	137455461	+	1048	protein_coding	RIKEN cDNA 1700013G24 gene [Source:MGI Symbol;Acc:MGI:1916630]	-	4	0	0	0	0	0	0.168863	0	0	0	0	0
ENSMUSG00000054727	0	2.69221	0	0	2.0708	0	0.383704	0.917303	1	1700013H16Rik	X	53742901	53757831	-	1224	protein_coding	RIKEN cDNA 1700013H16 gene [Source:MGI Symbol;Acc:MGI:1922764]	-	0	3	0	0	2	0	0	0.103913	0	0	0.080788	0
ENSMUSG00000051054	0	0	0	0	0	3.16823	-2.60338	0.51452	1	1700014D04Rik	13	59740842	59746752	-	3281	protein_coding	RIKEN cDNA 1700014D04 gene [Source:MGI Symbol;Acc:MGI:1921474]	-	0	0	0	0	0	3	0	0	0	0	0	0.0460161
ENSMUSG00000113696	2.79419	0	0	0	0	0	2.27294	0.569462	1	1700015C15Rik	13	64427780	64432402	-	374	antisense	RIKEN cDNA 1700015C15 gene [Source:MGI Symbol;Acc:MGI:1922782]	-	3	0	0	0	0	0	0.354883	0	0	0	0	0
ENSMUSG00000102737	1.86279	0	2.01393	0	0	0	2.74072	0.48663	1	1700016A09Rik	8	120536892	120537726	-	835	TEC	RIKEN cDNA 1700016A09 gene [Source:MGI Symbol;Acc:MGI:1921477]	-	2	0	2	0	0	0	0.105969	0	0.116633	0	0	0
ENSMUSG00000015962	2.79419	0	2.01393	7.39102	1.0354	10.5608	-1.98874	0.207671	1	1700016C15Rik	1	177729814	177753324	+	768	protein_coding	RIKEN cDNA 1700016C15 gene [Source:MGI Symbol;Acc:MGI:1916678]	-	3	0	2	7	1	10	0.172821	0	0.126808	0.454452	0.0643779	0.65529
ENSMUSG00000031509	0	4.48701	4.02787	0	1.0354	0	2.91631	0.264432	1	1700016D06Rik	8	11654924	11701063	-	1612	protein_coding	RIKEN cDNA 1700016D06 gene [Source:MGI Symbol;Acc:MGI:1923663]	-	0	5	4	0	1	0	0	0.131503	0.12083	0	0.0306714	0
ENSMUSG00000100625	0	0	0	3.16758	0	0	-2.60311	0.514566	1	1700016G22Rik	13	5855508	5858092	-	740	lincRNA	RIKEN cDNA 1700016G22 gene [Source:MGI Symbol;Acc:MGI:1919117]	-	0	0	0	3	0	0	0	0	0	0.202135	0	0
ENSMUSG00000114563	0	0.897402	0	0	1.0354	1.05608	-1.04392	0.795724	1	1700016K05Rik	17	66714454	66720485	+	386	antisense	RIKEN cDNA 1700016K05 gene [Source:MGI Symbol;Acc:MGI:1922794]	-	0	1	0	0	1	1	0	0.109836	0	0	0.128089	0.130379
ENSMUSG00000085609	4.65698	1.7948	1.00697	0	0	1.05608	2.72757	0.277009	1	1700016P03Rik	11	75172560	75177633	+	863	processed_transcript	RIKEN cDNA 1700016P03 gene [Source:MGI Symbol;Acc:MGI:1922792]	-	5	2	1	0	0	1	0.256327	0.0982542	0.0564245	0	0	0.0583155
ENSMUSG00000032300	200.25	192.044	300.076	112.977	144.956	153.131	0.75088	0.00442741	0.0449089	1700017B05Rik	9	57253117	57262612	-	5235	protein_coding	RIKEN cDNA 1700017B05 gene [Source:MGI Symbol;Acc:MGI:1921461]	-	215	214	298	107	140	145	1.81701	1.73312	2.77191	1.0191	1.32224	1.39395
ENSMUSG00000037884	0.931397	0	3.0209	0	0	0	2.76668	0.481459	1	1700017G19Rik	3	40504867	40522912	-	2904	lincRNA	RIKEN cDNA 1700017G19 gene [Source:MGI Symbol;Acc:MGI:1919477]	-	1	0	3	0	0	0	0.0152349	0	0.0503041	0	0	0
ENSMUSG00000105651	1.86279	2.69221	0	0	0	4.22431	0.116593	0.964748	1	1700017M07Rik	3	35256462	35276131	-	940	lincRNA	RIKEN cDNA 1700017M07 gene [Source:MGI Symbol;Acc:MGI:1923648]	-	2	3	0	0	0	4	0.0941322	0.135309	0	0	0	0.214154
ENSMUSG00000038408	0	0.897402	1.00697	0	0	0	1.71595	0.670793	1	1700018A04Rik	13	31565492	31625792	-	4216	lincRNA	RIKEN cDNA 1700018A04 gene [Source:MGI Symbol;Acc:MGI:1916631]	-	0	1	1	0	0	0	0	0.0100561	0.0115499	0	0	0
ENSMUSG00000107368	7.45118	3.58961	2.01393	0	5.177	1.05608	1.06529	0.523119	1	1700018A23Rik	6	126822377	126825177	+	398	antisense	RIKEN cDNA 1700018A23 gene [Source:MGI Symbol;Acc:MGI:1919481]	-	8	4	2	0	5	1	0.889289	0.426097	0.244695	0	0.621134	0.126448
ENSMUSG00000031809	1.86279	0	0	0	4.1416	0	-1.1509	0.73416	1	1700018B08Rik	8	121530780	121544320	-	1294	protein_coding	RIKEN cDNA 1700018B08 gene [Source:MGI Symbol;Acc:MGI:1923655]	-	2	0	0	0	4	0	0.0683804	0	0	0	0.152835	0
ENSMUSG00000100075	9.31397	9.87143	11.0766	12.6703	5.177	13.729	-0.0611714	0.943619	0.985341	1700018L02Rik	19	29046245	29048729	+	2485	antisense	RIKEN cDNA 1700018L02 gene [Source:MGI Symbol;Acc:MGI:1914579]	-	10	11	11	12	5	13	0.178037	0.187671	0.215549	0.240772	0.0994814	0.263276
ENSMUSG00000060715	3.72559	0	0	3.16758	3.1062	1.05608	-0.97246	0.661445	1	1700019A02Rik	1	53158577	53187636	-	777	protein_coding	RIKEN cDNA 1700019A02 gene [Source:MGI Symbol;Acc:MGI:1916647]	-	4	0	0	3	3	1	0.227759	0	0	0.192509	0.190897	0.06477
ENSMUSG00000043629	24.2163	34.9987	18.1254	47.5137	20.708	32.7384	-0.381182	0.496327	0.774032	1700019D03Rik	1	52922324	53020179	-	4330	protein_coding	RIKEN cDNA 1700019D03 gene [Source:MGI Symbol;Acc:MGI:1914330]	-	26	39	18	45	20	31	0.265657	0.381864	0.202425	0.518174	0.228371	0.360303
ENSMUSG00000026931	0	9.87143	0	1.05586	0	0	3.1344	0.26377	1	1700019N19Rik	19	58785803	58794461	-	1257	protein_coding	RIKEN cDNA 1700019N19 gene [Source:MGI Symbol;Acc:MGI:1914757]	-	0	11	0	1	0	0	0	0.371013	0	0.0396658	0	0
ENSMUSG00000027409	0.931397	0	0	0	0	3.16823	-1.64158	0.675906	1	1700020A23Rik	2	130405259	130406074	+	739	protein_coding	RIKEN cDNA 1700020A23 gene [Source:MGI Symbol;Acc:MGI:1922906]	-	1	0	0	0	0	3	0.0598676	0	0	0	0	0.204301
ENSMUSG00000100937	5.58838	15.2558	10.0697	21.1172	18.6372	11.6169	-0.730947	0.347368	0.658681	1700020D05Rik	19	5502767	5503787	-	1021	protein_coding	RIKEN cDNA 1700020D05 gene [Source:MGI Symbol;Acc:MGI:1922805]	-	6	17	10	20	18	11	0.259993	0.705919	0.476928	0.976687	0.871656	0.542203
ENSMUSG00000101801	0	0	2.01393	4.22344	0	1.05608	-1.41049	0.623802	1	1700020G17Rik	10	110784585	110896550	-	1476	antisense	RIKEN cDNA 1700020G17 gene [Source:MGI Symbol;Acc:MGI:1922880]	-	0	0	2	4	0	1	0	0	0.0659815	0.135122	0	0.0340964
ENSMUSG00000085438	12241.3	11875.3	11503.6	18796.4	16525	16995.5	-0.554561	5.43e-08	5.8e-06	1700020I14Rik	2	119594297	119607502	+	8306	lincRNA	RIKEN cDNA 1700020I14 gene [Source:MGI Symbol;Acc:MGI:1913852]	-	13143	13233	11424	17802	15960	16093	70.0065	67.5458	66.9738	106.863	95.0034	97.5079
ENSMUSG00000035085	15.8337	15.2558	29.202	0	24.8496	11.6169	0.722473	0.443625	0.73682	1700020L24Rik	11	83437677	83441233	+	1050	protein_coding	RIKEN cDNA 1700020L24 gene [Source:MGI Symbol;Acc:MGI:1913580]	-	17	17	29	0	24	11	0.716301	0.686423	1.34489	0	1.13011	0.527227
ENSMUSG00000050844	2.79419	2.69221	0	0	0	0	3.24755	0.342645	1	1700020N01Rik	10	21593145	21622376	+	1136	protein_coding	RIKEN cDNA 1700020N01 gene [Source:MGI Symbol;Acc:MGI:1914942]	-	3	3	0	0	0	0	0.116837	0.111963	0	0	0	0
ENSMUSG00000019797	844.777	1046.37	786.441	1032.63	1046.79	1014.89	-0.208186	0.158912	0.435851	1700021F05Rik	10	43525133	43540994	-	4141	protein_coding	RIKEN cDNA 1700021F05 gene [Source:MGI Symbol;Acc:MGI:1915101]	-	907	1166	781	978	1011	961	9.69032	11.9378	9.18385	11.7757	12.071	11.6792
ENSMUSG00000107053	0	3.58961	1.00697	2.11172	0	0	1.12801	0.703028	1	1700021F13Rik	5	119805329	119807869	-	549	lincRNA	RIKEN cDNA 1700021F13 gene [Source:MGI Symbol;Acc:MGI:1924176]	-	0	4	1	2	0	0	0	0.308901	0.0886965	0.181639	0	0
ENSMUSG00000086890	0	0	3.0209	2.11172	0	4.22431	-1.0853	0.674895	1	1700021J08Rik	4	117002166	117003012	-	575	antisense	RIKEN cDNA 1700021J08 gene [Source:MGI Symbol;Acc:MGI:1919485]	-	0	0	3	2	0	4	0	0	0.254058	0.173426	0	0.350096
ENSMUSG00000028451	5.58838	0.897402	1.00697	2.11172	0	0	1.83118	0.448931	1	1700022I11Rik	4	42969604	42983640	+	4542	protein_coding	RIKEN cDNA 1700022I11 gene [Source:MGI Symbol;Acc:MGI:1914567]	-	6	1	1	2	0	0	0.058444	0.00933437	0.0107209	0.021955	0	0
ENSMUSG00000097523	13.971	22.4351	13.0906	20.0613	13.4602	23.2337	-0.194467	0.771877	0.920738	1700022N22Rik	17	25985815	25988469	+	709	lincRNA	RIKEN cDNA 1700022N22 gene [Source:MGI Symbol;Acc:MGI:1916681]	-	15	25	13	19	13	22	0.936011	1.49495	0.892845	1.33616	0.906558	1.5616
ENSMUSG00000020940	0	1.7948	2.01393	0	1.0354	0	1.75457	0.597321	1	1700023F06Rik	11	103198944	103208558	-	1452	protein_coding	RIKEN cDNA 1700023F06 gene [Source:MGI Symbol;Acc:MGI:1916691]	-	0	2	2	0	1	0	0	0.0583976	0.0670721	0	0.0340511	0
ENSMUSG00000089827	1.86279	0.897402	0	2.11172	0	0	0.39303	0.905907	1	1700023H06Rik	13	80884224	80885524	-	1044	processed_transcript	RIKEN cDNA 1700023H06 gene [Source:MGI Symbol;Acc:MGI:1916692]	-	2	1	0	2	0	0	0.084755	0.0406099	0	0.095517	0	0
ENSMUSG00000069890	1.86279	10.7688	5.03483	1.05586	3.1062	3.16823	1.27088	0.363342	1	1700024J04Rik	11	49586641	49588462	-	1821	pseudogene	RIKEN cDNA 1700024J04 gene [Source:MGI Symbol;Acc:MGI:1919098]	-	2	12	5	1	3	3	0.048591	0.279385	0.133702	0.0273805	0.0814535	0.0829098
ENSMUSG00000100558	3.72559	0	0	0	0	0	2.68753	0.498831	1	1700025F24Rik	10	119413444	119426864	+	894	lincRNA	RIKEN cDNA 1700025F24 gene [Source:MGI Symbol;Acc:MGI:1914331]	-	4	0	0	0	0	0	0.197951	0	0	0	0	0
ENSMUSG00000032666	1746.37	1650.32	1477.22	2029.36	1260.08	1634.81	-0.0146449	0.929839	0.981363	1700025G04Rik	1	151852403	152090125	-	11788	protein_coding	RIKEN cDNA 1700025G04 gene [Source:MGI Symbol;Acc:MGI:1916649]	-	1875	1839	1467	1922	1217	1548	7.03716	6.61414	6.05995	8.12951	5.10445	6.60884
ENSMUSG00000109962	1.86279	2.69221	3.0209	0	0	0	3.70949	0.173578	1	1700025L06Rik	7	46345771	46349373	-	2169	lincRNA	RIKEN cDNA 1700025L06 gene [Source:MGI Symbol;Acc:MGI:1914183]	-	2	3	3	0	0	0	0.040795	0.05864	0.0673505	0	0	0
ENSMUSG00000090200	0	0.897402	3.0209	0	0	1.05608	1.79147	0.588627	1	1700025N21Rik	10	83139150	83142038	-	686	antisense	RIKEN cDNA 1700025N21 gene [Source:MGI Symbol;Acc:MGI:1916665]	-	0	1	3	0	0	1	0	0.0618028	0.212949	0	0	0.0733619
ENSMUSG00000100121	0	4.48701	0	4.22344	4.1416	3.16823	-1.34568	0.478513	1	1700025N23Rik	6	39063878	39067598	-	915	antisense	RIKEN cDNA 1700025N23 gene [Source:MGI Symbol;Acc:MGI:1917236]	-	0	5	0	4	4	3	0	0.231676	0	0.217967	0.216141	0.165004
ENSMUSG00000086379	0	0	0	2.11172	0	0	-2.01779	0.617202	1	1700026D11Rik	2	132490634	132524057	+	2929	antisense	RIKEN cDNA 1700026D11 gene [Source:MGI Symbol;Acc:MGI:1917621]	-	0	0	0	2	0	0	0	0	0	0.0340457	0	0
ENSMUSG00000101854	0	1.7948	0	0	0	0	1.64231	0.684635	1	1700026F02Rik	8	70948246	71085758	-	1679	lincRNA	RIKEN cDNA 1700026F02 gene [Source:MGI Symbol;Acc:MGI:1916669]	-	0	2	0	0	0	0	0	0.0505023	0	0	0	0
ENSMUSG00000114681	0	0	0	2.11172	0	0	-2.01779	0.617202	1	1700026N04Rik	13	47106419	47109519	+	643	bidirectional_promoter_lncRNA	RIKEN cDNA 1700026N04 gene [Source:MGI Symbol;Acc:MGI:1919521]	-	0	0	0	2	0	0	0	0	0	0.155085	0	0
ENSMUSG00000101968	1.86279	0	9.0627	1.05586	0	3.16823	1.36615	0.504369	1	1700027A15Rik	1	72984844	73025507	+	1396	antisense	RIKEN cDNA 1700027A15 gene [Source:MGI Symbol;Acc:MGI:1916699]	-	2	0	9	1	0	3	0.0633841	0	0.313932	0.0357163	0	0.108151
ENSMUSG00000111422	8.38257	3.58961	12.0836	19.0055	6.2124	16.8973	-0.812978	0.363948	0.671649	1700027J07Rik	10	43745809	43765836	+	2782	lincRNA	RIKEN cDNA 1700027J07 gene [Source:MGI Symbol;Acc:MGI:1916693]	-	9	4	12	18	6	16	0.143127	0.0609586	0.21004	0.322602	0.106633	0.289439
ENSMUSG00000097321	15.8337	13.461	6.0418	5.2793	8.28319	22.1776	-0.0128945	0.988336	0.996218	1700028E10Rik	5	151368675	151432118	+	6927	processed_transcript	RIKEN cDNA 1700028E10 gene [Source:MGI Symbol;Acc:MGI:1916713]	-	17	15	6	5	8	21	0.108577	0.0918075	0.0421779	0.0359895	0.0571009	0.15257
ENSMUSG00000056821	1.86279	0	0	0	0	0	1.68881	0.675885	1	1700028I16Rik	10	82812123	82824242	+	1056	lincRNA	RIKEN cDNA 1700028I16 gene [Source:MGI Symbol;Acc:MGI:1917253]	-	2	0	0	0	0	0	0.0837919	0	0	0	0	0
ENSMUSG00000038782	1.86279	8.07662	3.0209	0	0	1.05608	3.52528	0.0980464	1	1700028J19Rik	7	44229930	44236122	-	2177	protein_coding	RIKEN cDNA 1700028J19 gene [Source:MGI Symbol;Acc:MGI:1917254]	-	2	9	3	0	0	1	0.040645	0.175273	0.067103	0	0	0.0231172
ENSMUSG00000089798	3.72559	0	0	0	0	3.16823	0.237227	0.940966	1	1700028K03Rik	5	107534709	107551542	+	7963	protein_coding	RIKEN cDNA 1700028K03 gene [Source:MGI Symbol;Acc:MGI:1923671]	-	4	0	0	0	0	3	0.0222238	0	0	0	0	0.01896
ENSMUSG00000052075	8.38257	0	0	0	0	0	3.85699	0.241334	1	1700029F12Rik	13	97021864	97034362	-	1140	protein_coding	RIKEN cDNA 1700029F12 gene [Source:MGI Symbol;Acc:MGI:1913729]	-	9	0	0	0	0	0	0.34928	0	0	0	0	0
ENSMUSG00000031452	1.86279	2.69221	1.00697	0	2.0708	0	1.42299	0.578933	1	1700029H14Rik	8	13550733	13562461	-	1421	protein_coding	RIKEN cDNA 1700029H14 gene [Source:MGI Symbol;Acc:MGI:1913751]	-	2	3	1	0	2	0	0.062269	0.0895074	0.0342677	0	0.069588	0
ENSMUSG00000044916	8.38257	8.97402	4.02787	9.50273	16.5664	7.39255	-0.642311	0.488716	1	1700029I15Rik	2	92382538	92385708	+	1348	protein_coding	RIKEN cDNA 1700029I15 gene [Source:MGI Symbol;Acc:MGI:1916742]	-	9	10	4	9	16	7	0.295385	0.314515	0.144494	0.332892	0.586852	0.261338
ENSMUSG00000071103	21.4221	47.5623	47.3274	20.0613	33.1328	45.4114	0.237715	0.657359	0.864561	1700029J07Rik	8	45953606	45975252	-	2740	protein_coding	RIKEN cDNA 1700029J07 gene [Source:MGI Symbol;Acc:MGI:1916729]	-	23	53	47	19	32	43	0.371376	0.820082	0.835268	0.345744	0.577428	0.789792
ENSMUSG00000098144	2.79419	5.38441	0	0	0	0	3.82395	0.194697	1	1700029N11Rik	13	44439712	44469030	+	1248	lincRNA	RIKEN cDNA 1700029N11 gene [Source:MGI Symbol;Acc:MGI:1916741]	-	3	6	0	0	0	0	0.106351	0.20383	0	0	0	0
ENSMUSG00000099759	16.7651	10.7688	17.1184	9.50273	2.0708	8.44863	1.15751	0.196772	0.490893	1700030C10Rik	12	20804381	20815779	-	1735	processed_transcript	RIKEN cDNA 1700030C10 gene [Source:MGI Symbol;Acc:MGI:1916763]	-	18	12	17	9	2	8	0.458996	0.293234	0.477121	0.258639	0.056994	0.232052
ENSMUSG00000091071	0	0	0	0	5.177	0	-3.31377	0.399231	1	1700030C10Rik	12	20814257	20815727	-	1471	transcribed_unprocessed_pseudogene	RIKEN cDNA 1700030C10 gene [Source:MGI Symbol;Acc:MGI:1916763]	-	0	0	0	0	5	0	0	0	0	0	0.168057	0
ENSMUSG00000031847	2.79419	13.461	5.03483	9.50273	16.5664	6.33647	-0.601903	0.544384	1	1700030J22Rik	8	116969594	116978959	-	2996	protein_coding	RIKEN cDNA 1700030J22 gene [Source:MGI Symbol;Acc:MGI:1916778]	-	3	15	5	9	16	6	0.0443012	0.212266	0.0812656	0.149779	0.264044	0.100787
ENSMUSG00000052794	109.905	114.867	118.822	119.312	134.602	136.234	-0.183595	0.485687	0.766612	1700030K09Rik	8	72443880	72461001	+	2970	protein_coding	RIKEN cDNA 1700030K09 gene [Source:MGI Symbol;Acc:MGI:1919504]	-	118	128	118	113	130	129	1.75777	1.8272	1.93466	1.89703	2.16414	2.18589
ENSMUSG00000097424	0	2.69221	0	0	1.0354	0	1.26252	0.752208	1	1700030M09Rik	8	121544382	121548342	+	1102	bidirectional_promoter_lncRNA	RIKEN cDNA 1700030M09 gene [Source:MGI Symbol;Acc:MGI:1919509]	-	0	3	0	0	1	0	0	0.115417	0	0	0.0448659	0
ENSMUSG00000024532	2.79419	0	0	0	0	0	2.27294	0.569462	1	1700034E13Rik	18	52646209	52663733	+	490	protein_coding	RIKEN cDNA 1700034E13 gene [Source:MGI Symbol;Acc:MGI:1925664]	-	3	0	0	0	0	0	0.27087	0	0	0	0	0
ENSMUSG00000055833	2.79419	2.69221	7.04877	2.11172	3.1062	0	1.25838	0.45266	1	1700034H15Rik	1	191886130	191907527	-	6099	antisense	RIKEN cDNA 1700034H15 gene [Source:MGI Symbol;Acc:MGI:1921515]	-	3	3	7	2	3	0	0.021762	0.0208542	0.055888	0.0163502	0.0243199	0
ENSMUSG00000097893	7.45118	3.58961	0	12.6703	0	0	-0.194126	0.919661	1	1700034P13Rik	1	9747648	9791924	+	3101	antisense	RIKEN cDNA 1700034P13 gene [Source:MGI Symbol;Acc:MGI:1920581]	-	8	4	0	12	0	0	0.114136	0.0546878	0	0.192944	0	0
ENSMUSG00000005983	31.6675	25.1273	24.1672	26.3965	28.9912	39.0749	-0.22187	0.669356	0.869471	1700037C18Rik	16	3895179	3908689	-	3227	protein_coding	RIKEN cDNA 1700037C18 gene [Source:MGI Symbol;Acc:MGI:1920511]	-	34	28	24	25	28	37	0.46614	0.367867	0.362152	0.386271	0.429	0.577029
ENSMUSG00000027327	244.026	209.095	251.742	188.999	248.496	324.216	-0.112333	0.638578	0.856566	1700037H04Rik	2	131146324	131160081	-	2286	protein_coding	RIKEN cDNA 1700037H04 gene [Source:MGI Symbol;Acc:MGI:1914576]	-	262	233	250	179	240	307	5.07062	4.32127	5.32528	3.90416	5.19079	6.7586
ENSMUSG00000097933	1.86279	0	0	4.22344	0	0	-1.17641	0.727284	1	1700039M10Rik	14	57571614	57572368	+	532	bidirectional_promoter_lncRNA	RIKEN cDNA 1700039M10 gene [Source:MGI Symbol;Acc:MGI:1914768]	-	2	0	0	4	0	0	0.166324	0	0	0.374886	0	0
ENSMUSG00000097515	0	1.7948	4.02787	2.11172	0	0	1.46142	0.597378	1	1700040D17Rik	3	94409395	94412919	-	998	lincRNA	RIKEN cDNA 1700040D17 gene [Source:MGI Symbol;Acc:MGI:1923852]	-	0	2	4	2	0	0	0	0.0849633	0.195168	0.0999196	0	0
ENSMUSG00000054822	0	1.7948	0	0	1.0354	4.22431	-1.53349	0.598277	1	1700041G16Rik	8	22805766	22809537	+	1824	lincRNA	RIKEN cDNA 1700041G16 gene [Source:MGI Symbol;Acc:MGI:1920549]	-	0	2	0	0	1	4	0	0.0464876	0	0	0.0271065	0.110365
ENSMUSG00000078492	1.86279	0.897402	2.01393	0	0	0	3.04233	0.35355	1	1700045H11Rik	4	150828225	150854949	-	593	antisense	RIKEN cDNA 1700045H11 gene [Source:MGI Symbol;Acc:MGI:1920598]	-	2	1	2	0	0	0	0.149215	0.0714953	0.164231	0	0	0
ENSMUSG00000099349	0	0	2.01393	0	0	0	1.7869	0.657539	1	1700047G03Rik	15	11964276	11970086	+	1493	lincRNA	RIKEN cDNA 1700047G03 gene [Source:MGI Symbol;Acc:MGI:1920589]	-	0	0	2	0	0	0	0	0	0.0652302	0	0	0
ENSMUSG00000087347	5.58838	0.897402	3.0209	1.05586	7.24779	6.33647	-0.625724	0.661428	1	1700047K16Rik	11	58322988	58324439	+	886	processed_transcript	RIKEN cDNA 1700047K16 gene [Source:MGI Symbol;Acc:MGI:1920585]	-	6	1	3	1	7	6	0.299608	0.0478518	0.164879	0.0562753	0.390627	0.34081
ENSMUSG00000100147	6.51978	14.3584	4.02787	3.16758	2.0708	9.5047	0.761762	0.505329	1	1700047M11Rik	1	182287990	182303325	+	2846	lincRNA	RIKEN cDNA 1700047M11 gene [Source:MGI Symbol;Acc:MGI:1914580]	-	7	16	4	3	2	9	0.108818	0.238351	0.068439	0.0525579	0.0347451	0.159148
ENSMUSG00000085637	7.45118	4.48701	6.0418	3.16758	14.4956	10.5608	-0.652245	0.525206	1	1700048M11Rik	16	92308716	92312468	-	485	antisense	RIKEN cDNA 1700048M11 gene [Source:MGI Symbol;Acc:MGI:1920636]	-	8	5	6	3	14	10	0.729767	0.437079	0.602405	0.308412	1.4272	1.03765
ENSMUSG00000043773	1.86279	4.48701	7.04877	5.2793	3.1062	7.39255	-0.239316	0.847047	1	1700048O20Rik	9	121937223	121947016	+	2099	lincRNA	RIKEN cDNA 1700048O20 gene [Source:MGI Symbol;Acc:MGI:1920637]	-	2	5	7	5	3	7	0.0421554	0.100993	0.162392	0.118771	0.0706654	0.167834
ENSMUSG00000105297	0	0	0	0	2.0708	0	-1.99325	0.621679	1	1700052H01Rik	3	41354147	41393589	+	1025	lincRNA	RIKEN cDNA 1700052H01 gene [Source:MGI Symbol;Acc:MGI:1920712]	-	0	0	0	0	2	0	0	0	0	0	0.0964727	0
ENSMUSG00000099681	42.8443	62.8182	52.3623	53.8488	37.2744	61.2525	0.0534601	0.897247	0.972996	1700052K11Rik	11	105177726	105181433	-	3708	antisense	RIKEN cDNA 1700052K11 gene [Source:MGI Symbol;Acc:MGI:1920681]	-	46	70	52	51	36	58	0.548851	0.800369	0.682877	0.685775	0.480022	0.787196
ENSMUSG00000104183	1.86279	1.7948	3.0209	0	5.177	3.16823	-0.325891	0.855053	1	1700054O19Rik	14	25706406	25707273	-	868	TEC	RIKEN cDNA 1700054O19 gene [Source:MGI Symbol;Acc:MGI:1921522]	-	2	2	3	0	5	3	0.10194	0.0976882	0.168299	0	0.284806	0.173939
ENSMUSG00000070997	1.86279	0.897402	4.02787	12.6703	0	12.6729	-1.90984	0.188861	1	1700055D18Rik	4	45011687	45015406	+	3720	antisense	RIKEN cDNA 1700055D18 gene [Source:MGI Symbol;Acc:MGI:1920655]	-	2	1	4	12	0	12	0.0237861	0.011397	0.0523595	0.160838	0	0.162343
ENSMUSG00000044854	6.51978	4.48701	4.02787	4.22344	5.177	12.6729	-0.552378	0.618481	1	1700056E22Rik	1	184033030	184034301	-	1272	protein_coding	RIKEN cDNA 1700056E22 gene [Source:MGI Symbol;Acc:MGI:1920613]	-	7	5	4	4	5	12	0.243471	0.166654	0.153127	0.156792	0.194349	0.474776
ENSMUSG00000084792	3.72559	9.87143	6.0418	6.33516	17.6018	1.05608	-0.347449	0.761022	1	1700056N10Rik	16	17047520	17049111	+	1043	lincRNA	RIKEN cDNA 1700056N10 gene [Source:MGI Symbol;Acc:MGI:1920642]	-	4	11	6	6	17	1	0.169673	0.447137	0.280121	0.286826	0.805866	0.0482514
ENSMUSG00000089636	6.51978	8.97402	6.0418	11.6145	5.177	8.44863	-0.226338	0.816165	1	1700058P15Rik	7	19258492	19259739	+	413	antisense	RIKEN cDNA 1700058P15 gene [Source:MGI Symbol;Acc:MGI:1920627]	-	7	10	6	11	5	8	0.749867	1.02655	0.707424	1.32799	0.598575	0.974843
ENSMUSG00000084970	0.931397	2.69221	0	0	0	0	2.65032	0.50498	1	1700060J05Rik	4	53562983	53564697	-	1060	antisense	RIKEN cDNA 1700060J05 gene [Source:MGI Symbol;Acc:MGI:1920641]	-	1	3	0	0	0	0	0.0417379	0.119991	0	0	0	0
ENSMUSG00000102060	0	0	0	3.16758	0	1.05608	-3.01836	0.430123	1	1700061E17Rik	9	110986201	110987804	+	1067	antisense	RIKEN cDNA 1700061E17 gene [Source:MGI Symbol;Acc:MGI:3642196]	-	0	0	0	3	0	1	0	0	0	0.140187	0	0.0471661
ENSMUSG00000024209	2.79419	13.461	12.0836	9.50273	4.1416	3.16823	0.753339	0.484456	1	1700061G19Rik	17	56875477	56888904	+	2906	protein_coding	RIKEN cDNA 1700061G19 gene [Source:MGI Symbol;Acc:MGI:1925875]	-	3	15	12	9	4	3	0.0456732	0.21884	0.201078	0.154418	0.0680554	0.0519541
ENSMUSG00000084948	0	0	3.0209	0	0	0	2.37544	0.551579	1	1700061H18Rik	18	69943320	69969609	-	1081	antisense	RIKEN cDNA 1700061H18 gene [Source:MGI Symbol;Acc:MGI:1920711]	-	0	0	3	0	0	0	0	0	0.135137	0	0	0
ENSMUSG00000082766	0	0	4.02787	0	0	0	2.79237	0.48172	1	1700064H15Rik	3	19610368	19628677	-	394	protein_coding	RIKEN cDNA 1700064H15 gene [Source:MGI Symbol;Acc:MGI:1920674]	-	0	0	4	0	0	0	0	0	0.494359	0	0	0
ENSMUSG00000100681	0	0	0	3.16758	0	4.22431	-3.82585	0.211024	1	1700064J06Rik	10	119092905	119103107	+	386	lincRNA	RIKEN cDNA 1700064J06 gene [Source:MGI Symbol;Acc:MGI:1920650]	-	0	0	0	3	0	4	0	0	0	0.387512	0	0.521516
ENSMUSG00000100211	5.58838	2.69221	0	4.22344	0	0	0.976501	0.674288	1	1700064M15Rik	12	99626053	99627974	-	645	lincRNA	RIKEN cDNA 1700064M15 gene [Source:MGI Symbol;Acc:MGI:1920707]	-	6	3	0	4	0	0	0.411555	0.197194	0	0.309209	0	0
ENSMUSG00000100872	0	0	0	0	2.0708	0	-1.99325	0.621679	1	1700065J18Rik	1	192841661	192842740	+	393	lincRNA	RIKEN cDNA 1700065J18 gene [Source:MGI Symbol;Acc:MGI:1920705]	-	0	0	0	0	2	0	0	0	0	0	0.251615	0
ENSMUSG00000073598	1.86279	8.97402	13.0906	4.22344	6.2124	2.11216	0.927369	0.436203	1	1700066B19Rik	18	35703225	35730869	+	2837	protein_coding	RIKEN cDNA 1700066B19 gene [Source:MGI Symbol;Acc:MGI:1920699]	-	2	10	13	4	6	2	0.0311894	0.149442	0.223132	0.0702995	0.104566	0.0354785
ENSMUSG00000038323	95.0025	58.3312	122.85	88.6922	91.1151	68.6451	0.150362	0.674342	0.872058	1700066M21Rik	1	57377620	57385423	+	3235	protein_coding	RIKEN cDNA 1700066M21 gene [Source:MGI Symbol;Acc:MGI:1920717]	-	102	65	122	84	88	65	1.39496	0.851865	1.83639	1.29466	1.34495	1.01119
ENSMUSG00000046408	11.1768	10.7688	6.0418	15.8379	11.3894	13.729	-0.545694	0.500418	0.776789	1700067K01Rik	8	84001502	84004770	+	1957	protein_coding	RIKEN cDNA 1700067K01 gene [Source:MGI Symbol;Acc:MGI:1920703]	-	12	12	6	15	11	13	0.271285	0.259969	0.149293	0.382166	0.277907	0.334308
ENSMUSG00000090307	2.79419	3.58961	9.0627	7.39102	3.1062	2.11216	0.287818	0.823025	1	1700071M16Rik	17	43588340	43592442	-	2883	antisense	RIKEN cDNA 1700071M16 gene [Source:MGI Symbol;Acc:MGI:1920754]	-	3	4	9	7	3	2	0.0460376	0.058823	0.152012	0.121061	0.0514488	0.0349124
ENSMUSG00000029883	1.86279	0	0	0	0	0	1.68881	0.675885	1	1700074P13Rik	6	40920437	40940557	-	1844	protein_coding	RIKEN cDNA 1700074P13 gene [Source:MGI Symbol;Acc:MGI:1920731]	-	2	0	0	0	0	0	0.047985	0	0	0	0	0
ENSMUSG00000031118	0	0	0	0	0	2.11216	-2.01805	0.617155	1	1700080O16Rik	X	51968695	51972772	-	1571	protein_coding	RIKEN cDNA 1700080O16 gene [Source:MGI Symbol;Acc:MGI:1921529]	-	0	0	0	0	0	2	0	0	0	0	0	0.0640691
ENSMUSG00000113209	5.58838	14.3584	4.02787	5.2793	8.28319	4.22431	0.434776	0.684723	1	1700081N11Rik	12	54862647	54863667	+	688	bidirectional_promoter_lncRNA	RIKEN cDNA 1700081N11 gene [Source:MGI Symbol;Acc:MGI:1920778]	-	6	16	4	5	8	4	0.385832	0.985969	0.283107	0.362354	0.57491	0.292594
ENSMUSG00000100747	3.72559	4.48701	8.05573	9.50273	13.4602	10.5608	-1.04878	0.272934	1	1700084E18Rik	2	30236795	30238223	-	1429	antisense	RIKEN cDNA 1700084E18 gene [Source:MGI Symbol;Acc:MGI:1914600]	-	4	5	8	9	13	10	0.123841	0.148344	0.272607	0.314023	0.44979	0.352178
ENSMUSG00000115693	0.931397	0	0	0	0	2.11216	-1.05627	0.793593	1	1700085D07Rik	15	73249546	73264120	+	318	antisense	RIKEN cDNA 1700085D07 gene [Source:MGI Symbol;Acc:MGI:1920741]	-	1	0	0	0	0	2	0.139126	0	0	0	0	0.316517
ENSMUSG00000020548	0	0	0	0	0	4.22431	-3.01861	0.447316	1	1700086D15Rik	11	65151910	65159891	-	1093	protein_coding	RIKEN cDNA 1700086D15 gene [Source:MGI Symbol;Acc:MGI:1921532]	-	0	0	0	0	0	4	0	0	0	0	0	0.184177
ENSMUSG00000097080	8.38257	10.7688	15.1045	9.50273	19.6726	21.1216	-0.556962	0.462702	0.751145	1700086O06Rik	18	38238405	38250565	-	1931	lincRNA	RIKEN cDNA 1700086O06 gene [Source:MGI Symbol;Acc:MGI:1920766]	-	9	12	15	9	19	20	0.206204	0.26347	0.378258	0.232387	0.486485	0.521245
ENSMUSG00000085085	0	0	0	0	5.177	3.16823	-4.0021	0.171509	1	1700086P04Rik	4	129050097	129057983	-	1009	lincRNA	RIKEN cDNA 1700086P04 gene [Source:MGI Symbol;Acc:MGI:1914599]	-	0	0	0	0	5	3	0	0	0	0	0.245006	0.149632
ENSMUSG00000033029	6.51978	10.7688	8.05573	8.44688	9.31859	13.729	-0.311947	0.723918	0.897273	1700088E04Rik	15	79129349	79141253	-	5292	protein_coding	RIKEN cDNA 1700088E04 gene [Source:MGI Symbol;Acc:MGI:1920774]	-	7	12	8	8	9	13	0.0585213	0.0961376	0.0736121	0.075374	0.0840855	0.123628
ENSMUSG00000086781	0	0	0	0	3.1062	0	-2.57745	0.518881	1	1700092C02Rik	8	77624172	77628957	+	359	lincRNA	RIKEN cDNA 1700092C02 gene [Source:MGI Symbol;Acc:MGI:1914607]	-	0	0	0	0	3	0	0	0	0	0	0.413167	0
ENSMUSG00000020286	0	0	0	5.2793	0	1.05608	-3.60334	0.272343	1	1700093K21Rik	11	23516203	23521155	-	2007	protein_coding	RIKEN cDNA 1700093K21 gene [Source:MGI Symbol;Acc:MGI:1914608]	-	0	0	0	5	0	1	0	0	0	0.124215	0	0.0250754
ENSMUSG00000101695	1.86279	0.897402	0	7.39102	2.0708	4.22431	-2.29531	0.200295	1	1700094J05Rik	10	76389015	76401507	+	1012	antisense	RIKEN cDNA 1700094J05 gene [Source:MGI Symbol;Acc:MGI:1914773]	-	2	1	0	7	2	4	0.087435	0.041894	0	0.344881	0.097712	0.198918
ENSMUSG00000085407	0	0.897402	5.03483	0	0	0	3.35271	0.319559	1	1700095J03Rik	7	109438618	109444893	+	1808	antisense	RIKEN cDNA 1700095J03 gene [Source:MGI Symbol;Acc:MGI:1921543]	-	0	1	5	0	0	0	0	0.0234495	0.134664	0	0	0
ENSMUSG00000101856	25.1477	43.9727	49.3414	53.8488	49.6992	53.86	-0.411293	0.349181	0.659917	1700096K18Rik	5	25530013	25531466	+	1454	lincRNA	RIKEN cDNA 1700096K18 gene [Source:MGI Symbol;Acc:MGI:1920821]	-	27	49	49	51	48	51	0.821553	1.42877	1.64101	1.74887	1.63221	1.76523
ENSMUSG00000099474	0	0	0	0	5.177	1.05608	-3.58152	0.277948	1	1700097N02Rik	17	30622441	30626905	-	845	antisense	RIKEN cDNA 1700097N02 gene [Source:MGI Symbol;Acc:MGI:1914772]	-	0	0	0	0	5	1	0	0	0	0	0.292558	0.0595577
ENSMUSG00000091906	0	0	0	2.11172	2.0708	4.22431	-4.01193	0.128095	1	1700099I09Rik	13	102760255	102761896	+	885	antisense	RIKEN cDNA 1700099I09 gene [Source:MGI Symbol;Acc:MGI:1923874]	-	0	0	0	2	2	4	0	0	0	0.112678	0.111734	0.227463
ENSMUSG00000101051	0	0	0	0	2.0708	0	-1.99325	0.621679	1	1700100L14Rik	13	70573241	70576110	+	806	antisense	RIKEN cDNA 1700100L14 gene [Source:MGI Symbol;Acc:MGI:1920834]	-	0	0	0	0	2	0	0	0	0	0	0.122686	0
ENSMUSG00000097675	7.45118	7.17922	0	1.05586	4.1416	4.22431	0.639831	0.676886	1	1700101I11Rik	6	129531950	129533817	-	1868	processed_transcript	RIKEN cDNA 1700101I11 gene [Source:MGI Symbol;Acc:MGI:1915180]	-	8	8	0	1	4	4	0.189474	0.18157	0	0.0266916	0.105872	0.107765
ENSMUSG00000032611	37.2559	16.1532	11.0766	10.5586	27.9558	17.9533	0.192611	0.785888	0.926559	1700102P08Rik	9	108392805	108410934	+	1236	protein_coding	RIKEN cDNA 1700102P08 gene [Source:MGI Symbol;Acc:MGI:2148248]	-	40	18	11	10	27	17	1.43178	0.617427	0.433364	0.403397	1.08005	0.69219
ENSMUSG00000099923	0	0	5.03483	0	1.0354	2.11216	0.667595	0.808744	1	1700105P06Rik	19	7382537	7384308	+	1772	antisense	RIKEN cDNA 1700105P06 gene [Source:MGI Symbol;Acc:MGI:1915479]	-	0	0	5	0	1	2	0	0	0.137399	0	0.027902	0.0568016
ENSMUSG00000101009	18.6279	26.0247	14.0975	24.2848	6.2124	12.6729	0.447602	0.54407	0.803978	1700108F19Rik	14	76672963	76687169	+	3178	processed_transcript	RIKEN cDNA 1700108F19 gene [Source:MGI Symbol;Acc:MGI:1920814]	-	20	29	14	23	6	12	0.278427	0.38688	0.214513	0.360849	0.093346	0.19003
ENSMUSG00000100585	0	0	0	3.16758	0	0	-2.60311	0.514566	1	1700108J01Rik	14	122229905	122233654	-	484	antisense	RIKEN cDNA 1700108J01 gene [Source:MGI Symbol;Acc:MGI:1915495]	-	0	0	0	3	0	0	0	0	0	0.309049	0	0
ENSMUSG00000008307	91.2769	77.1766	56.3901	76.0219	110.788	92.9349	-0.31394	0.357039	0.666496	1700109H08Rik	5	3571566	3584356	+	3062	protein_coding	RIKEN cDNA 1700109H08 gene [Source:MGI Symbol;Acc:MGI:1924286]	-	98	86	56	72	107	88	1.41598	1.19076	0.890557	1.17241	1.72773	1.44635
ENSMUSG00000097267	13.971	6.28182	12.0836	7.39102	10.354	13.729	0.03701	0.965441	0.991131	1700109K24Rik	15	77084398	77096314	+	1492	antisense	RIKEN cDNA 1700109K24 gene [Source:MGI Symbol;Acc:MGI:1921553]	-	15	7	12	7	10	13	0.444793	0.198912	0.391644	0.233927	0.331382	0.4385
ENSMUSG00000099384	2.79419	2.69221	0	2.11172	12.4248	2.11216	-1.59104	0.320746	1	1700110C19Rik	17	10324602	10329307	+	717	lincRNA	RIKEN cDNA 1700110C19 gene [Source:MGI Symbol;Acc:MGI:1923884]	-	3	3	0	2	12	2	0.185113	0.177392	0	0.139079	0.827486	0.14038
ENSMUSG00000087047	0	2.69221	1.00697	0	3.1062	2.11216	-0.492488	0.837403	1	1700110K17Rik	9	40323426	40343564	+	1028	antisense	RIKEN cDNA 1700110K17 gene [Source:MGI Symbol;Acc:MGI:1920808]	-	0	3	1	0	3	2	0	0.123726	0.0473681	0	0.144287	0.097911
ENSMUSG00000101574	0	0.897402	0	6.33516	0	0	-2.64148	0.408418	1	1700112H15Rik	1	184527841	184557691	-	778	lincRNA	RIKEN cDNA 1700112H15 gene [Source:MGI Symbol;Acc:MGI:1920840]	-	0	1	0	6	0	0	0	0.0544945	0	0.384524	0	0
ENSMUSG00000097527	1.86279	1.7948	1.00697	8.44688	2.0708	0	-1.16882	0.528791	1	1700112J16Rik	7	67204082	67222536	-	2490	lincRNA	RIKEN cDNA 1700112J16 gene [Source:MGI Symbol;Acc:MGI:1923878]	-	2	2	1	8	2	0	0.0355358	0.0340536	0.019556	0.160192	0.0397127	0
ENSMUSG00000096935	9.31397	7.17922	5.03483	9.50273	9.31859	3.16823	-0.0291133	0.977421	1	1700113A16Rik	3	88171556	88177785	-	1095	antisense	RIKEN cDNA 1700113A16 gene [Source:MGI Symbol;Acc:MGI:1923892]	-	10	8	5	9	9	3	0.404038	0.309747	0.222349	0.409807	0.406375	0.13788
ENSMUSG00000047129	3.72559	12.5636	13.0906	1.05586	20.708	20.0655	-0.511216	0.609224	0.839593	1700113H08Rik	10	87058045	87230589	+	1550	protein_coding	RIKEN cDNA 1700113H08 gene [Source:MGI Symbol;Acc:MGI:1923890]	-	4	14	13	1	20	19	0.114173	0.382938	0.408404	0.0321677	0.637965	0.616902
ENSMUSG00000082488	38.1873	69.1	25.1742	61.2398	32.0974	49.6357	-0.106611	0.829565	0.945605	1700119I11Rik	13	91861432	91862044	+	405	antisense	RIKEN cDNA 1700119I11 gene [Source:MGI Symbol;Acc:MGI:1925729]	-	41	77	25	58	31	47	4.47883	8.0606	3.00583	7.14043	3.78447	5.84033
ENSMUSG00000100599	151.818	150.764	97.6757	138.318	117	172.141	-0.0931776	0.747169	0.90767	1700120C14Rik	15	99249511	99262044	+	1952	processed_transcript	RIKEN cDNA 1700120C14 gene [Source:MGI Symbol;Acc:MGI:1920850]	-	163	168	97	131	113	163	3.6944	3.6489	2.41975	3.34613	2.86218	4.20245
ENSMUSG00000086333	0	0	2.01393	0	0	0	1.7869	0.657539	1	1700120E14Rik	18	74525140	74531124	-	863	antisense	RIKEN cDNA 1700120E14 gene [Source:MGI Symbol;Acc:MGI:1920856]	-	0	0	2	0	0	0	0	0	0.112849	0	0	0
ENSMUSG00000072878	2.79419	0	0	10.5586	0	0	-1.91322	0.456567	1	1700123L14Rik	6	96164497	96166243	-	1747	protein_coding	RIKEN cDNA 1700123L14 gene [Source:MGI Symbol;Acc:MGI:1925732]	-	3	0	0	10	0	0	0.0759739	0	0	0.285403	0	0
ENSMUSG00000085614	124.807	90.6376	68.4737	139.373	79.7257	119.337	-0.251935	0.460201	0.748681	1700123M08Rik	4	11966565	11994280	+	1260	processed_transcript	RIKEN cDNA 1700123M08 gene [Source:MGI Symbol;Acc:MGI:1923915]	-	134	101	68	132	77	113	4.70511	3.39846	2.62795	5.22342	3.02147	4.51339
ENSMUSG00000040822	217.947	175.891	161.115	165.77	151.168	200.655	0.101195	0.67973	0.874466	1700123O20Rik	14	54686216	54690741	+	1935	protein_coding	RIKEN cDNA 1700123O20 gene [Source:MGI Symbol;Acc:MGI:1920893]	-	234	196	160	157	146	190	5.35021	4.29444	4.02641	4.04548	3.73053	4.9416
ENSMUSG00000099354	5.58838	0	0	0	2.0708	2.11216	0.419493	0.86983	1	1700124L16Rik	6	83761756	83762865	-	1110	antisense	RIKEN cDNA 1700124L16 gene [Source:MGI Symbol;Acc:MGI:1915184]	-	6	0	0	0	2	2	0.239147	0	0	0	0.0890852	0.0906779
ENSMUSG00000085197	0.931397	0.897402	1.00697	1.05586	0	0	1.3301	0.688822	1	1700125H03Rik	8	68368434	68375710	+	785	antisense	RIKEN cDNA 1700125H03 gene [Source:MGI Symbol;Acc:MGI:1920859]	-	1	1	1	1	0	0	0.0563594	0.0540085	0.0620311	0.0635158	0	0
ENSMUSG00000107802	1.86279	0	4.02787	7.39102	19.6726	7.39255	-2.56996	0.0412168	1	1700126G02Rik	6	143201397	143221448	-	725	antisense	RIKEN cDNA 1700126G02 gene [Source:MGI Symbol;Acc:MGI:1923898]	-	2	0	4	7	19	7	0.122047	0	0.268659	0.481406	1.29573	0.485909
ENSMUSG00000100603	0	4.48701	0	0	0	0	2.95865	0.455245	1	1700129L04Rik	15	95097542	95162394	-	1401	sense_intronic	RIKEN cDNA 1700129L04 gene [Source:MGI Symbol;Acc:MGI:1920877]	-	0	5	0	0	0	0	0	0.151309	0	0	0	0
ENSMUSG00000100182	2.79419	14.3584	10.0697	3.16758	6.2124	5.28039	0.893041	0.413766	1	1810006J02Rik	1	98131456	98144655	+	1882	lincRNA	RIKEN cDNA 1810006J02 gene [Source:MGI Symbol;Acc:MGI:1916280]	-	3	16	10	3	6	5	0.0705241	0.360439	0.258737	0.0794791	0.157627	0.133704
ENSMUSG00000100844	0	0	2.01393	0	0	0	1.7869	0.657539	1	1810007C17Rik	12	49476991	49480862	-	710	lincRNA	RIKEN cDNA 1810007C17 gene [Source:MGI Symbol;Acc:MGI:1916304]	-	0	0	2	0	0	0	0	0	0.137167	0	0	0
ENSMUSG00000100094	2.79419	4.48701	7.04877	8.44688	8.28319	1.05608	-0.31573	0.79923	1	1810008I18Rik	7	65803111	65806449	+	2463	lincRNA	RIKEN cDNA 1810008I18 gene [Source:MGI Symbol;Acc:MGI:1920875]	-	3	5	7	8	8	1	0.0538881	0.0860672	0.138392	0.161948	0.160592	0.0204329
ENSMUSG00000071653	0.931397	1.7948	3.0209	0	0	0	3.30951	0.27888	1	1810009A15Rik	19	8888853	8890881	+	1444	protein_coding	RIKEN cDNA 1810009A15 gene [Source:MGI Symbol;Acc:MGI:1913526]	-	1	2	3	0	0	0	0.0306386	0.0587212	0.101166	0	0	0
ENSMUSG00000094808	0	0	3.0209	0	0	0	2.37544	0.551579	1	1810009J06Rik	6	40964754	40968435	+	882	protein_coding	RIKEN cDNA 1810009J06 gene [Source:MGI Symbol;Acc:MGI:1920876]	-	0	0	3	0	0	0	0	0	0.165627	0	0	0
ENSMUSG00000109305	3.72559	3.58961	6.0418	0	5.177	4.22431	0.503092	0.736013	1	1810010D01Rik	7	145205825	145208119	-	1278	protein_coding	RIKEN cDNA 1810010D01 gene [Source:MGI Symbol;Acc:MGI:1916283]	-	4	4	6	0	5	4	0.138473	0.132697	0.228612	0	0.193436	0.157516
ENSMUSG00000078607	11.1768	6.28182	2.01393	8.44688	20.708	17.9533	-1.2691	0.164713	0.445552	1810010H24Rik	11	107025681	107030443	+	1685	protein_coding	RIKEN cDNA 1810010H24 gene [Source:MGI Symbol;Acc:MGI:1916316]	-	12	7	2	8	20	17	0.315077	0.176129	0.0577975	0.236724	0.586852	0.507743
ENSMUSG00000087595	8.38257	8.07662	10.0697	2.11172	7.24779	6.33647	0.755312	0.469319	1	1810012K08Rik	2	26138546	26139543	+	574	lincRNA	RIKEN cDNA 1810012K08 gene [Source:MGI Symbol;Acc:MGI:1916345]	-	9	9	10	2	7	6	0.693692	0.664756	0.848334	0.173728	0.602954	0.526058
ENSMUSG00000099825	1.86279	0	4.02787	0	3.1062	4.22431	-0.324911	0.874609	1	1810012K16Rik	8	22398721	22399596	+	547	lincRNA	RIKEN cDNA 1810012K16 gene [Source:MGI Symbol;Acc:MGI:1916358]	-	2	0	4	0	3	4	0.161763	0	0.356083	0	0.271164	0.368016
ENSMUSG00000028177	5.58838	0.897402	3.0209	13.7262	2.0708	10.5608	-1.47306	0.236051	1	1810013D15Rik	3	157925220	157938355	+	2121	antisense	RIKEN cDNA 1810013D15 gene [Source:MGI Symbol;Acc:MGI:1916292]	-	6	1	3	13	2	10	0.125155	0.019989	0.0688746	0.3056	0.0466216	0.237276
ENSMUSG00000022507	966.79	993.424	963.667	1107.6	1148.26	1147.96	-0.219208	0.0755395	0.285524	1810013L24Rik	16	8830100	8858922	+	4960	protein_coding	RIKEN cDNA 1810013L24 gene [Source:MGI Symbol;Acc:MGI:1916303]	-	1038	1107	957	1049	1109	1087	9.25873	9.46233	9.39527	10.545	11.0547	11.0292
ENSMUSG00000097412	402.363	402.036	359.487	631.404	490.779	424.543	-0.409909	0.0298727	0.161688	1810014B01Rik	10	86685525	86694806	+	2652	transcribed_unprocessed_pseudogene	RIKEN cDNA 1810014B01 gene [Source:MGI Symbol;Acc:MGI:1913513]	-	432	448	357	598	474	402	7.20686	7.16203	6.55501	11.2429	8.83696	7.62864
ENSMUSG00000106838	0	0	1.00697	0	2.0708	1.05608	-1.62461	0.646744	1	1810017P11Rik	5	114975456	114976013	+	558	TEC	RIKEN cDNA 1810017P11 gene [Source:MGI Symbol;Acc:MGI:1916294]	-	0	0	1	0	2	1	0	0	0.0872659	0	0.177212	0.0901904
ENSMUSG00000086390	0	18.8454	22.1533	3.16758	6.2124	2.11216	1.83242	0.139675	1	1810019D21Rik	8	106135400	106138525	+	1551	processed_transcript	RIKEN cDNA 1810019D21 gene [Source:MGI Symbol;Acc:MGI:1917021]	-	0	21	22	3	6	2	0	0.574036	0.6907	0.0964408	0.191266	0.0648952
ENSMUSG00000087331	16.7651	34.1013	22.1533	34.8434	20.708	40.131	-0.387756	0.49314	0.771391	1810021B22Rik	15	89071196	89075852	-	896	antisense	RIKEN cDNA 1810021B22 gene [Source:MGI Symbol;Acc:MGI:1916370]	-	18	38	22	33	20	38	0.888793	1.79807	1.19562	1.83636	1.10362	2.13437
ENSMUSG00000078784	164.857	235.119	300.076	214.339	210.186	250.291	0.0520559	0.835265	0.948763	1810022K09Rik	3	14606284	14611285	-	1753	protein_coding	RIKEN cDNA 1810022K09 gene [Source:MGI Symbol;Acc:MGI:1916376]	-	177	262	298	203	203	237	4.46712	6.33653	8.27777	5.77385	5.72549	6.80395
ENSMUSG00000044145	13.0396	2.69221	12.0836	3.16758	6.2124	4.22431	1.02795	0.351561	1	1810024B03Rik	2	127186355	127208280	-	3550	protein_coding	RIKEN cDNA 1810024B03 gene [Source:MGI Symbol;Acc:MGI:1925560]	-	14	3	12	3	6	4	0.174476	0.0358282	0.164601	0.0421351	0.0835644	0.0567056
ENSMUSG00000101970	291.527	366.14	362.508	333.652	308.549	420.319	-0.058662	0.768409	0.919218	1810026B05Rik	7	73539203	73558395	-	8620	processed_transcript	RIKEN cDNA 1810026B05 gene [Source:MGI Symbol;Acc:MGI:1916420]	-	313	408	360	316	298	398	1.60647	2.00671	2.03364	1.82781	1.70926	2.32365
ENSMUSG00000044148	452.659	403.831	345.39	410.729	366.531	350.618	0.0922422	0.613593	0.842489	1810030O07Rik	X	12654879	12673668	-	2699	protein_coding	RIKEN cDNA 1810030O07 gene [Source:MGI Symbol;Acc:MGI:1916405]	-	486	450	343	389	354	332	7.96653	7.06873	6.18828	7.18618	6.48483	6.19056
ENSMUSG00000020812	40.0501	49.3571	54.3762	32.7316	21.7434	19.0094	0.968055	0.0465779	0.212132	1810032O08Rik	11	116671660	116675799	+	2776	protein_coding	RIKEN cDNA 1810032O08 gene [Source:MGI Symbol;Acc:MGI:1913543]	-	43	55	54	31	21	18	0.685307	0.839992	0.947225	0.556793	0.374023	0.326323
ENSMUSG00000097101	25.1477	22.4351	33.2299	29.5641	25.885	33.7945	-0.145039	0.78251	0.924861	1810034E14Rik	13	64248700	64271852	+	2245	antisense	RIKEN cDNA 1810034E14 gene [Source:MGI Symbol;Acc:MGI:1913753]	-	27	25	33	28	25	32	0.532088	0.472123	0.715775	0.621861	0.550582	0.717345
ENSMUSG00000054091	357.656	569.85	421.919	347.378	388.275	397.085	0.253013	0.210827	0.510471	1810037I17Rik	3	122924203	122926184	+	1160	protein_coding	RIKEN cDNA 1810037I17 gene [Source:MGI Symbol;Acc:MGI:1914954]	-	384	635	419	329	375	376	14.6457	23.2085	17.5887	14.1413	15.9835	16.3126
ENSMUSG00000102112	3.72559	1.7948	4.02787	2.11172	1.0354	0	1.59897	0.409622	1	1810041H14Rik	14	121876725	121879409	-	851	antisense	RIKEN cDNA 1810041H14 gene [Source:MGI Symbol;Acc:MGI:1925562]	-	4	2	4	2	1	0	0.207954	0.0996397	0.228881	0.11718	0.058099	0
ENSMUSG00000020284	116.425	112.175	100.697	69.6867	101.469	119.337	0.181265	0.55954	0.811502	1810043G02Rik	10	77978524	77986905	+	6627	protein_coding	RIKEN cDNA 1810043G02 gene [Source:MGI Symbol;Acc:MGI:1915134]	-	125	125	100	66	98	113	0.834505	0.799696	0.734788	0.496568	0.731152	0.858136
ENSMUSG00000100680	32.5989	31.4091	8.05573	13.7262	31.062	16.8973	0.227199	0.742638	0.905627	1810044D09Rik	6	91440987	91441755	+	486	lincRNA	RIKEN cDNA 1810044D09 gene [Source:MGI Symbol;Acc:MGI:1917048]	-	35	35	8	13	30	16	3.18616	3.05326	0.801554	1.3337	3.05199	1.65683
ENSMUSG00000036027	4.65698	0	3.0209	3.16758	11.3894	6.33647	-1.45089	0.301121	1	1810046K07Rik	9	51289686	51328917	-	1437	protein_coding	RIKEN cDNA 1810046K07 gene [Source:MGI Symbol;Acc:MGI:1917059]	-	5	0	3	3	11	6	0.153939	0	0.101658	0.104092	0.378472	0.21013
ENSMUSG00000035372	122.944	126.534	214.484	107.698	135.637	144.683	0.256088	0.390829	0.694185	1810055G02Rik	19	3708333	3717881	+	1882	protein_coding	RIKEN cDNA 1810055G02 gene [Source:MGI Symbol;Acc:MGI:1919306]	-	132	141	213	102	131	137	3.10306	3.17637	5.51111	2.70229	3.44152	3.66349
ENSMUSG00000073155	751.637	763.689	675.675	679.973	741.346	712.853	0.0382041	0.787018	0.926739	1810058I24Rik	6	35252654	35263496	+	2784	lincRNA	RIKEN cDNA 1810058I24 gene [Source:MGI Symbol;Acc:MGI:1914955]	-	807	851	671	644	716	675	12.8245	12.9596	11.7363	11.5337	12.7158	12.2019
ENSMUSG00000086340	0	3.58961	0	0	0	1.05608	1.67668	0.654129	1	1810059C17Rik	2	18054193	18056613	-	487	processed_transcript	RIKEN cDNA 1810059C17 gene [Source:MGI Symbol;Acc:MGI:1917068]	-	0	4	0	0	0	1	0	0.348227	0	0	0	0.103339
ENSMUSG00000108207	13.0396	12.5636	15.1045	7.39102	42.4514	20.0655	-0.781995	0.294391	0.606691	1810059H22Rik	5	148953748	148970122	-	5024	processed_transcript	RIKEN cDNA 1810059H22 gene [Source:MGI Symbol;Acc:MGI:1917070]	-	14	14	15	7	41	19	0.123286	0.118144	0.145385	0.0694704	0.40349	0.190326
ENSMUSG00000027713	3.72559	1.7948	6.0418	0	9.31859	10.5608	-0.787655	0.56965	1	1810062G17Rik	3	36475937	36482299	+	911	protein_coding	RIKEN cDNA 1810062G17 gene [Source:MGI Symbol;Acc:MGI:1919532]	-	4	2	6	0	9	10	0.194257	0.0930773	0.320709	0	0.488453	0.552429
ENSMUSG00000084925	4.65698	3.58961	10.0697	9.50273	8.28319	17.9533	-0.97119	0.308686	1	1810062O18Rik	14	20546079	20570687	+	1816	antisense	RIKEN cDNA 1810062O18 gene [Source:MGI Symbol;Acc:MGI:1922852]	-	5	4	10	9	8	17	0.121812	0.0933848	0.268141	0.247103	0.217807	0.471116
ENSMUSG00000090925	0	6.28182	0	0	1.0354	0	2.483	0.435497	1	1810064F22Rik	9	22196963	22213860	-	2753	antisense	RIKEN cDNA 1810064F22 gene [Source:MGI Symbol;Acc:MGI:1917112]	-	0	7	0	0	1	0	0	0.107801	0	0	0.0179594	0
ENSMUSG00000087165	31.6675	12.5636	11.0766	6.33516	15.531	13.729	0.636421	0.415528	0.714776	2010001A14Rik	11	57795499	57801417	-	714	processed_transcript	RIKEN cDNA 2010001A14 gene [Source:MGI Symbol;Acc:MGI:1923766]	-	34	14	11	6	15	13	2.10677	0.831308	0.750193	0.418991	1.0387	0.916304
ENSMUSG00000051606	13.971	7.17922	9.0627	19.0055	21.7434	21.1216	-1.03446	0.147407	0.419527	2010001K21Rik	13	46979908	47011195	+	3630	processed_transcript	RIKEN cDNA 2010001K21 gene [Source:MGI Symbol;Acc:MGI:1917079]	-	15	8	9	18	21	20	0.182819	0.0934362	0.12073	0.247239	0.28603	0.27728
ENSMUSG00000042041	5.58838	2.69221	15.1045	1.05586	13.4602	8.44863	0.0189979	0.986762	1	2010003K11Rik	19	4496790	4498583	-	1165	protein_coding	RIKEN cDNA 2010003K11 gene [Source:MGI Symbol;Acc:MGI:1917111]	-	6	3	15	1	13	8	0.227856	0.109176	0.626966	0.0427982	0.551716	0.345588
ENSMUSG00000044694	24.2163	32.3065	68.4737	31.6758	43.4868	45.4114	0.0483805	0.924511	0.979959	2010007H06Rik	9	51278513	51284210	+	4934	antisense	RIKEN cDNA 2010007H06 gene [Source:MGI Symbol;Acc:MGI:1917099]	-	26	36	68	30	42	43	0.233136	0.309339	0.671102	0.303161	0.42087	0.438595
ENSMUSG00000107761	0	1.7948	1.00697	0	4.1416	1.05608	-0.890555	0.725349	1	2010008C14Rik	6	125083437	125084029	+	593	TEC	RIKEN cDNA 2010008C14 gene [Source:MGI Symbol;Acc:MGI:1917109]	-	0	2	1	0	4	1	0	0.142991	0.0821153	0	0.333506	0.0848672
ENSMUSG00000100860	3.72559	0.897402	0	0	0	2.11216	1.13546	0.700806	1	2010009K17Rik	2	158070367	158091797	-	567	antisense	RIKEN cDNA 2010009K17 gene [Source:MGI Symbol;Acc:MGI:1919590]	-	4	1	0	0	0	2	0.312114	0.0747737	0	0	0	0.177518
ENSMUSG00000102047	0.931397	0	1.00697	0	0	0	1.73847	0.666576	1	2010010A06Rik	18	75288655	75297329	-	1223	transcribed_processed_pseudogene	RIKEN cDNA 2010010A06 gene [Source:MGI Symbol;Acc:MGI:1913686]	-	1	0	1	0	0	0	0.0361751	0	0.0398155	0	0	0
ENSMUSG00000087277	3.72559	0	0	0	0	0	2.68753	0.498831	1	2010013B24Rik	6	145303152	145308951	+	747	lincRNA	RIKEN cDNA 2010013B24 gene [Source:MGI Symbol;Acc:MGI:1919329]	-	4	0	0	0	0	0	0.236906	0	0	0	0	0
ENSMUSG00000096983	6.51978	4.48701	5.03483	11.6145	13.4602	8.44863	-1.0638	0.26175	1	2010015M23Rik	11	88039578	88047360	-	1199	lincRNA	RIKEN cDNA 2010015M23 gene [Source:MGI Symbol;Acc:MGI:1919337]	-	7	5	5	11	13	8	0.258294	0.1768	0.203062	0.45743	0.536071	0.335788
ENSMUSG00000091575	28.8733	12.5636	48.3344	19.0055	44.5222	32.7384	-0.105249	0.862263	0.960499	2010016I18Rik	3	106481982	106485913	-	3697	processed_transcript	RIKEN cDNA 2010016I18 gene [Source:MGI Symbol;Acc:MGI:1916456]	-	31	14	48	18	43	31	0.370978	0.16055	0.632223	0.242758	0.575065	0.421995
ENSMUSG00000104368	1.86279	0	0	0	0	0	1.68881	0.675885	1	2010103J01Rik	1	185312187	185313803	+	388	antisense	RIKEN cDNA 2010103J01 gene [Source:MGI Symbol;Acc:MGI:1917139]	-	2	0	0	0	0	0	0.228052	0	0	0	0	0
ENSMUSG00000029384	0.931397	0.897402	1.00697	9.50273	0	4.22431	-2.27535	0.224753	1	2010109A12Rik	5	93206518	93213475	+	1275	protein_coding	RIKEN cDNA 2010109A12 gene [Source:MGI Symbol;Acc:MGI:1922860]	-	1	1	1	9	0	4	0.0346997	0.0332523	0.0381917	0.351952	0	0.157886
ENSMUSG00000063522	0	13.461	12.0836	6.33516	0	1.05608	1.79074	0.260266	1	2010109I03Rik	15	74876987	74897021	-	3302	protein_coding	RIKEN cDNA 2010109I03 gene [Source:MGI Symbol;Acc:MGI:1914288]	-	0	15	12	6	0	1	0	0.192595	0.176963	0.0905994	0	0.0152411
ENSMUSG00000097755	1.86279	5.38441	2.01393	0	0	0	4.00187	0.116862	1	2010110K18Rik	18	34751809	34758685	+	2854	lincRNA	RIKEN cDNA 2010110K18 gene [Source:MGI Symbol;Acc:MGI:1922951]	-	2	6	2	0	0	0	0.0310036	0.0891311	0.0341236	0	0	0
ENSMUSG00000021458	729.284	875.865	619.284	658.856	705.107	745.591	0.0771202	0.63896	0.856924	2010111I01Rik	13	62964893	63326096	+	11294	protein_coding	RIKEN cDNA 2010111I01 gene [Source:MGI Symbol;Acc:MGI:1919311]	-	783	976	615	624	681	706	3.06726	3.66382	2.65159	2.75479	2.98124	3.14595
ENSMUSG00000063018	2.79419	3.58961	18.1254	2.11172	0	0	3.53733	0.0437922	1	2010204K13Rik	X	7411817	7445143	-	1583	processed_transcript	RIKEN cDNA 2010204K13 gene [Source:MGI Symbol;Acc:MGI:1922859]	-	3	4	18	2	0	0	0.0838448	0.10713	0.553695	0.0629942	0	0
ENSMUSG00000026090	26.0791	75.3818	150.038	32.7316	46.593	64.4208	0.805221	0.127631	0.388244	2010300C02Rik	1	37611677	37720085	-	5075	protein_coding	RIKEN cDNA 2010300C02 gene [Source:MGI Symbol;Acc:MGI:1919347]	-	28	84	149	31	45	61	0.244094	0.701738	1.42965	0.304563	0.438404	0.604907
ENSMUSG00000100714	0	0	2.01393	0	0	0	1.7869	0.657539	1	2010308F09Rik	X	13234641	13247736	-	704	lincRNA	RIKEN cDNA 2010308F09 gene [Source:MGI Symbol;Acc:MGI:1919372]	-	0	0	2	0	0	0	0	0	0.138336	0	0	0
ENSMUSG00000106567	0	0	4.02787	0	3.1062	0	0.362844	0.90879	1	2010309G21Rik	16	19051367	19106749	+	458	antisense	RIKEN cDNA 2010309G21 gene [Source:MGI Symbol;Acc:MGI:1917268]	-	0	0	4	0	3	0	0	0	0.425278	0	0.323858	0
ENSMUSG00000101268	0	0	3.0209	0	2.0708	0	0.532041	0.882763	1	2010310C07Rik	6	42370671	42381215	+	2398	antisense	RIKEN cDNA 2010310C07 gene [Source:MGI Symbol;Acc:MGI:1919381]	-	0	0	3	0	2	0	0	0	0.0609187	0	0.0412362	0
ENSMUSG00000074829	196.525	152.558	160.108	257.63	245.39	194.318	-0.453658	0.0519039	0.227755	2010315B03Rik	9	124291804	124312696	-	3914	protein_coding	RIKEN cDNA 2010315B03 gene [Source:MGI Symbol;Acc:MGI:1919321]	zf-C2H2	211	170	159	244	237	184	2.38505	1.84145	1.97813	3.10828	2.99382	2.36587
ENSMUSG00000100691	90.3455	122.047	86.5991	109.809	118.036	107.72	-0.165209	0.573855	0.819922	2010320M18Rik	8	70776815	70777823	+	1009	lincRNA	RIKEN cDNA 2010320M18 gene [Source:MGI Symbol;Acc:MGI:1919343]	-	97	136	86	104	114	102	4.25321	5.71452	4.15036	5.13918	5.58614	5.08749
ENSMUSG00000108479	2.79419	1.7948	0	0	0	1.05608	2.02896	0.517558	1	2200002A13Rik	7	127897568	127898276	+	709	TEC	RIKEN cDNA 2200002A13 gene [Source:MGI Symbol;Acc:MGI:1924252]	-	3	2	0	0	0	1	0.187202	0.119596	0	0	0	0.070982
ENSMUSG00000030587	11.1768	19.7429	87.6061	3.16758	2.0708	11.6169	2.81292	0.00144602	0.0201447	2200002D01Rik	7	29246561	29248466	-	1564	protein_coding	RIKEN cDNA 2200002D01 gene [Source:MGI Symbol;Acc:MGI:1919525]	-	12	22	87	3	2	11	0.339454	0.596373	2.7087	0.0956392	0.0632254	0.353957
ENSMUSG00000108787	2.79419	0	0	0	0	0	2.27294	0.569462	1	2200007N16Rik	7	24666733	24666970	+	238	TEC	RIKEN cDNA 2200007N16 gene [Source:MGI Symbol;Acc:MGI:1925735]	-	3	0	0	0	0	0	0.557674	0	0	0	0	0
ENSMUSG00000097165	1.86279	0.897402	4.02787	3.16758	0	5.28039	-0.321198	0.859209	1	2210008F06Rik	11	77489854	77491409	+	1082	lincRNA	RIKEN cDNA 2210008F06 gene [Source:MGI Symbol;Acc:MGI:1917307]	-	2	1	4	3	0	5	0.0817784	0.0391836	0.180016	0.138244	0	0.232561
ENSMUSG00000074217	40.9815	40.3831	29.202	49.6254	80.7611	48.5796	-0.693463	0.110293	0.356818	2210011C24Rik	8	84010222	84012171	-	1413	protein_coding	RIKEN cDNA 2210011C24 gene [Source:MGI Symbol;Acc:MGI:1917384]	-	44	45	29	47	78	46	1.37767	1.35021	0.999389	1.65847	2.7293	1.63836
ENSMUSG00000101791	0	0	0	2.11172	0	0	-2.01779	0.617202	1	2210011K15Rik	1	121355116	121359900	-	1741	lincRNA	RIKEN cDNA 2210011K15 gene [Source:MGI Symbol;Acc:MGI:1919615]	-	0	0	0	2	0	0	0	0	0	0.0572773	0	0
ENSMUSG00000021550	448.933	440.625	402.787	450.852	551.868	496.357	-0.213869	0.196579	0.490571	2210016F16Rik	13	58379817	58385225	-	3051	protein_coding	RIKEN cDNA 2210016F16 gene [Source:MGI Symbol;Acc:MGI:1917403]	-	482	491	400	427	533	470	6.98941	6.82293	6.38405	6.9781	8.63741	7.75265
ENSMUSG00000029559	248.683	293.451	220.526	216.451	244.354	312.599	-0.0193281	0.931285	0.981498	2210016L21Rik	5	114942158	114949783	+	3303	protein_coding	RIKEN cDNA 2210016L21 gene [Source:MGI Symbol;Acc:MGI:1919607]	-	267	327	219	205	236	296	3.57634	4.19731	3.2286	3.09454	3.53266	4.51001
ENSMUSG00000103523	0	7.17922	0	0	0	0	3.63604	0.295712	1	2210017I01Rik	3	92604718	92607492	-	822	protein_coding	RIKEN cDNA 2210017I01 gene [Source:MGI Symbol;Acc:MGI:3588251]	-	0	8	0	0	0	0	0	0.41262	0	0	0	0
ENSMUSG00000113800	6.51978	5.38441	8.05573	14.782	12.4248	4.22431	-0.65771	0.495019	1	2210039B01Rik	12	73548478	73551986	+	1044	lincRNA	RIKEN cDNA 2210039B01 gene [Source:MGI Symbol;Acc:MGI:1920894]	-	7	6	8	14	12	4	0.296643	0.243659	0.373137	0.668619	0.568302	0.192821
ENSMUSG00000109036	6.51978	4.48701	3.0209	1.05586	0	0	3.63823	0.0759844	1	2210406H18Rik	7	121062852	121063959	-	1108	TEC	RIKEN cDNA 2210406H18 gene [Source:MGI Symbol;Acc:MGI:1917383]	-	7	5	3	1	0	0	0.279508	0.191321	0.131844	0.0449999	0	0
ENSMUSG00000039563	3.72559	0.897402	0	6.33516	3.1062	4.22431	-1.55488	0.353336	1	2210406O10Rik	5	36447611	36464853	-	2472	lincRNA	RIKEN cDNA 2210406O10 gene [Source:MGI Symbol;Acc:MGI:1923960]	-	4	1	0	6	3	4	0.0715892	0.0171508	0	0.121019	0.0600027	0.0814341
ENSMUSG00000037145	28.8733	10.7688	27.1881	3.16758	2.0708	1.05608	3.40684	0.00059418	0.0106261	2210407C18Rik	11	58608204	58616075	-	1399	protein_coding	RIKEN cDNA 2210407C18 gene [Source:MGI Symbol;Acc:MGI:1925604]	-	31	12	27	3	2	1	0.980347	0.36366	0.939777	0.106919	0.0706823	0.035973
ENSMUSG00000087380	354.862	384.986	339.348	617.678	464.894	394.973	-0.452895	0.0221525	0.133378	2210408F21Rik	6	31220351	31337404	+	2406	processed_transcript	RIKEN cDNA 2210408F21 gene [Source:MGI Symbol;Acc:MGI:1920902]	-	381	429	337	585	449	374	7.00592	7.55951	6.82045	12.123	9.22676	7.82295
ENSMUSG00000071252	42.8443	44.8701	48.3344	32.7316	48.6638	46.4674	0.0888536	0.835802	0.948858	2210408I21Rik	13	77135540	77613784	+	5948	protein_coding	RIKEN cDNA 2210408I21 gene [Source:MGI Symbol;Acc:MGI:1919621]	-	46	50	48	31	47	44	0.342155	0.356394	0.392961	0.259862	0.390684	0.372286
ENSMUSG00000085563	2.79419	0.897402	1.00697	3.16758	0	2.11216	-0.165393	0.938036	1	2210411M09Rik	1	180952064	180958149	-	643	antisense	RIKEN cDNA 2210411M09 gene [Source:MGI Symbol;Acc:MGI:1917426]	-	3	1	1	3	0	2	0.206417	0.0659358	0.07573	0.232628	0	0.156536
ENSMUSG00000107216	1.86279	0.897402	2.01393	9.50273	4.1416	2.11216	-1.72807	0.254919	1	2210412B16Rik	5	130131327	130131824	+	498	TEC	RIKEN cDNA 2210412B16 gene [Source:MGI Symbol;Acc:MGI:1919625]	-	2	1	2	9	4	2	0.177679	0.0851339	0.19556	0.901082	0.397127	0.202113
ENSMUSG00000086494	0	0	0	0	3.1062	0	-2.57745	0.518881	1	2210417A02Rik	5	148741840	148743139	+	550	lincRNA	RIKEN cDNA 2210417A02 gene [Source:MGI Symbol;Acc:MGI:1917388]	-	0	0	0	0	3	0	0	0	0	0	0.269685	0
ENSMUSG00000078894	0.931397	7.17922	1.00697	2.11172	0	2.11216	1.11837	0.569122	1	2210418O10Rik	2	176226569	176240328	+	3936	protein_coding	RIKEN cDNA 2210418O10 gene [Source:MGI Symbol;Acc:MGI:1924208]	-	1	8	1	2	0	2	0.0112404	0.0861721	0.0123715	0.0253353	0	0.0255723
ENSMUSG00000039269	0	26.9221	0	0	0	0	5.54187	0.0178245	1	2300002M23Rik	17	35567450	35568952	+	1503	protein_coding	RIKEN cDNA 2300002M23 gene [Source:MGI Symbol;Acc:MGI:1916792]	-	0	30	0	0	0	0	0	0.846241	0	0	0	0
ENSMUSG00000032403	28.8733	53.8441	29.202	34.8434	35.2036	27.458	0.201047	0.688899	0.879634	2300009A05Rik	9	63394447	63399246	-	2000	protein_coding	RIKEN cDNA 2300009A05 gene [Source:MGI Symbol;Acc:MGI:1916728]	-	31	60	29	33	34	26	0.685753	1.2719	0.706068	0.822688	0.840518	0.654241
ENSMUSG00000097354	168.583	227.043	158.094	327.316	298.195	276.692	-0.702957	0.00155251	0.0212792	2310001H17Rik	6	129208412	129238725	-	7241	lincRNA	RIKEN cDNA 2310001H17 gene [Source:MGI Symbol;Acc:MGI:1923682]	-	181	253	157	310	288	262	1.1059	1.48134	1.0558	2.13459	1.96649	1.82095
ENSMUSG00000108514	5.58838	0	12.0836	6.33516	3.1062	1.05608	0.745568	0.618142	1	2310001K20Rik	7	76611065	76612015	+	951	TEC	RIKEN cDNA 2310001K20 gene [Source:MGI Symbol;Acc:MGI:1923979]	-	6	0	12	6	3	1	0.27913	0	0.61444	0.314573	0.155969	0.0529193
ENSMUSG00000053353	9.31397	6.28182	4.02787	26.3965	12.4248	13.729	-1.41713	0.0914492	0.319511	2310001K24Rik	2	163471957	163473005	+	740	antisense	RIKEN cDNA 2310001K24 gene [Source:MGI Symbol;Acc:MGI:1916767]	-	10	7	4	25	12	13	0.597867	0.40105	0.263213	1.68446	0.801766	0.88411
ENSMUSG00000112701	0.931397	0	0	0	2.0708	3.16823	-2.36827	0.436007	1	2310002D06Rik	12	80507206	80517954	+	508	lincRNA	RIKEN cDNA 2310002D06 gene [Source:MGI Symbol;Acc:MGI:1916772]	-	1	0	0	0	2	3	0.0870908	0	0	0	0.194655	0.297202
ENSMUSG00000097178	0	6.28182	0	2.11172	1.0354	5.28039	-0.412411	0.839712	1	2310002F09Rik	7	43695209	43797958	-	4492	processed_transcript	RIKEN cDNA 2310002F09 gene [Source:MGI Symbol;Acc:MGI:1916779]	-	0	7	0	2	1	5	0	0.0660679	0	0.0221994	0.0110067	0.0560176
ENSMUSG00000028396	2187.85	2157.36	1744.07	3525.51	2774.87	2695.11	-0.562717	9.75e-05	0.00260862	2310002L09Rik	4	73939371	73950846	-	2158	protein_coding	RIKEN cDNA 2310002L09 gene [Source:MGI Symbol;Acc:MGI:1916780]	-	2349	2404	1732	3339	2680	2552	48.1579	47.2297	39.0819	77.1465	61.4019	59.5146
ENSMUSG00000034159	0	13.461	17.1184	0	0	0	5.72281	0.134155	1	2310007B03Rik	1	93151349	93160948	-	2368	protein_coding	RIKEN cDNA 2310007B03 gene [Source:MGI Symbol;Acc:MGI:1919124]	-	0	15	17	0	0	0	0	0.26856	0.34958	0	0	0
ENSMUSG00000100335	139.71	163.327	106.738	194.278	97.3275	138.346	-0.0678552	0.827151	0.9447	2310008N11Rik	8	26814593	26884380	-	1805	lincRNA	RIKEN cDNA 2310008N11 gene [Source:MGI Symbol;Acc:MGI:1919566]	-	150	182	106	184	94	131	3.67663	4.2749	2.85961	5.08267	2.57483	3.65249
ENSMUSG00000098332	58.678	69.9974	60.418	52.793	31.062	60.1965	0.39356	0.334344	0.648467	2310009A05Rik	9	73039718	73042779	+	2999	processed_transcript	RIKEN cDNA 2310009A05 gene [Source:MGI Symbol;Acc:MGI:1913614]	-	63	78	60	50	30	57	0.929394	1.10268	0.974212	0.831275	0.494587	0.956518
ENSMUSG00000079283	45.6384	43.0753	50.3483	70.7426	41.416	61.2525	-0.318822	0.434196	0.73006	2310009B15Rik	1	138851983	138856852	-	1750	protein_coding	RIKEN cDNA 2310009B15 gene [Source:MGI Symbol;Acc:MGI:1916799]	-	49	48	50	67	40	58	1.23878	1.16288	1.39127	1.90892	1.13011	1.66796
ENSMUSG00000097162	16.7651	25.1273	8.05573	17.9496	38.3098	32.7384	-0.828497	0.200058	0.494996	2310010J17Rik	7	90124822	90129984	-	603	bidirectional_promoter_lncRNA	RIKEN cDNA 2310010J17 gene [Source:MGI Symbol;Acc:MGI:1925579]	-	18	28	8	17	37	31	1.32066	1.96867	0.646028	1.40567	3.03377	2.58725
ENSMUSG00000020133	186.279	192.044	176.219	154.155	177.053	171.085	0.143024	0.527705	0.794667	2310011J03Rik	10	80318254	80320537	-	1649	protein_coding	RIKEN cDNA 2310011J03 gene [Source:MGI Symbol;Acc:MGI:1913624]	-	200	214	175	146	171	162	5.36593	5.50206	5.16769	4.41452	5.12712	4.94412
ENSMUSG00000085945	169.514	125.636	115.801	130.927	183.266	141.514	-0.14882	0.589298	0.828528	2310014F06Rik	7	112612560	112680081	-	2810	bidirectional_promoter_lncRNA	RIKEN cDNA 2310014F06 gene [Source:MGI Symbol;Acc:MGI:1916875]	-	182	140	115	124	177	134	2.8655	2.11229	1.99283	2.20022	3.11433	2.3999
ENSMUSG00000097729	322.263	323.065	274.902	343.154	313.726	341.113	-0.116346	0.526591	0.794452	2310015A10Rik	12	80120546	80132844	-	2330	processed_transcript	RIKEN cDNA 2310015A10 gene [Source:MGI Symbol;Acc:MGI:1916798]	-	346	360	273	325	303	323	6.56986	6.55056	5.70539	6.95471	6.42962	6.97656
ENSMUSG00000099411	207.702	236.017	156.08	154.155	82.8319	137.29	0.681704	0.0195041	0.123344	2310015D24Rik	16	13514131	13521107	-	3035	lincRNA	RIKEN cDNA 2310015D24 gene [Source:MGI Symbol;Acc:MGI:1917350]	-	223	263	155	146	80	130	3.25074	3.67391	2.48686	2.39853	1.30326	2.15565
ENSMUSG00000101257	15.8337	4.48701	9.0627	27.4523	32.0974	60.1965	-2.02858	0.00216009	0.0267705	2310015K22Rik	1	80225044	80228792	+	1461	lincRNA	RIKEN cDNA 2310015K22 gene [Source:MGI Symbol;Acc:MGI:1916815]	-	17	5	9	26	31	57	0.514795	0.145095	0.299965	0.887308	1.04908	1.96345
ENSMUSG00000102098	154.612	164.225	81.5643	286.138	144.956	176.365	-0.599446	0.0665398	0.263623	2310016D03Rik	12	30410559	30467358	-	1547	lincRNA	RIKEN cDNA 2310016D03 gene [Source:MGI Symbol;Acc:MGI:1916816]	-	166	183	81	271	140	167	4.74738	5.01525	2.54961	8.73434	4.47441	5.43276
ENSMUSG00000085965	43.7757	34.1013	29.202	34.8434	40.3806	67.589	-0.414241	0.378926	0.683141	2310016D23Rik	1	60778843	60803790	+	388	lincRNA	RIKEN cDNA 2310016D23 gene [Source:MGI Symbol;Acc:MGI:1923693]	-	47	38	29	33	39	64	5.35923	4.15225	3.63953	4.24066	4.96971	8.30124
ENSMUSG00000070574	64.2664	86.1506	47.3274	167.882	129.425	128.842	-1.1047	0.000626107	0.0109676	2310016G11Rik	7	44668233	44678235	+	1558	antisense	RIKEN cDNA 2310016G11 gene [Source:MGI Symbol;Acc:MGI:1916828]	-	69	96	47	159	125	122	1.95938	2.61238	1.46896	5.0884	3.96681	3.94082
ENSMUSG00000100410	244.026	286.271	175.212	281.914	251.602	247.122	-0.14454	0.530725	0.796822	2310020H05Rik	13	99076526	99087921	-	720	lincRNA	RIKEN cDNA 2310020H05 gene [Source:MGI Symbol;Acc:MGI:1916853]	-	262	319	174	267	243	234	16.0992	18.7841	11.7678	18.4897	16.6868	16.356
ENSMUSG00000049643	1184.74	1163.03	972.73	1429.63	1126.51	1265.18	-0.202307	0.164279	0.445061	2310022A10Rik	7	27553233	27582099	+	4780	protein_coding	RIKEN cDNA 2310022A10 gene [Source:MGI Symbol;Acc:MGI:1913617]	-	1272	1296	966	1354	1088	1198	11.7732	11.495	9.84075	14.1235	11.2538	12.6131
ENSMUSG00000031983	371.627	516.006	392.717	403.338	367.567	313.655	0.23995	0.221812	0.52638	2310022B05Rik	8	124635756	124663369	-	3307	protein_coding	RIKEN cDNA 2310022B05 gene [Source:MGI Symbol;Acc:MGI:1916801]	-	399	575	390	382	355	297	5.33795	7.37166	5.74261	5.75944	5.30753	4.51978
ENSMUSG00000078519	0	8.97402	5.03483	19.0055	10.354	2.11216	-1.16546	0.351359	1	2310026L22Rik	4	138215714	138216189	+	400	lincRNA	RIKEN cDNA 2310026L22 gene [Source:MGI Symbol;Acc:MGI:1916844]	-	0	10	5	18	10	2	0	1.05992	0.60868	2.2437	1.23606	0.251631
ENSMUSG00000032062	72.649	100.509	84.5852	48.5695	52.8054	43.2992	0.833376	0.0198354	0.124365	2310030G06Rik	9	50739691	50746536	-	1979	protein_coding	RIKEN cDNA 2310030G06 gene [Source:MGI Symbol;Acc:MGI:1914202]	-	78	112	84	46	51	41	1.74375	2.39941	2.06687	1.15895	1.27416	1.04264
ENSMUSG00000097457	0	3.58961	1.00697	3.16758	4.1416	0	-0.663547	0.758838	1	2310031A07Rik	11	46440362	46447248	-	990	lincRNA	RIKEN cDNA 2310031A07 gene [Source:MGI Symbol;Acc:MGI:1916871]	-	0	4	1	3	4	0	0	0.1713	0.0491862	0.151091	0.199767	0
ENSMUSG00000020441	73.5804	90.6376	78.5434	67.575	65.2301	95.047	0.092127	0.785071	0.926508	2310033P09Rik	11	59208321	59210738	+	1285	protein_coding	RIKEN cDNA 2310033P09 gene [Source:MGI Symbol;Acc:MGI:1915112]	-	79	101	78	64	63	90	2.71994	3.33235	2.95577	2.48329	2.42402	3.5248
ENSMUSG00000099655	9.31397	5.38441	2.01393	2.11172	9.31859	3.16823	0.197094	0.875245	1	2310034G01Rik	19	46348201	46350302	-	1373	protein_coding	RIKEN cDNA 2310034G01 gene [Source:MGI Symbol;Acc:MGI:1922829]	-	10	6	2	2	9	3	0.32223	0.185273	0.0709314	0.0726291	0.324093	0.109963
ENSMUSG00000100157	0	1.7948	0	0	0	0	1.64231	0.684635	1	2310034O05Rik	5	100210692	100218049	+	1127	lincRNA	RIKEN cDNA 2310034O05 gene [Source:MGI Symbol;Acc:MGI:1916821]	-	0	2	0	0	0	0	0	0.0752381	0	0	0	0
ENSMUSG00000062619	187.211	147.174	126.878	246.015	142.885	139.402	-0.195017	0.505234	0.781269	2310039H08Rik	17	46772635	46773396	+	762	protein_coding	RIKEN cDNA 2310039H08 gene [Source:MGI Symbol;Acc:MGI:1914351]	-	201	164	126	233	138	132	11.6702	9.12475	8.05183	15.2459	8.95411	8.71793
ENSMUSG00000100550	16.7651	5.38441	3.0209	2.11172	12.4248	8.44863	0.13253	0.903303	1	2310039L15Rik	10	95336276	95366202	+	4487	lincRNA	RIKEN cDNA 2310039L15 gene [Source:MGI Symbol;Acc:MGI:1916879]	-	18	6	3	2	12	8	0.177481	0.0566927	0.032557	0.0222242	0.132228	0.0897281
ENSMUSG00000072852	13.971	3.58961	17.1184	33.7875	11.3894	16.8973	-0.844702	0.290414	0.602138	2310040G07Rik	5	76928368	76947758	+	791	antisense	RIKEN cDNA 2310040G07 gene [Source:MGI Symbol;Acc:MGI:1917534]	-	15	4	17	32	11	16	0.838978	0.214395	1.04653	2.01709	0.687566	1.01798
ENSMUSG00000101655	380.01	428.958	253.756	616.622	431.761	531.207	-0.570575	0.00912776	0.0752734	2310040G24Rik	6	86483376	86488227	-	775	lincRNA	RIKEN cDNA 2310040G24 gene [Source:MGI Symbol;Acc:MGI:1916897]	-	408	478	252	584	417	503	23.2913	26.1492	15.8335	37.5718	26.6031	32.6634
ENSMUSG00000101746	15.8337	26.0247	12.0836	16.8938	9.31859	6.33647	0.73168	0.344359	0.656823	2310043L19Rik	1	177641542	177642943	-	698	lincRNA	RIKEN cDNA 2310043L19 gene [Source:MGI Symbol;Acc:MGI:1922839]	-	17	29	12	16	9	6	1.07753	1.76147	0.837153	1.14292	0.637508	0.432604
ENSMUSG00000097768	11.1768	2.69221	11.0766	7.39102	4.1416	10.5608	0.17221	0.867317	1	2310043M15Rik	16	93792136	93794901	-	1580	antisense	RIKEN cDNA 2310043M15 gene [Source:MGI Symbol;Acc:MGI:1919180]	-	12	3	11	7	4	10	0.336016	0.0805	0.339011	0.220898	0.12517	0.318521
ENSMUSG00000102106	0	0	0	0	5.177	0	-3.31377	0.399231	1	2310043O21Rik	15	38549343	38594934	-	622	lincRNA	RIKEN cDNA 2310043O21 gene [Source:MGI Symbol;Acc:MGI:1916929]	-	0	0	0	0	5	0	0	0	0	0	0.397446	0
ENSMUSG00000108732	1.86279	2.69221	9.0627	3.16758	12.4248	13.729	-1.11654	0.322865	1	2310043P16Rik	7	34389732	34393612	+	3881	TEC	RIKEN cDNA 2310043P16 gene [Source:MGI Symbol;Acc:MGI:1917385]	-	2	3	9	3	12	13	0.0227993	0.0327725	0.112922	0.0385415	0.152875	0.168575
ENSMUSG00000085080	1.86279	0	0	0	0	1.05608	0.727024	0.857165	1	2310044K18Rik	7	83659575	83660963	+	618	antisense	RIKEN cDNA 2310044K18 gene [Source:MGI Symbol;Acc:MGI:1917415]	-	2	0	0	0	0	1	0.143178	0	0	0	0	0.0814341
ENSMUSG00000100783	38.1873	20.6403	26.1811	29.5641	36.239	31.6823	-0.198073	0.703294	0.887727	2310047D07Rik	5	149231332	149237984	+	823	lincRNA	RIKEN cDNA 2310047D07 gene [Source:MGI Symbol;Acc:MGI:1916907]	-	41	23	26	28	35	30	2.20404	1.18484	1.53834	1.69633	2.10265	1.83449
ENSMUSG00000090314	0	16.1532	0	0	0	0	4.80537	0.0716503	1	2310050C09Rik	3	92868359	92870216	-	1078	protein_coding	RIKEN cDNA 2310050C09 gene [Source:MGI Symbol;Acc:MGI:1913783]	-	0	18	0	0	0	0	0	0.707922	0	0	0	0
ENSMUSG00000015519	0	0.897402	4.02787	0	0	0	3.08455	0.392737	1	2310057J18Rik	10	28972288	28986303	-	1858	protein_coding	RIKEN cDNA 2310057J18 gene [Source:MGI Symbol;Acc:MGI:1914969]	-	0	1	4	0	0	0	0	0.0228185	0.104832	0	0	0
ENSMUSG00000040177	371.627	304.219	305.111	451.908	421.407	382.3	-0.355978	0.0501101	0.222517	2310057M21Rik	7	131338220	131362759	-	13618	protein_coding	RIKEN cDNA 2310057M21 gene [Source:MGI Symbol;Acc:MGI:1915527]	-	399	339	303	428	407	362	1.29627	1.0554	1.08345	1.56705	1.47768	1.3378
ENSMUSG00000085379	15.8337	7.17922	12.0836	13.7262	14.4956	21.1216	-0.492911	0.510938	0.785509	2310058D17Rik	11	58965748	58978050	-	3201	processed_transcript	RIKEN cDNA 2310058D17 gene [Source:MGI Symbol;Acc:MGI:1922944]	-	17	8	12	13	14	20	0.234963	0.105959	0.182547	0.202493	0.216242	0.314441
ENSMUSG00000050705	1189.39	1042.78	962.66	1261.75	1220.74	1133.17	-0.178306	0.191168	0.483342	2310061I04Rik	17	35892677	35897431	-	2414	protein_coding	RIKEN cDNA 2310061I04 gene [Source:MGI Symbol;Acc:MGI:1916912]	-	1277	1162	956	1195	1179	1073	23.404	20.408	19.2841	24.6821	24.1476	22.3695
ENSMUSG00000087410	1383.12	1180.98	1019.05	2071.6	2072.87	1554.55	-0.669273	2.49e-05	0.000955344	2310065F04Rik	11	67112461	67120080	-	2916	lincRNA	RIKEN cDNA 2310065F04 gene [Source:MGI Symbol;Acc:MGI:1921434]	-	1485	1316	1012	1962	2002	1472	22.5307	19.1338	16.8994	33.5477	33.9449	25.4047
ENSMUSG00000114372	0	0	0	0	0	2.11216	-2.01805	0.617155	1	2310067P03Rik	13	83065457	83194347	+	1032	lincRNA	RIKEN cDNA 2310067P03 gene [Source:MGI Symbol;Acc:MGI:1917536]	-	0	0	0	0	0	2	0	0	0	0	0	0.0975315
ENSMUSG00000100084	5.58838	3.58961	6.0418	3.16758	5.177	7.39255	-0.0505262	0.965755	1	2310068J16Rik	15	99972158	99973287	-	1130	antisense	RIKEN cDNA 2310068J16 gene [Source:MGI Symbol;Acc:MGI:1917531]	-	6	4	6	3	5	7	0.234914	0.150077	0.258554	0.132371	0.218771	0.311756
ENSMUSG00000100291	81.9629	101.406	75.5225	144.653	102.505	102.44	-0.431971	0.162474	0.442118	2310069B03Rik	6	82877864	82881853	-	1902	lincRNA	RIKEN cDNA 2310069B03 gene [Source:MGI Symbol;Acc:MGI:1916902]	-	88	113	75	137	99	97	2.04695	2.51884	1.92013	3.59138	2.57349	2.56659
ENSMUSG00000105858	0	0	0	0	3.1062	0	-2.57745	0.518881	1	2310074N15Rik	5	24447908	24448489	+	582	lincRNA	RIKEN cDNA 2310074N15 gene [Source:MGI Symbol;Acc:MGI:1922838]	-	0	0	0	0	3	0	0	0	0	0	0.254857	0
ENSMUSG00000089718	339.96	199.223	214.484	156.267	162.558	155.244	0.668958	0.0092693	0.075952	2310075C17Rik	9	112227579	112228242	+	326	lincRNA	RIKEN cDNA 2310075C17 gene [Source:MGI Symbol;Acc:MGI:1917444]	-	365	222	213	148	157	147	49.5349	28.8714	31.8157	22.6358	23.8111	22.6931
ENSMUSG00000085020	0.931397	3.58961	0	0	0	0	2.96941	0.425245	1	2310081O03Rik	4	56220617	56224521	-	759	lincRNA	RIKEN cDNA 2310081O03 gene [Source:MGI Symbol;Acc:MGI:1919656]	-	1	4	0	0	0	0	0.05829	0.223434	0	0	0	0
ENSMUSG00000045411	214.221	272.81	320.215	176.329	171.876	204.879	0.544938	0.0178562	0.116239	2410002F23Rik	7	44246722	44252319	+	5233	protein_coding	RIKEN cDNA 2410002F23 gene [Source:MGI Symbol;Acc:MGI:1914226]	-	230	304	318	167	166	194	1.94452	2.46295	2.95907	1.59117	1.5684	1.86572
ENSMUSG00000085860	3.72559	0.897402	0	0	2.0708	0	1.15763	0.695903	1	2410003L11Rik	11	97598511	97622893	+	1144	processed_transcript	RIKEN cDNA 2410003L11 gene [Source:MGI Symbol;Acc:MGI:1916979]	-	4	1	0	0	2	0	0.154693	0.03706	0	0	0.0864375	0
ENSMUSG00000036873	227.261	257.554	222.54	247.071	245.39	279.861	-0.126192	0.531923	0.797132	2410004B18Rik	3	145938014	145944829	+	2029	protein_coding	RIKEN cDNA 2410004B18 gene [Source:MGI Symbol;Acc:MGI:1913671]	-	244	287	221	234	237	265	5.32039	5.99697	5.30382	5.75023	5.77517	6.57292
ENSMUSG00000085338	0	0	1.00697	2.11172	1.0354	0	-1.63283	0.644513	1	2410004I01Rik	11	102958300	102964387	-	1187	lincRNA	RIKEN cDNA 2410004I01 gene [Source:MGI Symbol;Acc:MGI:1916989]	-	0	0	1	2	1	0	0	0	0.0410231	0.0840099	0.0416531	0
ENSMUSG00000071398	2.79419	0	0	2.11172	2.0708	1.05608	-0.902601	0.718199	1	2410004P03Rik	12	17003319	17011727	-	3537	protein_coding	RIKEN cDNA 2410004P03 gene [Source:MGI Symbol;Acc:MGI:1920917]	-	3	0	0	2	2	1	0.0375251	0	0	0.0281933	0.0279572	0.0142285
ENSMUSG00000086841	62.4036	95.1246	130.906	77.0777	67.3009	85.5423	0.325734	0.361168	0.668727	2410006H16Rik	11	62602877	62604807	+	462	processed_transcript	RIKEN cDNA 2410006H16 gene [Source:MGI Symbol;Acc:MGI:1916471]	-	67	106	130	73	65	81	6.41607	9.72738	13.7019	7.87829	6.95616	8.82343
ENSMUSG00000049760	544.867	613.823	447.093	446.629	583.965	698.068	-0.105825	0.591086	0.829468	2410015M20Rik	17	56607452	56609771	-	1169	protein_coding	RIKEN cDNA 2410015M20 gene [Source:MGI Symbol;Acc:MGI:2442174]	-	585	684	444	423	564	661	22.14	24.807	18.4947	18.0417	23.8541	28.4565
ENSMUSG00000073164	2.79419	1.7948	1.00697	1.05586	3.1062	1.05608	0.102465	0.957397	1	2410018L13Rik	12	22953997	23010284	-	4122	lincRNA	RIKEN cDNA 2410018L13 gene [Source:MGI Symbol;Acc:MGI:1916982]	-	3	2	1	1	3	1	0.0321995	0.0205709	0.0118133	0.012096	0.0359842	0.0122092
ENSMUSG00000100017	27.9419	35.8961	14.0975	17.9496	13.4602	31.6823	0.308458	0.628099	0.850632	2410022M11Rik	14	56811989	56813899	+	1911	bidirectional_promoter_lncRNA	RIKEN cDNA 2410022M11 gene [Source:MGI Symbol;Acc:MGI:1917005]	-	30	40	14	17	13	30	0.694539	0.887424	0.356735	0.443547	0.336342	0.790051
ENSMUSG00000044387	7.45118	14.3584	6.0418	2.11172	4.1416	5.28039	1.27464	0.247068	1	2410080I02Rik	19	23134900	23135717	+	414	lincRNA	RIKEN cDNA 2410080I02 gene [Source:MGI Symbol;Acc:MGI:1915498]	-	8	16	6	2	4	5	0.85492	1.63852	0.705716	0.240869	0.477703	0.607805
ENSMUSG00000032840	394.912	378.704	309.139	352.657	404.841	329.496	-0.00510875	0.97833	0.994246	2410131K14Rik	5	118245227	118266093	+	5649	protein_coding	RIKEN cDNA 2410131K14 gene [Source:MGI Symbol;Acc:MGI:1924042]	-	424	422	307	334	391	312	3.3207	3.16718	2.64634	2.94799	3.42219	2.77957
ENSMUSG00000064308	17.6965	24.2299	16.1115	12.6703	24.8496	35.9067	-0.337538	0.595841	0.832337	2410137M14Rik	17	36977701	36981237	-	881	protein_coding	RIKEN cDNA 2410137M14 gene [Source:MGI Symbol;Acc:MGI:1924047]	-	19	27	16	12	24	34	0.954143	1.29933	0.884347	0.679136	1.34689	1.94222
ENSMUSG00000096917	62.4036	51.1519	50.3483	99.2508	79.7257	54.9161	-0.512718	0.173821	0.45839	2500002B13Rik	8	57488054	57508877	+	2712	processed_transcript	RIKEN cDNA 2500002B13 gene [Source:MGI Symbol;Acc:MGI:1925603]	-	67	57	50	94	77	52	1.093	0.891081	0.897758	1.72818	1.40378	0.964958
ENSMUSG00000073236	21.4221	44.8701	35.2438	42.2344	30.0266	21.1216	0.121376	0.820965	0.941921	2500004C02Rik	2	153341157	153346073	-	2147	processed_transcript	RIKEN cDNA 2500004C02 gene [Source:MGI Symbol;Acc:MGI:1919576]	-	23	50	35	40	29	20	0.473949	0.987347	0.793807	0.928922	0.667827	0.468805
ENSMUSG00000071632	140.641	208.197	109.759	209.06	158.416	176.365	-0.244022	0.389085	0.692892	2510002D24Rik	16	18836578	18840160	+	1486	protein_coding	RIKEN cDNA 2510002D24 gene [Source:MGI Symbol;Acc:MGI:1919557]	-	151	232	109	198	153	167	4.49567	6.61913	3.57179	6.64351	5.09062	5.65578
ENSMUSG00000043391	569.084	551.902	494.421	724.32	599.496	581.899	-0.238054	0.138569	0.4054	2510009E07Rik	16	21649045	21694665	-	6564	protein_coding	RIKEN cDNA 2510009E07 gene [Source:MGI Symbol;Acc:MGI:1919440]	-	611	615	491	686	579	551	4.11821	3.97227	3.64243	5.21083	4.36122	4.22452
ENSMUSG00000106825	22.3535	18.8454	28.1951	62.2957	34.1682	24.2898	-0.801115	0.145462	0.41638	2510016D11Rik	5	120552055	120553039	-	985	TEC	RIKEN cDNA 2510016D11 gene [Source:MGI Symbol;Acc:MGI:1917539]	-	24	21	28	59	33	23	1.07798	0.903889	1.38421	2.98653	1.65644	1.17513
ENSMUSG00000104891	11.1768	4.48701	5.03483	13.7262	4.1416	5.28039	-0.159923	0.879701	1	2510017J16Rik	5	3585112	3586374	+	1263	antisense	RIKEN cDNA 2510017J16 gene [Source:MGI Symbol;Acc:MGI:1913824]	-	12	5	5	13	4	5	0.420353	0.167841	0.192773	0.513206	0.156587	0.199233
ENSMUSG00000044496	548.593	575.235	514.56	498.366	517.7	581.899	0.0363843	0.815374	0.940558	2510039O18Rik	4	147940895	147947314	+	2731	protein_coding	RIKEN cDNA 2510039O18 gene [Source:MGI Symbol;Acc:MGI:1924284]	-	589	641	511	472	500	551	9.54178	9.95104	9.11125	8.61731	9.05204	10.1537
ENSMUSG00000066175	1.86279	2.69221	12.0836	8.44688	11.3894	9.5047	-0.829404	0.438671	1	2510046G10Rik	7	126648543	126649594	-	1052	antisense	RIKEN cDNA 2510046G10 gene [Source:MGI Symbol;Acc:MGI:3698051]	-	2	3	12	8	11	9	0.0841105	0.120903	0.555449	0.379163	0.516982	0.430548
ENSMUSG00000039798	4.65698	0	1.00697	2.11172	4.1416	10.5608	-1.56947	0.326979	1	2600006K01Rik	2	29868723	29870317	-	1406	antisense	RIKEN cDNA 2600006K01 gene [Source:MGI Symbol;Acc:MGI:1917569]	-	5	0	1	2	4	10	0.157333	0	0.0346333	0.0709245	0.140661	0.357939
ENSMUSG00000100303	11.1768	1.7948	5.03483	3.16758	4.1416	11.6169	-0.0722761	0.951403	1	2600014E21Rik	2	75138843	75317820	+	7972	lincRNA	RIKEN cDNA 2600014E21 gene [Source:MGI Symbol;Acc:MGI:1919384]	-	12	2	5	3	4	11	0.0665963	0.0106364	0.0305409	0.0187631	0.024808	0.0694416
ENSMUSG00000052419	283.145	272.81	268.86	273.468	239.177	300.982	0.0199471	0.918893	0.97783	2610001J05Rik	6	13867735	13871518	-	3784	protein_coding	RIKEN cDNA 2610001J05 gene [Source:MGI Symbol;Acc:MGI:1913770]	-	304	304	267	259	231	285	3.55434	3.40608	3.43589	3.41271	3.01828	3.79043
ENSMUSG00000031242	170.446	223.453	214.484	199.557	185.336	220.72	0.00663441	0.976622	0.994186	2610002M06Rik	X	107782751	107816334	-	6337	protein_coding	RIKEN cDNA 2610002M06 gene [Source:MGI Symbol;Acc:MGI:1914278]	-	183	249	213	189	179	209	1.27762	1.66589	1.63672	1.48706	1.39659	1.65981
ENSMUSG00000071793	93.1397	57.4337	117.815	64.4074	88.0089	114.056	0.00835293	0.98193	0.994756	2610005L07Rik	8	20385782	20424814	-	4163	transcribed_unprocessed_pseudogene	RIKEN cDNA 2610005L07 gene [Source:MGI Symbol;Acc:MGI:1914283]	-	100	64	117	61	85	108	1.06275	0.651787	1.36854	0.730592	1.00951	1.30561
ENSMUSG00000060301	415.403	414.6	266.846	446.629	463.859	523.815	-0.385873	0.0579269	0.243154	2610008E11Rik	10	79064374	79097600	-	5940	protein_coding	RIKEN cDNA 2610008E11 gene [Source:MGI Symbol;Acc:MGI:1919378]	zf-C2H2	446	462	265	423	448	496	3.32188	3.29752	2.17239	3.55063	3.72898	4.20233
ENSMUSG00000102474	0	0	0	0	2.0708	0	-1.99325	0.621679	1	2610012C04Rik	1	135480392	135481414	-	1023	TEC	RIKEN cDNA 2610012C04 gene [Source:MGI Symbol;Acc:MGI:1917549]	-	0	0	0	0	2	0	0	0	0	0	0.0966613	0
ENSMUSG00000101089	0	1.7948	0	0	3.1062	3.16823	-1.78704	0.51429	1	2610016A17Rik	19	25671134	25672253	-	1097	lincRNA	RIKEN cDNA 2610016A17 gene [Source:MGI Symbol;Acc:MGI:1919653]	-	0	2	0	0	3	3	0	0.0772957	0	0	0.135211	0.137629
ENSMUSG00000107909	0	1.7948	0	2.11172	3.1062	1.05608	-1.784	0.479048	1	2610017A05Rik	6	148831452	148833112	+	1661	TEC	RIKEN cDNA 2610017A05 gene [Source:MGI Symbol;Acc:MGI:1919056]	-	0	2	0	2	3	1	0	0.0510496	0	0.060036	0.0892997	0.0302988
ENSMUSG00000097537	15.8337	10.7688	12.0836	11.6145	6.2124	15.8412	0.201188	0.803059	0.934179	2610020C07Rik	16	11203366	11246201	+	3577	antisense	RIKEN cDNA 2610020C07 gene [Source:MGI Symbol;Acc:MGI:1917168]	-	17	12	12	11	6	15	0.210265	0.142231	0.163358	0.153329	0.0829336	0.211041
ENSMUSG00000091474	168.583	161.532	140.975	174.217	206.044	190.094	-0.275293	0.23626	0.544931	2610021A01Rik	7	41599230	41628533	+	4857	protein_coding	RIKEN cDNA 2610021A01 gene [Source:MGI Symbol;Acc:MGI:1922662]	zf-C2H2	181	180	140	165	199	180	1.64872	1.57122	1.40359	1.69382	2.02574	1.86509
ENSMUSG00000087013	14.9024	0.897402	2.01393	0	0	11.6169	0.618753	0.719287	1	2610027K06Rik	11	85791661	85832223	-	2574	processed_transcript	RIKEN cDNA 2610027K06 gene [Source:MGI Symbol;Acc:MGI:1917159]	-	16	1	2	0	0	11	0.275009	0.0164711	0.0378356	0	0	0.215069
ENSMUSG00000110997	2.79419	0	6.0418	1.05586	3.1062	8.44863	-0.522483	0.747512	1	2610028D06Rik	9	45797348	45799060	-	1713	TEC	RIKEN cDNA 2610028D06 gene [Source:MGI Symbol;Acc:MGI:1923609]	-	3	0	6	1	3	8	0.0774818	0	0.170558	0.0291068	0.0865889	0.235032
ENSMUSG00000009114	38.1873	43.0753	18.1254	66.5191	59.0178	63.3647	-0.922192	0.0399474	0.193083	2610028H24Rik	10	76449081	76461110	+	1705	protein_coding	RIKEN cDNA 2610028H24 gene [Source:MGI Symbol;Acc:MGI:1924214]	-	41	48	18	63	57	60	1.06389	1.19357	0.514076	1.84233	1.65291	1.77101
ENSMUSG00000087259	95.9339	86.1506	81.5643	101.363	131.496	143.627	-0.513627	0.0801345	0.296053	2610035D17Rik	11	113043895	113201838	-	2121	lincRNA	RIKEN cDNA 2610035D17 gene [Source:MGI Symbol;Acc:MGI:1919636]	-	103	96	81	96	127	136	2.14849	1.91894	1.85962	2.25674	2.96047	3.22695
ENSMUSG00000097536	7.45118	7.17922	20.1393	11.6145	25.885	21.1216	-0.760516	0.320789	0.634157	2610037D02Rik	15	96134819	96284495	-	5020	lincRNA	RIKEN cDNA 2610037D02 gene [Source:MGI Symbol;Acc:MGI:1917290]	-	8	8	20	11	25	20	0.0705054	0.0675644	0.194001	0.109255	0.246226	0.200503
ENSMUSG00000079388	0.931397	0	0	1.05586	0	2.11216	-1.64129	0.64444	1	2610042L04Rik	14	4334763	4354688	+	1886	protein_coding	RIKEN cDNA 2610042L04 gene [Source:MGI Symbol;Acc:MGI:1914305]	-	1	0	0	1	0	2	0.0234582	0	0	0.0264368	0	0.0533682
ENSMUSG00000071302	352.999	359.858	290.006	459.299	422.443	389.693	-0.341567	0.0588513	0.245161	2610044O15Rik8	8	129216354	129234406	-	3859	protein_coding	RIKEN cDNA 2610044O15 gene [Source:MGI Symbol;Acc:MGI:1919389]	-	379	401	288	435	408	369	4.34511	4.40556	3.6341	5.62038	5.22738	4.81223
ENSMUSG00000079671	26.0791	44.8701	30.209	60.184	60.0532	53.86	-0.781372	0.0707587	0.274399	2610203C22Rik	1	9560832	9631175	-	4910	processed_transcript	RIKEN cDNA 2610203C22 gene [Source:MGI Symbol;Acc:MGI:1919731]	-	28	50	30	57	58	51	0.252297	0.431738	0.297522	0.578822	0.584043	0.522737
ENSMUSG00000085236	0	1.7948	0	0	2.0708	2.11216	-1.20535	0.693876	1	2610206C17Rik	7	84689640	84779053	+	1917	antisense	RIKEN cDNA 2610206C17 gene [Source:MGI Symbol;Acc:MGI:1919745]	-	0	2	0	0	2	2	0	0.0442323	0	0	0.051583	0.0525052
ENSMUSG00000059482	127.601	113.97	106.738	112.977	113.894	114.056	0.031331	0.908032	0.974901	2610301B20Rik	4	10874498	10899425	+	2391	protein_coding	RIKEN cDNA 2610301B20 gene [Source:MGI Symbol;Acc:MGI:1914407]	-	137	127	106	107	110	108	2.53499	2.25194	2.15876	2.23129	2.27463	2.27321
ENSMUSG00000100164	72.649	75.3818	42.2926	48.5695	60.0532	71.8133	0.0791052	0.841502	0.951245	2610306M01Rik	6	86848399	86849440	-	1042	bidirectional_promoter_lncRNA	RIKEN cDNA 2610306M01 gene [Source:MGI Symbol;Acc:MGI:1914420]	-	78	84	42	46	58	68	3.31179	3.41778	1.96273	2.20111	2.75206	3.28425
ENSMUSG00000108614	27.0105	24.2299	11.0766	13.7262	10.354	10.5608	0.850061	0.236694	0.545094	2610306O10Rik	7	128538932	128539543	+	612	TEC	RIKEN cDNA 2610306O10 gene [Source:MGI Symbol;Acc:MGI:1917710]	-	29	27	11	13	10	10	2.09644	1.87044	0.875226	1.05912	0.80788	0.822324
ENSMUSG00000085936	6.51978	32.3065	14.0975	12.6703	4.1416	16.8973	0.654112	0.445552	0.738352	2610307P16Rik	13	28460034	28885620	-	3293	processed_transcript	RIKEN cDNA 2610307P16 gene [Source:MGI Symbol;Acc:MGI:1919768]	-	7	36	14	12	4	16	0.0940464	0.463492	0.207021	0.181694	0.0600574	0.244525
ENSMUSG00000097040	0	1.7948	0	0	0	0	1.64231	0.684635	1	2610316D01Rik	3	45280437	45378260	-	1209	processed_transcript	RIKEN cDNA 2610316D01 gene [Source:MGI Symbol;Acc:MGI:1919761]	-	0	2	0	0	0	0	0	0.0701351	0	0	0	0
ENSMUSG00000049916	4.65698	8.97402	35.2438	6.33516	0	6.33647	1.94612	0.0865863	0.310521	2610318N02Rik	16	17113398	17125167	-	2277	protein_coding	RIKEN cDNA 2610318N02 gene [Source:MGI Symbol;Acc:MGI:1917708]	-	5	10	35	6	0	6	0.09715	0.186195	0.748486	0.131383	0	0.132612
ENSMUSG00000010277	14565.2	12193	11557	15947.7	14182.9	13038.3	-0.172059	0.169076	0.450878	2610507B11Rik	11	78261752	78290623	+	8798	protein_coding	RIKEN cDNA 2610507B11 gene [Source:MGI Symbol;Acc:MGI:1919753]	-	15638	13587	11477	15104	13698	12346	78.6381	65.4744	63.5219	85.5972	76.9789	70.6215
ENSMUSG00000085882	128.533	96.9195	77.5364	85.5246	113.894	132.01	-0.128436	0.688643	0.879634	2610507I01Rik	11	59199836	59202385	-	1360	processed_transcript	RIKEN cDNA 2610507I01 gene [Source:MGI Symbol;Acc:MGI:1919453]	-	138	108	77	81	110	125	4.48927	3.3668	2.75696	2.9696	3.99901	4.62557
ENSMUSG00000092486	14.9024	17.948	31.216	8.44688	15.531	16.8973	0.645362	0.354866	0.664638	2610524H06Rik	5	114821935	114823468	-	947	protein_coding	RIKEN cDNA 2610524H06 gene [Source:MGI Symbol;Acc:MGI:2447819]	-	16	20	31	8	15	16	0.747491	0.895389	1.59401	0.421203	0.78314	0.850285
ENSMUSG00000096001	1.86279	37.6909	4.02787	0	1.0354	0	5.27546	0.00232199	1	2610528A11Rik	14	37102140	37114022	-	828	protein_coding	RIKEN cDNA 2610528A11 gene [Source:MGI Symbol;Acc:MGI:1917295]	-	2	42	4	0	1	0	0.106865	2.15056	0.235239	0	0.0597129	0
ENSMUSG00000028536	0	10.7688	2.01393	0	0	0	4.46739	0.0821382	1	2610528J11Rik	4	118526999	118530228	+	1202	protein_coding	RIKEN cDNA 2610528J11 gene [Source:MGI Symbol;Acc:MGI:1913701]	-	0	12	2	0	0	0	0	0.423261	0.0810223	0	0	0
ENSMUSG00000097334	12.1082	3.58961	1.00697	2.11172	9.31859	8.44863	-0.247718	0.841473	1	2700012I20Rik	9	57075216	57076013	-	684	lincRNA	RIKEN cDNA 2700012I20 gene [Source:MGI Symbol;Acc:MGI:1919838]	-	13	4	1	2	9	8	0.840859	0.247934	0.0711906	0.145789	0.650556	0.588611
ENSMUSG00000097731	0	0	1.00697	0	3.1062	0	-1.61575	0.680268	1	2700016F22Rik	4	139376549	139380379	-	3605	lincRNA	RIKEN cDNA 2700016F22 gene [Source:MGI Symbol;Acc:MGI:1919807]	-	0	0	1	0	3	0	0	0	0.0135075	0	0.0411447	0
ENSMUSG00000106691	0.931397	1.7948	2.01393	0	0	0	3.03283	0.356244	1	2700029L08Rik	5	134519325	134520789	-	1465	TEC	RIKEN cDNA 2700029L08 gene [Source:MGI Symbol;Acc:MGI:1924056]	-	1	2	2	0	0	0	0.0301994	0.0578794	0.066477	0	0	0
ENSMUSG00000086328	27.0105	19.7429	9.0627	28.5082	20.708	12.6729	-0.145932	0.831439	0.946734	2700033N17Rik	2	116066218	116067444	-	721	lincRNA	RIKEN cDNA 2700033N17 gene [Source:MGI Symbol;Acc:MGI:1919853]	-	29	22	9	27	20	12	1.7795	1.29366	0.607835	1.86715	1.37149	0.837608
ENSMUSG00000097180	6.51978	24.2299	16.1115	10.5586	7.24779	8.44863	0.837216	0.319039	0.63273	2700038G22Rik	5	23850597	23855038	+	1594	lincRNA	RIKEN cDNA 2700038G22 gene [Source:MGI Symbol;Acc:MGI:1914444]	-	7	27	16	10	7	8	0.194288	0.718137	0.488777	0.312797	0.217124	0.252578
ENSMUSG00000041789	0	1.7948	0	0	3.1062	0	-0.781839	0.830701	1	2700046A07Rik	18	62751674	62756347	-	2469	lincRNA	RIKEN cDNA 2700046A07 gene [Source:MGI Symbol;Acc:MGI:1919803]	-	0	2	0	0	3	0	0	0.0343432	0	0	0.0600756	0
ENSMUSG00000097787	21.4221	13.461	15.1045	48.5695	14.4956	43.2992	-1.08872	0.0814833	0.299383	2700046G09Rik	19	32389216	32391184	+	1641	lincRNA	RIKEN cDNA 2700046G09 gene [Source:MGI Symbol;Acc:MGI:1914438]	-	23	15	15	46	14	41	0.620091	0.387538	0.445104	1.39766	0.421811	1.25739
ENSMUSG00000034601	185.348	153.456	169.17	196.39	182.23	146.795	-0.0489735	0.838943	0.949812	2700049A03Rik	12	71136848	71243303	+	5879	protein_coding	RIKEN cDNA 2700049A03 gene [Source:MGI Symbol;Acc:MGI:1924217]	-	199	171	168	186	176	139	1.49756	1.23317	1.3915	1.57747	1.48016	1.18989
ENSMUSG00000024273	70.7862	47.5623	69.4807	68.6309	62.124	50.6918	0.0485865	0.897725	0.972996	2700062C07Rik	18	24470861	24477765	+	1040	protein_coding	RIKEN cDNA 2700062C07 gene [Source:MGI Symbol;Acc:MGI:1915296]	-	76	53	69	65	60	48	3.23308	2.1606	3.23068	3.11624	2.85244	2.32275
ENSMUSG00000086224	0	3.58961	0	0	1.0354	4.22431	-0.539688	0.839242	1	2700069I18Rik	3	5177586	5220841	-	1138	antisense	RIKEN cDNA 2700069I18 gene [Source:MGI Symbol;Acc:MGI:1919858]	-	0	4	0	0	1	4	0	0.149022	0	0	0.0434466	0.176894
ENSMUSG00000103722	0	0	0	2.11172	0	0	-2.01779	0.617202	1	2700078F05Rik	1	181950132	181953375	-	3244	TEC	RIKEN cDNA 2700078F05 gene [Source:MGI Symbol;Acc:MGI:1919876]	-	0	0	0	2	0	0	0	0	0	0.0307398	0	0
ENSMUSG00000053080	410.746	378.704	491.4	436.07	316.832	424.543	0.120982	0.533554	0.798263	2700081O15Rik	19	7417625	7425904	+	7032	protein_coding	RIKEN cDNA 2700081O15 gene [Source:MGI Symbol;Acc:MGI:1919667]	zf-BED	441	422	488	413	306	402	2.77457	2.54428	3.37925	2.92835	2.1515	2.87701
ENSMUSG00000062198	190.936	143.584	170.177	236.513	234	254.515	-0.523043	0.0185718	0.119562	2700097O09Rik	12	55045661	55080110	-	5021	protein_coding	RIKEN cDNA 2700097O09 gene [Source:MGI Symbol;Acc:MGI:1919908]	-	205	160	169	224	226	241	1.80634	1.35102	1.63899	2.22438	2.22544	2.41558
ENSMUSG00000098090	16.7651	11.6662	29.202	0	4.1416	11.6169	1.86927	0.0622846	0.253758	2700099C18Rik	17	94750100	94775132	+	2181	transcribed_unprocessed_pseudogene	RIKEN cDNA 2700099C18 gene [Source:MGI Symbol;Acc:MGI:1924272]	-	18	13	29	0	4	11	0.365134	0.252708	0.647472	0	0.0906781	0.253823
ENSMUSG00000087497	34.4617	46.6649	29.202	21.1172	47.6284	46.4674	-0.0610678	0.903782	0.974425	2810001G20Rik	11	64079484	64083259	+	1057	antisense	RIKEN cDNA 2810001G20 gene [Source:MGI Symbol;Acc:MGI:1913706]	-	37	52	29	20	46	44	1.54868	2.08574	1.33599	0.943423	2.1517	2.09494
ENSMUSG00000045464	81.0315	51.1519	69.4807	38.0109	65.2301	74.9816	0.17747	0.658739	0.865303	2810002D19Rik	2	94406151	94411682	+	2040	processed_transcript	RIKEN cDNA 2810002D19 gene [Source:MGI Symbol;Acc:MGI:1913707]	-	87	57	69	36	63	71	1.8868	1.18461	1.64702	0.87988	1.52689	1.75155
ENSMUSG00000031984	983.555	874.07	875.054	1095.98	987.771	846.975	-0.100897	0.492419	0.771066	2810004N23Rik	8	124836945	124863120	-	6324	protein_coding	RIKEN cDNA 2810004N23 gene [Source:MGI Symbol;Acc:MGI:1913773]	-	1056	974	869	1038	954	802	7.38768	6.52979	6.69124	8.18383	7.45856	6.3823
ENSMUSG00000047635	185.348	172.301	168.163	174.217	230.894	189.038	-0.176316	0.444489	0.737299	2810006K23Rik	5	124328089	124341844	+	2873	protein_coding	RIKEN cDNA 2810006K23 gene [Source:MGI Symbol;Acc:MGI:1919900]	-	199	192	167	165	223	179	3.06446	2.83333	2.83048	2.86352	3.83767	3.13554
ENSMUSG00000099881	222.604	201.916	196.358	238.624	250.567	195.374	-0.140799	0.515923	0.787426	2810013P06Rik	8	123042466	123044602	+	2137	bidirectional_promoter_lncRNA	RIKEN cDNA 2810013P06 gene [Source:MGI Symbol;Acc:MGI:1914456]	-	239	225	195	226	242	185	4.948	4.46385	4.44333	5.27297	5.59898	4.35674
ENSMUSG00000020491	67.0606	25.1273	62.4319	58.0723	41.416	49.6357	0.0503926	0.91355	0.976947	2810021J22Rik	11	58867216	58883288	+	3928	protein_coding	RIKEN cDNA 2810021J22 gene [Source:MGI Symbol;Acc:MGI:1917194]	zf-C2H2	72	28	62	55	40	47	0.810955	0.302217	0.768598	0.69814	0.503485	0.602173
ENSMUSG00000049881	106.179	117.56	99.6897	111.921	123.213	118.281	-0.127261	0.641991	0.857813	2810025M15Rik	1	157412352	157420236	+	1410	transcribed_processed_pseudogene	RIKEN cDNA 2810025M15 gene [Source:MGI Symbol;Acc:MGI:1917203]	-	114	131	99	106	119	112	3.57702	3.93898	3.41897	3.74833	4.17279	3.99755
ENSMUSG00000096995	2.79419	4.48701	3.0209	10.5586	9.31859	10.5608	-1.55974	0.13916	1	2810029C07Rik	12	111572317	111574402	-	1954	bidirectional_promoter_lncRNA	RIKEN cDNA 2810029C07 gene [Source:MGI Symbol;Acc:MGI:1919920]	-	3	5	3	10	9	10	0.0679255	0.108487	0.0747611	0.255168	0.227728	0.257555
ENSMUSG00000099338	0.931397	6.28182	2.01393	4.22344	3.1062	10.5608	-0.94767	0.483821	1	2810030D12Rik	8	13200720	13207714	+	1422	bidirectional_promoter_lncRNA	RIKEN cDNA 2810030D12 gene [Source:MGI Symbol;Acc:MGI:1925585]	-	1	7	2	4	3	10	0.0311126	0.208704	0.0684872	0.140253	0.104309	0.353912
ENSMUSG00000037735	5.58838	2.69221	6.0418	3.16758	4.1416	4.22431	0.309173	0.808434	1	2810032G03Rik	12	5375870	5416631	+	3173	lincRNA	RIKEN cDNA 2810032G03 gene [Source:MGI Symbol;Acc:MGI:1919919]	-	6	3	6	3	4	4	0.0836599	0.0400851	0.0920789	0.0471414	0.0623287	0.0634431
ENSMUSG00000099034	33.5303	32.3065	31.216	32.7316	66.2655	53.86	-0.655489	0.155771	0.431715	2810039B14Rik	15	75642129	75653643	+	6418	transcribed_unitary_pseudogene	RIKEN cDNA 2810039B14 gene [Source:MGI Symbol;Acc:MGI:1919915]	-	36	36	31	31	64	51	0.248164	0.237813	0.235202	0.240832	0.493036	0.399913
ENSMUSG00000099966	111.768	62.8182	79.5504	108.754	97.3275	80.2619	-0.172466	0.609646	0.839836	2810402E24Rik	14	20641009	20644048	+	3040	antisense	RIKEN cDNA 2810402E24 gene [Source:MGI Symbol;Acc:MGI:1913715]	-	120	70	79	103	94	76	1.7464	0.97624	1.26541	1.68933	1.52881	1.25816
ENSMUSG00000086629	26.0791	25.1273	24.1672	19.0055	20.708	4.22431	0.77799	0.264972	0.57564	2810403D21Rik	X	108833800	108974906	+	8345	processed_transcript	RIKEN cDNA 2810403D21 gene [Source:MGI Symbol;Acc:MGI:1917214]	-	28	28	24	18	20	4	0.148446	0.142254	0.140044	0.107547	0.118496	0.0241228
ENSMUSG00000114656	0	0.897402	0	0	1.0354	0	-0.151988	0.970288	1	2810403G07Rik	13	112414938	112417365	-	1622	lincRNA	RIKEN cDNA 2810403G07 gene [Source:MGI Symbol;Acc:MGI:1917210]	-	0	1	0	0	1	0	0	0.0261385	0	0	0.0304823	0
ENSMUSG00000101493	10.2454	13.461	25.1742	6.33516	12.4248	10.5608	0.733596	0.358953	0.667639	2810405F17Rik	4	137387266	137388382	-	1117	lincRNA	RIKEN cDNA 2810405F17 gene [Source:MGI Symbol;Acc:MGI:1917225]	-	11	15	25	6	12	10	0.435688	0.569338	1.08985	0.267824	0.531161	0.450548
ENSMUSG00000055972	3.72559	0.897402	3.0209	8.44688	5.177	4.22431	-1.22818	0.358297	1	2810407A14Rik	16	87784075	87839293	+	3771	lincRNA	RIKEN cDNA 2810407A14 gene [Source:MGI Symbol;Acc:MGI:1917461]	-	4	1	3	8	5	4	0.0469288	0.0112428	0.0387386	0.105775	0.0655559	0.0533824
ENSMUSG00000018570	5.58838	9.87143	7.04877	8.44688	7.24779	3.16823	0.255904	0.806097	1	2810408A11Rik	11	69897352	69900987	-	2368	protein_coding	RIKEN cDNA 2810408A11 gene [Source:MGI Symbol;Acc:MGI:1917669]	-	6	11	7	8	7	3	0.1121	0.196944	0.143945	0.168446	0.146155	0.0637579
ENSMUSG00000087213	0.931397	0	5.03483	5.2793	0	0	0.169272	0.945203	1	2810408I11Rik	1	64679871	64690659	-	2341	processed_transcript	RIKEN cDNA 2810408I11 gene [Source:MGI Symbol;Acc:MGI:1917191]	-	1	0	5	5	0	0	0.0188988	0	0.104003	0.106493	0	0
ENSMUSG00000075389	29.8047	52.0493	45.3135	42.2344	50.7346	62.3086	-0.287869	0.508101	0.78357	2810410L24Rik	11	120185400	120189852	-	3028	processed_transcript	RIKEN cDNA 2810410L24 gene [Source:MGI Symbol;Acc:MGI:1923627]	-	32	58	45	40	49	59	0.467552	0.81209	0.723661	0.658651	0.800089	0.980597
ENSMUSG00000100594	26.0791	24.2299	25.1742	44.3461	35.2036	47.5235	-0.751332	0.117968	0.371488	2810414N06Rik	1	151748949	151755018	-	1381	lincRNA	RIKEN cDNA 2810414N06 gene [Source:MGI Symbol;Acc:MGI:1919065]	-	28	27	25	42	34	45	0.897016	0.8289	0.881506	1.51638	1.21726	1.63989
ENSMUSG00000097811	0	0	2.01393	4.22344	0	0	-1.08348	0.745846	1	2810425M01Rik	10	77486664	77516430	+	1850	lincRNA	RIKEN cDNA 2810425M01 gene [Source:MGI Symbol;Acc:MGI:1917222]	-	0	0	2	4	0	0	0	0	0.0526426	0.107805	0	0
ENSMUSG00000105981	3.72559	1.7948	2.01393	3.16758	6.2124	0	-0.317155	0.853084	1	2810428J06Rik	3	135425237	135427932	-	2696	TEC	RIKEN cDNA 2810428J06 gene [Source:MGI Symbol;Acc:MGI:1914308]	-	4	2	2	3	6	0	0.0656411	0.0314515	0.0361234	0.0554821	0.110035	0
ENSMUSG00000097709	7.45118	0.897402	7.04877	6.33516	0	4.22431	0.542438	0.71818	1	2810429I04Rik	13	3478230	3501393	+	8789	lincRNA	RIKEN cDNA 2810429I04 gene [Source:MGI Symbol;Acc:MGI:1924187]	-	8	1	7	6	0	4	0.0402705	0.00482384	0.0387826	0.0340379	0	0.0229042
ENSMUSG00000085766	5.58838	3.58961	4.02787	10.5586	5.177	3.16823	-0.517225	0.660984	1	2810430I11Rik	2	27882925	27887052	-	3416	processed_transcript	RIKEN cDNA 2810430I11 gene [Source:MGI Symbol;Acc:MGI:3590515]	-	6	4	4	10	5	3	0.0777087	0.0496448	0.0570192	0.14596	0.0723686	0.0441975
ENSMUSG00000086283	1.86279	2.69221	0	2.11172	4.1416	5.28039	-1.32686	0.443368	1	2810433D01Rik	11	102619796	102624416	-	1205	lincRNA	RIKEN cDNA 2810433D01 gene [Source:MGI Symbol;Acc:MGI:1924382]	-	2	3	0	2	4	5	0.0734309	0.105552	0	0.082755	0.164124	0.208823
ENSMUSG00000090260	0	0	4.02787	0	0	0	2.79237	0.48172	1	2810442N19Rik	1	162004969	162016494	+	928	antisense	RIKEN cDNA 2810442N19 gene [Source:MGI Symbol;Acc:MGI:1920003]	-	0	0	4	0	0	0	0	0	0.20989	0	0	0
ENSMUSG00000100876	24.2163	17.948	11.0766	13.7262	9.31859	6.33647	0.859638	0.268141	0.578484	2810454H06Rik	6	134897961	134901108	+	3148	antisense	RIKEN cDNA 2810454H06 gene [Source:MGI Symbol;Acc:MGI:1920063]	-	26	20	11	13	9	6	0.365405	0.269356	0.170152	0.205902	0.141353	0.0959204
ENSMUSG00000085030	7.45118	2.69221	16.1115	12.6703	7.24779	19.0094	-0.575237	0.534999	0.798903	2810455O05Rik	8	123838553	123840785	-	1691	lincRNA	RIKEN cDNA 2810455O05 gene [Source:MGI Symbol;Acc:MGI:1920072]	-	8	3	16	12	7	18	0.209306	0.0752159	0.460739	0.353825	0.204669	0.535702
ENSMUSG00000115410	0	0	0	0	0	3.16823	-2.60338	0.51452	1	2810457G06Rik	14	46883698	46885064	-	1367	antisense	RIKEN cDNA 2810457G06 gene [Source:MGI Symbol;Acc:MGI:1920074]	-	0	0	0	0	0	3	0	0	0	0	0	0.110445
ENSMUSG00000026227	4.65698	0	0	3.16758	1.0354	0	0.15082	0.954873	1	2810459M11Rik	1	86045863	86055456	+	3331	protein_coding	RIKEN cDNA 2810459M11 gene [Source:MGI Symbol;Acc:MGI:1920042]	-	5	0	0	3	1	0	0.0664097	0	0	0.0449053	0.0148431	0
ENSMUSG00000091475	4.65698	10.7688	15.1045	9.50273	6.2124	4.22431	0.612277	0.532309	1	2810468N07Rik	17	25570811	25575043	+	1349	processed_transcript	RIKEN cDNA 2810468N07 gene [Source:MGI Symbol;Acc:MGI:1920084]	-	5	12	15	9	6	4	0.163981	0.377139	0.54145	0.332646	0.219906	0.149225
ENSMUSG00000043833	23.2849	18.8454	28.1951	10.5586	45.5576	16.8973	-0.0566481	0.932027	0.98172	2900005J15Rik	5	25100983	25110109	+	2928	processed_transcript	RIKEN cDNA 2900005J15 gene [Source:MGI Symbol;Acc:MGI:1914511]	-	25	21	28	10	44	16	0.37775	0.304075	0.465657	0.170287	0.742985	0.275007
ENSMUSG00000102014	1.86279	5.38441	0	5.2793	11.3894	5.28039	-1.58403	0.253164	1	2900009J06Rik	1	127753616	127774092	-	503	antisense	RIKEN cDNA 2900009J06 gene [Source:MGI Symbol;Acc:MGI:1920137]	-	2	6	0	5	11	5	0.175913	0.505726	0	0.495625	1.08124	0.500261
ENSMUSG00000044117	0	0.897402	1.00697	2.11172	0	0	-0.15003	0.966794	1	2900011O08Rik	16	13986604	14101500	+	2395	protein_coding	RIKEN cDNA 2900011O08 gene [Source:MGI Symbol;Acc:MGI:1914504]	-	0	1	1	2	0	0	0	0.0177022	0.0203317	0.0416367	0	0
ENSMUSG00000104244	0	1.7948	2.01393	0	2.0708	0	0.873405	0.776813	1	2900018N21Rik	11	18888261	18889840	-	1580	TEC	RIKEN cDNA 2900018N21 gene [Source:MGI Symbol;Acc:MGI:1920114]	-	0	2	2	0	2	0	0	0.0536667	0.0616385	0	0.0625851	0
ENSMUSG00000051339	1012.43	1093.93	1174.12	1097.04	795.187	899.779	0.232554	0.130501	0.392211	2900026A02Rik	5	113086323	113221236	-	10814	protein_coding	RIKEN cDNA 2900026A02 gene [Source:MGI Symbol;Acc:MGI:1920194]	-	1087	1219	1166	1039	768	852	4.44712	4.77913	5.25038	4.7905	3.51134	3.96504
ENSMUSG00000115625	3.72559	1.7948	2.01393	4.22344	1.0354	6.33647	-0.620266	0.682974	1	2900040C04Rik	14	76251457	76252327	+	459	lincRNA	RIKEN cDNA 2900040C04 gene [Source:MGI Symbol;Acc:MGI:1920143]	-	4	2	2	4	1	6	0.385552	0.184735	0.212176	0.434509	0.107717	0.65786
ENSMUSG00000054418	0	17.0506	1.00697	6.33516	15.531	9.5047	-0.788949	0.536259	1	2900041M22Rik	11	117611247	117613857	+	1784	processed_transcript	RIKEN cDNA 2900041M22 gene [Source:MGI Symbol;Acc:MGI:1925653]	-	0	19	1	6	15	9	0	0.451534	0.0272951	0.16769	0.415714	0.253888
ENSMUSG00000111938	0	4.48701	2.01393	0	0	0	3.49062	0.278297	1	2900045O20Rik	12	4509317	4522370	+	1292	lincRNA	RIKEN cDNA 2900045O20 gene [Source:MGI Symbol;Acc:MGI:1920205]	-	0	5	2	0	0	0	0	0.164074	0.0753783	0	0	0
ENSMUSG00000043993	24.2163	28.7169	29.202	47.5137	53.8408	46.4674	-0.848297	0.0602484	0.248891	2900052L18Rik	11	120229802	120231585	-	1588	processed_transcript	RIKEN cDNA 2900052L18 gene [Source:MGI Symbol;Acc:MGI:1924085]	-	26	32	29	45	52	44	0.724367	0.854341	0.889255	1.41291	1.61902	1.39443
ENSMUSG00000099696	2.79419	3.58961	1.00697	0	13.4602	3.16823	-1.16525	0.462928	1	2900052N01Rik	9	46913493	46927366	+	3235	lincRNA	RIKEN cDNA 2900052N01 gene [Source:MGI Symbol;Acc:MGI:1920290]	-	3	4	1	0	13	3	0.0410282	0.0524225	0.0150524	0	0.198686	0.0466704
ENSMUSG00000113621	0	0	0	0	5.177	0	-3.31377	0.399231	1	2900060N12Rik	12	24796664	24831202	-	4081	bidirectional_promoter_lncRNA	RIKEN cDNA 2900060N12 gene [Source:MGI Symbol;Acc:MGI:1920281]	-	0	0	0	0	5	0	0	0	0	0	0.0605762	0
ENSMUSG00000087018	0.931397	13.461	1.00697	10.5586	7.24779	6.33647	-0.639149	0.606627	1	2900072N19Rik	2	92054989	92059369	-	806	lincRNA	RIKEN cDNA 2900072N19 gene [Source:MGI Symbol;Acc:MGI:1920283]	-	1	15	1	10	7	6	0.054891	0.78902	0.0604149	0.618609	0.429399	0.374637
ENSMUSG00000097277	267.311	271.016	255.769	523.706	360.319	364.347	-0.652359	0.00143163	0.0199985	2900076A07Rik	7	81523550	81531498	+	1993	lincRNA	RIKEN cDNA 2900076A07 gene [Source:MGI Symbol;Acc:MGI:1920242]	-	287	302	254	496	348	345	6.37104	6.42439	6.20591	12.4087	8.63317	8.71177
ENSMUSG00000107015	4.65698	0	1.00697	4.22344	0	1.05608	0.10293	0.963886	1	2900076G11Rik	5	31581079	31581709	+	631	TEC	RIKEN cDNA 2900076G11 gene [Source:MGI Symbol;Acc:MGI:1920302]	-	5	0	1	4	0	1	0.350572	0	0.0771702	0.316069	0	0.0797563
ENSMUSG00000111358	0	0	2.01393	0	1.0354	0	0.825122	0.837803	1	2900078I11Rik	10	39657428	39658426	-	999	TEC	RIKEN cDNA 2900078I11 gene [Source:MGI Symbol;Acc:MGI:1920254]	-	0	0	2	0	1	0	0	0	0.0974862	0	0.0494918	0
ENSMUSG00000087038	5.58838	7.17922	3.0209	4.22344	8.28319	4.22431	-0.0803498	0.94483	1	2900079G21Rik	9	112234277	112348925	+	6718	lincRNA	RIKEN cDNA 2900079G21 gene [Source:MGI Symbol;Acc:MGI:1920268]	-	6	8	3	4	8	4	0.0395137	0.0504873	0.021745	0.0296873	0.0588774	0.029965
ENSMUSG00000087484	13.0396	22.4351	9.0627	9.50273	22.7788	14.7851	-0.0766606	0.918719	0.977819	2900089D17Rik	5	144241690	144256186	-	2583	antisense	RIKEN cDNA 2900089D17 gene [Source:MGI Symbol;Acc:MGI:1914527]	-	14	25	9	9	22	14	0.239795	0.410343	0.169667	0.173728	0.421111	0.272771
ENSMUSG00000104419	0	0	0	0	0	2.11216	-2.01805	0.617155	1	2900092O11Rik	1	184442980	184443734	+	755	TEC	RIKEN cDNA 2900092O11 gene [Source:MGI Symbol;Acc:MGI:1920315]	-	0	0	0	0	0	2	0	0	0	0	0	0.133315
ENSMUSG00000099632	10.2454	8.07662	13.0906	6.33516	4.1416	14.7851	0.313297	0.735576	0.903116	2900093K20Rik	2	163419795	163420361	+	567	antisense	RIKEN cDNA 2900093K20 gene [Source:MGI Symbol;Acc:MGI:1915287]	-	11	9	13	6	4	14	0.858313	0.672963	1.11645	0.527618	0.348799	1.24262
ENSMUSG00000102869	5675	5656.33	4879.76	6170.44	5800.31	5293.06	-0.0906895	0.432843	0.728528	2900097C17Rik	2	156388065	156392979	-	4915	lincRNA	RIKEN cDNA 2900097C17 gene [Source:MGI Symbol;Acc:MGI:1914767]	-	6093	6303	4846	5844	5602	5012	54.8458	54.3695	48.0108	59.2841	56.3531	51.3195
ENSMUSG00000070282	12.1082	21.5377	12.0836	26.3965	32.0974	11.6169	-0.614287	0.368358	0.675331	3000002C10Rik	9	109827943	109832706	-	3981	transcribed_processed_pseudogene	RIKEN cDNA 3000002C10 gene [Source:MGI Symbol;Acc:MGI:3036226]	-	13	24	12	25	31	11	0.144473	0.255594	0.14678	0.313112	0.385006	0.139058
ENSMUSG00000084885	1.86279	1.7948	0	1.05586	2.0708	2.11216	-0.508669	0.816837	1	3010001F23Rik	X	152368573	152416698	+	1816	processed_transcript	RIKEN cDNA 3010001F23 gene [Source:MGI Symbol;Acc:MGI:1922943]	-	2	2	0	1	2	2	0.0487248	0.0466924	0	0.0274559	0.0544518	0.0554254
ENSMUSG00000085355	3.72559	0	14.0975	1.05586	3.1062	8.44863	0.492281	0.741121	1	3010003L21Rik	6	148944867	148947129	+	1747	antisense	RIKEN cDNA 3010003L21 gene [Source:MGI Symbol;Acc:MGI:1924094]	-	4	0	14	1	3	8	0.101299	0	0.390224	0.0285403	0.0849037	0.230458
ENSMUSG00000079737	31.6675	17.0506	23.1602	16.8938	28.9912	21.1216	0.100168	0.867019	0.961327	3110001I22Rik	16	13671929	13678388	+	1705	protein_coding	RIKEN cDNA 3110001I22 gene [Source:MGI Symbol;Acc:MGI:1913848]	-	34	19	23	16	28	20	0.882248	0.472456	0.656874	0.467893	0.811955	0.590337
ENSMUSG00000026388	2.79419	19.7429	4.02787	16.8938	8.28319	4.22431	-0.140527	0.893583	0.971978	3110009E18Rik	1	120121187	120188189	+	2428	protein_coding	RIKEN cDNA 3110009E18 gene [Source:MGI Symbol;Acc:MGI:1920353]	-	3	22	4	16	8	4	0.0546649	0.384155	0.0802214	0.328566	0.162907	0.0829098
ENSMUSG00000109163	0	0	0	0	0	3.16823	-2.60338	0.51452	1	3110009M11Rik	7	83864590	83865481	-	892	processed_pseudogene	RIKEN cDNA 3110009M11 gene [Source:MGI Symbol;Acc:MGI:1920329]	-	0	0	0	0	0	3	0	0	0	0	0	0.169259
ENSMUSG00000094958	2.79419	1.7948	3.0209	4.22344	3.1062	4.22431	-0.605041	0.677315	1	3110021N24Rik	4	108719649	108781904	+	1812	protein_coding	RIKEN cDNA 3110021N24 gene [Source:MGI Symbol;Acc:MGI:1920383]	-	3	2	3	4	3	4	0.0732486	0.0467955	0.0806198	0.110066	0.081858	0.111095
ENSMUSG00000074415	276.625	493.571	1194.26	517.371	413.124	383.356	0.580146	0.352147	0.662025	3110039I08Rik	9	41327077	41716994	+	23898	processed_transcript	RIKEN cDNA 3110039I08 gene [Source:MGI Symbol;Acc:MGI:1920394]	-	297	550	1186	490	399	363	0.549833	0.975738	2.41658	1.02232	0.825486	0.764433
ENSMUSG00000104861	19.5593	15.2558	18.1254	20.0613	28.9912	11.6169	-0.197857	0.764254	0.916278	3110039M20Rik	12	49389652	49407360	+	965	lincRNA	RIKEN cDNA 3110039M20 gene [Source:MGI Symbol;Acc:MGI:1914543]	-	21	17	18	19	28	11	0.962782	0.746885	0.908289	0.981697	1.43459	0.573667
ENSMUSG00000114582	0.931397	0.897402	0	0	0	1.05608	0.703915	0.86173	1	3110040M04Rik	1	151204121	151205065	+	945	protein_coding	RIKEN cDNA 3110040M04 gene [Source:MGI Symbol;Acc:MGI:1920426]	-	1	1	0	0	0	1	0.0468171	0.0448642	0	0	0	0.0532553
ENSMUSG00000025102	120.15	141.79	116.808	141.485	129.425	155.244	-0.169235	0.513965	0.78672	3110040N11Rik	7	81782182	81789478	-	1231	protein_coding	RIKEN cDNA 3110040N11 gene [Source:MGI Symbol;Acc:MGI:1914540]	-	129	158	116	134	125	147	4.63626	5.44165	4.58858	5.42748	5.02054	6.00971
ENSMUSG00000097503	3.72559	2.69221	14.0975	3.16758	7.24779	6.33647	0.284349	0.806636	1	3110045C21Rik	1	169969409	169972396	+	1135	antisense	RIKEN cDNA 3110045C21 gene [Source:MGI Symbol;Acc:MGI:1914553]	-	4	3	14	3	7	6	0.155919	0.112062	0.600635	0.131788	0.30493	0.266042
ENSMUSG00000085642	1.86279	0	5.03483	5.2793	1.0354	1.05608	-0.104895	0.95598	1	3110053B16Rik	12	20874125	20921262	-	2205	transcribed_unprocessed_pseudogene	RIKEN cDNA 3110053B16 gene [Source:MGI Symbol;Acc:MGI:1920435]	-	2	0	5	5	1	1	0.0401289	0	0.110418	0.113061	0.0224228	0.0228237
ENSMUSG00000085622	95.9339	70.8948	55.3832	68.6309	26.9204	49.6357	0.615531	0.156475	0.432527	3110056K07Rik	12	70991615	71015832	-	3153	processed_transcript	RIKEN cDNA 3110056K07 gene [Source:MGI Symbol;Acc:MGI:1920454]	-	103	79	55	65	26	47	1.44527	1.06227	0.84941	1.02788	0.407707	0.750185
ENSMUSG00000081187	1.86279	0	0	0	3.1062	0	-0.736519	0.839548	1	3110067C02Rik	X	150463726	150466156	+	2117	processed_pseudogene	RIKEN cDNA 3110067C02 gene [Source:MGI Symbol;Acc:MGI:1920452]	-	2	0	0	0	3	0	0.041797	0	0	0	0.0700646	0
ENSMUSG00000074635	3.72559	13.461	4.02787	14.782	10.354	2.11216	-0.356272	0.741728	1	3110070M22Rik	13	119487261	119488383	-	1123	protein_coding	RIKEN cDNA 3110070M22 gene [Source:MGI Symbol;Acc:MGI:1914554]	-	4	15	4	14	10	2	0.157585	0.566296	0.173444	0.621584	0.440269	0.0896282
ENSMUSG00000053553	112.699	131.021	118.822	83.4129	83.8673	102.44	0.427095	0.136769	0.402509	3110082I17Rik	5	139359739	139460527	-	2885	protein_coding	RIKEN cDNA 3110082I17 gene [Source:MGI Symbol;Acc:MGI:1920462]	-	121	146	118	79	81	97	1.85556	2.14555	1.99166	1.36531	1.38815	1.69208
ENSMUSG00000097303	0	5.38441	3.0209	3.16758	1.0354	8.44863	-0.586718	0.718246	1	3110083C13Rik	14	57999323	58003697	+	968	bidirectional_promoter_lncRNA	RIKEN cDNA 3110083C13 gene [Source:MGI Symbol;Acc:MGI:1920458]	-	0	6	3	3	1	8	0	0.262789	0.150912	0.154524	0.0510767	0.415919
ENSMUSG00000073590	30.7361	35.8961	39.2717	31.6758	27.9558	40.131	0.085815	0.858074	0.957913	3222401L13Rik	18	37655451	37661742	+	6292	lincRNA	RIKEN cDNA 3222401L13 gene [Source:MGI Symbol;Acc:MGI:2444186]	-	33	40	39	30	27	38	0.232039	0.269528	0.301825	0.23773	0.212165	0.303941
ENSMUSG00000063364	7.45118	5.38441	8.05573	6.33516	10.354	6.33647	-0.142877	0.885528	1	3300002I08Rik	2	150310935	150362765	-	2117	protein_coding	RIKEN cDNA 3300002I08 gene [Source:MGI Symbol;Acc:MGI:1916527]	-	8	6	8	6	10	6	0.167188	0.120161	0.184013	0.141313	0.233549	0.142635
ENSMUSG00000107585	59.6094	84.3558	64.4459	74.966	84.9027	125.673	-0.453153	0.195517	0.489152	3300002P13Rik	7	3421665	3423445	-	1092	lincRNA	RIKEN cDNA 3300002P13 gene [Source:MGI Symbol;Acc:MGI:1917480]	-	64	94	64	71	82	119	2.59295	3.64953	2.85388	3.24181	3.7127	5.48427
ENSMUSG00000096965	9.31397	1.7948	1.00697	0	2.0708	7.39255	0.359293	0.828752	1	3300005D01Rik	17	5798657	5803240	+	1380	lincRNA	RIKEN cDNA 3300005D01 gene [Source:MGI Symbol;Acc:MGI:1925762]	-	10	2	1	0	2	7	0.320595	0.0614445	0.0352858	0	0.0716554	0.255278
ENSMUSG00000071540	8331.35	6576.16	5658.14	9599.87	6753.91	8299.72	-0.261498	0.0992046	0.335407	3425401B19Rik	14	32659119	32685293	-	5572	protein_coding	RIKEN cDNA 3425401B19 gene [Source:MGI Symbol;Acc:MGI:3588196]	-	8945	7328	5619	9092	6523	7859	71.024	55.7579	49.1051	81.3579	57.8808	70.9824
ENSMUSG00000031125	3.72559	1.7948	3.0209	11.6145	3.1062	6.33647	-1.30342	0.299878	1	3830403N18Rik	X	56136572	56153498	+	1022	protein_coding	RIKEN cDNA 3830403N18 gene [Source:MGI Symbol;Acc:MGI:1917941]	-	4	2	3	11	3	6	0.173159	0.0829681	0.142938	0.536652	0.145134	0.295457
ENSMUSG00000033111	156.475	203.71	179.24	199.557	211.221	195.374	-0.167973	0.457422	0.746831	3830406C13Rik	14	12284173	12303231	+	4621	protein_coding	RIKEN cDNA 3830406C13 gene [Source:MGI Symbol;Acc:MGI:1917937]	-	168	227	178	189	204	185	1.60846	2.08268	1.8757	2.03928	2.18269	2.01479
ENSMUSG00000071181	15.8337	32.3065	17.1184	30.6199	26.9204	38.0188	-0.546977	0.334948	0.648998	3830408C21Rik	13	107022553	107055497	+	4846	processed_transcript	RIKEN cDNA 3830408C21 gene [Source:MGI Symbol;Acc:MGI:1917940]	-	17	36	17	29	26	36	0.155203	0.314957	0.170822	0.298377	0.26527	0.373864
ENSMUSG00000101731	8.38257	0	0	0	0	0	3.85699	0.241334	1	3830432H09Rik	1	119529480	119536165	-	2637	lincRNA	RIKEN cDNA 3830432H09 gene [Source:MGI Symbol;Acc:MGI:2443278]	-	9	0	0	0	0	0	0.150997	0	0	0	0	0
ENSMUSG00000038917	3.72559	9.87143	7.04877	0	1.0354	1.05608	3.30143	0.0503767	1	3930402G23Rik	8	10924427	10928696	-	3323	lincRNA	RIKEN cDNA 3930402G23 gene [Source:MGI Symbol;Acc:MGI:1921277]	-	4	11	7	0	1	1	0.0532556	0.140344	0.102576	0	0.0148788	0.0151448
ENSMUSG00000064202	11.1768	8.97402	5.03483	2.11172	12.4248	14.7851	-0.217153	0.827012	1	4430402I18Rik	19	28893042	28967800	-	5420	protein_coding	RIKEN cDNA 4430402I18 gene [Source:MGI Symbol;Acc:MGI:1918036]	-	12	10	5	2	12	14	0.097953	0.0782227	0.044921	0.0183985	0.109466	0.129994
ENSMUSG00000075027	0.931397	0	1.00697	1.05586	0	2.11216	-0.715693	0.811964	1	4631405J19Rik	2	93027956	93044732	+	3554	antisense	RIKEN cDNA 4631405J19 gene [Source:MGI Symbol;Acc:MGI:3045383]	-	1	0	1	1	0	2	0.0124485	0	0.0137013	0.0140292	0	0.0283209
ENSMUSG00000097850	0	4.48701	0	0	0	0	2.95865	0.455245	1	4631405K08Rik	1	193507238	193510174	-	2112	lincRNA	RIKEN cDNA 4631405K08 gene [Source:MGI Symbol;Acc:MGI:1918050]	-	0	5	0	0	0	0	0	0.100371	0	0	0	0
ENSMUSG00000042579	162.063	114.867	114.794	164.714	125.283	153.131	-0.177362	0.517317	0.788351	4632404H12Rik	3	89767511	89773240	-	5730	lincRNA	RIKEN cDNA 4632404H12 gene [Source:MGI Symbol;Acc:MGI:1921284]	-	174	128	114	156	121	145	1.34348	0.947081	0.968789	1.35744	1.04407	1.27353
ENSMUSG00000106296	58.678	47.5623	20.1393	22.173	21.7434	3.16823	1.42532	0.0379526	0.188233	4632404M16Rik	3	102134615	102137496	+	2882	sense_intronic	RIKEN cDNA 4632404M16 gene [Source:MGI Symbol;Acc:MGI:1921598]	-	63	53	20	21	21	3	0.967125	0.779675	0.337921	0.363309	0.360266	0.0523868
ENSMUSG00000097561	0	2.69221	0	0	0	0	2.2243	0.57804	1	4632411P08Rik	5	29378699	29390488	+	3237	lincRNA	RIKEN cDNA 4632411P08 gene [Source:MGI Symbol;Acc:MGI:1925513]	-	0	3	0	0	0	0	0	0.0392926	0	0	0	0
ENSMUSG00000048106	177.897	182.173	153.059	164.714	185.336	170.029	-0.0187712	0.93536	0.982992	4632415L05Rik	3	19894886	19898984	+	4099	lincRNA	RIKEN cDNA 4632415L05 gene [Source:MGI Symbol;Acc:MGI:1918058]	-	191	203	152	156	179	161	2.06154	2.09967	1.8057	1.89757	2.1591	1.97671
ENSMUSG00000111605	3.72559	13.461	6.0418	5.2793	2.0708	7.39255	0.660008	0.561959	1	4632418H02Rik	9	122127294	122130014	+	2721	TEC	RIKEN cDNA 4632418H02 gene [Source:MGI Symbol;Acc:MGI:1925515]	-	4	15	6	5	2	7	0.065038	0.233719	0.107375	0.0916205	0.0363412	0.129468
ENSMUSG00000074024	26.0791	12.5636	24.1672	28.5082	41.416	16.8973	-0.469745	0.442238	0.736027	4632427E13Rik	7	92734166	92741468	-	7303	bidirectional_promoter_lncRNA	RIKEN cDNA 4632427E13 gene [Source:MGI Symbol;Acc:MGI:1915436]	-	28	14	24	27	40	16	0.169626	0.0812753	0.160025	0.184338	0.270805	0.110259
ENSMUSG00000097184	58.678	87.9454	64.4459	72.8543	101.469	139.402	-0.570658	0.108607	0.353402	4632428C04Rik	16	30008667	30021430	+	2428	lincRNA	RIKEN cDNA 4632428C04 gene [Source:MGI Symbol;Acc:MGI:1921600]	-	63	98	64	69	98	132	1.14796	1.71123	1.28354	1.41694	1.99561	2.73602
ENSMUSG00000105597	5.58838	8.97402	10.0697	4.22344	13.4602	21.1216	-0.657069	0.470534	0.75604	4633401B06Rik	3	121787500	121788572	-	1073	TEC	RIKEN cDNA 4633401B06 gene [Source:MGI Symbol;Acc:MGI:1918078]	-	6	10	10	4	13	20	0.247393	0.395123	0.453815	0.185871	0.599021	0.938048
ENSMUSG00000097004	6.51978	16.1532	5.03483	7.39102	9.31859	2.11216	0.560996	0.594898	1	4731419I09Rik	3	89337850	89347831	+	2820	antisense	RIKEN cDNA 4731419I09 gene [Source:MGI Symbol;Acc:MGI:3704222]	-	7	18	5	7	9	2	0.109821	0.270617	0.0863375	0.123766	0.157794	0.0356924
ENSMUSG00000086943	0	0	3.0209	0	0	0	2.37544	0.551579	1	4732414G09Rik	11	73015856	73018841	-	2422	lincRNA	RIKEN cDNA 4732414G09 gene [Source:MGI Symbol;Acc:MGI:3045381]	-	0	0	3	0	0	0	0	0	0.0603151	0	0	0
ENSMUSG00000107402	1.86279	8.07662	10.0697	0	6.2124	0	1.68163	0.30415	1	4732416N19Rik	6	148212253	148215731	+	3479	TEC	RIKEN cDNA 4732416N19 gene [Source:MGI Symbol;Acc:MGI:2444634]	-	2	9	10	0	6	0	0.0254338	0.109678	0.139967	0	0.0852698	0
ENSMUSG00000097203	13.0396	16.1532	15.1045	22.173	16.5664	9.5047	-0.123059	0.863358	0.960761	4732419C18Rik	8	123744631	123754726	-	3536	lincRNA	RIKEN cDNA 4732419C18 gene [Source:MGI Symbol;Acc:MGI:3045379]	-	14	18	15	21	16	9	0.175167	0.21582	0.206566	0.296114	0.223721	0.128093
ENSMUSG00000090031	34.4617	51.1519	40.2787	74.966	66.2655	70.7572	-0.750625	0.051382	0.226145	4732440D04Rik	1	6209866	6215293	-	5428	antisense	RIKEN cDNA 4732440D04 gene [Source:MGI Symbol;Acc:MGI:3604103]	-	37	57	40	71	64	67	0.301577	0.445212	0.358838	0.652184	0.58296	0.621197
ENSMUSG00000097762	3.72559	1.7948	1.00697	1.05586	3.1062	3.16823	-0.16438	0.924166	1	4732463B04Rik	12	84039469	84053807	-	2932	antisense	RIKEN cDNA 4732463B04 gene [Source:MGI Symbol;Acc:MGI:3642483]	-	4	2	1	1	3	3	0.0603576	0.02892	0.0166079	0.0170054	0.0505889	0.0514934
ENSMUSG00000101517	3.72559	0	0	0	6.2124	1.05608	-0.962261	0.697683	1	4732465J04Rik	10	95746077	95797236	+	3302	lincRNA	RIKEN cDNA 4732465J04 gene [Source:MGI Symbol;Acc:MGI:3041208]	-	4	0	0	0	6	1	0.0535943	0	0	0	0.0898406	0.0152411
ENSMUSG00000053714	12.1082	21.5377	22.1533	26.3965	31.062	22.1776	-0.514306	0.389732	0.693277	4732471J01Rik	7	25376819	25566417	+	4332	antisense	RIKEN cDNA 4732471J01 gene [Source:MGI Symbol;Acc:MGI:3603586]	-	13	24	22	25	30	21	0.132767	0.234885	0.247294	0.287742	0.342398	0.243964
ENSMUSG00000097488	33.5303	8.97402	16.1115	26.3965	48.6638	38.0188	-0.948747	0.120183	0.374704	4732487G21Rik	12	86290761	86306006	-	2664	lincRNA	RIKEN cDNA 4732487G21 gene [Source:MGI Symbol;Acc:MGI:2441820]	-	36	10	16	25	47	36	0.597867	0.159147	0.292459	0.467904	0.872292	0.680084
ENSMUSG00000085421	2.79419	5.38441	3.0209	1.05586	1.0354	3.16823	1.09378	0.499721	1	4732490B19Rik	11	113203315	113209669	-	2446	lincRNA	RIKEN cDNA 4732490B19 gene [Source:MGI Symbol;Acc:MGI:2442884]	-	3	6	3	1	1	3	0.0542626	0.103998	0.0597233	0.0203843	0.0202135	0.0617248
ENSMUSG00000097350	32.5989	21.5377	26.1811	41.1785	52.8054	26.402	-0.58477	0.254088	0.563142	4732491K20Rik	17	12318853	12327250	+	3174	bidirectional_promoter_lncRNA	RIKEN cDNA 4732491K20 gene [Source:MGI Symbol;Acc:MGI:3026975]	-	35	24	26	39	51	25	0.487862	0.32058	0.398883	0.612645	0.794441	0.396395
ENSMUSG00000108456	27.9419	34.1013	40.2787	8.44688	5.177	13.729	1.90397	0.00355427	0.0385233	4732496C06Rik	7	116546865	116549364	+	2500	lincRNA	RIKEN cDNA 4732496C06 gene [Source:MGI Symbol;Acc:MGI:2442534]	-	30	38	40	8	5	13	0.530905	0.64443	0.77911	0.159552	0.0988845	0.261697
ENSMUSG00000110138	5.58838	3.58961	2.01393	26.3965	14.4956	20.0655	-2.43862	0.0053716	0.0515057	4831440D22Rik	8	91449521	91474598	-	2929	antisense	RIKEN cDNA 4831440D22 gene [Source:MGI Symbol;Acc:MGI:2444771]	-	6	4	2	25	14	19	0.0906291	0.0578992	0.0332498	0.425571	0.236324	0.326459
ENSMUSG00000097236	22.3535	14.3584	11.0766	46.4578	19.6726	22.1776	-0.883601	0.168794	0.45078	4831440E17Rik	5	25499067	25501541	+	1028	lincRNA	RIKEN cDNA 4831440E17 gene [Source:MGI Symbol;Acc:MGI:2445144]	-	24	16	11	44	19	21	1.03289	0.659871	0.521049	2.13408	0.913816	1.02807
ENSMUSG00000107481	11.1768	7.17922	9.0627	6.33516	16.5664	15.8412	-0.499859	0.555805	0.80919	4833403J16Rik	6	48755338	48756368	+	1031	lincRNA	RIKEN cDNA 4833403J16 gene [Source:MGI Symbol;Acc:MGI:1921153]	-	12	8	9	6	16	15	0.514942	0.328975	0.425072	0.290164	0.76729	0.732196
ENSMUSG00000097779	0	0	9.0627	8.44688	3.1062	4.22431	-0.81369	0.62815	1	4833407H14Rik	19	53460631	53462723	+	1485	lincRNA	RIKEN cDNA 4833407H14 gene [Source:MGI Symbol;Acc:MGI:1921149]	-	0	0	9	8	3	4	0	0	0.295117	0.268605	0.0998834	0.135559
ENSMUSG00000109089	10.2454	3.58961	8.05573	23.2289	7.24779	1.05608	-0.528083	0.631429	1	4833411C07Rik	8	10899922	10903893	+	2257	processed_transcript	RIKEN cDNA 4833411C07 gene [Source:MGI Symbol;Acc:MGI:1918874]	-	11	4	8	22	7	1	0.215624	0.0751381	0.172599	0.486007	0.153343	0.0222979
ENSMUSG00000097697	0.931397	0	2.01393	5.2793	1.0354	1.05608	-1.33812	0.535397	1	4833412C05Rik	7	67784538	67804139	-	1395	lincRNA	RIKEN cDNA 4833412C05 gene [Source:MGI Symbol;Acc:MGI:1921154]	-	1	0	2	5	1	1	0.0317148	0	0.0698127	0.178709	0.0354425	0.0360762
ENSMUSG00000116298	0	0	5.03483	0	0	0	3.11548	0.431043	1	4833412C15Rik	15	77113732	77115802	-	2071	TEC	RIKEN cDNA 4833412C15 gene [Source:MGI Symbol;Acc:MGI:1921863]	-	0	0	5	0	0	0	0	0	0.117562	0	0	0
ENSMUSG00000104018	6.51978	0	3.0209	0	12.4248	6.33647	-0.978858	0.542789	1	4833412K13Rik	1	78465448	78466926	-	1479	TEC	RIKEN cDNA 4833412K13 gene [Source:MGI Symbol;Acc:MGI:1921857]	-	7	0	3	0	12	6	0.209395	0	0.0987716	0	0.401154	0.204163
ENSMUSG00000104950	33.5303	18.8454	44.3065	32.7316	51.77	46.4674	-0.441598	0.377731	0.682263	4833413G10Rik	5	3629777	3631722	-	1946	antisense	RIKEN cDNA 4833413G10 gene [Source:MGI Symbol;Acc:MGI:1921834]	-	36	21	44	31	50	44	0.818457	0.457518	1.101	0.794274	1.27036	1.1379
ENSMUSG00000086015	9.31397	0	2.01393	0	7.24779	2.11216	0.273633	0.880596	1	4833417C18Rik	11	95858865	95861044	+	1269	processed_transcript	RIKEN cDNA 4833417C18 gene [Source:MGI Symbol;Acc:MGI:1921156]	-	10	0	2	0	7	2	0.348638	0	0.0767445	0	0.272731	0.0793164
ENSMUSG00000085287	55.8838	80.7662	57.3971	112.977	66.2655	95.047	-0.497628	0.165151	0.446073	4833418N02Rik	17	87274886	87282814	-	2762	lincRNA	RIKEN cDNA 4833418N02 gene [Source:MGI Symbol;Acc:MGI:1921847]	-	60	90	57	107	64	90	0.961089	1.3815	1.00492	1.93157	1.14566	1.63989
ENSMUSG00000062822	324.126	289.861	341.362	315.702	379.992	345.338	-0.124546	0.499853	0.776461	4833420G17Rik	13	119462768	119486120	+	4882	protein_coding	RIKEN cDNA 4833420G17 gene [Source:MGI Symbol;Acc:MGI:1914642]	-	348	323	339	299	367	327	3.15368	2.80502	3.38128	3.05369	3.71678	3.37089
ENSMUSG00000074782	14.9024	10.7688	17.1184	46.4578	24.8496	23.2337	-1.14614	0.0635845	0.256944	4833422C13Rik	13	91701665	91741872	-	5915	antisense	RIKEN cDNA 4833422C13 gene [Source:MGI Symbol;Acc:MGI:3603826]	-	16	12	17	44	24	22	0.119674	0.0860119	0.13995	0.370894	0.200611	0.187181
ENSMUSG00000097619	3.72559	3.58961	0	5.2793	0	0	0.476729	0.836642	1	4833422M21Rik	15	96231870	96254684	-	5720	processed_transcript	RIKEN cDNA 4833422M21 gene [Source:MGI Symbol;Acc:MGI:1923018]	-	4	4	0	5	0	0	0.0309385	0.029648	0	0.0435838	0	0
ENSMUSG00000075217	0	61.9208	1.00697	0	0	0	6.76443	0.0836846	0.304416	4833423E24Rik	2	85483594	85519024	-	2272	protein_coding	RIKEN cDNA 4833423E24 gene [Source:MGI Symbol;Acc:MGI:2687041]	-	0	69	1	0	0	0	0	1.28758	0.0214324	0	0	0
ENSMUSG00000092171	43.7757	33.2039	25.1742	46.4578	42.4514	30.6263	-0.225228	0.639868	0.857245	4833427F10Rik	17	35772450	35780687	+	1475	lincRNA	RIKEN cDNA 4833427F10 gene [Source:MGI Symbol;Acc:MGI:1921851]	-	47	37	25	44	41	29	1.40975	1.06351	0.825328	1.48735	1.37433	0.989465
ENSMUSG00000025871	3021.45	2980.27	2678.53	3550.86	3263.58	3406.91	-0.235637	0.0335531	0.174163	4833439L19Rik	13	54551218	54565435	-	3187	protein_coding	RIKEN cDNA 4833439L19 gene [Source:MGI Symbol;Acc:MGI:1921162]	-	3244	3321	2660	3363	3152	3226	45.0334	44.1793	40.6423	52.6134	48.8993	50.9421
ENSMUSG00000103103	8.38257	7.17922	5.03483	6.33516	4.1416	8.44863	0.124691	0.905358	1	4833445I07Rik	9	108567533	108569174	+	1642	lincRNA	RIKEN cDNA 4833445I07 gene [Source:MGI Symbol;Acc:MGI:2143268]	-	9	8	5	6	4	8	0.242496	0.206561	0.148278	0.182192	0.120444	0.245195
ENSMUSG00000097626	0.931397	0.897402	2.01393	0	0	4.22431	-0.139393	0.956001	1	4921504A21Rik	5	19202368	19226555	-	2156	antisense	RIKEN cDNA 4921504A21 gene [Source:MGI Symbol;Acc:MGI:1918082]	-	1	1	2	0	0	4	0.0205205	0.0196645	0.045171	0	0	0.0933697
ENSMUSG00000097650	0	2.69221	0	0	0	1.05608	1.26252	0.752208	1	4921507G05Rik	12	110841029	110843804	+	1653	bidirectional_promoter_lncRNA	RIKEN cDNA 4921507G05 gene [Source:MGI Symbol;Acc:MGI:1913959]	-	0	3	0	0	0	1	0	0.076945	0	0	0	0.0304454
ENSMUSG00000029828	7.45118	7.17922	8.05573	3.16758	12.4248	15.8412	-0.471381	0.622922	1	4921507P07Rik	6	50573302	50596632	-	2378	protein_coding	RIKEN cDNA 4921507P07 gene [Source:MGI Symbol;Acc:MGI:1918071]	-	8	8	8	3	12	15	0.148838	0.14263	0.163816	0.0629015	0.249498	0.317449
ENSMUSG00000044544	0	1.7948	1.00697	2.11172	0	1.05608	-0.173168	0.950877	1	4921513I03Rik	10	120765732	120778886	+	1743	lincRNA	RIKEN cDNA 4921513I03 gene [Source:MGI Symbol;Acc:MGI:1918124]	-	0	2	1	2	0	1	0	0.0486479	0.0279371	0.0572116	0	0.0288734
ENSMUSG00000097620	5.58838	6.28182	2.01393	2.11172	4.1416	10.5608	-0.270833	0.828423	1	4921514A10Rik	4	141115660	141118087	+	2116	antisense	RIKEN cDNA 4921514A10 gene [Source:MGI Symbol;Acc:MGI:3704238]	-	6	7	2	2	4	10	0.12545	0.140254	0.0460249	0.0471266	0.0934636	0.237837
ENSMUSG00000040467	0	6.28182	3.0209	1.05586	0	2.11216	1.55851	0.470645	1	4921522P10Rik	8	8661801	8664728	+	2101	lincRNA	RIKEN cDNA 4921522P10 gene [Source:MGI Symbol;Acc:MGI:1913969]	-	0	7	3	1	0	2	0	0.141255	0.0695303	0.0237315	0	0.047907
ENSMUSG00000093749	0	1.7948	0	0	0	0	1.64231	0.684635	1	4921523L03Rik	9	107991684	107995656	-	1186	antisense	RIKEN cDNA 4921523L03 gene [Source:MGI Symbol;Acc:MGI:1918163]	-	0	2	0	0	0	0	0	0.0714953	0	0	0	0
ENSMUSG00000036934	157.406	155.251	165.143	199.557	214.328	140.458	-0.214811	0.390313	0.693936	4921524J17Rik	8	85408759	85432833	-	1679	protein_coding	RIKEN cDNA 4921524J17 gene [Source:MGI Symbol;Acc:MGI:1913964]	-	169	173	164	189	207	133	4.4532	4.36845	4.75633	5.61258	6.09562	3.98653
ENSMUSG00000108060	4.65698	0.897402	0	0	0	0	3.26412	0.343654	1	4921529L05Rik	6	53978691	54018030	+	2720	processed_transcript	RIKEN cDNA 4921529L05 gene [Source:MGI Symbol;Acc:MGI:2443531]	-	5	1	0	0	0	0	0.0813274	0.015587	0	0	0	0
ENSMUSG00000085704	89.4141	87.9454	67.4668	82.357	79.7257	50.6918	0.203285	0.564826	0.814633	4921531C22Rik	2	179975993	179979013	+	1967	processed_transcript	RIKEN cDNA 4921531C22 gene [Source:MGI Symbol;Acc:MGI:1913980]	-	96	98	67	78	77	48	2.15925	2.11229	1.65863	1.97716	1.93546	1.22809
ENSMUSG00000110910	0	0	2.01393	0	0	0	1.7869	0.657539	1	4921534A09Rik	9	20385234	20387728	+	2495	TEC	RIKEN cDNA 4921534A09 gene [Source:MGI Symbol;Acc:MGI:2444504]	-	0	0	2	0	0	0	0	0	0.0390336	0	0	0
ENSMUSG00000020434	5.58838	20.6403	6.0418	17.9496	15.531	7.39255	-0.335972	0.700427	0.886631	4921536K21Rik	11	3886088	3895098	-	2590	protein_coding	RIKEN cDNA 4921536K21 gene [Source:MGI Symbol;Acc:MGI:1914680]	-	6	23	6	17	15	7	0.102491	0.376496	0.112806	0.327266	0.286345	0.136017
ENSMUSG00000104586	0	0.897402	0	1.05586	0	0	-0.151988	0.970288	1	4921539H07Rik	3	58117053	58167616	+	4325	lincRNA	RIKEN cDNA 4921539H07 gene [Source:MGI Symbol;Acc:MGI:1925506]	-	0	1	0	1	0	0	0	0.0098027	0	0.0115283	0	0
ENSMUSG00000027309	571.878	473.828	657.549	582.834	549.797	637.871	-0.0565218	0.74024	0.905359	4930402H24Rik	2	130706200	130906406	-	10659	protein_coding	RIKEN cDNA 4930402H24 gene [Source:MGI Symbol;Acc:MGI:1923029]	-	614	528	653	552	531	604	2.54852	2.10015	2.98315	2.58211	2.46307	2.85177
ENSMUSG00000102762	8.38257	6.28182	4.02787	7.39102	5.177	4.22431	0.157173	0.886821	1	4930403P22Rik	1	36332708	36333420	+	713	lincRNA	RIKEN cDNA 4930403P22 gene [Source:MGI Symbol;Acc:MGI:1921057]	-	9	7	4	7	5	4	0.558456	0.416237	0.27318	0.489508	0.34672	0.282335
ENSMUSG00000113630	0	3.58961	2.01393	4.22344	0	0	0.410838	0.871268	1	4930404H11Rik	12	71488285	71556133	+	1421	lincRNA	RIKEN cDNA 4930404H11 gene [Source:MGI Symbol;Acc:MGI:1921065]	-	0	4	2	4	0	0	0	0.119343	0.0685354	0.140352	0	0
ENSMUSG00000087354	13.0396	15.2558	19.1324	13.7262	15.531	29.5702	-0.311966	0.646442	0.860214	4930404I05Rik	16	91011249	91016743	+	2746	processed_transcript	RIKEN cDNA 4930404I05 gene [Source:MGI Symbol;Acc:MGI:1914644]	-	14	17	19	13	15	28	0.225561	0.26247	0.336924	0.236045	0.270078	0.513159
ENSMUSG00000020234	1.86279	2.69221	8.05573	0	5.177	3.16823	0.588684	0.711306	1	4930404N11Rik	10	81363067	81365816	-	1751	protein_coding	RIKEN cDNA 4930404N11 gene [Source:MGI Symbol;Acc:MGI:1921072]	-	2	3	8	0	5	3	0.0505336	0.0726385	0.222476	0	0.141183	0.0862243
ENSMUSG00000086638	5.58838	1.7948	5.03483	4.22344	4.1416	4.22431	-0.0231741	0.985812	1	4930405A21Rik	2	156714540	156720909	-	1137	processed_transcript	RIKEN cDNA 4930405A21 gene [Source:MGI Symbol;Acc:MGI:1922096]	-	6	2	5	4	4	4	0.233468	0.0745764	0.214135	0.175409	0.173939	0.177049
ENSMUSG00000104705	0	6.28182	0	0	5.177	0	0.283313	0.915781	1	4930405N21Rik	5	113320454	113321653	-	1200	TEC	RIKEN cDNA 4930405N21 gene [Source:MGI Symbol;Acc:MGI:1921047]	-	0	7	0	0	5	0	0	0.247314	0	0	0.206009	0
ENSMUSG00000086713	0	1.7948	0	0	0	0	1.64231	0.684635	1	4930407G08Rik	4	107953932	107960721	+	698	lincRNA	RIKEN cDNA 4930407G08 gene [Source:MGI Symbol;Acc:MGI:1924473]	-	0	2	0	0	0	0	0	0.12148	0	0	0	0
ENSMUSG00000075524	3.72559	0	0	0	0	0	2.68753	0.498831	1	4930407I10Rik	15	82059151	82066540	+	4675	protein_coding	RIKEN cDNA 4930407I10 gene [Source:MGI Symbol;Acc:MGI:2685593]	-	4	0	0	0	0	0	0.0378542	0	0	0	0	0
ENSMUSG00000085558	30.7361	34.1013	36.2508	30.6199	48.6638	62.3086	-0.486635	0.297759	0.610034	4930412C18Rik	4	9770585	9823411	+	6148	processed_transcript	RIKEN cDNA 4930412C18 gene [Source:MGI Symbol;Acc:MGI:2443490]	-	33	38	36	29	47	59	0.237474	0.262048	0.285133	0.235188	0.377974	0.482962
ENSMUSG00000110289	0	0	4.02787	2.11172	0	2.11216	-0.0798883	0.976506	1	4930412F12Rik	8	57650889	57652359	-	1471	TEC	RIKEN cDNA 4930412F12 gene [Source:MGI Symbol;Acc:MGI:1922099]	-	0	0	4	2	0	2	0	0	0.132412	0.0677905	0	0.0684245
ENSMUSG00000087192	0	4.48701	1.00697	6.33516	3.1062	0	-0.773885	0.700276	1	4930412L05Rik	4	53205066	53217857	-	1615	processed_transcript	RIKEN cDNA 4930412L05 gene [Source:MGI Symbol;Acc:MGI:1921191]	-	0	5	1	6	3	0	0	0.131259	0.0301513	0.185238	0.0918432	0
ENSMUSG00000051008	1.86279	2.69221	0	0	7.24779	5.28039	-1.44882	0.442181	1	4930412M03Rik	11	60112219	60115230	-	1111	lincRNA	RIKEN cDNA 4930412M03 gene [Source:MGI Symbol;Acc:MGI:2443570]	-	2	3	0	0	7	5	0.0796438	0.114483	0	0	0.311517	0.226491
ENSMUSG00000115526	2.79419	0	0	0	0	0	2.27294	0.569462	1	4930413F20Rik	15	34675073	34679204	+	1096	antisense	RIKEN cDNA 4930413F20 gene [Source:MGI Symbol;Acc:MGI:1918887]	-	3	0	0	0	0	0	0.121101	0	0	0	0	0
ENSMUSG00000108452	18.6279	18.8454	10.0697	8.44688	3.1062	19.0094	0.64074	0.453904	0.744168	4930413G21Rik	7	122969058	122970050	-	993	TEC	RIKEN cDNA 4930413G21 gene [Source:MGI Symbol;Acc:MGI:1921201]	-	20	21	10	8	3	18	0.89108	0.896607	0.490376	0.401691	0.149372	0.912258
ENSMUSG00000022993	4.65698	9.87143	5.03483	6.33516	7.24779	8.44863	-0.168044	0.869953	1	4930415O20Rik	15	98571004	98589580	+	558	protein_coding	RIKEN cDNA 4930415O20 gene [Source:MGI Symbol;Acc:MGI:1921113]	-	5	11	5	6	7	8	0.396435	0.835777	0.43633	0.536128	0.620243	0.721523
ENSMUSG00000087017	3.72559	0	2.01393	0	1.0354	0	2.34599	0.425708	1	4930417H01Rik	2	122702047	122721456	+	1887	processed_transcript	RIKEN cDNA 4930417H01 gene [Source:MGI Symbol;Acc:MGI:3041209]	-	4	0	2	0	1	0	0.093783	0	0.0516104	0	0.0262015	0
ENSMUSG00000108129	2.79419	0	2.01393	0	1.0354	0	2.0897	0.500397	1	4930417O13Rik	6	125265476	125287286	+	4445	processed_transcript	RIKEN cDNA 4930417O13 gene [Source:MGI Symbol;Acc:MGI:1921120]	-	3	0	2	0	1	0	0.0298597	0	0.0219097	0	0.0111231	0
ENSMUSG00000112513	0	5.38441	2.01393	6.33516	1.0354	0	0.00973958	0.996185	1	4930422I22Rik	10	115802416	115869522	-	1510	antisense	RIKEN cDNA 4930422I22 gene [Source:MGI Symbol;Acc:MGI:1921893]	-	0	6	2	6	1	0	0	0.168464	0.0644959	0.198119	0.0327432	0
ENSMUSG00000100281	0	5.38441	0	1.05586	6.2124	1.05608	-0.61843	0.770214	1	4930422M22Rik	9	99299007	99304675	-	948	antisense	RIKEN cDNA 4930422M22 gene [Source:MGI Symbol;Acc:MGI:1921024]	-	0	6	0	1	6	1	0	0.268333	0	0.0525948	0.312926	0.0530868
ENSMUSG00000113303	0	0	0	2.11172	0	0	-2.01779	0.617202	1	4930423D22Rik	12	81781358	81783031	+	1674	bidirectional_promoter_lncRNA	RIKEN cDNA 4930423D22 gene [Source:MGI Symbol;Acc:MGI:1921884]	-	0	0	0	2	0	0	0	0	0	0.0595698	0	0
ENSMUSG00000107396	0	0	0	0	0	4.22431	-3.01861	0.447316	1	4930425L21Rik	6	135658913	135684527	+	1424	lincRNA	RIKEN cDNA 4930425L21 gene [Source:MGI Symbol;Acc:MGI:1925379]	-	0	0	0	0	0	4	0	0	0	0	0	0.141366
ENSMUSG00000115120	0	0	4.02787	2.11172	3.1062	0	-0.388027	0.881192	1	4930425P05Rik	14	32012141	32013002	-	862	lincRNA	RIKEN cDNA 4930425P05 gene [Source:MGI Symbol;Acc:MGI:1921132]	-	0	0	4	2	3	0	0	0	0.22596	0.115684	0.172073	0
ENSMUSG00000043168	1.86279	5.38441	3.0209	3.16758	0	1.05608	1.28603	0.484644	1	4930426D05Rik	18	21651448	21656105	+	3001	antisense	RIKEN cDNA 4930426D05 gene [Source:MGI Symbol;Acc:MGI:1921894]	-	2	6	3	3	0	1	0.0294849	0.0847651	0.0486782	0.0498433	0	0.0167698
ENSMUSG00000097323	0.931397	1.7948	5.03483	7.39102	3.1062	2.11216	-0.708858	0.636653	1	4930426I24Rik	12	76402751	76403982	-	1232	lincRNA	RIKEN cDNA 4930426I24 gene [Source:MGI Symbol;Acc:MGI:1921125]	-	1	2	5	7	3	2	0.0359108	0.0688258	0.197623	0.283295	0.120395	0.0816985
ENSMUSG00000026736	0.931397	0	0	0	0	1.05608	-0.151988	0.970288	1	4930426L09Rik	2	18998343	18999801	+	1459	protein_coding	RIKEN cDNA 4930426L09 gene [Source:MGI Symbol;Acc:MGI:1921879]	-	1	0	0	0	0	1	0.0303236	0	0	0	0	0.0344937
ENSMUSG00000106333	0	0	1.00697	0	1.0354	0	-0.151988	0.970288	1	4930428O21Rik	5	107698212	107703480	-	1740	lincRNA	RIKEN cDNA 4930428O21 gene [Source:MGI Symbol;Acc:MGI:1923034]	-	0	0	1	0	1	0	0	0	0.0279853	0	0.0284151	0
ENSMUSG00000104956	0	0	3.0209	0	0	0	2.37544	0.551579	1	4930429D17Rik	5	103230375	103299029	-	1624	lincRNA	RIKEN cDNA 4930429D17 gene [Source:MGI Symbol;Acc:MGI:1921874]	-	0	0	3	0	0	0	0	0	0.0899527	0	0	0
ENSMUSG00000086918	479.669	498.058	398.759	701.091	707.178	647.376	-0.5779	0.0002703	0.00578787	4930429F24Rik	9	79793641	79803235	+	1520	lincRNA	RIKEN cDNA 4930429F24 gene [Source:MGI Symbol;Acc:MGI:1921883]	-	515	555	396	664	683	613	14.9899	15.4804	12.6862	21.7809	22.2165	20.296
ENSMUSG00000108530	0.931397	1.7948	1.00697	0	7.24779	0	-0.956515	0.676735	1	4930429H19Rik	7	73310380	73315193	+	1917	lincRNA	RIKEN cDNA 4930429H19 gene [Source:MGI Symbol;Acc:MGI:1921147]	-	1	2	1	0	7	0	0.0230788	0.0442323	0.0254013	0	0.18054	0
ENSMUSG00000102144	29.8047	7.17922	5.03483	16.8938	16.5664	7.39255	0.0422788	0.961481	0.990726	4930429P21Rik	9	107351276	107353986	-	2277	lincRNA	RIKEN cDNA 4930429P21 gene [Source:MGI Symbol;Acc:MGI:1921105]	-	32	8	5	16	16	7	0.62176	0.148956	0.106927	0.350355	0.34742	0.154714
ENSMUSG00000085295	0	3.58961	1.00697	0	1.0354	0	2.0308	0.521342	1	4930430E12Rik	4	6352105	6357530	-	1135	antisense	RIKEN cDNA 4930430E12 gene [Source:MGI Symbol;Acc:MGI:1918889]	-	0	4	1	0	1	0	0	0.149416	0.0429025	0	0.0435615	0
ENSMUSG00000046567	95.0025	73.587	70.4877	104.53	97.3275	106.664	-0.367294	0.233122	0.541359	4930430F08Rik	10	100572265	100590423	-	6275	protein_coding	RIKEN cDNA 4930430F08 gene [Source:MGI Symbol;Acc:MGI:1921197]	-	102	82	70	99	94	101	0.719155	0.554028	0.543204	0.786634	0.740649	0.810032
ENSMUSG00000062496	0	0	0	0	2.0708	0	-1.99325	0.621679	1	4930431F12Rik	5	44966200	44978805	+	2263	lincRNA	RIKEN cDNA 4930431F12 gene [Source:MGI Symbol;Acc:MGI:1923033]	-	0	0	0	0	2	0	0	0	0	0	0.0436962	0
ENSMUSG00000075042	0	0	2.01393	0	0	0	1.7869	0.657539	1	4930431P03Rik	14	44955215	44961326	-	5028	processed_transcript	RIKEN cDNA 4930431P03 gene [Source:MGI Symbol;Acc:MGI:1921145]	-	0	0	2	0	0	0	0	0	0.0193693	0	0	0
ENSMUSG00000109147	22.3535	13.461	5.03483	20.0613	13.4602	7.39255	0.00107711	0.998965	0.999807	4930431P19Rik	7	109752320	109755278	+	2959	transcribed_processed_pseudogene	RIKEN cDNA 4930431P19 gene [Source:MGI Symbol;Acc:MGI:1921136]	-	24	15	5	19	13	7	0.358841	0.214921	0.0822818	0.320155	0.217218	0.119055
ENSMUSG00000115709	2.79419	0	0	0	0	2.11216	0.407404	0.911255	1	4930431P22Rik	14	76760131	76762217	+	715	lincRNA	RIKEN cDNA 4930431P22 gene [Source:MGI Symbol;Acc:MGI:1921133]	-	3	0	0	0	0	2	0.185631	0	0	0	0	0.140773
ENSMUSG00000097007	2.79419	8.07662	0	10.5586	1.0354	5.28039	-0.624095	0.675973	1	4930432B10Rik	10	11244790	11281221	-	3634	bidirectional_promoter_lncRNA	RIKEN cDNA 4930432B10 gene [Source:MGI Symbol;Acc:MGI:1921869]	-	3	9	0	10	1	5	0.0365235	0.105	0	0.137204	0.0136055	0.0692436
ENSMUSG00000046958	0	0	0	2.11172	0	0	-2.01779	0.617202	1	4930432E11Rik	7	29558579	29582169	+	10871	transcribed_unitary_pseudogene	RIKEN cDNA 4930432E11 gene [Source:MGI Symbol;Acc:MGI:3045259]	-	0	0	0	2	0	0	0	0	0	0.00917301	0	0
ENSMUSG00000115727	0	0	0	0	2.0708	3.16823	-3.33	0.340408	1	4930432J09Rik	14	103977628	104027142	-	3301	lincRNA	RIKEN cDNA 4930432J09 gene [Source:MGI Symbol;Acc:MGI:1921127]	-	0	0	0	0	2	3	0	0	0	0	0.0299559	0.0457373
ENSMUSG00000008129	1.86279	5.38441	2.01393	6.33516	6.2124	9.5047	-1.24442	0.303744	1	4930432K21Rik	8	84148025	84172590	+	2406	protein_coding	RIKEN cDNA 4930432K21 gene [Source:MGI Symbol;Acc:MGI:1921916]	-	2	6	2	6	6	9	0.0367765	0.105727	0.0404775	0.124339	0.123297	0.188253
ENSMUSG00000069873	0	1.7948	0	0	0	0	1.64231	0.684635	1	4930438A08Rik	11	58274799	58294289	+	2093	protein_coding	RIKEN cDNA 4930438A08 gene [Source:MGI Symbol;Acc:MGI:1921238]	-	0	2	0	0	0	0	0	0.0405128	0	0	0	0
ENSMUSG00000086064	0	0	0	0	2.0708	0	-1.99325	0.621679	1	4930439A04Rik	1	37329667	37334172	-	861	antisense	RIKEN cDNA 4930439A04 gene [Source:MGI Symbol;Acc:MGI:1925369]	-	0	0	0	0	2	0	0	0	0	0	0.114848	0
ENSMUSG00000086969	7.45118	0	1.00697	0	0	0	3.86937	0.193235	1	4930443O20Rik	2	85073614	85086461	-	1443	processed_transcript	RIKEN cDNA 4930443O20 gene [Source:MGI Symbol;Acc:MGI:1921937]	-	8	0	1	0	0	0	0.245279	0	0.0337452	0	0	0
ENSMUSG00000101674	1.86279	0	0	0	0	0	1.68881	0.675885	1	4930444A19Rik	1	54681729	54767524	+	2666	antisense	RIKEN cDNA 4930444A19 gene [Source:MGI Symbol;Acc:MGI:1921230]	-	2	0	0	0	0	0	0.0331899	0	0	0	0	0
ENSMUSG00000067795	0	0	3.0209	0	0	0	2.37544	0.551579	1	4930444P10Rik	1	16065979	16093325	-	2063	protein_coding	RIKEN cDNA 4930444P10 gene [Source:MGI Symbol;Acc:MGI:1923049]	-	0	0	3	0	0	0	0	0	0.070811	0	0	0
ENSMUSG00000115355	0	0.897402	1.00697	0	0	0	1.71595	0.670793	1	4930445E18Rik	15	25285802	25332659	-	1737	lincRNA	RIKEN cDNA 4930445E18 gene [Source:MGI Symbol;Acc:MGI:1925365]	-	0	1	1	0	0	0	0	0.024408	0.0280336	0	0	0
ENSMUSG00000097738	2.79419	0.897402	1.00697	5.2793	3.1062	6.33647	-1.64527	0.282069	1	4930445N18Rik	18	82855894	82870604	+	1685	lincRNA	RIKEN cDNA 4930445N18 gene [Source:MGI Symbol;Acc:MGI:1921235]	-	3	1	1	5	3	6	0.0787694	0.0251612	0.0288987	0.147952	0.0880278	0.179203
ENSMUSG00000021098	7.45118	8.07662	5.03483	11.6145	18.6372	12.6729	-1.05892	0.212454	0.513317	4930447C04Rik	12	72881109	72940774	-	5981	protein_coding	RIKEN cDNA 4930447C04 gene [Source:MGI Symbol;Acc:MGI:1923051]	-	8	9	5	11	18	12	0.0591769	0.0637971	0.0407076	0.0917002	0.148798	0.100972
ENSMUSG00000102224	0	0	5.03483	0	0	0	3.11548	0.431043	1	4930447F24Rik	9	108133718	108138567	+	1503	processed_transcript	RIKEN cDNA 4930447F24 gene [Source:MGI Symbol;Acc:MGI:1924123]	-	0	0	5	0	0	0	0	0	0.161991	0	0	0
ENSMUSG00000113591	0	0.897402	2.01393	3.16758	0	0	-0.126505	0.966972	1	4930447K03Rik	13	34084155	34113272	-	1033	processed_transcript	RIKEN cDNA 4930447K03 gene [Source:MGI Symbol;Acc:MGI:1921231]	-	0	1	2	3	0	0	0	0.0410423	0.0942776	0.144801	0	0
ENSMUSG00000097463	0	0	0	10.5586	0	4.22431	-4.82585	0.0462576	1	4930448E22Rik	9	46326393	46329527	-	3135	processed_transcript	RIKEN cDNA 4930448E22 gene [Source:MGI Symbol;Acc:MGI:1921931]	-	0	0	0	10	0	4	0	0	0	0.159043	0	0.0642121
ENSMUSG00000104870	1.86279	0	0	0	0	0	1.68881	0.675885	1	4930448I18Rik	5	50151333	50156095	+	736	lincRNA	RIKEN cDNA 4930448I18 gene [Source:MGI Symbol;Acc:MGI:1921215]	-	2	0	0	0	0	0	0.120223	0	0	0	0	0
ENSMUSG00000069223	10.2454	8.07662	11.0766	4.22344	6.2124	4.22431	1.00197	0.317125	1	4930451E10Rik	13	55775136	55784505	-	900	antisense	RIKEN cDNA 4930451E10 gene [Source:MGI Symbol;Acc:MGI:1925361]	-	11	9	11	4	6	4	0.540737	0.423967	0.595153	0.2216	0.329615	0.223672
ENSMUSG00000022543	19.5593	17.0506	19.1324	20.0613	21.7434	9.5047	0.118657	0.859603	0.958634	4930451G09Rik	16	4964289	4978962	+	3444	transcribed_unitary_pseudogene	RIKEN cDNA 4930451G09 gene [Source:MGI Symbol;Acc:MGI:1921934]	-	21	19	19	19	21	9	0.269769	0.233896	0.268639	0.275069	0.301477	0.131515
ENSMUSG00000021747	3.72559	3.58961	9.0627	2.11172	5.177	0	1.16177	0.439655	1	4930452B06Rik	14	8431192	8666240	-	3279	protein_coding	RIKEN cDNA 4930452B06 gene [Source:MGI Symbol;Acc:MGI:1926154]	-	4	4	9	2	5	0	0.0539703	0.051719	0.133653	0.0304116	0.0753923	0
ENSMUSG00000059920	661.292	590.491	601.159	781.336	741.346	599.852	-0.195987	0.216819	0.519097	4930453N24Rik	16	64751751	64771161	-	5948	protein_coding	RIKEN cDNA 4930453N24 gene [Source:MGI Symbol;Acc:MGI:1914859]	-	710	658	597	740	716	568	5.28109	4.69015	4.88745	6.20315	5.95169	4.80587
ENSMUSG00000112654	0	0	3.0209	0	2.0708	4.22431	-1.07691	0.677658	1	4930455C13Rik	10	21319088	21342057	-	1018	antisense	RIKEN cDNA 4930455C13 gene [Source:MGI Symbol;Acc:MGI:1921240]	-	0	0	3	0	2	4	0	0	0.1435	0	0.0971361	0.197746
ENSMUSG00000085761	5.58838	0	11.0766	0	1.0354	8.44863	0.809555	0.636084	1	4930455G09Rik	4	142017898	142028996	+	630	antisense	RIKEN cDNA 4930455G09 gene [Source:MGI Symbol;Acc:MGI:1926167]	-	6	0	11	0	1	8	0.421354	0	0.850219	0	0.0784798	0.639064
ENSMUSG00000102985	0	0	0	0	2.0708	1.05608	-2.58614	0.517418	1	4930456G14Rik	1	40049039	40050368	-	1330	TEC	RIKEN cDNA 4930456G14 gene [Source:MGI Symbol;Acc:MGI:1921928]	-	0	0	0	0	2	1	0	0	0	0	0.0743493	0.0378393
ENSMUSG00000109861	0	0.897402	0	0	1.0354	0	-0.151988	0.970288	1	4930458B22Rik	7	106809931	106814102	-	754	lincRNA	RIKEN cDNA 4930458B22 gene [Source:MGI Symbol;Acc:MGI:1914885]	-	0	1	0	0	1	0	0	0.056229	0	0	0.0655733	0
ENSMUSG00000087611	33.5303	7.17922	10.0697	23.2289	22.7788	15.8412	-0.283883	0.701624	0.887089	4930458D05Rik	5	100840797	100847167	-	3055	antisense	RIKEN cDNA 4930458D05 gene [Source:MGI Symbol;Acc:MGI:1923052]	-	36	8	10	22	22	15	0.521347	0.111022	0.159392	0.359057	0.356049	0.247101
ENSMUSG00000097651	0	3.58961	15.1045	0	0	0	5.00977	0.0280628	1	4930461G14Rik	9	58455122	58469635	+	843	lincRNA	RIKEN cDNA 4930461G14 gene [Source:MGI Symbol;Acc:MGI:1922129]	-	0	4	15	0	0	0	0	0.201171	0.866448	0	0	0
ENSMUSG00000109986	3.72559	0	9.0627	0	0	0	4.46176	0.0789728	1	4930465I24Rik	8	11678808	11682211	+	426	antisense	RIKEN cDNA 4930465I24 gene [Source:MGI Symbol;Acc:MGI:1925260]	-	4	0	9	0	0	0	0.415419	0	1.02875	0	0	0
ENSMUSG00000056682	5.58838	1.7948	0	0	0	1.05608	2.71384	0.321719	1	4930465K10Rik	18	77714210	77715449	+	1238	pseudogene	RIKEN cDNA 4930465K10 gene [Source:MGI Symbol;Acc:MGI:1914890]	-	6	2	0	0	0	1	0.214421	0.0684922	0	0	0	0.0406513
ENSMUSG00000112332	15.8337	14.3584	7.04877	19.0055	9.31859	17.9533	-0.309415	0.686903	0.878685	4930466K18Rik	10	53614369	53615274	+	906	TEC	RIKEN cDNA 4930466K18 gene [Source:MGI Symbol;Acc:MGI:1922219]	-	17	16	7	18	9	17	0.83015	0.748727	0.376226	0.990594	0.491148	0.944312
ENSMUSG00000085684	0.931397	0	0	0	3.1062	0	-1.61572	0.682432	1	4930469K13Rik	11	33973961	34098554	-	1041	protein_coding	RIKEN cDNA 4930469K13 gene [Source:MGI Symbol;Acc:MGI:1924124]	-	1	0	0	0	3	0	0.0424996	0	0	0	0.142485	0
ENSMUSG00000085788	0	0	2.01393	1.05586	5.177	2.11216	-2.08248	0.369964	1	4930470G03Rik	13	21440471	21445934	+	2447	bidirectional_promoter_lncRNA	RIKEN cDNA 4930470G03 gene [Source:MGI Symbol;Acc:MGI:1922171]	-	0	0	2	1	5	2	0	0	0.0397992	0.0203759	0.101026	0.041133
ENSMUSG00000091686	8.38257	2.69221	1.00697	0	0	6.33647	0.935021	0.62125	1	4930471C04Rik	14	64099295	64104235	-	865	lincRNA	RIKEN cDNA 4930471C04 gene [Source:MGI Symbol;Acc:MGI:1925426]	-	9	3	1	0	0	6	0.460323	0.147041	0.0562941	0	0	0.349084
ENSMUSG00000112716	1.86279	0	0	0	0	0	1.68881	0.675885	1	4930471E19Rik	10	120632672	120699203	-	1923	lincRNA	RIKEN cDNA 4930471E19 gene [Source:MGI Symbol;Acc:MGI:1922162]	-	2	0	0	0	0	0	0.0460137	0	0	0	0	0
ENSMUSG00000060029	4.65698	12.5636	8.05573	3.16758	4.1416	1.05608	1.59508	0.189047	1	4930473A02Rik	2	130543791	130563749	-	1409	antisense	RIKEN cDNA 4930473A02 gene [Source:MGI Symbol;Acc:MGI:2447823]	-	5	14	8	3	4	1	0.156998	0.421259	0.276476	0.10616	0.140361	0.0357177
ENSMUSG00000113087	0	0	0	0	3.1062	0	-2.57745	0.518881	1	4930473H19Rik	12	88434113	88442254	-	1211	antisense	RIKEN cDNA 4930473H19 gene [Source:MGI Symbol;Acc:MGI:1922176]	-	0	0	0	0	3	0	0	0	0	0	0.122483	0
ENSMUSG00000097847	0.931397	0	3.0209	0	7.24779	0	-0.887402	0.71979	1	4930478K11Rik	12	108313779	108328030	-	715	antisense	RIKEN cDNA 4930478K11 gene [Source:MGI Symbol;Acc:MGI:1925261]	-	1	0	3	0	7	0	0.0618771	0	0.204312	0	0.48405	0
ENSMUSG00000085238	15.8337	2.69221	2.01393	1.05586	18.6372	6.33647	-0.340864	0.78049	1	4930479D17Rik	6	146657218	146665403	+	740	lincRNA	RIKEN cDNA 4930479D17 gene [Source:MGI Symbol;Acc:MGI:1922175]	-	17	3	2	1	18	6	1.01637	0.171878	0.131606	0.0673782	1.20265	0.408051
ENSMUSG00000109049	2.79419	0.897402	0	0	0	0	2.67522	0.500861	1	4930479H17Rik	7	30347645	30353321	-	292	lincRNA	RIKEN cDNA 4930479H17 gene [Source:MGI Symbol;Acc:MGI:1925421]	-	3	1	0	0	0	0	0.454542	0.145194	0	0	0	0
ENSMUSG00000107567	0	0	0	11.6145	0	1.05608	-4.60342	0.0783386	1	4930480K02Rik	6	137145876	137146929	-	1054	TEC	RIKEN cDNA 4930480K02 gene [Source:MGI Symbol;Acc:MGI:1922185]	-	0	0	0	11	0	1	0	0	0	0.520359	0	0.0477479
ENSMUSG00000097284	17.6965	8.97402	34.2369	27.4523	39.3452	42.2431	-0.846456	0.160963	0.439795	4930480K23Rik	14	69732784	69767113	+	3755	lincRNA	RIKEN cDNA 4930480K23 gene [Source:MGI Symbol;Acc:MGI:1922266]	-	19	10	34	26	38	40	0.223862	0.112907	0.440908	0.345235	0.500348	0.536099
ENSMUSG00000086938	111.768	101.406	86.5991	137.262	99.3983	132.01	-0.297381	0.306614	0.619499	4930481A15Rik	19	5406740	5422847	+	2240	antisense	RIKEN cDNA 4930481A15 gene [Source:MGI Symbol;Acc:MGI:1922181]	-	120	113	86	130	96	125	2.37011	2.13876	1.86952	2.89365	2.11895	2.80838
ENSMUSG00000085956	6.51978	4.48701	9.0627	5.2793	9.31859	5.28039	0.00956686	0.992722	1	4930481B07Rik	3	95015625	95020138	+	1490	processed_transcript	RIKEN cDNA 4930481B07 gene [Source:MGI Symbol;Acc:MGI:1922187]	-	7	5	9	5	9	5	0.207849	0.142271	0.294127	0.167315	0.298645	0.16888
ENSMUSG00000047938	1.86279	1.7948	0	7.39102	0	1.05608	-1.19677	0.584982	1	4930483J18Rik	15	81190774	81192763	+	1179	processed_transcript	RIKEN cDNA 4930483J18 gene [Source:MGI Symbol;Acc:MGI:1914888]	-	2	2	0	7	0	1	0.0750503	0.0719197	0	0.29603	0	0.0426855
ENSMUSG00000086241	0	0	2.01393	2.11172	0	0	-0.0792744	0.983862	1	4930483K19Rik	10	76545871	76562226	-	1237	antisense	RIKEN cDNA 4930483K19 gene [Source:MGI Symbol;Acc:MGI:1922203]	-	0	0	2	2	0	0	0	0	0.0787298	0.0806142	0	0
ENSMUSG00000109816	1.86279	0	0	0	0	0	1.68881	0.675885	1	4930483O08Rik	7	133128251	133142457	+	1030	lincRNA	RIKEN cDNA 4930483O08 gene [Source:MGI Symbol;Acc:MGI:1922220]	-	2	0	0	0	0	0	0.085907	0	0	0	0	0
ENSMUSG00000106932	0	0	0	0	2.0708	0	-1.99325	0.621679	1	4930487D11Rik	5	38344435	38349197	+	295	lincRNA	RIKEN cDNA 4930487D11 gene [Source:MGI Symbol;Acc:MGI:1925422]	-	0	0	0	0	2	0	0	0	0	0	0.335202	0
ENSMUSG00000110592	0	0	0	0	2.0708	2.11216	-3.00543	0.431395	1	4930488N15Rik	8	115585392	115595152	+	1561	lincRNA	RIKEN cDNA 4930488N15 gene [Source:MGI Symbol;Acc:MGI:1922282]	-	0	0	0	0	2	2	0	0	0	0	0.0633469	0.0644795
ENSMUSG00000106584	1.86279	0	0	3.16758	7.24779	0	-2.47757	0.29905	1	4930502C17Rik	3	33956200	33957147	+	948	TEC	RIKEN cDNA 4930502C17 gene [Source:MGI Symbol;Acc:MGI:1922225]	-	2	0	0	3	7	0	0.0933378	0	0	0.157784	0.36508	0
ENSMUSG00000086799	0	0	0	2.11172	0	0	-2.01779	0.617202	1	4930502E09Rik	11	84829178	84830868	+	755	processed_transcript	RIKEN cDNA 4930502E09 gene [Source:MGI Symbol;Acc:MGI:1922245]	-	0	0	0	2	0	0	0	0	0	0.132079	0	0
ENSMUSG00000055555	2.79419	3.58961	1.00697	0	2.0708	0	1.8327	0.440744	1	4930502E18Rik	X	53724826	53738441	+	1427	protein_coding	RIKEN cDNA 4930502E18 gene [Source:MGI Symbol;Acc:MGI:1922263]	-	3	4	1	0	2	0	0.0930108	0.118841	0.0341236	0	0.0692954	0
ENSMUSG00000044906	116.425	201.018	190.317	130.927	101.469	135.178	0.466194	0.107544	0.351396	4930503L19Rik	18	70452212	70472509	-	3611	protein_coding	RIKEN cDNA 4930503L19 gene [Source:MGI Symbol;Acc:MGI:1922045]	-	125	224	189	124	98	128	1.53151	2.62998	2.54867	1.71216	1.34183	1.78393
ENSMUSG00000040919	1.86279	0	0	2.11172	0	0	-0.176962	0.964494	1	4930505A04Rik	11	30426006	30471827	-	990	protein_coding	RIKEN cDNA 4930505A04 gene [Source:MGI Symbol;Acc:MGI:1922337]	-	2	0	0	2	0	0	0.089378	0	0	0.100727	0	0
ENSMUSG00000097690	0	0	0	0	4.1416	0	-2.99208	0.451456	1	4930505N22Rik	19	45998137	46013386	+	945	lincRNA	RIKEN cDNA 4930505N22 gene [Source:MGI Symbol;Acc:MGI:1922306]	-	0	0	0	0	4	0	0	0	0	0	0.209279	0
ENSMUSG00000087478	26.0791	23.3325	20.1393	21.1172	27.9558	49.6357	-0.504001	0.369939	0.676858	4930506C21Rik	17	8293366	8311080	-	1984	processed_transcript	RIKEN cDNA 4930506C21 gene [Source:MGI Symbol;Acc:MGI:1922310]	-	28	26	20	20	27	47	0.624385	0.555602	0.490871	0.50262	0.672853	1.1922
ENSMUSG00000097129	0	0	0	1.05586	1.0354	0	-2.00556	0.619432	1	4930507D05Rik	10	62449489	62451322	+	1834	protein_coding	RIKEN cDNA 4930507D05 gene [Source:MGI Symbol;Acc:MGI:1921956]	-	0	0	0	1	1	0	0	0	0	0.0271864	0.0269587	0
ENSMUSG00000096986	0	1.7948	1.00697	6.33516	0	5.28039	-2.04675	0.318911	1	4930509E16Rik	9	72518250	72531858	-	1191	lincRNA	RIKEN cDNA 4930509E16 gene [Source:MGI Symbol;Acc:MGI:1922365]	-	0	2	1	6	0	5	0	0.0711951	0.0408853	0.251183	0	0.211277
ENSMUSG00000096959	2.79419	6.28182	4.02787	1.05586	3.1062	3.16823	0.839002	0.56424	1	4930509G22Rik	16	11178176	11192292	+	2481	lincRNA	RIKEN cDNA 4930509G22 gene [Source:MGI Symbol;Acc:MGI:1914984]	-	3	7	4	1	3	3	0.0534971	0.11962	0.0785077	0.0200967	0.0597851	0.060854
ENSMUSG00000108187	3.72559	0	0	0	0	1.05608	1.72598	0.641206	1	4930511E03Rik	6	94943834	94951545	+	2232	lincRNA	RIKEN cDNA 4930511E03 gene [Source:MGI Symbol;Acc:MGI:1926023]	-	4	0	0	0	0	1	0.079287	0	0	0	0	0.0225476
ENSMUSG00000086607	120.15	103.201	79.5504	177.384	170.841	170.029	-0.77331	0.00385567	0.0407562	4930511M06Rik	18	57373455	57552397	-	4161	processed_transcript	RIKEN cDNA 4930511M06 gene [Source:MGI Symbol;Acc:MGI:1922334]	-	129	115	79	168	165	161	1.3716	1.17174	0.924503	2.01309	1.96058	1.94725
ENSMUSG00000020992	1.86279	1.7948	2.01393	1.05586	6.2124	2.11216	-0.728302	0.664789	1	4930512B01Rik	12	69790288	69840479	+	4603	processed_transcript	RIKEN cDNA 4930512B01 gene [Source:MGI Symbol;Acc:MGI:1921974]	-	2	2	2	1	6	2	0.0192232	0.0184213	0.0211577	0.010832	0.0644479	0.0218667
ENSMUSG00000086866	45.6384	28.7169	25.1742	23.2289	3.1062	4.22431	1.70544	0.0270178	0.152322	4930512H18Rik	8	61849006	61922834	+	1611	antisense	RIKEN cDNA 4930512H18 gene [Source:MGI Symbol;Acc:MGI:1922361]	-	49	32	25	22	3	4	1.34566	0.842144	0.755655	0.680892	0.0920712	0.124957
ENSMUSG00000107622	0	8.97402	2.01393	6.33516	2.0708	4.22431	-0.193992	0.900375	1	4930512J16Rik	6	89269511	89285725	-	1974	lincRNA	RIKEN cDNA 4930512J16 gene [Source:MGI Symbol;Acc:MGI:1922381]	-	0	10	2	6	2	4	0	0.214776	0.0493357	0.15155	0.0500935	0.101978
ENSMUSG00000074136	2.79419	2.69221	5.03483	0	0	2.11216	2.3181	0.274833	1	4930513N10Rik	8	95806744	95821728	+	4342	antisense	RIKEN cDNA 4930513N10 gene [Source:MGI Symbol;Acc:MGI:2443064]	-	3	3	5	0	0	2	0.030568	0.029293	0.0560737	0	0	0.0231811
ENSMUSG00000109225	3.72559	0.897402	2.01393	0	0	8.44863	-0.347981	0.864218	1	4930513N20Rik	7	130653128	130654392	-	1265	TEC	RIKEN cDNA 4930513N20 gene [Source:MGI Symbol;Acc:MGI:1922358]	-	4	1	2	0	0	8	0.139896	0.0335152	0.0769872	0	0	0.318269
ENSMUSG00000087045	0	0	0	0	0	2.11216	-2.01805	0.617155	1	4930515B02Rik	4	140872693	140878055	+	591	lincRNA	RIKEN cDNA 4930515B02 gene [Source:MGI Symbol;Acc:MGI:1922378]	-	0	0	0	0	0	2	0	0	0	0	0	0.170309
ENSMUSG00000092183	0.931397	0.897402	5.03483	5.2793	0	2.11216	-0.11441	0.952	1	4930515G01Rik	5	114773737	114774983	-	1247	antisense	RIKEN cDNA 4930515G01 gene [Source:MGI Symbol;Acc:MGI:1914892]	-	1	1	5	5	0	2	0.0354788	0.0339989	0.195246	0.199919	0	0.0807157
ENSMUSG00000104819	0	0	3.0209	0	0	0	2.37544	0.551579	1	4930515G16Rik	6	67565191	67566446	-	1256	processed_pseudogene	RIKEN cDNA 4930515G16 gene [Source:MGI Symbol;Acc:MGI:1922320]	-	0	0	3	0	0	0	0	0	0.116308	0	0	0
ENSMUSG00000097504	152.749	104.099	69.4807	172.105	124.248	132.01	-0.390923	0.230229	0.5374	4930516B21Rik	9	119440278	119444830	-	1195	lincRNA	RIKEN cDNA 4930516B21 gene [Source:MGI Symbol;Acc:MGI:1922364]	-	164	116	69	163	120	125	6.07172	4.11549	2.81164	6.80097	4.96491	5.26425
ENSMUSG00000111246	3.72559	0.897402	0	0	3.1062	4.22431	-0.659968	0.759872	1	4930517E14Rik	9	31278021	31280992	-	2972	lincRNA	Riken cDNA 4930517E14 gene [Source:MGI Symbol;Acc:MGI:5608878]	-	4	1	0	0	3	4	0.0595453	0.0142654	0	0	0.0499081	0.0677339
ENSMUSG00000074629	17.6965	12.5636	24.1672	14.782	7.24779	5.28039	0.993101	0.210632	0.510354	4930518I15Rik	2	156856616	156857946	-	1331	protein_coding	RIKEN cDNA 4930518I15 gene [Source:MGI Symbol;Acc:MGI:1921954]	-	19	14	24	14	7	5	0.631556	0.445946	0.878035	0.524447	0.260027	0.189054
ENSMUSG00000029564	0	0	3.0209	0	0	0	2.37544	0.551579	1	4930519G04Rik	5	114853664	114883880	+	3964	protein_coding	RIKEN cDNA 4930519G04 gene [Source:MGI Symbol;Acc:MGI:1914843]	-	0	0	3	0	0	0	0	0	0.0368525	0	0	0
ENSMUSG00000114953	7.45118	1.7948	1.00697	4.22344	4.1416	2.11216	-0.0283192	0.984826	1	4930519K11Rik	14	24003844	24008335	+	2147	bidirectional_promoter_lncRNA	RIKEN cDNA 4930519K11 gene [Source:MGI Symbol;Acc:MGI:1925269]	-	8	2	1	4	4	2	0.164852	0.0394939	0.0226802	0.0928922	0.0921141	0.0468805
ENSMUSG00000097602	0	0	2.01393	0	1.0354	1.05608	-0.0698476	0.984414	1	4930519P11Rik	2	154612937	154613437	-	501	protein_coding	RIKEN cDNA 4930519P11 gene [Source:MGI Symbol;Acc:MGI:1921971]	-	0	0	2	0	1	1	0	0	0.194389	0	0.0986871	0.100452
ENSMUSG00000106127	0	0.897402	3.0209	0	0	0	2.75498	0.484745	1	4930520M14Rik	5	139215469	139216356	-	701	antisense	RIKEN cDNA 4930520M14 gene [Source:MGI Symbol;Acc:MGI:1925432]	-	0	1	3	0	0	0	0	0.0604803	0.208392	0	0	0
ENSMUSG00000074039	1.86279	14.3584	3.0209	5.2793	3.1062	5.28039	0.499932	0.689133	1	4930520O04Rik	9	114368303	114377229	+	3745	processed_transcript	RIKEN cDNA 4930520O04 gene [Source:MGI Symbol;Acc:MGI:1922366]	-	2	16	3	5	3	5	0.0236273	0.181134	0.0390075	0.0665686	0.0396066	0.0671913
ENSMUSG00000072762	19.5593	13.461	18.1254	12.6703	10.354	27.458	0.0185198	0.979132	0.994246	4930522L14Rik	5	109735990	109751886	-	2409	protein_coding	RIKEN cDNA 4930522L14 gene [Source:MGI Symbol;Acc:MGI:1925270]	zf-C2H2	21	15	18	12	10	26	0.385672	0.263989	0.363843	0.248368	0.20524	0.543164
ENSMUSG00000029331	1.86279	0	0	0	0	0	1.68881	0.675885	1	4930522N08Rik	5	99682999	99685034	+	916	antisense	RIKEN cDNA 4930522N08 gene [Source:MGI Symbol;Acc:MGI:1922344]	-	2	0	0	0	0	0	0.0965985	0	0	0	0	0
ENSMUSG00000090394	235.643	214.479	214.484	204.837	225.717	236.562	-0.00536506	0.979381	0.994246	4930523C07Rik	1	160044382	160080208	+	10195	protein_coding	RIKEN cDNA 4930523C07 gene [Source:MGI Symbol;Acc:MGI:1914897]	-	253	239	213	194	218	224	1.09792	0.9939	1.01735	0.948781	1.05723	1.10575
ENSMUSG00000035364	1.86279	11.6662	0	0	0	0	4.55029	0.0717096	1	4930524J08Rik	5	99979061	99979663	+	603	protein_coding	RIKEN cDNA 4930524J08 gene [Source:MGI Symbol;Acc:MGI:1922379]	-	2	13	0	0	0	0	0.14674	0.914025	0	0	0	0
ENSMUSG00000090207	2.79419	8.97402	4.02787	0	2.0708	1.05608	2.33532	0.170948	1	4930524O07Rik	9	106891547	106895182	+	2360	antisense	RIKEN cDNA 4930524O07 gene [Source:MGI Symbol;Acc:MGI:1915514]	-	3	10	4	0	2	1	0.05624	0.179647	0.0825328	0	0.0419002	0.0213247
ENSMUSG00000098627	0	0	2.01393	0	0	0	1.7869	0.657539	1	4930524O08Rik	9	89826519	89864028	+	3550	lincRNA	RIKEN cDNA 4930524O08 gene [Source:MGI Symbol;Acc:MGI:1921950]	-	0	0	2	0	0	0	0	0	0.0274335	0	0	0
ENSMUSG00000097276	13.0396	8.97402	5.03483	11.6145	12.4248	6.33647	-0.164792	0.855434	0.957326	4930525G20Rik	13	67796594	67830985	-	2987	antisense	RIKEN cDNA 4930525G20 gene [Source:MGI Symbol;Acc:MGI:2443505]	-	14	10	5	11	12	6	0.207362	0.141937	0.0815105	0.183615	0.19863	0.101091
ENSMUSG00000085521	0	3.58961	0	1.05586	0	1.05608	0.775475	0.80618	1	4930526A20Rik	17	28075050	28076677	-	1628	transcribed_processed_pseudogene	RIKEN cDNA 4930526A20 gene [Source:MGI Symbol;Acc:MGI:3612449]	-	0	4	0	1	0	1	0	0.104169	0	0.0306265	0	0.0309129
ENSMUSG00000097261	8.38257	0	1.00697	0	0	0	4.02015	0.161878	1	4930532G15Rik	1	185359461	185362865	-	1866	lincRNA	RIKEN cDNA 4930532G15 gene [Source:MGI Symbol;Acc:MGI:1922432]	-	9	0	1	0	0	0	0.213386	0	0.0260956	0	0	0
ENSMUSG00000047692	0	0	2.01393	5.2793	0	3.16823	-2.09434	0.403534	1	4930533K18Rik	10	70868644	70934324	+	2427	antisense	RIKEN cDNA 4930533K18 gene [Source:MGI Symbol;Acc:MGI:1922439]	-	0	0	2	5	0	3	0	0	0.0401272	0.102719	0	0.062208
ENSMUSG00000097761	1.86279	0	2.01393	4.22344	0	1.05608	-0.451006	0.85038	1	4930534D22Rik	3	131302643	131316661	+	2715	antisense	RIKEN cDNA 4930534D22 gene [Source:MGI Symbol;Acc:MGI:1925437]	-	2	0	2	4	0	1	0.0325909	0	0.0358706	0.0734584	0	0.0185364
ENSMUSG00000105350	1.86279	0	0	0	0	0	1.68881	0.675885	1	4930537H20Rik	3	90292301	90293983	-	1683	antisense	RIKEN cDNA 4930537H20 gene [Source:MGI Symbol;Acc:MGI:1923075]	-	2	0	0	0	0	0	0.0525753	0	0	0	0	0
ENSMUSG00000048905	2.79419	2.69221	2.01393	2.11172	8.28319	6.33647	-1.15591	0.394886	1	4930539E08Rik	17	28896392	28915324	-	4648	protein_coding	RIKEN cDNA 4930539E08 gene [Source:MGI Symbol;Acc:MGI:1925441]	-	3	3	2	2	8	6	0.0285556	0.0273645	0.0209528	0.0214543	0.0850986	0.064965
ENSMUSG00000097032	12.1082	6.28182	4.02787	1.05586	7.24779	6.33647	0.615759	0.598839	1	4930539J05Rik	3	135436209	135438665	-	1668	antisense	RIKEN cDNA 4930539J05 gene [Source:MGI Symbol;Acc:MGI:1922477]	-	13	7	4	1	7	6	0.344813	0.177924	0.116773	0.029892	0.207491	0.18103
ENSMUSG00000087279	17.6965	10.7688	14.0975	23.2289	22.7788	14.7851	-0.515293	0.443767	0.736866	4930544D05Rik	11	70615848	70616890	+	863	protein_coding	RIKEN cDNA 4930544D05 gene [Source:MGI Symbol;Acc:MGI:2148639]	-	19	12	14	22	22	14	0.974044	0.589525	0.789944	1.27105	1.26041	0.816417
ENSMUSG00000115062	0	1.7948	0	0	0	0	1.64231	0.684635	1	4930544F09Rik	15	58984136	58988905	+	1724	antisense	RIKEN cDNA 4930544F09 gene [Source:MGI Symbol;Acc:MGI:1922448]	-	0	2	0	0	0	0	0	0.0491841	0	0	0	0
ENSMUSG00000085247	0	0	1.00697	1.05586	0	0	-0.151988	0.970288	1	4930545L23Rik	2	135169573	135215616	-	2502	antisense	RIKEN cDNA 4930545L23 gene [Source:MGI Symbol;Acc:MGI:1926055]	-	0	0	1	1	0	0	0	0	0.0194622	0.019928	0	0
ENSMUSG00000111767	0	0	0	7.39102	0	0	-3.82583	0.265703	1	4930546K05Rik	9	42176592	42209231	-	3977	lincRNA	RIKEN cDNA 4930546K05 gene [Source:MGI Symbol;Acc:MGI:1925444]	-	0	0	0	7	0	0	0	0	0	0.0877594	0	0
ENSMUSG00000086687	0	1.7948	0	0	0	1.05608	0.680529	0.866351	1	4930547E08Rik	2	103804452	103810622	-	541	processed_transcript	RIKEN cDNA 4930547E08 gene [Source:MGI Symbol;Acc:MGI:1925281]	-	0	2	0	0	0	1	0	0.156735	0	0	0	0.0930245
ENSMUSG00000097890	0	3.58961	0	5.2793	2.0708	5.28039	-1.79486	0.346197	1	4930547M16Rik	10	39899329	39907931	+	2400	bidirectional_promoter_lncRNA	RIKEN cDNA 4930547M16 gene [Source:MGI Symbol;Acc:MGI:1922549]	-	0	4	0	5	2	5	0	0.0706611	0	0.103875	0.0412019	0.104846
ENSMUSG00000114048	0	1.7948	0	2.11172	0	0	-0.223497	0.95544	1	4930549C15Rik	12	26346717	26371748	+	1260	antisense	RIKEN cDNA 4930549C15 gene [Source:MGI Symbol;Acc:MGI:1922493]	-	0	2	0	2	0	0	0	0.0672963	0	0.0791427	0	0
ENSMUSG00000005131	3.72559	1.7948	18.1254	5.2793	1.0354	9.5047	0.57421	0.647046	1	4930550C14Rik	9	53402325	53434402	+	3539	protein_coding	RIKEN cDNA 4930550C14 gene [Source:MGI Symbol;Acc:MGI:1922561]	-	4	2	18	5	1	9	0.0500052	0.0239597	0.247668	0.0704435	0.0139707	0.127984
ENSMUSG00000085377	0.931397	0	1.00697	0	0	1.05608	0.776678	0.84717	1	4930551L18Rik	4	95089083	95091419	-	700	lincRNA	RIKEN cDNA 4930551L18 gene [Source:MGI Symbol;Acc:MGI:1922511]	-	1	0	1	0	0	1	0.063203	0	0.0695634	0	0	0.0718946
ENSMUSG00000086430	6.51978	9.87143	10.0697	34.8434	19.6726	4.22431	-1.15114	0.18036	0.468018	4930551O13Rik	2	5037280	5041133	+	1065	antisense	RIKEN cDNA 4930551O13 gene [Source:MGI Symbol;Acc:MGI:1922513]	-	7	11	10	33	19	4	0.290793	0.4379	0.457224	1.54495	0.882068	0.189019
ENSMUSG00000097632	22.3535	17.948	16.1115	9.50273	13.4602	15.8412	0.540444	0.436594	0.731461	4930552P12Rik	19	55640589	55702204	-	2496	lincRNA	RIKEN cDNA 4930552P12 gene [Source:MGI Symbol;Acc:MGI:1924844]	-	24	20	16	9	13	15	0.425405	0.339717	0.312143	0.179783	0.257512	0.302441
ENSMUSG00000106791	13.971	4.48701	4.02787	17.9496	27.9558	12.6729	-1.37936	0.0983128	0.333786	4930553P18Rik	6	86004380	86009355	+	1659	lincRNA	RIKEN cDNA 4930553P18 gene [Source:MGI Symbol;Acc:MGI:1922605]	-	15	5	4	17	27	12	0.400019	0.127778	0.117407	0.510921	0.804666	0.364024
ENSMUSG00000106157	4.65698	0	4.02787	11.6145	9.31859	3.16823	-1.48047	0.265914	1	4930555A03Rik	3	151294126	151296641	+	1933	lincRNA	RIKEN cDNA 4930555A03 gene [Source:MGI Symbol;Acc:MGI:1922587]	-	5	0	4	11	9	3	0.114439	0	0.100764	0.283735	0.230202	0.0781059
ENSMUSG00000112213	2.79419	3.58961	0	1.05586	2.0708	0	1.03357	0.659864	1	4930555G07Rik	10	87230760	87297555	+	1168	lincRNA	RIKEN cDNA 4930555G07 gene [Source:MGI Symbol;Acc:MGI:1922532]	-	3	4	0	1	2	0	0.113636	0.145194	0	0.0426883	0.0846614	0
ENSMUSG00000114190	11.1768	0.897402	4.02787	27.4523	2.0708	8.44863	-1.23786	0.286403	1	4930556H04Rik	12	99569740	99571414	+	1675	TEC	RIKEN cDNA 4930556H04 gene [Source:MGI Symbol;Acc:MGI:1923092]	-	12	1	4	26	2	8	0.316959	0.0253115	0.116285	0.773945	0.0590355	0.240364
ENSMUSG00000096971	6.51978	7.17922	25.1742	27.4523	31.062	12.6729	-0.880646	0.246085	0.554303	4930556M19Rik	15	10714836	10790123	+	7014	processed_transcript	RIKEN cDNA 4930556M19 gene [Source:MGI Symbol;Acc:MGI:1922509]	-	7	8	25	26	30	12	0.0441538	0.0483566	0.173561	0.184824	0.211472	0.0861014
ENSMUSG00000092399	0	0	1.00697	0	1.0354	9.5047	-3.37608	0.182401	1	4930556N13Rik	11	88851604	88881395	+	1034	antisense	RIKEN cDNA 4930556N13 gene [Source:MGI Symbol;Acc:MGI:1922535]	-	0	0	1	0	1	9	0	0	0.0470932	0	0.0478165	0.438043
ENSMUSG00000108034	12.1082	4.48701	33.2299	38.0109	21.7434	14.7851	-0.587808	0.442717	0.736212	4930557K07Rik	6	125010173	125049851	-	363	antisense	RIKEN cDNA 4930557K07 gene [Source:MGI Symbol;Acc:MGI:1925452]	-	13	5	33	36	21	14	1.58443	0.583976	4.42676	4.94478	2.8603	1.94096
ENSMUSG00000097519	0	0.897402	4.02787	0	0	0	3.08455	0.392737	1	4930558J18Rik	1	57359222	57377544	-	2052	lincRNA	RIKEN cDNA 4930558J18 gene [Source:MGI Symbol;Acc:MGI:1922573]	-	0	1	4	0	0	0	0	0.0206612	0.0949208	0	0	0
ENSMUSG00000022518	4.65698	1.7948	11.0766	0	1.0354	3.16823	2.05623	0.208247	1	4930562C15Rik	16	4835416	4867686	+	5312	protein_coding	RIKEN cDNA 4930562C15 gene [Source:MGI Symbol;Acc:MGI:1926059]	-	5	2	11	0	1	3	0.0416436	0.0159626	0.100835	0	0.00930765	0.0284222
ENSMUSG00000026729	2.79419	2.69221	3.0209	0	1.0354	2.11216	1.43408	0.470404	1	4930562F07Rik	1	160074735	160077985	-	897	lincRNA	RIKEN cDNA 4930562F07 gene [Source:MGI Symbol;Acc:MGI:1922505]	-	3	3	3	0	1	2	0.147967	0.141795	0.162857	0	0.0551196	0.11221
ENSMUSG00000097387	0.931397	0	0	0	2.0708	0	-1.03147	0.798442	1	4930563E18Rik	18	10706860	10711832	+	1553	lincRNA	RIKEN cDNA 4930563E18 gene [Source:MGI Symbol;Acc:MGI:1922620]	-	1	0	0	0	2	0	0.0284882	0	0	0	0.0636732	0
ENSMUSG00000053574	6.51978	11.6662	5.03483	17.9496	11.3894	5.28039	-0.571923	0.538363	0.801074	4930563E22Rik	11	72215138	72218450	+	3313	processed_transcript	RIKEN cDNA 4930563E22 gene [Source:MGI Symbol;Acc:MGI:1922554]	-	7	13	5	17	11	5	0.0934787	0.166362	0.0734899	0.255846	0.164161	0.0759527
ENSMUSG00000084834	0	0	2.01393	11.6145	3.1062	1.05608	-3.00865	0.13027	1	4930565N06Rik	16	36880519	36897189	-	2416	antisense	RIKEN cDNA 4930565N06 gene [Source:MGI Symbol;Acc:MGI:1915556]	-	0	0	2	11	3	1	0	0	0.0403099	0.227011	0.0613935	0.0208304
ENSMUSG00000101223	1.86279	0	0	0	0	0	1.68881	0.675885	1	4930568A12Rik	1	34477167	34485933	-	1298	lincRNA	RIKEN cDNA 4930568A12 gene [Source:MGI Symbol;Acc:MGI:1923133]	-	2	0	0	0	0	0	0.0681697	0	0	0	0	0
ENSMUSG00000085084	0	0	1.00697	2.11172	3.1062	2.11216	-2.85293	0.252757	1	4930570G19Rik	3	156546753	156561746	-	4176	lincRNA	RIKEN cDNA 4930570G19 gene [Source:MGI Symbol;Acc:MGI:1923158]	-	0	0	1	2	3	2	0	0	0.0116605	0.0238793	0.0355189	0.0241026
ENSMUSG00000089683	0	0	0	1.05586	2.0708	0	-2.58604	0.517434	1	4930570N18Rik	1	193203038	193226208	+	332	antisense	RIKEN cDNA 4930570N18 gene [Source:MGI Symbol;Acc:MGI:1925300]	-	0	0	0	1	2	0	0	0	0	0.15018	0.297845	0
ENSMUSG00000105308	2.79419	0	0	0	0	0	2.27294	0.569462	1	4930572K03Rik	5	127170560	127184356	+	936	lincRNA	RIKEN cDNA 4930572K03 gene [Source:MGI Symbol;Acc:MGI:1923166]	-	3	0	0	0	0	0	0.141802	0	0	0	0	0
ENSMUSG00000114916	1.86279	0	1.00697	0	0	4.22431	-0.559714	0.846438	1	4930572O13Rik	14	25139795	25143241	-	774	lincRNA	RIKEN cDNA 4930572O13 gene [Source:MGI Symbol;Acc:MGI:1923112]	-	2	0	1	0	0	4	0.114321	0	0.0629126	0	0	0.260084
ENSMUSG00000104766	0	0	0	2.11172	0	0	-2.01779	0.617202	1	4930573H18Rik	3	97046656	97092785	-	906	antisense	RIKEN cDNA 4930573H18 gene [Source:MGI Symbol;Acc:MGI:1923138]	-	0	0	0	2	0	0	0	0	0	0.110066	0	0
ENSMUSG00000087440	28.8733	19.7429	12.0836	28.5082	18.6372	27.458	-0.29466	0.632327	0.853686	4930577N17Rik	3	51276759	51278383	+	1625	TEC	RIKEN cDNA 4930577N17 gene [Source:MGI Symbol;Acc:MGI:1914996]	-	31	22	12	27	18	26	0.844004	0.573986	0.359589	0.828441	0.547668	0.80522
ENSMUSG00000037358	79.1687	65.5104	92.6409	138.318	92.1505	123.561	-0.57833	0.0667878	0.263925	4930578C19Rik	X	18414881	18461397	-	3499	protein_coding	RIKEN cDNA 4930578C19 gene [Source:MGI Symbol;Acc:MGI:1923155]	-	85	73	92	131	89	117	1.07476	0.884526	1.28033	1.86672	1.25761	1.68282
ENSMUSG00000054885	1.86279	0	0	0	0	1.05608	0.727024	0.857165	1	4930578G10Rik	4	42735545	42846248	+	1019	protein_coding	RIKEN cDNA 4930578G10 gene [Source:MGI Symbol;Acc:MGI:1923202]	-	2	0	0	0	0	1	0.0868344	0	0	0	0	0.0493879
ENSMUSG00000097587	14.9024	11.6662	13.0906	3.16758	5.177	6.33647	1.43332	0.122498	1	4930578M01Rik	15	98983348	98996446	+	6788	processed_transcript	RIKEN cDNA 4930578M01 gene [Source:MGI Symbol;Acc:MGI:1923201]	-	16	13	13	3	5	6	0.104283	0.0811958	0.0932568	0.0220359	0.0364189	0.044484
ENSMUSG00000074146	0	0	0	8.44688	3.1062	3.16823	-4.82014	0.0265689	1	4930579C12Rik	9	89113111	89177887	-	3676	lincRNA	RIKEN cDNA 4930579C12 gene [Source:MGI Symbol;Acc:MGI:2441687]	-	0	0	0	8	3	3	0	0	0	0.108509	0.04035	0.0410715
ENSMUSG00000040840	62.4036	53.8441	63.4389	86.5805	99.3983	88.7106	-0.613234	0.0621248	0.253309	4930579G18Rik	14	54650511	54654607	+	968	antisense	RIKEN cDNA 4930579G18 gene [Source:MGI Symbol;Acc:MGI:1923163]	-	67	60	63	82	96	84	3.06221	2.62789	3.16916	4.22367	4.90336	4.36715
ENSMUSG00000027811	20.4907	23.3325	26.1811	16.8938	8.28319	15.8412	0.771404	0.241608	0.549857	4930579G24Rik	3	79629079	79632820	+	1970	protein_coding	RIKEN cDNA 4930579G24 gene [Source:MGI Symbol;Acc:MGI:1923189]	-	22	26	26	16	8	15	0.494074	0.55955	0.642667	0.404953	0.200781	0.383195
ENSMUSG00000051074	1.86279	5.38441	3.0209	1.05586	0	0	3.18833	0.157668	1	4930579K19Rik	9	98562229	98563611	-	1273	processed_transcript	RIKEN cDNA 4930579K19 gene [Source:MGI Symbol;Acc:MGI:1923131]	-	2	6	3	1	0	0	0.0695084	0.199827	0.114755	0.0391672	0	0
ENSMUSG00000070315	71.7176	42.1779	86.5991	45.402	60.0532	26.402	0.602278	0.182782	0.471834	4930581F22Rik	9	35116728	35130922	+	5954	processed_transcript	RIKEN cDNA 4930581F22 gene [Source:MGI Symbol;Acc:MGI:1926184]	-	77	47	86	43	58	25	0.57216	0.334673	0.703345	0.36009	0.481634	0.211313
ENSMUSG00000111540	0	0	2.01393	0	0	1.05608	0.825122	0.837803	1	4930584E12Rik	9	14618585	14619565	-	981	TEC	RIKEN cDNA 4930584E12 gene [Source:MGI Symbol;Acc:MGI:1923169]	-	0	0	2	0	0	1	0	0	0.099275	0	0	0.051301
ENSMUSG00000108935	1.86279	0.897402	3.0209	1.05586	5.177	0	-0.116286	0.953745	1	4930588G17Rik	7	120670296	120675902	+	1474	antisense	RIKEN cDNA 4930588G17 gene [Source:MGI Symbol;Acc:MGI:1923170]	-	2	1	3	1	5	0	0.06003	0.028763	0.0991066	0.0338263	0.167715	0
ENSMUSG00000115858	0	0	0	4.22344	0	0	-3.01833	0.447359	1	4930588J15Rik	15	92702886	92705955	-	1754	antisense	RIKEN cDNA 4930588J15 gene [Source:MGI Symbol;Acc:MGI:1914990]	-	0	0	0	4	0	0	0	0	0	0.113706	0	0
ENSMUSG00000075335	2.79419	5.38441	7.04877	2.11172	12.4248	6.33647	-0.458704	0.693778	1	4930588K23Rik	16	18591992	18609751	+	1963	lincRNA	RIKEN cDNA 4930588K23 gene [Source:MGI Symbol;Acc:MGI:3588254]	-	3	6	7	2	12	6	0.067614	0.129587	0.173643	0.0507997	0.302245	0.153825
ENSMUSG00000107195	2.79419	0	0	3.16758	0	3.16823	-1.17602	0.650876	1	4930589O11Rik	5	65493096	65494015	+	920	TEC	RIKEN cDNA 4930589O11 gene [Source:MGI Symbol;Acc:MGI:1925464]	-	3	0	0	3	0	3	0.144268	0	0	0.162587	0	0.164107
ENSMUSG00000034063	8.38257	9.87143	20.1393	33.7875	3.1062	12.6729	-0.371015	0.675404	0.872111	4930590J08Rik	6	91902809	91950725	+	5175	protein_coding	RIKEN cDNA 4930590J08 gene [Source:MGI Symbol;Acc:MGI:2685917]	-	9	11	20	32	3	12	0.0769428	0.0901186	0.188191	0.308312	0.0286622	0.116699
ENSMUSG00000115779	0	6.28182	0	0	1.0354	0	2.483	0.435497	1	4930592A05Rik	15	33593881	33653436	-	1006	antisense	RIKEN cDNA 4930592A05 gene [Source:MGI Symbol;Acc:MGI:1923130]	-	0	7	0	0	1	0	0	0.295007	0	0	0.0491474	0
ENSMUSG00000105834	0	0	2.01393	0	1.0354	2.11216	-0.661262	0.839125	1	4930592C13Rik	3	157527515	157534090	-	661	antisense	RIKEN cDNA 4930592C13 gene [Source:MGI Symbol;Acc:MGI:2686503]	-	0	0	2	0	1	2	0	0	0.147335	0	0.0747992	0.152273
ENSMUSG00000097725	0	0	0	0	1.0354	1.05608	-2.00569	0.619408	1	4930593A02Rik	3	58692589	58797331	+	2032	lincRNA	RIKEN cDNA 4930593A02 gene [Source:MGI Symbol;Acc:MGI:1923132]	-	0	0	0	0	1	1	0	0	0	0	0.0243318	0.0247669
ENSMUSG00000075463	1.86279	8.97402	0	0	3.1062	1.05608	1.38382	0.498498	1	4930594M22Rik	14	122913030	122937469	+	4342	processed_transcript	RIKEN cDNA 4930594M22 gene [Source:MGI Symbol;Acc:MGI:1925478]	-	2	10	0	0	3	1	0.0203787	0.0976432	0	0	0.0341609	0.0115906
ENSMUSG00000083193	0	0	2.01393	0	0	0	1.7869	0.657539	1	4930595D18Rik	12	111159850	111184491	-	818	protein_coding	RIKEN cDNA 4930595D18 gene [Source:MGI Symbol;Acc:MGI:1925312]	-	0	0	2	0	0	0	0	0	0.119057	0	0	0
ENSMUSG00000104900	0	6.28182	0	2.11172	4.1416	0	0.0137138	0.995325	1	4930596I21Rik	1	138977656	138979246	+	461	sense_intronic	RIKEN cDNA 4930596I21 gene [Source:MGI Symbol;Acc:MGI:1925479]	-	0	7	0	2	4	0	0	0.643767	0	0.216312	0.429	0
ENSMUSG00000053442	2.79419	0	3.0209	0	0	0	3.3258	0.321084	1	4930597O21Rik	6	66894652	66896521	-	1282	processed_transcript	RIKEN cDNA 4930597O21 gene [Source:MGI Symbol;Acc:MGI:1922623]	-	3	0	3	0	0	0	0.103531	0	0.113949	0	0	0
ENSMUSG00000073144	6.51978	10.7688	1.00697	2.11172	7.24779	6.33647	0.226873	0.854897	1	4930599N23Rik	6	39118473	39148312	+	880	antisense	RIKEN cDNA 4930599N23 gene [Source:MGI Symbol;Acc:MGI:1922629]	-	7	12	1	2	7	6	0.351926	0.578137	0.0553345	0.113318	0.393291	0.343134
ENSMUSG00000105545	0	7.17922	0	0	0	0	3.63604	0.295712	1	4930599N24Rik	3	136758958	136759960	-	1003	TEC	RIKEN cDNA 4930599N24 gene [Source:MGI Symbol;Acc:MGI:1922633]	-	0	8	0	0	0	0	0	0.338159	0	0	0	0
ENSMUSG00000093772	5.58838	11.6662	1.00697	10.5586	7.24779	3.16823	-0.192494	0.869802	1	4931403E22Rik	19	26768801	26823907	-	668	processed_transcript	RIKEN cDNA 4931403E22 gene [Source:MGI Symbol;Acc:MGI:1918192]	-	6	13	1	10	7	3	0.397384	0.825085	0.0728958	0.746406	0.518108	0.226016
ENSMUSG00000097329	0	3.58961	0	0	2.0708	0	0.797378	0.817852	1	4931403G20Rik	12	69847635	69853671	+	1699	lincRNA	RIKEN cDNA 4931403G20 gene [Source:MGI Symbol;Acc:MGI:1918184]	-	0	4	0	0	2	0	0	0.0998156	0	0	0.0582016	0
ENSMUSG00000031938	350.205	262.041	444.072	165.77	356.177	432.992	0.144892	0.625099	0.848622	4931406C07Rik	9	15283337	15306448	-	10871	protein_coding	RIKEN cDNA 4931406C07 gene [Source:MGI Symbol;Acc:MGI:1918234]	-	376	292	441	157	344	410	1.53022	1.13879	1.97537	0.720081	1.56454	1.89806
ENSMUSG00000085398	0.931397	0	2.01393	0	0	0	2.34193	0.557396	1	4931406G06Rik	16	91044656	91056677	+	1252	antisense	RIKEN cDNA 4931406G06 gene [Source:MGI Symbol;Acc:MGI:1918228]	-	1	0	2	0	0	0	0.0353372	0	0.0777865	0	0	0
ENSMUSG00000066571	720.901	587.799	742.134	925.989	844.886	730.806	-0.287125	0.0723047	0.278151	4931406P16Rik	7	34236707	34313551	-	8239	protein_coding	RIKEN cDNA 4931406P16 gene [Source:MGI Symbol;Acc:MGI:1924311]	-	774	655	737	877	816	692	4.15626	3.37053	4.35584	5.30733	4.89682	4.22694
ENSMUSG00000092602	0	7.17922	6.0418	0	8.28319	0	0.67178	0.730924	1	4931413I07Rik	17	33783340	33785724	-	764	lincRNA	RIKEN cDNA 4931413I07 gene [Source:MGI Symbol;Acc:MGI:2148502]	-	0	8	6	0	8	0	0	0.443944	0.382417	0	0.51772	0
ENSMUSG00000085088	12.1082	11.6662	13.0906	10.5586	17.6018	25.3459	-0.538099	0.458729	0.747755	4931413K12Rik	11	75589665	75594771	-	1282	processed_transcript	RIKEN cDNA 4931413K12 gene [Source:MGI Symbol;Acc:MGI:1918237]	-	13	13	13	10	17	24	0.448633	0.42992	0.493781	0.388923	0.655631	0.942145
ENSMUSG00000022179	113.63	102.304	88.6131	84.4688	109.752	117.225	-0.0316729	0.915706	0.977563	4931414P19Rik	14	54583663	54605993	-	3078	protein_coding	RIKEN cDNA 4931414P19 gene [Source:MGI Symbol;Acc:MGI:1921609]	-	122	114	88	80	106	111	1.75359	1.57025	1.39217	1.2959	1.70269	1.81488
ENSMUSG00000046085	13.971	2.69221	2.01393	11.6145	12.4248	10.5608	-0.886537	0.385503	1	4931422A03Rik	2	103966943	104028361	-	1602	protein_coding	RIKEN cDNA 4931422A03 gene [Source:MGI Symbol;Acc:MGI:1918236]	-	15	3	2	11	12	10	0.414252	0.0793945	0.060792	0.342359	0.370354	0.314146
ENSMUSG00000014837	53.0896	58.3312	92.6409	62.2957	57.9824	52.8039	0.235365	0.540442	0.80202	4931428F04Rik	8	105280409	105289864	-	4045	protein_coding	RIKEN cDNA 4931428F04 gene [Source:MGI Symbol;Acc:MGI:1921606]	-	57	65	92	59	56	50	0.623437	0.681282	1.10751	0.727252	0.684491	0.62208
ENSMUSG00000086727	29.8047	76.2792	59.411	89.748	49.6992	49.6357	-0.191579	0.672038	0.870715	4931428L18Rik	1	30997842	31222684	-	3751	protein_coding	RIKEN cDNA 4931428L18 gene [Source:MGI Symbol;Acc:MGI:1918238]	-	32	85	59	85	48	47	0.377432	0.960735	0.765921	1.12986	0.632692	0.630588
ENSMUSG00000056617	1.86279	0	0	0	0	1.05608	0.727024	0.857165	1	4931429L15Rik	9	46303361	46319986	-	2125	protein_coding	RIKEN cDNA 4931429L15 gene [Source:MGI Symbol;Acc:MGI:1921611]	-	2	0	0	0	0	1	0.0416396	0	0	0	0	0.0236829
ENSMUSG00000108354	4.65698	0.897402	6.0418	10.5586	2.0708	5.28039	-0.632985	0.628129	1	4931431B13Rik	7	128192050	128203328	-	1437	processed_transcript	RIKEN cDNA 4931431B13 gene [Source:MGI Symbol;Acc:MGI:1918223]	-	5	1	6	10	2	5	0.153939	0.0295036	0.203317	0.346972	0.0688132	0.175109
ENSMUSG00000055061	0.931397	3.58961	0	0	6.2124	0	-0.452139	0.856206	1	4931431C16Rik	5	35581227	35588763	-	2735	antisense	RIKEN cDNA 4931431C16 gene [Source:MGI Symbol;Acc:MGI:1921614]	-	1	4	0	0	6	0	0.0161763	0.0620061	0	0	0.108466	0
ENSMUSG00000078157	4.65698	2.69221	2.01393	0	1.0354	2.11216	1.57423	0.419576	1	4931440F15Rik	11	29822395	29825668	-	3274	protein_coding	RIKEN cDNA 4931440F15 gene [Source:MGI Symbol;Acc:MGI:2441689]	-	5	3	2	0	1	2	0.0675659	0.0388485	0.0297461	0	0.0151015	0.030743
ENSMUSG00000074580	5.58838	9.87143	13.0906	6.33516	7.24779	10.5608	0.239815	0.796375	1	4931440P22Rik	3	65507257	65529379	-	4437	transcribed_processed_pseudogene	RIKEN cDNA 4931440P22 gene [Source:MGI Symbol;Acc:MGI:1918254]	-	6	11	13	6	7	10	0.0598271	0.105108	0.14267	0.0674238	0.0780022	0.113424
ENSMUSG00000100733	0.931397	0	0	0	1.0354	0	-0.151988	0.970288	1	4932411K12Rik	13	101254294	101464160	+	4504	lincRNA	RIKEN cDNA 4932411K12 gene [Source:MGI Symbol;Acc:MGI:3512682]	-	1	0	0	0	1	0	0.00982285	0	0	0	0.0109774	0
ENSMUSG00000078962	0	0.897402	6.0418	0	2.0708	0	1.73325	0.519649	1	4932414J04Rik	11	21494730	21511178	-	3493	lincRNA	RIKEN cDNA 4932414J04 gene [Source:MGI Symbol;Acc:MGI:3605619]	-	0	1	6	0	2	0	0	0.0121376	0.0836434	0	0.0283093	0
ENSMUSG00000105881	34.4617	33.2039	43.2996	45.402	60.0532	57.0282	-0.551958	0.190757	0.482897	4932422M17Rik	5	123138931	123141569	+	2639	lincRNA	RIKEN cDNA 4932422M17 gene [Source:MGI Symbol;Acc:MGI:1921616]	-	37	37	43	43	58	54	0.620295	0.594421	0.793429	0.81242	1.08664	1.02979
ENSMUSG00000062391	3.72559	6.28182	7.04877	6.33516	0	3.16823	0.844921	0.550567	1	4932435O22Rik	11	114413401	114448860	-	3496	lincRNA	RIKEN cDNA 4932435O22 gene [Source:MGI Symbol;Acc:MGI:2442791]	-	4	7	7	6	0	3	0.0506203	0.0848904	0.0975002	0.0855719	0	0.0431861
ENSMUSG00000037270	852.228	878.557	976.757	960.832	1126.51	1088.82	-0.230621	0.0939422	0.324462	4932438A13Rik	3	36863104	37053033	+	32279	protein_coding	RIKEN cDNA 4932438A13 gene [Source:MGI Symbol;Acc:MGI:2444631]	-	915	979	970	910	1088	1031	1.25411	1.28586	1.46329	1.40564	1.66651	1.60743
ENSMUSG00000039851	1.86279	2.69221	7.04877	0	11.3894	0	0.0204951	0.990692	1	4932438H23Rik	16	91053935	91095122	-	2865	protein_coding	RIKEN cDNA 4932438H23 gene [Source:MGI Symbol;Acc:MGI:1921637]	-	2	3	7	0	11	0	0.0308846	0.0443944	0.118974	0	0.189831	0
ENSMUSG00000097216	0	3.58961	0	0	0	5.28039	-0.546719	0.851588	1	4932441J04Rik	5	57570082	57720201	-	4716	processed_transcript	RIKEN cDNA 4932441J04 gene [Source:MGI Symbol;Acc:MGI:2441691]	-	0	4	0	0	0	5	0	0.0359599	0	0	0	0.0533569
ENSMUSG00000104443	16.7651	5.38441	17.1184	12.6703	15.531	19.0094	-0.26947	0.725699	0.898217	4932442E05Rik	10	118860826	118863542	+	2717	TEC	RIKEN cDNA 4932442E05 gene [Source:MGI Symbol;Acc:MGI:1921665]	-	18	6	17	12	15	18	0.293102	0.0936254	0.304676	0.220213	0.272961	0.333409
ENSMUSG00000086796	2.79419	0.897402	2.01393	8.44688	4.1416	4.22431	-1.56235	0.271982	1	4932702P03Rik	13	24905593	24914272	+	4558	antisense	RIKEN cDNA 4932702P03 gene [Source:MGI Symbol;Acc:MGI:1921673]	-	3	1	2	8	4	4	0.0291194	0.0093016	0.0213666	0.0875119	0.0433894	0.0441652
ENSMUSG00000102009	0	0	0	0	2.0708	0	-1.99325	0.621679	1	4933400F21Rik	1	89650529	89683908	-	3393	processed_transcript	RIKEN cDNA 4933400F21 gene [Source:MGI Symbol;Acc:MGI:1921653]	-	0	0	0	0	2	0	0	0	0	0	0.0291437	0
ENSMUSG00000106306	0	1.7948	0	0	0	0	1.64231	0.684635	1	4933401H06Rik	3	135833701	135840269	-	1202	processed_transcript	RIKEN cDNA 4933401H06 gene [Source:MGI Symbol;Acc:MGI:1918288]	-	0	2	0	0	0	0	0	0.0705436	0	0	0	0
ENSMUSG00000025961	0.931397	0	1.00697	6.33516	8.28319	2.11216	-3.12941	0.0828571	1	4933402D24Rik	1	63754907	63769267	-	1758	protein_coding	RIKEN cDNA 4933402D24 gene [Source:MGI Symbol;Acc:MGI:1921676]	-	1	0	1	6	8	2	0.0251662	0	0.0276987	0.17017	0.224993	0.057254
ENSMUSG00000069971	3.72559	0	0	0	0	0	2.68753	0.498831	1	4933402J07Rik	8	87563853	87589424	+	1304	protein_coding	RIKEN cDNA 4933402J07 gene [Source:MGI Symbol;Acc:MGI:3607717]	-	4	0	0	0	0	0	0.135712	0	0	0	0	0
ENSMUSG00000101153	0.931397	5.38441	1.00697	0	1.0354	2.11216	1.22375	0.568987	1	4933404I11Rik	7	40262705	40269753	+	1202	lincRNA	RIKEN cDNA 4933404I11 gene [Source:MGI Symbol;Acc:MGI:1918300]	-	1	6	1	0	1	2	0.0368071	0.211631	0.0405111	0	0.0411333	0.0837375
ENSMUSG00000097908	29.8047	17.948	20.1393	20.0613	25.885	24.2898	-0.0490506	0.933085	0.982195	4933404O12Rik	5	136919146	136937112	+	4748	lincRNA	RIKEN cDNA 4933404O12 gene [Source:MGI Symbol;Acc:MGI:1914002]	-	32	20	20	19	25	23	0.298178	0.178588	0.205115	0.199524	0.260332	0.243788
ENSMUSG00000013158	0	0.897402	5.03483	0	0	1.05608	2.38939	0.418025	1	4933405L10Rik	8	105707655	105710246	+	1487	protein_coding	RIKEN cDNA 4933405L10 gene [Source:MGI Symbol;Acc:MGI:1918296]	-	0	1	5	0	0	1	0	0.0285116	0.163734	0	0	0.0338442
ENSMUSG00000097494	8.38257	7.17922	6.0418	24.2848	6.2124	19.0094	-1.19419	0.163995	0.444603	4933406C10Rik	12	32919384	32953789	-	2569	lincRNA	RIKEN cDNA 4933406C10 gene [Source:MGI Symbol;Acc:MGI:1921326]	-	9	8	6	23	6	18	0.154994	0.132025	0.113728	0.446391	0.115474	0.352617
ENSMUSG00000087475	2.79419	4.48701	1.00697	6.33516	8.28319	5.28039	-1.25447	0.32476	1	4933406I18Rik	7	114315479	114415161	-	1650	lincRNA	RIKEN cDNA 4933406I18 gene [Source:MGI Symbol;Acc:MGI:1918295]	-	3	5	1	6	8	5	0.0804402	0.128475	0.0295117	0.181309	0.23972	0.152504
ENSMUSG00000107793	0	0	2.01393	0	0	0	1.7869	0.657539	1	4933406L23Rik	6	147529801	147531309	-	1509	TEC	RIKEN cDNA 4933406L23 gene [Source:MGI Symbol;Acc:MGI:1913999]	-	0	0	2	0	0	0	0	0	0.0645386	0	0	0
ENSMUSG00000050526	1.86279	0	0	0	0	0	1.68881	0.675885	1	4933406M09Rik	1	134385940	134390981	+	1768	protein_coding	RIKEN cDNA 4933406M09 gene [Source:MGI Symbol;Acc:MGI:3045320]	-	2	0	0	0	0	0	0.0500477	0	0	0	0	0
ENSMUSG00000069713	6.51978	3.58961	8.05573	2.11172	4.1416	1.05608	1.30875	0.331955	1	4933406P04Rik	10	20310506	20312294	-	1789	lincRNA	RIKEN cDNA 4933406P04 gene [Source:MGI Symbol;Acc:MGI:1921670]	-	7	4	8	2	4	1	0.173111	0.0947942	0.21775	0.0557405	0.110547	0.0281309
ENSMUSG00000073759	1.86279	2.69221	0	0	0	0	2.97956	0.419011	1	4933407E24Rik	4	124569190	124574645	+	969	lincRNA	RIKEN cDNA 4933407E24 gene [Source:MGI Symbol;Acc:MGI:1918352]	-	2	3	0	0	0	0	0.091315	0.131259	0	0	0	0
ENSMUSG00000087396	28.8733	30.5117	51.3553	32.7316	49.6992	32.7384	-0.0597085	0.902735	0.974158	4933407K13Rik	X	75706932	75764699	-	6432	processed_transcript	RIKEN cDNA 4933407K13 gene [Source:MGI Symbol;Acc:MGI:1921646]	-	31	34	51	31	48	31	0.213232	0.224112	0.386103	0.240307	0.368972	0.242555
ENSMUSG00000049357	9.31397	12.5636	11.0766	12.6703	11.3894	11.6169	-0.114021	0.885843	0.970079	4933408B17Rik	18	34579846	34597468	-	2434	protein_coding	RIKEN cDNA 4933408B17 gene [Source:MGI Symbol;Acc:MGI:3045347]	-	10	14	11	12	11	11	0.181767	0.243859	0.220065	0.245817	0.223445	0.22744
ENSMUSG00000097407	1.86279	0	2.01393	1.05586	0	0	1.7777	0.590236	1	4933408J17Rik	10	93589413	93605245	+	1859	lincRNA	RIKEN cDNA 4933408J17 gene [Source:MGI Symbol;Acc:MGI:1921704]	-	2	0	2	1	0	0	0.0475978	0	0.0523877	0.0268208	0	0
ENSMUSG00000053896	1.86279	0	0	0	0	0	1.68881	0.675885	1	4933409G03Rik	2	68582413	68616463	+	1438	protein_coding	RIKEN cDNA 4933409G03 gene [Source:MGI Symbol;Acc:MGI:3045336]	-	2	0	0	0	0	0	0.0615329	0	0	0	0	0
ENSMUSG00000090369	3.72559	4.48701	0	0	0	2.11216	1.96619	0.433545	1	4933411K16Rik	19	42052248	42053627	+	1380	protein_coding	RIKEN cDNA 4933411K16 gene [Source:MGI Symbol;Acc:MGI:1914015]	-	4	5	0	0	0	2	0.128238	0.153611	0	0	0	0.0729366
ENSMUSG00000043623	0	0	2.01393	0	1.0354	2.11216	-0.661262	0.839125	1	4933412A08Rik	19	60226334	60227678	+	1343	pseudogene	RIKEN cDNA 4933412A08 gene [Source:MGI Symbol;Acc:MGI:1921695]	-	0	0	2	0	1	2	0	0	0.0725158	0	0.0368148	0.074946
ENSMUSG00000112627	24.2163	21.5377	18.1254	22.173	26.9204	11.6169	0.0737691	0.906779	0.974901	4933412E12Rik	10	116949757	116963279	+	2434	bidirectional_promoter_lncRNA	RIKEN cDNA 4933412E12 gene [Source:MGI Symbol;Acc:MGI:1918336]	-	26	24	18	21	26	11	0.472595	0.418045	0.360106	0.43018	0.528142	0.22744
ENSMUSG00000089952	0	2.69221	0	0	0	0	2.2243	0.57804	1	4933413C19Rik	19	28580533	28583294	-	2217	sense_intronic	RIKEN cDNA 4933413C19 gene [Source:MGI Symbol;Acc:MGI:1921702]	-	0	3	0	0	0	0	0	0.0573703	0	0	0	0
ENSMUSG00000021874	8.38257	11.6662	10.0697	19.0055	14.4956	11.6169	-0.58242	0.451088	0.742656	4933413J09Rik	14	26356574	26400456	+	4837	lincRNA	RIKEN cDNA 4933413J09 gene [Source:MGI Symbol;Acc:MGI:1918356]	-	9	13	10	18	14	11	0.0823194	0.113946	0.100671	0.185544	0.143103	0.114449
ENSMUSG00000045877	2.79419	1.7948	1.00697	1.05586	1.0354	0	1.42085	0.552115	1	4933415A04Rik	11	43587040	43589048	+	2009	protein_coding	RIKEN cDNA 4933415A04 gene [Source:MGI Symbol;Acc:MGI:1922977]	-	3	2	1	1	1	0	0.0660659	0.0422068	0.0242381	0.0248183	0.0246104	0
ENSMUSG00000073730	3.72559	0	0	0	0	0	2.68753	0.498831	1	4933415F23Rik	1	23100473	23102253	-	1781	protein_coding	RIKEN cDNA 4933415F23 gene [Source:MGI Symbol;Acc:MGI:1914005]	-	4	0	0	0	0	0	0.0993647	0	0	0	0	0
ENSMUSG00000074734	2.79419	0	0	0	0	0	2.27294	0.569462	1	4933416C03Rik	10	116111664	116113917	-	2254	protein_coding	RIKEN cDNA 4933416C03 gene [Source:MGI Symbol;Acc:MGI:3588269]	-	3	0	0	0	0	0	0.0588848	0	0	0	0	0
ENSMUSG00000103006	0	0	0	0	3.1062	1.05608	-2.99881	0.435648	1	4933417C20Rik	1	160212943	160214816	+	1874	TEC	RIKEN cDNA 4933417C20 gene [Source:MGI Symbol;Acc:MGI:1918378]	-	0	0	0	0	3	1	0	0	0	0	0.0791498	0.026855
ENSMUSG00000097637	0	3.58961	3.0209	3.16758	1.0354	3.16823	-0.156739	0.932416	1	4933417D19Rik	8	123235091	123242359	+	1229	antisense	RIKEN cDNA 4933417D19 gene [Source:MGI Symbol;Acc:MGI:1918436]	-	0	4	3	3	1	3	0	0.137988	0.118863	0.121708	0.0402297	0.122847
ENSMUSG00000101848	0	2.69221	2.01393	0	3.1062	1.05608	0.175344	0.941887	1	4933417E11Rik	1	71958998	72005195	-	1093	lincRNA	RIKEN cDNA 4933417E11 gene [Source:MGI Symbol;Acc:MGI:1918384]	-	0	3	2	0	3	1	0	0.116368	0.0891022	0	0.135706	0.0460441
ENSMUSG00000106572	0	0	0	0	0	5.28039	-3.34065	0.391902	1	4933417G07Rik	3	55847105	55848400	+	1296	transcribed_processed_pseudogene	RIKEN cDNA 4933417G07 gene [Source:MGI Symbol;Acc:MGI:1918432]	-	0	0	0	0	0	5	0	0	0	0	0	0.19416
ENSMUSG00000101360	0	0	2.01393	3.16758	0	0	-0.666494	0.852381	1	4933417O13Rik	7	143322773	143364625	-	1899	antisense	RIKEN cDNA 4933417O13 gene [Source:MGI Symbol;Acc:MGI:1918403]	-	0	0	2	3	0	0	0	0	0.0512842	0.0787676	0	0
ENSMUSG00000086443	3.72559	0.897402	0	0	0	1.05608	2.03855	0.518635	1	4933421A08Rik	4	122961309	122963475	+	1638	processed_transcript	RIKEN cDNA 4933421A08 gene [Source:MGI Symbol;Acc:MGI:1918347]	-	4	1	0	0	0	1	0.108039	0.0258832	0	0	0	0.0307242
ENSMUSG00000085037	87.5513	85.2532	63.4389	90.8039	84.9027	89.7667	-0.166797	0.602545	0.836309	4933421O10Rik	4	33027142	33031323	-	3847	processed_transcript	RIKEN cDNA 4933421O10 gene [Source:MGI Symbol;Acc:MGI:1918323]	-	94	95	63	86	82	85	1.08104	1.04697	0.797438	1.11462	1.05388	1.11197
ENSMUSG00000111746	0	0	3.0209	0	0	0	2.37544	0.551579	1	4933422A05Rik	9	35281105	35285423	+	1356	lincRNA	RIKEN cDNA 4933422A05 gene [Source:MGI Symbol;Acc:MGI:1918383]	-	0	0	3	0	0	0	0	0	0.107731	0	0	0
ENSMUSG00000085471	0.931397	0	0	7.39102	0	0	-2.8639	0.347627	1	4933423P22Rik	2	90479236	90488425	+	5536	antisense	RIKEN cDNA 4933423P22 gene [Source:MGI Symbol;Acc:MGI:1918408]	-	1	0	0	7	0	0	0.00799171	0	0	0.0630454	0	0
ENSMUSG00000102416	4.65698	13.461	3.0209	3.16758	1.0354	2.11216	1.74892	0.199983	1	4933424G06Rik	1	36710149	36757953	+	1744	protein_coding	RIKEN cDNA 4933424G06 gene [Source:MGI Symbol;Acc:MGI:1918416]	-	5	15	3	3	1	2	0.126841	0.36465	0.0837633	0.0857682	0.0283499	0.0577136
ENSMUSG00000085719	0.931397	0.897402	5.03483	11.6145	9.31859	10.5608	-2.21786	0.0630551	1	4933424L21Rik	11	57623698	57649494	-	1186	antisense	RIKEN cDNA 4933424L21 gene [Source:MGI Symbol;Acc:MGI:1926012]	-	1	1	5	11	9	10	0.0373036	0.0357476	0.205288	0.462444	0.375194	0.424336
ENSMUSG00000115665	0	2.69221	0	0	0	0	2.2243	0.57804	1	4933425B07Rik	14	46602806	46637423	-	2140	lincRNA	RIKEN cDNA 4933425B07 gene [Source:MGI Symbol;Acc:MGI:1921708]	-	0	3	0	0	0	0	0	0.0594346	0	0	0	0
ENSMUSG00000020807	119.219	131.021	113.787	111.921	90.0797	99.2714	0.273686	0.327331	0.641784	4933427D14Rik	11	72153929	72207459	-	5697	protein_coding	RIKEN cDNA 4933427D14 gene [Source:MGI Symbol;Acc:MGI:1921727]	-	128	146	113	106	87	94	0.994031	1.08652	0.965853	0.927707	0.755042	0.830379
ENSMUSG00000086697	0.931397	8.97402	15.1045	1.05586	9.31859	7.39255	0.48916	0.687325	1	4933427G23Rik	5	23815618	23831897	-	2515	transcribed_processed_pseudogene	RIKEN cDNA 4933427G23 gene [Source:MGI Symbol;Acc:MGI:3036235]	-	1	10	15	1	9	7	0.0175913	0.168575	0.290424	0.019825	0.176931	0.140073
ENSMUSG00000047988	6.51978	0.897402	1.00697	14.782	4.1416	2.11216	-1.31703	0.34581	1	4933428G20Rik	11	97490783	97500340	-	1425	protein_coding	RIKEN cDNA 4933428G20 gene [Source:MGI Symbol;Acc:MGI:1918475]	-	7	1	1	14	4	2	0.21733	0.0297521	0.0341715	0.489852	0.138785	0.0706333
ENSMUSG00000097786	2.79419	0	2.01393	0	0	0	3.05221	0.398324	1	4933429H19Rik	3	30792570	30793564	-	995	antisense	RIKEN cDNA 4933429H19 gene [Source:MGI Symbol;Acc:MGI:1918530]	-	3	0	2	0	0	0	0.133393	0	0.0978781	0	0	0
ENSMUSG00000058046	4.65698	0.897402	1.00697	1.05586	0	8.44863	-0.531629	0.776839	1	4933430I17Rik	4	62525369	62547993	+	1783	protein_coding	RIKEN cDNA 4933430I17 gene [Source:MGI Symbol;Acc:MGI:3045314]	-	5	1	1	1	0	8	0.124067	0.0237783	0.0273104	0.027964	0	0.225805
ENSMUSG00000086892	1.86279	0.897402	0	0	0	0	2.25687	0.572289	1	4933430M04Rik	11	24481909	24569952	+	744	lincRNA	RIKEN cDNA 4933430M04 gene [Source:MGI Symbol;Acc:MGI:1918566]	-	2	1	0	0	0	0	0.11893	0.0569848	0	0	0	0
ENSMUSG00000108923	8.38257	8.97402	11.0766	12.6703	11.3894	14.7851	-0.451482	0.575003	0.820269	4933431C10Rik	7	6136430	6137695	+	1266	TEC	RIKEN cDNA 4933431C10 gene [Source:MGI Symbol;Acc:MGI:1918572]	-	9	10	11	12	11	14	0.314517	0.334887	0.423095	0.472606	0.429593	0.55653
ENSMUSG00000086968	36.3245	52.9467	46.3205	52.793	124.248	36.9627	-0.658748	0.169307	0.451217	4933431E20Rik	3	107888850	107896213	-	6821	antisense	RIKEN cDNA 4933431E20 gene [Source:MGI Symbol;Acc:MGI:3584041]	-	39	59	46	50	120	35	0.25296	0.366721	0.328389	0.365488	0.869824	0.258235
ENSMUSG00000108709	6.51978	0	0	5.2793	3.1062	2.11216	-0.683687	0.718547	1	4933431G14Rik	6	72120213	72123197	-	1670	antisense	RIKEN cDNA 4933431G14 gene [Source:MGI Symbol;Acc:MGI:1918515]	-	7	0	0	5	3	2	0.185446	0	0	0.149281	0.0888184	0.060271
ENSMUSG00000103715	24.2163	24.2299	11.0766	31.6758	21.7434	28.5141	-0.457007	0.446821	0.739254	4933431K14Rik	9	85749078	85750429	+	1352	TEC	RIKEN cDNA 4933431K14 gene [Source:MGI Symbol;Acc:MGI:1918545]	-	26	27	11	30	21	27	0.85081	0.846679	0.396182	1.10636	0.767964	1.00504
ENSMUSG00000086451	0	4.48701	3.0209	0	5.177	2.11216	0.0418506	0.983134	1	4933431K23Rik	8	77610860	77769682	+	5337	processed_transcript	RIKEN cDNA 4933431K23 gene [Source:MGI Symbol;Acc:MGI:1921725]	-	0	5	3	0	5	2	0	0.0397196	0.0273718	0	0.0463203	0.0188594
ENSMUSG00000097021	5.58838	0	3.0209	5.2793	8.28319	2.11216	-0.869012	0.562344	1	4933433G15Rik	9	75410184	75417709	+	1815	lincRNA	RIKEN cDNA 4933433G15 gene [Source:MGI Symbol;Acc:MGI:1918524]	-	6	0	3	5	8	2	0.146255	0	0.0804866	0.137355	0.217927	0.0554559
ENSMUSG00000114362	5.58838	3.58961	4.02787	17.9496	2.0708	4.22431	-0.875575	0.462649	1	4933433G19Rik	13	66996819	67032408	-	2402	antisense	RIKEN cDNA 4933433G19 gene [Source:MGI Symbol;Acc:MGI:1918476]	-	6	4	4	17	2	4	0.110513	0.0706023	0.0810897	0.35288	0.0411676	0.0838072
ENSMUSG00000113227	0	0	0	0	2.0708	0	-1.99325	0.621679	1	4933433N18Rik	13	50137069	50146670	+	1220	lincRNA	RIKEN cDNA 4933433N18 gene [Source:MGI Symbol;Acc:MGI:1918502]	-	0	0	0	0	2	0	0	0	0	0	0.0810529	0
ENSMUSG00000027942	820.561	813.944	740.12	868.972	949.461	892.386	-0.190801	0.157711	0.434071	4933434E20Rik	3	90051636	90068347	+	6826	protein_coding	RIKEN cDNA 4933434E20 gene [Source:MGI Symbol;Acc:MGI:1914027]	-	881	907	735	823	917	845	5.71012	5.63343	5.24324	6.01153	6.64204	6.22996
ENSMUSG00000104719	0	0	2.01393	2.11172	14.4956	0	-3.07921	0.151662	1	4933437G19Rik	5	121847667	121848844	-	1178	TEC	RIKEN cDNA 4933437G19 gene [Source:MGI Symbol;Acc:MGI:1918553]	-	0	0	2	2	14	0	0	0	0.082673	0.0846518	0.587599	0
ENSMUSG00000072893	30.7361	40.3831	56.3901	67.575	34.1682	63.3647	-0.374317	0.410548	0.711289	4933439C10Rik	11	59505662	59513647	+	5616	processed_transcript	RIKEN cDNA 4933439C10 gene [Source:MGI Symbol;Acc:MGI:1921726]	-	33	45	56	64	33	60	0.25997	0.339717	0.485556	0.568204	0.290526	0.537674
ENSMUSG00000085184	5.58838	8.97402	5.03483	1.05586	5.177	2.11216	1.23137	0.342988	1	4933439K11Rik	1	172538133	172558129	-	2946	processed_transcript	RIKEN cDNA 4933439K11 gene [Source:MGI Symbol;Acc:MGI:1918569]	-	6	10	5	1	5	2	0.0901062	0.143913	0.0826449	0.0169246	0.0839142	0.0341658
ENSMUSG00000042087	6.51978	8.07662	25.1742	5.2793	8.28319	9.5047	0.780612	0.396704	0.699071	4933440N22Rik	6	117905808	117907760	-	1953	TEC	RIKEN cDNA 4933440N22 gene [Source:MGI Symbol;Acc:MGI:1921721]	-	7	9	25	5	8	9	0.158574	0.195376	0.623328	0.127649	0.202528	0.231918
ENSMUSG00000073147	276.625	211.787	211.463	262.909	226.752	274.58	-0.126568	0.557749	0.810318	5031425E22Rik	5	23382308	23434269	-	5142	lincRNA	RIKEN cDNA 5031425E22 gene [Source:MGI Symbol;Acc:MGI:1923227]	-	297	236	210	249	219	260	2.55541	1.94586	1.98869	2.41445	2.10577	2.5447
ENSMUSG00000085129	3.72559	6.28182	1.00697	2.11172	1.0354	2.11216	1.07323	0.516243	1	5031425F14Rik	2	166447451	166459232	+	2098	lincRNA	RIKEN cDNA 5031425F14 gene [Source:MGI Symbol;Acc:MGI:2442533]	-	4	7	1	2	1	2	0.084351	0.141457	0.0232099	0.0475309	0.0235664	0.0479755
ENSMUSG00000044574	4.65698	2.69221	4.02787	3.16758	7.24779	2.11216	-0.141747	0.915966	1	5031434C07Rik	6	112285593	112288837	-	3245	antisense	RIKEN cDNA 5031434C07 gene [Source:MGI Symbol;Acc:MGI:2442810]	-	5	3	4	3	7	2	0.0681697	0.0391957	0.0600239	0.0460954	0.106655	0.0310177
ENSMUSG00000097885	49.364	30.5117	22.1533	26.3965	26.9204	20.0655	0.476812	0.385487	0.689878	5031434O11Rik	3	51560035	51567117	+	3731	processed_transcript	RIKEN cDNA 5031434O11 gene [Source:MGI Symbol;Acc:MGI:1923230]	-	53	34	22	25	26	19	0.628473	0.386354	0.287128	0.334092	0.344545	0.256285
ENSMUSG00000036046	3415.43	3035.01	3294.79	2793.8	2712.75	2891.54	0.214592	0.0498679	0.221988	5031439G07Rik	15	84943936	84988551	-	9604	protein_coding	RIKEN cDNA 5031439G07 gene [Source:MGI Symbol;Acc:MGI:2444899]	-	3667	3382	3272	2646	2620	2738	16.8925	14.9298	16.5898	13.7369	13.488	14.3475
ENSMUSG00000096932	1.86279	0.897402	1.00697	0	0	0	2.70229	0.454292	1	5033403F01Rik	13	38960619	38966605	+	1678	antisense	RIKEN cDNA 5033403F01 gene [Source:MGI Symbol;Acc:MGI:1923208]	-	2	1	1	0	0	0	0.052732	0.0252662	0.0290193	0	0	0
ENSMUSG00000106352	0	1.7948	0	2.11172	2.0708	0	-1.20522	0.693915	1	5033403H07Rik	5	52973012	52994436	-	1048	processed_transcript	RIKEN cDNA 5033403H07 gene [Source:MGI Symbol;Acc:MGI:1923204]	-	0	2	0	2	2	0	0	0.0809097	0	0.0951525	0.0943555	0
ENSMUSG00000113769	5.58838	2.69221	22.1533	6.33516	6.2124	4.22431	0.852684	0.434225	1	5033406O09Rik	12	111941991	111944484	-	1811	lincRNA	RIKEN cDNA 5033406O09 gene [Source:MGI Symbol;Acc:MGI:1923205]	-	6	3	22	6	6	4	0.146578	0.070232	0.591539	0.16519	0.163806	0.111157
ENSMUSG00000097251	7.45118	9.87143	18.1254	2.11172	9.31859	4.22431	1.17448	0.244761	1	5033417F24Rik	1	92908378	92910764	-	1787	antisense	RIKEN cDNA 5033417F24 gene [Source:MGI Symbol;Acc:MGI:1923245]	-	8	11	18	2	9	4	0.198062	0.260976	0.490486	0.0558029	0.24901	0.11265
ENSMUSG00000112276	4.65698	6.28182	7.04877	4.22344	6.2124	5.28039	0.193311	0.862563	1	5033421B08Rik	12	8511201	8562681	+	1258	antisense	RIKEN cDNA 5033421B08 gene [Source:MGI Symbol;Acc:MGI:1923240]	-	5	7	7	4	6	5	0.175843	0.235912	0.270954	0.158537	0.235814	0.200025
ENSMUSG00000111468	0.931397	0	3.0209	0	0	2.11216	0.89842	0.769818	1	5033425B01Rik	9	31438465	31439767	-	1303	TEC	RIKEN cDNA 5033425B01 gene [Source:MGI Symbol;Acc:MGI:1921983]	-	1	0	3	0	0	2	0.033954	0	0.112113	0	0	0.0772467
ENSMUSG00000097910	6.51978	10.7688	6.0418	2.11172	8.28319	6.33647	0.480963	0.656134	1	5033428I22Rik	8	57332118	57354580	+	10945	lincRNA	RIKEN cDNA 5033428I22 gene [Source:MGI Symbol;Acc:MGI:1923246]	-	7	12	6	2	8	6	0.0282956	0.0464833	0.026694	0.00911099	0.0361387	0.0275886
ENSMUSG00000038152	15.8337	44.8701	19.1324	25.3406	31.062	45.4114	-0.347457	0.550774	0.808622	5033430I15Rik	13	45965253	45966508	+	952	lincRNA	RIKEN cDNA 5033430I15 gene [Source:MGI Symbol;Acc:MGI:1923250]	-	17	50	19	24	30	43	0.790038	2.22672	0.971842	1.25697	1.55805	2.27314
ENSMUSG00000104030	2.79419	1.7948	6.0418	1.05586	5.177	5.28039	-0.122099	0.932081	1	5330406M23Rik	6	31108827	31110920	-	2094	TEC	RIKEN cDNA 5330406M23 gene [Source:MGI Symbol;Acc:MGI:1923921]	-	3	2	6	1	5	5	0.0633841	0.0404935	0.139525	0.0238108	0.118057	0.120168
ENSMUSG00000108603	0	1.7948	0	0	0	0	1.64231	0.684635	1	5330411O13Rik	7	78818285	78820663	+	1544	lincRNA	RIKEN cDNA 5330411O13 gene [Source:MGI Symbol;Acc:MGI:1923923]	-	0	2	0	0	0	0	0	0.054918	0	0	0	0
ENSMUSG00000054944	0.931397	0.897402	8.05573	0	3.1062	1.05608	1.23717	0.528892	1	5330416C01Rik	13	97733498	97747411	-	3675	lincRNA	RIKEN cDNA 5330416C01 gene [Source:MGI Symbol;Acc:MGI:2685378]	-	1	1	8	0	3	1	0.0120387	0.0115365	0.106001	0	0.040361	0.0136942
ENSMUSG00000040412	0.931397	28.7169	22.1533	2.11172	2.0708	0	3.62843	0.00641199	0.0587825	5330417C22Rik	3	108455694	108536536	-	6304	protein_coding	RIKEN cDNA 5330417C22 gene [Source:MGI Symbol;Acc:MGI:1923930]	-	1	32	22	2	2	0	0.0070181	0.215212	0.169936	0.0158185	0.015686	0
ENSMUSG00000105729	0	0	0	3.16758	0	0	-2.60311	0.514566	1	5330425B07Rik	3	116148110	116149136	+	1027	TEC	RIKEN cDNA 5330425B07 gene [Source:MGI Symbol;Acc:MGI:1924313]	-	0	0	0	3	0	0	0	0	0	0.145647	0	0
ENSMUSG00000105501	0	0	2.01393	0	0	2.11216	-0.0795339	0.983808	1	5330426L24Rik	14	54349462	54351636	-	2175	lincRNA	RIKEN cDNA 5330426L24 gene [Source:MGI Symbol;Acc:MGI:1925535]	-	0	0	2	0	0	2	0	0	0.0447764	0	0	0.046277
ENSMUSG00000052291	13.0396	19.7429	23.1602	11.6145	22.7788	15.8412	0.15335	0.820516	0.941756	5330438D12Rik	10	116509052	116583515	+	2517	processed_transcript	RIKEN cDNA 5330438D12 gene [Source:MGI Symbol;Acc:MGI:3026931]	-	14	22	23	11	22	15	0.246083	0.370571	0.444963	0.217902	0.432153	0.299918
ENSMUSG00000091393	2.79419	0	0	2.11172	0	0	0.407657	0.911203	1	5330438I03Rik	1	166306741	166309585	-	2845	antisense	RIKEN cDNA 5330438I03 gene [Source:MGI Symbol;Acc:MGI:2685831]	-	3	0	0	2	0	0	0.0466525	0	0	0.0350509	0	0
ENSMUSG00000104234	0	0	1.00697	9.50273	3.1062	0	-3.63499	0.123425	1	5330439B14Rik	6	142614595	142626462	+	1392	antisense	RIKEN cDNA 5330439B14 gene [Source:MGI Symbol;Acc:MGI:2447824]	-	0	0	1	9	3	0	0	0	0.0349816	0.32237	0.106557	0
ENSMUSG00000097827	2.79419	1.7948	3.0209	1.05586	1.0354	5.28039	0.0447443	0.978862	1	5330439K02Rik	15	100459740	100468691	-	2312	bidirectional_promoter_lncRNA	RIKEN cDNA 5330439K02 gene [Source:MGI Symbol;Acc:MGI:1925532]	-	3	2	3	1	1	5	0.0574076	0.0366753	0.0631847	0.0215657	0.0213851	0.108837
ENSMUSG00000112470	0	0	3.0209	0	1.0354	1.05608	0.517776	0.875004	1	5330439M10Rik	10	118112517	118124094	+	348	lincRNA	RIKEN cDNA 5330439M10 gene [Source:MGI Symbol;Acc:MGI:1925487]	-	0	0	3	0	1	1	0	0	0.419779	0	0.142075	0.144616
ENSMUSG00000097699	1.86279	1.7948	9.0627	8.44688	1.0354	0	0.418569	0.80003	1	5430400D12Rik	7	79920723	79922521	+	1690	bidirectional_promoter_lncRNA	RIKEN cDNA 5430400D12 gene [Source:MGI Symbol;Acc:MGI:1918589]	-	2	2	9	8	1	0	0.0523575	0.0501736	0.259319	0.236023	0.0292558	0
ENSMUSG00000112071	19.5593	17.948	6.0418	42.2344	43.4868	36.9627	-1.48795	0.0113084	0.0863997	5430401H09Rik	12	32096613	32123702	-	3615	lincRNA	RIKEN cDNA 5430401H09 gene [Source:MGI Symbol;Acc:MGI:1918646]	-	21	20	6	40	42	35	0.257008	0.23456	0.0808205	0.5517	0.574433	0.487253
ENSMUSG00000085776	3.72559	7.17922	5.03483	11.6145	6.2124	3.16823	-0.395679	0.723092	1	5430402O13Rik	6	50566643	50594865	+	1007	antisense	RIKEN cDNA 5430402O13 gene [Source:MGI Symbol;Acc:MGI:1918631]	-	4	8	5	11	6	3	0.175738	0.336816	0.241779	0.544646	0.294591	0.149929
ENSMUSG00000072763	2.79419	8.97402	7.04877	5.2793	16.5664	8.44863	-0.68733	0.495361	1	5430403G16Rik	5	109674545	109691041	-	3341	protein_coding	RIKEN cDNA 5430403G16 gene [Source:MGI Symbol;Acc:MGI:1924450]	zf-C2H2	3	10	7	5	16	8	0.0397265	0.126898	0.102024	0.0746182	0.236778	0.120506
ENSMUSG00000109761	0	0	2.01393	0	0	0	1.7869	0.657539	1	5430403N17Rik	8	35864085	35882957	-	2553	lincRNA	RIKEN cDNA 5430403N17 gene [Source:MGI Symbol;Acc:MGI:5439418]	-	0	0	2	0	0	0	0	0	0.0381468	0	0	0
ENSMUSG00000085741	12.1082	11.6662	7.04877	5.2793	13.4602	24.2898	-0.478729	0.573145	0.819617	5430405H02Rik	2	156844351	156862963	-	3851	processed_transcript	RIKEN cDNA 5430405H02 gene [Source:MGI Symbol;Acc:MGI:1921737]	-	13	13	7	5	13	23	0.14935	0.14312	0.0885122	0.0647363	0.166905	0.300572
ENSMUSG00000114419	6.51978	6.28182	10.0697	12.6703	3.1062	19.0094	-0.606801	0.526246	0.794275	5430414B19Rik	14	16271089	16271838	+	750	sense_intronic	RIKEN cDNA 5430414B19 gene [Source:MGI Symbol;Acc:MGI:1921096]	-	7	7	10	12	3	18	0.412926	0.395702	0.649258	0.797758	0.197769	1.20783
ENSMUSG00000097772	11.1768	17.948	39.2717	11.6145	15.531	6.33647	1.02641	0.176926	0.46352	5430416N02Rik	5	100420842	100429535	-	4071	lincRNA	RIKEN cDNA 5430416N02 gene [Source:MGI Symbol;Acc:MGI:1918676]	-	12	20	39	11	15	6	0.130412	0.208286	0.46649	0.134723	0.182175	0.0741728
ENSMUSG00000114751	1.86279	0	0	2.11172	0	0	-0.176962	0.964494	1	5430425E15Rik	14	23519662	23520844	+	1183	TEC	RIKEN cDNA 5430425E15 gene [Source:MGI Symbol;Acc:MGI:1918660]	-	2	0	0	2	0	0	0.0747965	0	0	0.084294	0	0
ENSMUSG00000114554	27.0105	21.5377	7.04877	10.5586	13.4602	6.33647	0.87547	0.275536	0.586611	5430425K12Rik	13	80940411	80948597	+	1526	lincRNA	RIKEN cDNA 5430425K12 gene [Source:MGI Symbol;Acc:MGI:1918666]	-	29	24	7	10	13	6	0.840774	0.666789	0.223369	0.326736	0.421199	0.197875
ENSMUSG00000104684	0	0	0	2.11172	0	0	-2.01779	0.617202	1	5430427N15Rik	5	103354306	103356698	-	2393	lincRNA	RIKEN cDNA 5430427N15 gene [Source:MGI Symbol;Acc:MGI:2441699]	-	0	0	0	2	0	0	0	0	0	0.0416715	0	0
ENSMUSG00000025058	13.0396	7.17922	21.1463	2.11172	27.9558	23.2337	-0.369868	0.673225	0.871492	5430427O19Rik	X	85870354	85891499	+	3754	protein_coding	RIKEN cDNA 5430427O19 gene [Source:MGI Symbol;Acc:MGI:1918648]	-	14	8	21	2	27	22	0.164995	0.0903499	0.272398	0.0265636	0.355605	0.294933
ENSMUSG00000109953	25.1477	39.4857	78.5434	13.7262	32.0974	30.6263	0.902345	0.113566	0.363156	5430430B14Rik	8	27279441	27281070	+	1630	TEC	RIKEN cDNA 5430430B14 gene [Source:MGI Symbol;Acc:MGI:1918674]	-	27	44	78	13	31	29	0.732845	1.14445	2.33016	0.397656	0.940313	0.895375
ENSMUSG00000115270	0	0	2.01393	0	0	0	1.7869	0.657539	1	5430430K15Rik	14	54446318	54447861	+	1544	TEC	RIKEN cDNA 5430430K15 gene [Source:MGI Symbol;Acc:MGI:1918585]	-	0	0	2	0	0	0	0	0	0.0630756	0	0	0
ENSMUSG00000108322	267.311	307.809	229.588	351.601	219.505	259.795	-0.0452804	0.84479	0.952766	5430431A17Rik	7	44484517	44485413	+	795	lincRNA	RIKEN cDNA 5430431A17 gene [Source:MGI Symbol;Acc:MGI:1918618]	-	287	343	228	333	212	246	15.9717	18.2919	13.9652	20.8847	13.1846	15.5727
ENSMUSG00000107387	0	1.7948	2.01393	0	0	0	2.71683	0.493376	1	5430435K18Rik	5	151252305	151259264	+	661	lincRNA	RIKEN cDNA 5430435K18 gene [Source:MGI Symbol;Acc:MGI:1918607]	-	0	2	2	0	0	0	0	0.12828	0.147335	0	0	0
ENSMUSG00000110018	0	0.897402	0	0	5.177	2.11216	-2.84553	0.303101	1	5430437J10Rik	15	5496266	5594984	+	2001	transcribed_processed_pseudogene	RIKEN cDNA 5430437J10 gene [Source:MGI Symbol;Acc:MGI:1918682]	-	0	1	0	0	5	2	0	0.0211878	0	0	0.123544	0.0503011
ENSMUSG00000102404	0	3.58961	0	0	0	0	2.63773	0.507069	1	5530400K19Rik	1	153714654	153716569	+	1916	TEC	RIKEN cDNA 5530400K19 gene [Source:MGI Symbol;Acc:MGI:1921757]	-	0	4	0	0	0	0	0	0.0885108	0	0	0	0
ENSMUSG00000114723	0	0	3.0209	0	1.0354	1.05608	0.517776	0.875004	1	5530402G07Rik	13	40948889	40949631	-	743	TEC	RIKEN cDNA 5530402G07 gene [Source:MGI Symbol;Acc:MGI:1918697]	-	0	0	3	0	1	1	0	0	0.196613	0	0.0665441	0.0677339
ENSMUSG00000087174	49.364	78.9714	61.425	78.1336	71.4425	78.1498	-0.262147	0.460681	0.749035	5530601H04Rik	X	105037197	105079609	-	9005	processed_transcript	RIKEN cDNA 5530601H04 gene [Source:MGI Symbol;Acc:MGI:1918695]	-	53	88	61	74	69	74	0.260392	0.414315	0.329856	0.409732	0.378847	0.413564
ENSMUSG00000099170	0	3.58961	1.00697	0	0	0	2.99158	0.418948	1	5730403I07Rik	9	77366412	77399418	-	2033	lincRNA	RIKEN cDNA 5730403I07 gene [Source:MGI Symbol;Acc:MGI:1917737]	-	0	4	1	0	0	0	0	0.083417	0.023952	0	0	0
ENSMUSG00000087424	1.86279	12.5636	6.0418	10.5586	13.4602	5.28039	-0.514628	0.618292	1	5730405O15Rik	X	13042015	13045297	+	1836	processed_transcript	RIKEN cDNA 5730405O15 gene [Source:MGI Symbol;Acc:MGI:1917739]	-	2	14	6	10	13	5	0.048194	0.323286	0.159132	0.271568	0.350081	0.137054
ENSMUSG00000073755	346.48	344.602	236.637	347.378	340.646	399.198	-0.227744	0.269892	0.580122	5730409E04Rik	4	126609818	126614371	+	2891	protein_coding	RIKEN cDNA 5730409E04Rik gene [Source:MGI Symbol;Acc:MGI:3609248]	-	372	384	235	329	329	378	5.69286	5.63138	3.95821	5.67413	5.6266	6.58019
ENSMUSG00000116506	13.0396	7.17922	4.02787	23.2289	10.354	29.5702	-1.37653	0.0870388	0.311316	5730414N17Rik	15	98872644	98874082	+	1439	lincRNA	RIKEN cDNA 5730414N17 gene [Source:MGI Symbol;Acc:MGI:1917774]	-	14	8	4	22	10	28	0.430431	0.235701	0.135356	0.762278	0.343588	0.979246
ENSMUSG00000099364	183.485	105.893	119.829	104.53	125.283	93.991	0.337575	0.270053	0.580248	5730419F03Rik	1	78595031	78609508	-	2092	lincRNA	RIKEN cDNA 5730419F03 gene [Source:MGI Symbol;Acc:MGI:1917787]	-	197	118	119	99	121	89	4.1662	2.3914	2.7699	2.35953	2.85971	2.14103
ENSMUSG00000097766	0.931397	0	4.02787	0	0	2.11216	1.2262	0.673594	1	5730420D15Rik	10	95417375	95428640	+	1182	bidirectional_promoter_lncRNA	RIKEN cDNA 5730420D15 gene [Source:MGI Symbol;Acc:MGI:1917773]	-	1	0	4	0	0	2	0.0374299	0	0.164786	0	0	0.0851544
ENSMUSG00000097191	1.86279	0.897402	1.00697	0	0	3.16823	0.252012	0.924554	1	5730422E09Rik	5	149119565	149184063	-	1856	lincRNA	RIKEN cDNA 5730422E09 gene [Source:MGI Symbol;Acc:MGI:1917793]	-	2	1	1	0	0	3	0.0476747	0.022843	0.0262362	0	0	0.0813463
ENSMUSG00000091370	0	0	2.01393	0	0	0	1.7869	0.657539	1	5730435O14Rik	10	41568016	41576476	+	697	processed_transcript	RIKEN cDNA 5730435O14 gene [Source:MGI Symbol;Acc:MGI:1917788]	-	0	0	2	0	0	0	0	0	0.139726	0	0	0
ENSMUSG00000057181	989.144	1014.96	767.308	1287.09	1259.05	1082.48	-0.38832	0.0108528	0.0839193	5730455P16Rik	11	80360492	80378034	-	4842	protein_coding	RIKEN cDNA 5730455P16 gene [Source:MGI Symbol;Acc:MGI:1917841]	-	1062	1131	762	1219	1216	1025	9.70366	9.90307	7.66318	12.5525	12.4167	10.6535
ENSMUSG00000062046	0	0	0	0	0	2.11216	-2.01805	0.617155	1	5730460C07Rik	3	153789305	153792087	-	1834	lincRNA	RIKEN cDNA 5730460C07 gene [Source:MGI Symbol;Acc:MGI:1917844]	-	0	0	0	0	0	2	0	0	0	0	0	0.0548814
ENSMUSG00000029089	69.8548	70.8948	57.3971	76.0219	40.3806	84.4863	-0.0184758	0.962291	0.991042	5730480H06Rik	5	48327952	48414294	+	9317	protein_coding	RIKEN cDNA 5730480H06 gene [Source:MGI Symbol;Acc:MGI:1917842]	-	75	79	57	72	39	80	0.35614	0.359487	0.297905	0.385308	0.20696	0.432124
ENSMUSG00000107468	1.86279	0	0	0	1.0354	0	0.727024	0.857165	1	5730507A11Rik	2	38862163	38865533	+	3371	TEC	RIKEN cDNA 5730507A11 gene [Source:MGI Symbol;Acc:MGI:1917874]	-	2	0	0	0	1	0	0.0262487	0	0	0	0.0146669	0
ENSMUSG00000073197	1.86279	2.69221	0	5.2793	0	4.22431	-1.04949	0.601606	1	5730507C01Rik	12	18514510	18535254	+	2542	protein_coding	RIKEN cDNA 5730507C01 gene [Source:MGI Symbol;Acc:MGI:1917882]	zf-C2H2	2	3	0	5	0	4	0.0348089	0.0500354	0	0.0980722	0	0.0791916
ENSMUSG00000116145	4.65698	5.38441	3.0209	8.44688	2.0708	4.22431	-0.17055	0.892665	1	5730521K06Rik	15	76590120	76591727	+	1608	TEC	RIKEN cDNA 5730521K06 gene [Source:MGI Symbol;Acc:MGI:1917889]	-	5	6	3	8	2	4	0.137569	0.158197	0.0908477	0.248059	0.0614953	0.12519
ENSMUSG00000102297	1.86279	3.58961	0	5.2793	3.1062	5.28039	-1.31113	0.414757	1	5730585A16Rik	15	103058280	103059306	-	1027	TEC	RIKEN cDNA 5730585A16 gene [Source:MGI Symbol;Acc:MGI:1924346]	-	2	4	0	5	3	5	0.086158	0.165128	0	0.242745	0.144427	0.245016
ENSMUSG00000056468	18.6279	3.58961	12.0836	11.6145	30.0266	28.5141	-1.03519	0.181035	0.469293	5730596B20Rik	6	52177498	52180851	+	3354	protein_coding	RIKEN cDNA 5730596B20 gene [Source:MGI Symbol;Acc:MGI:1924830]	-	20	4	12	11	29	27	0.263817	0.0505625	0.17422	0.163524	0.427497	0.405131
ENSMUSG00000110148	9.31397	5.38441	10.0697	3.16758	3.1062	9.5047	0.64933	0.547829	1	5830408C22Rik	8	25101216	25109986	+	4169	processed_transcript	RIKEN cDNA 5830408C22 gene [Source:MGI Symbol;Acc:MGI:1921994]	-	10	6	10	3	3	9	0.106122	0.0610171	0.116801	0.035879	0.0355785	0.108644
ENSMUSG00000054672	0.931397	0	0	0	2.0708	0	-1.03147	0.798442	1	5830411N06Rik	7	140247284	140300736	+	5532	protein_coding	RIKEN cDNA 5830411N06 gene [Source:MGI Symbol;Acc:MGI:2443685]	-	1	0	0	0	2	0	0.00799749	0	0	0	0.017875	0
ENSMUSG00000102895	0.931397	0	0	0	1.0354	0	-0.151988	0.970288	1	5830415G21Rik	3	50575186	50576517	-	1332	TEC	RIKEN cDNA 5830415G21 gene [Source:MGI Symbol;Acc:MGI:1923259]	-	1	0	0	0	1	0	0.0332148	0	0	0	0.0371188	0
ENSMUSG00000106219	8.38257	15.2558	9.0627	8.44688	5.177	6.33647	0.714688	0.440954	1	5830416I19Rik	5	64044978	64050228	+	2627	lincRNA	RIKEN cDNA 5830416I19 gene [Source:MGI Symbol;Acc:MGI:1922007]	-	9	17	9	8	5	6	0.151572	0.27436	0.166825	0.151838	0.094104	0.114944
ENSMUSG00000078684	163.926	131.918	184.275	111.921	134.602	146.795	0.286595	0.277819	0.588954	5830417I10Rik	3	88775216	88825587	+	6190	unprocessed_pseudogene	RIKEN cDNA 5830417I10 gene [Source:MGI Symbol;Acc:MGI:1923272]	-	176	147	183	106	130	139	1.25793	1.00684	1.43959	0.85382	1.03837	1.1301
ENSMUSG00000086236	13.0396	33.2039	16.1115	78.1336	67.3009	66.5329	-1.76042	0.000225271	0.00505053	5830418P13Rik	9	103423578	103461260	+	2764	antisense	RIKEN cDNA 5830418P13 gene [Source:MGI Symbol;Acc:MGI:3604110]	-	14	37	16	74	65	63	0.224092	0.567539	0.281878	1.33489	1.16272	1.14709
ENSMUSG00000113035	14.9024	4.48701	13.0906	1.05586	23.8142	13.729	-0.252155	0.799992	0.933605	5830428M24Rik	12	69464787	69475550	-	2790	processed_transcript	RIKEN cDNA 5830428M24 gene [Source:MGI Symbol;Acc:MGI:1923312]	-	16	5	13	1	23	13	0.253718	0.0759797	0.226891	0.0178709	0.407589	0.234495
ENSMUSG00000097471	10.2454	17.0506	9.0627	6.33516	25.885	8.44863	-0.160388	0.849841	0.955197	5830432E09Rik	7	135635931	135652314	-	6112	antisense	RIKEN cDNA 5830432E09 gene [Source:MGI Symbol;Acc:MGI:1915015]	-	11	19	9	6	25	8	0.0796242	0.131796	0.0717031	0.0489462	0.202234	0.0658721
ENSMUSG00000084803	31.6675	8.07662	17.1184	23.2289	23.8142	42.2431	-0.651743	0.317078	0.63112	5830444B04Rik	4	155398763	155421704	-	5410	processed_transcript	RIKEN cDNA 5830444B04 gene [Source:MGI Symbol;Acc:MGI:3603170]	-	34	9	17	22	23	40	0.278047	0.0705305	0.153014	0.202757	0.210198	0.372098
ENSMUSG00000115007	1.86279	18.8454	9.0627	2.11172	8.28319	11.6169	0.437611	0.687803	1	5830448L01Rik	14	34672465	34673763	-	1299	bidirectional_promoter_lncRNA	RIKEN cDNA 5830448L01 gene [Source:MGI Symbol;Acc:MGI:1923281]	-	2	21	9	2	8	11	0.0681172	0.685397	0.337374	0.0767666	0.304494	0.426165
ENSMUSG00000052658	3.72559	16.1532	12.0836	14.782	20.708	17.9533	-0.741086	0.346147	0.657673	5830454E08Rik	9	120577331	120578074	+	744	lincRNA	RIKEN cDNA 5830454E08 gene [Source:MGI Symbol;Acc:MGI:1923350]	-	4	18	12	14	20	17	0.237861	1.02573	0.785393	0.938224	1.32909	1.14993
ENSMUSG00000091102	0	2.69221	4.02787	10.5586	4.1416	5.28039	-1.57875	0.267506	1	5830462I19Rik	9	110372048	110375430	-	3383	TEC	RIKEN cDNA 5830462I19 gene [Source:MGI Symbol;Acc:MGI:3642105]	-	0	3	4	10	4	5	0	0.0375968	0.0575754	0.147384	0.0584597	0.0743811
ENSMUSG00000098322	3.72559	0.897402	0	0	3.1062	1.05608	0.153898	0.949752	1	5830468F06Rik	8	15015092	15018907	-	1104	antisense	RIKEN cDNA 5830468F06 gene [Source:MGI Symbol;Acc:MGI:1923332]	-	4	1	0	0	3	1	0.160298	0.0384028	0	0	0.134354	0.0455854
ENSMUSG00000070690	0	0	0	5.2793	4.1416	0	-4.17666	0.135612	1	5830473C10Rik	5	90561107	90597871	+	2919	protein_coding	RIKEN cDNA 5830473C10 gene [Source:MGI Symbol;Acc:MGI:1923342]	-	0	0	0	5	4	0	0	0	0	0.0854058	0.0677523	0
ENSMUSG00000104830	0	0	9.0627	1.05586	2.0708	1.05608	1.10534	0.613016	1	5830487J09Rik	5	123366472	123368919	+	2243	processed_transcript	RIKEN cDNA 5830487J09 gene [Source:MGI Symbol;Acc:MGI:1923368]	-	0	0	9	1	2	1	0	0	0.195385	0.0222291	0.0440858	0.022437
ENSMUSG00000046463	0.931397	3.58961	2.01393	3.16758	2.0708	5.28039	-0.682736	0.665259	1	5930403N24Rik	10	37139402	37151315	+	4924	processed_transcript	RIKEN cDNA 5930403N24 gene [Source:MGI Symbol;Acc:MGI:2444171]	-	1	4	2	3	2	5	0.008985	0.0344409	0.0197784	0.0303777	0.0200822	0.051103
ENSMUSG00000072591	52.1582	84.3558	24.1672	64.4074	93.1859	95.047	-0.649207	0.143772	0.414086	5930412G12Rik	5	128579106	128600693	-	3394	lincRNA	RIKEN cDNA 5930412G12 gene [Source:MGI Symbol;Acc:MGI:2442398]	-	56	94	24	61	90	90	0.729982	1.17422	0.344333	0.896127	1.31108	1.33452
ENSMUSG00000107201	10.2454	8.97402	3.0209	1.05586	9.31859	9.5047	0.164945	0.884415	1	5930420M18Rik	5	30897300	30899580	+	2281	TEC	RIKEN cDNA 5930420M18 gene [Source:MGI Symbol;Acc:MGI:2441703]	-	11	10	3	1	9	9	0.213355	0.185869	0.0640435	0.0218588	0.195081	0.198569
ENSMUSG00000048544	0	0	1.00697	1.05586	2.0708	1.05608	-2.04385	0.493424	1	5930422O12Rik	8	33428709	33429548	+	840	protein_coding	RIKEN cDNA 5930422O12 gene [Source:MGI Symbol;Acc:MGI:2442538]	-	0	0	1	1	2	1	0	0	0.0579695	0.059357	0.11772	0.0599122
ENSMUSG00000106951	80.1001	60.126	39.2717	78.1336	56.947	43.2992	0.010708	0.979707	0.994246	5930430L01Rik	5	148990056	148995223	-	3994	lincRNA	RIKEN cDNA 5930430L01 gene [Source:MGI Symbol;Acc:MGI:2443110]	-	86	67	39	74	55	41	0.952635	0.711211	0.475483	0.923794	0.680852	0.516619
ENSMUSG00000114590	4.65698	8.97402	1.00697	2.11172	3.1062	3.16823	0.809665	0.570516	1	5930438M14Rik	13	101232127	101247551	+	2439	lincRNA	RIKEN cDNA 5930438M14 gene [Source:MGI Symbol;Acc:MGI:5439408]	-	5	10	1	2	3	3	0.0906973	0.173828	0.0199649	0.0408855	0.0608146	0.0619019
ENSMUSG00000100301	14.9024	3.58961	10.0697	14.782	16.5664	7.39255	-0.442471	0.615638	0.843895	6030407O03Rik	1	73618088	73864466	-	2442	lincRNA	RIKEN cDNA 6030407O03 gene [Source:MGI Symbol;Acc:MGI:1924410]	-	16	4	10	14	16	7	0.289875	0.0694458	0.199404	0.285847	0.323946	0.14426
ENSMUSG00000075408	5.58838	0	7.04877	0	1.0354	0	3.48323	0.13699	1	6030408B16Rik	15	101293212	101297426	+	1967	protein_coding	RIKEN cDNA 6030408B16 gene [Source:MGI Symbol;Acc:MGI:1924967]	-	6	0	7	0	1	0	0.134953	0	0.17329	0	0.0251359	0
ENSMUSG00000097760	12.1082	7.17922	4.02787	20.0613	13.4602	8.44863	-0.844485	0.335866	0.650173	6030442K20Rik	1	132466433	132477064	-	2222	processed_transcript	RIKEN cDNA 6030442K20 gene [Source:MGI Symbol;Acc:MGI:1925126]	-	13	8	4	19	13	8	0.258842	0.152643	0.0876586	0.426345	0.289266	0.181193
ENSMUSG00000097207	0	0.897402	1.00697	3.16758	6.2124	16.8973	-3.79444	0.0204459	1	6030443J06Rik	5	22550432	22807850	+	7595	lincRNA	RIKEN cDNA 6030443J06 gene [Source:MGI Symbol;Acc:MGI:2444595]	-	0	1	1	3	6	16	0	0.00558218	0.00641137	0.0196945	0.0390591	0.10602
ENSMUSG00000066178	0.931397	1.7948	4.02787	5.2793	5.177	1.05608	-0.777517	0.621495	1	6030445D17Rik	4	136462250	136463977	+	1728	protein_coding	RIKEN cDNA 6030445D17 gene [Source:MGI Symbol;Acc:MGI:2443447]	-	1	2	4	5	5	1	0.0256031	0.0490702	0.112718	0.144271	0.143062	0.029124
ENSMUSG00000022195	588.643	470.239	528.657	635.627	581.894	612.525	-0.205236	0.193052	0.486345	6030458C11Rik	15	12808177	12824649	-	6007	protein_coding	RIKEN cDNA 6030458C11 gene [Source:MGI Symbol;Acc:MGI:1925127]	-	632	524	525	602	562	580	4.65474	3.69833	4.25579	4.99678	4.62569	4.8592
ENSMUSG00000110599	4.65698	11.6662	8.05573	22.173	16.5664	7.39255	-0.918559	0.282854	0.593669	6030466F02Rik	8	123733958	123739941	+	1434	lincRNA	RIKEN cDNA 6030466F02 gene [Source:MGI Symbol;Acc:MGI:3045390]	-	5	13	8	21	16	7	0.154261	0.384349	0.271656	0.730166	0.551657	0.245665
ENSMUSG00000025573	2.79419	0	3.0209	0	1.0354	6.33647	-0.347376	0.868892	1	6030468B19Rik	11	117797660	117807301	+	1071	protein_coding	RIKEN cDNA 6030468B19 gene [Source:MGI Symbol;Acc:MGI:1924977]	-	3	0	3	0	1	6	0.123928	0	0.136399	0	0.0461646	0.28194
ENSMUSG00000095953	0	0	1.00697	0	0	4.22431	-2.05668	0.565816	1	6030469F06Rik	12	31168862	31185901	+	1537	lincRNA	RIKEN cDNA 6030469F06 gene [Source:MGI Symbol;Acc:MGI:3588235]	-	0	0	1	0	0	4	0	0	0.0316814	0	0	0.130973
ENSMUSG00000097577	55.8838	47.5623	42.2926	66.5191	51.77	36.9627	-0.0905312	0.829455	0.945595	6230400D17Rik	14	20687236	20703028	-	2472	antisense	RIKEN cDNA 6230400D17 gene [Source:MGI Symbol;Acc:MGI:1923383]	-	60	53	42	63	50	35	1.07384	0.90899	0.827332	1.2707	1.00005	0.712548
ENSMUSG00000018451	13.0396	9.87143	12.0836	7.39102	20.708	9.5047	-0.105498	0.897182	0.972996	6330403K07Rik	11	71031941	71033513	-	1494	lincRNA	RIKEN cDNA 6330403K07 gene [Source:MGI Symbol;Acc:MGI:1918001]	-	14	11	12	7	20	9	0.414585	0.312158	0.391119	0.233614	0.661878	0.30317
ENSMUSG00000075585	317.606	307.809	258.79	308.311	196.726	312.599	0.113663	0.617482	0.845158	6330403L08Rik	5	138995056	139000577	+	5522	antisense	RIKEN cDNA 6330403L08 gene [Source:MGI Symbol;Acc:MGI:1917994]	-	341	343	257	292	190	296	2.73208	2.63348	2.26629	2.63656	1.7012	2.69768
ENSMUSG00000009551	12.1082	5.38441	7.04877	3.16758	2.0708	4.22431	1.37579	0.239351	1	6330409D20Rik	2	32732620	32741016	-	1431	protein_coding	RIKEN cDNA 6330409D20 gene [Source:MGI Symbol;Acc:MGI:1917980]	-	13	6	7	3	2	4	0.40192	0.177764	0.238198	0.104528	0.0691017	0.140674
ENSMUSG00000105960	40.9815	42.1779	20.1393	55.9605	24.8496	31.6823	-0.119924	0.821854	0.942378	6330410L21Rik	3	129753758	129763884	+	3871	antisense	RIKEN cDNA 6330410L21 gene [Source:MGI Symbol;Acc:MGI:2441710]	-	44	47	20	53	24	30	0.502881	0.514762	0.251586	0.682659	0.306539	0.390025
ENSMUSG00000110067	0	0	0	0	0	6.33647	-3.6037	0.321998	1	6330411D24Rik	4	142598441	143074839	-	1568	processed_transcript	RIKEN cDNA 6330411D24 gene [Source:MGI Symbol;Acc:MGI:1917975]	-	0	0	0	0	0	6	0	0	0	0	0	0.192575
ENSMUSG00000085227	2.79419	2.69221	5.03483	0	5.177	3.16823	0.329656	0.838485	1	6330418K02Rik	5	138264043	138266661	+	1339	antisense	RIKEN cDNA 6330418K02 gene [Source:MGI Symbol;Acc:MGI:3697416]	-	3	3	5	0	5	3	0.0991235	0.0949888	0.181831	0	0.184624	0.112755
ENSMUSG00000109898	0	0	3.0209	0	0	0	2.37544	0.551579	1	6330420H09Rik	7	135853682	135855710	+	1316	lincRNA	RIKEN cDNA 6330420H09 gene [Source:MGI Symbol;Acc:MGI:2442260]	-	0	0	3	0	0	0	0	0	0.111005	0	0	0
ENSMUSG00000110575	10.2454	7.17922	11.0766	14.782	8.28319	8.44863	-0.146559	0.865476	0.961279	6330537M06Rik	8	70766579	70768220	+	1642	TEC	RIKEN cDNA 6330537M06 gene [Source:MGI Symbol;Acc:MGI:1923413]	-	11	8	11	14	8	8	0.296385	0.206561	0.326211	0.425115	0.240888	0.245195
ENSMUSG00000045327	11.1768	3.58961	8.05573	7.39102	9.31859	10.5608	-0.259086	0.787086	1	6330549D23Rik	3	96606659	96629820	-	3228	transcribed_processed_pseudogene	RIKEN cDNA 6330549D23 gene [Source:MGI Symbol;Acc:MGI:2442586]	-	12	4	8	7	9	10	0.164469	0.0525362	0.12068	0.108122	0.13785	0.155905
ENSMUSG00000093424	0.931397	4.48701	8.05573	6.33516	2.0708	0	0.677578	0.674303	1	6330562C20Rik	3	95307076	95315127	-	1118	antisense	RIKEN cDNA 6330562C20 gene [Source:MGI Symbol;Acc:MGI:1923443]	-	1	5	8	6	2	0	0.0395726	0.18961	0.348439	0.267584	0.0884477	0
ENSMUSG00000105481	0	0	2.01393	5.2793	3.1062	0	-2.08462	0.406492	1	6430500D05Rik	3	53508928	53510103	+	1176	TEC	RIKEN cDNA 6430500D05 gene [Source:MGI Symbol;Acc:MGI:1924132]	-	0	0	2	5	3	0	0	0	0.0828136	0.211989	0.126128	0
ENSMUSG00000102555	4.65698	7.17922	2.01393	8.44688	8.28319	3.16823	-0.516885	0.659505	1	6430511E19Rik	7	92639949	92643783	+	3835	TEC	RIKEN cDNA 6430511E19 gene [Source:MGI Symbol;Acc:MGI:2443259]	-	5	8	2	8	8	3	0.057682	0.0884416	0.0253947	0.10401	0.103139	0.0393686
ENSMUSG00000073795	0.931397	0.897402	0	0	0	0	1.6657	0.68023	1	6430531B16Rik	7	139972303	139978755	-	1990	protein_coding	RIKEN cDNA 6430531B16 gene [Source:MGI Symbol;Acc:MGI:2685939]	-	1	1	0	0	0	0	0.0222322	0.0213049	0	0	0	0
ENSMUSG00000031824	330.646	498.956	353.445	437.126	316.832	432.992	-0.00398001	0.985196	0.995684	6430548M08Rik	8	120114152	120165306	+	6626	protein_coding	RIKEN cDNA 6430548M08 gene [Source:MGI Symbol;Acc:MGI:2443793]	-	355	556	351	414	306	410	2.37035	3.55759	2.57949	3.1153	2.28333	3.11406
ENSMUSG00000074646	7.45118	6.28182	9.0627	10.5586	19.6726	14.7851	-0.984633	0.231809	0.539954	6430550D23Rik	2	155973279	156007977	-	4994	protein_coding	RIKEN cDNA 6430550D23 gene [Source:MGI Symbol;Acc:MGI:2443361]	-	8	7	9	10	19	14	0.0708724	0.0594267	0.0877552	0.0998396	0.188106	0.141083
ENSMUSG00000097828	15.8337	17.948	28.1951	29.5641	12.4248	22.1776	-0.0519638	0.93544	0.982992	6430562O15Rik	13	99396924	99412876	-	5975	processed_transcript	RIKEN cDNA 6430562O15 gene [Source:MGI Symbol;Acc:MGI:2444982]	-	17	20	28	28	12	21	0.125877	0.141914	0.228191	0.233653	0.0992983	0.176879
ENSMUSG00000037977	504.817	364.345	259.797	454.02	402.77	494.245	-0.258255	0.258279	0.567639	6430571L13Rik	9	107340602	107352422	+	2912	protein_coding	RIKEN cDNA 6430571L13 gene [Source:MGI Symbol;Acc:MGI:2445137]	-	542	406	258	430	389	468	8.23463	5.91108	4.31427	7.36255	6.60475	8.08815
ENSMUSG00000102545	10.2454	8.97402	8.05573	6.33516	11.3894	6.33647	0.180773	0.845105	1	6430573P05Rik	3	79287173	79289848	+	2610	lincRNA	RIKEN cDNA 6430573P05 gene [Source:MGI Symbol;Acc:MGI:2686494]	-	11	10	8	6	11	6	0.186461	0.162439	0.149255	0.11462	0.208377	0.115693
ENSMUSG00000108228	5.58838	4.48701	0	19.0055	4.1416	4.22431	-1.43193	0.27132	1	6430584L05Rik	6	55396887	55412285	+	3209	lincRNA	RIKEN cDNA 6430584L05 gene [Source:MGI Symbol;Acc:MGI:5439415]	-	6	5	0	18	4	4	0.0827213	0.066059	0	0.279675	0.0616295	0.0627314
ENSMUSG00000097583	5.58838	1.7948	8.05573	15.8379	10.354	4.22431	-0.985396	0.355054	1	6430590A07Rik	3	40885897	40894193	-	4487	processed_transcript	RIKEN cDNA 6430590A07 gene [Source:MGI Symbol;Acc:MGI:3648839]	-	6	2	8	15	10	4	0.0591604	0.0188976	0.0868186	0.166681	0.11019	0.0448641
ENSMUSG00000085427	2.79419	0	0	0	0	0	2.27294	0.569462	1	6430710C18Rik	2	72745846	72813717	-	2270	lincRNA	RIKEN cDNA 6430710C18 gene [Source:MGI Symbol;Acc:MGI:1923468]	-	3	0	0	0	0	0	0.0584698	0	0	0	0	0
ENSMUSG00000110127	0	4.48701	0	0	3.1062	0	0.534749	0.862683	1	6430710M23Rik	8	25744390	25745580	-	1191	TEC	RIKEN cDNA 6430710M23 gene [Source:MGI Symbol;Acc:MGI:1923464]	-	0	5	0	0	3	0	0	0.177988	0	0	0.12454	0
ENSMUSG00000079499	102.454	89.7402	67.4668	101.363	89.0443	85.5423	-0.0863805	0.786696	0.926615	6530402F18Rik	2	29245107	29253006	-	5511	processed_transcript	RIKEN cDNA 6530402F18 gene [Source:MGI Symbol;Acc:MGI:1923470]	-	110	100	67	96	86	81	0.883076	0.76931	0.592002	0.868545	0.771554	0.739689
ENSMUSG00000043340	16.7651	14.3584	14.0975	5.2793	5.177	11.6169	1.03566	0.218238	0.521041	6530409C15Rik	6	28215555	28260862	+	2013	antisense	RIKEN cDNA 6530409C15 gene [Source:MGI Symbol;Acc:MGI:1923474]	-	18	16	14	5	5	11	0.395608	0.336983	0.338659	0.123845	0.122807	0.275007
ENSMUSG00000097049	0	0.897402	0	3.16758	0	0	-1.64131	0.676956	1	6530411M01Rik	17	9147719	9167836	-	1033	lincRNA	RIKEN cDNA 6530411M01 gene [Source:MGI Symbol;Acc:MGI:1915041]	-	0	1	0	3	0	0	0	0.0410423	0	0.144801	0	0
ENSMUSG00000111856	0	0	2.01393	0	0	1.05608	0.825122	0.837803	1	6530413G14Rik	9	22117328	22137756	+	1897	processed_transcript	RIKEN cDNA 6530413G14 gene [Source:MGI Symbol;Acc:MGI:1923465]	-	0	0	2	0	0	1	0	0	0.0513383	0	0	0.0265294
ENSMUSG00000109111	0	0	0	0	0	2.11216	-2.01805	0.617155	1	6530437J22Rik	7	44970429	44974303	+	892	antisense	RIKEN cDNA 6530437J22 gene [Source:MGI Symbol;Acc:MGI:1925320]	-	0	0	0	0	0	2	0	0	0	0	0	0.112839
ENSMUSG00000097375	32.5989	42.1779	45.3135	66.5191	53.8408	35.9067	-0.380623	0.387815	0.691949	6720427I07Rik	13	48535523	48537822	-	2300	lincRNA	RIKEN cDNA 6720427I07 gene [Source:MGI Symbol;Acc:MGI:1924398]	-	35	47	45	63	52	34	0.67325	0.866367	0.952716	1.36573	1.11782	0.743953
ENSMUSG00000097934	0	0	3.0209	7.39102	0	0	-1.30537	0.638649	1	6720483E21Rik	1	20888650	20890473	-	1120	lincRNA	RIKEN cDNA 6720483E21 gene [Source:MGI Symbol;Acc:MGI:1924991]	-	0	0	3	7	0	0	0	0	0.130431	0.311624	0	0
ENSMUSG00000072066	12.1082	17.0506	19.1324	14.782	6.2124	5.28039	0.877904	0.284252	0.594965	6720489N17Rik	13	62603013	62624182	-	2701	protein_coding	RIKEN cDNA 6720489N17 gene [Source:MGI Symbol;Acc:MGI:2443901]	-	13	19	19	14	6	5	0.212939	0.298237	0.342537	0.258437	0.109831	0.0931623
ENSMUSG00000103706	0	2.69221	0	1.05586	2.0708	0	-0.206237	0.946962	1	6820402A03Rik	1	66793645	66796298	-	2654	TEC	RIKEN cDNA 6820402A03 gene [Source:MGI Symbol;Acc:MGI:1922992]	-	0	3	0	1	2	0	0	0.0479239	0	0.0187867	0.0372587	0
ENSMUSG00000032680	16.7651	17.0506	9.0627	28.5082	9.31859	7.39255	-0.0736743	0.926711	0.980384	6820408C15Rik	2	152415587	152444330	+	1787	protein_coding	RIKEN cDNA 6820408C15 gene [Source:MGI Symbol;Acc:MGI:3045333]	-	18	19	9	27	9	7	0.44564	0.450776	0.245243	0.753339	0.24901	0.197137
ENSMUSG00000071796	92.2083	110.38	88.6131	122.48	94.2213	111.944	-0.173415	0.55478	0.809021	6820431F20Rik	8	20262613	20297432	-	5006	transcribed_unprocessed_pseudogene	RIKEN cDNA 6820431F20 gene [Source:MGI Symbol;Acc:MGI:3694236]	-	99	123	88	116	91	106	0.874944	1.04171	0.855994	1.15536	0.898771	1.06564
ENSMUSG00000084942	0.931397	0	4.02787	0	1.0354	0	2.13025	0.492612	1	7330404K18Rik	14	20398359	20398930	+	487	antisense	RIKEN cDNA 7330404K18 gene [Source:MGI Symbol;Acc:MGI:1925395]	-	1	0	4	0	1	0	0.0908463	0	0.399954	0	0.101524	0
ENSMUSG00000105870	5.58838	7.17922	4.02787	20.0613	1.0354	8.44863	-0.811074	0.472034	1	7330423F06Rik	5	8831147	8831447	+	301	TEC	RIKEN cDNA 7330423F06 gene [Source:MGI Symbol;Acc:MGI:1925396]	-	6	8	4	19	1	8	0.881903	1.12682	0.647101	3.1473	0.16426	1.33757
ENSMUSG00000096607	1.86279	0	0	0	0	0	1.68881	0.675885	1	7530416G11Rik	15	85492736	85503227	-	1161	protein_coding	RIKEN cDNA 7530416G11 gene [Source:MGI Symbol;Acc:MGI:3036279]	-	2	0	0	0	0	0	0.0762138	0	0	0	0	0
ENSMUSG00000103441	4.65698	0	0	0	0	0	3.00917	0.447366	1	7530428D23Rik	3	21753529	21800773	-	975	transcribed_processed_pseudogene	RIKEN cDNA 7530428D23 gene [Source:MGI Symbol;Acc:MGI:2442162]	-	5	0	0	0	0	0	0.226883	0	0	0	0	0
ENSMUSG00000052295	1.86279	4.48701	4.02787	1.05586	2.0708	1.05608	1.30933	0.444458	1	8030423F21Rik	5	52607550	52619012	-	2851	lincRNA	RIKEN cDNA 8030423F21 gene [Source:MGI Symbol;Acc:MGI:2443206]	-	2	5	4	1	2	1	0.0310362	0.0743541	0.068319	0.0174886	0.0346842	0.0176521
ENSMUSG00000102674	0	1.7948	2.01393	0	0	0	2.71683	0.493376	1	8030442B05Rik	2	11338366	11398501	-	1035	lincRNA	RIKEN cDNA 8030442B05 gene [Source:MGI Symbol;Acc:MGI:1924793]	-	0	2	2	0	0	0	0	0.081926	0.0940954	0	0	0
ENSMUSG00000073821	0	0	8.05573	0	0	0	3.79399	0.256278	1	8030451A03Rik	4	63979854	64149924	+	4083	processed_transcript	RIKEN cDNA 8030451A03 gene [Source:MGI Symbol;Acc:MGI:1915353]	-	0	0	8	0	0	0	0	0	0.095409	0	0	0
ENSMUSG00000085058	2.79419	1.7948	0	2.11172	2.0708	4.22431	-0.863591	0.646157	1	8030453O22Rik	6	39527513	39544486	+	2383	processed_transcript	RIKEN cDNA 8030453O22 gene [Source:MGI Symbol;Acc:MGI:1924459]	-	3	2	0	2	2	4	0.0556972	0.0355826	0	0.0418463	0.0414958	0.0844755
ENSMUSG00000047466	522.514	499.853	490.393	721.152	688.54	586.123	-0.399731	0.0100394	0.0799942	8030462N17Rik	18	77633281	77714010	-	3418	protein_coding	RIKEN cDNA 8030462N17 gene [Source:MGI Symbol;Acc:MGI:2444951]	-	561	557	487	683	665	555	7.26151	6.909	6.93802	9.96323	9.6194	8.17176
ENSMUSG00000046774	0	0	4.02787	0	0	0	2.79237	0.48172	1	8030474K03Rik	X	101794656	101798642	+	2004	protein_coding	RIKEN cDNA 8030474K03 gene [Source:MGI Symbol;Acc:MGI:2685988]	-	0	0	4	0	0	0	0	0	0.0971944	0	0	0
ENSMUSG00000113432	7.45118	5.38441	5.03483	8.44688	8.28319	7.39255	-0.43197	0.667543	1	8430406P12Rik	13	17735985	17737054	-	1070	TEC	RIKEN cDNA 8430406P12 gene [Source:MGI Symbol;Acc:MGI:1918744]	-	8	6	5	8	8	7	0.330782	0.237738	0.227544	0.372784	0.369662	0.329237
ENSMUSG00000085743	1.86279	1.7948	1.00697	0	1.0354	1.05608	1.15826	0.642703	1	8430419K02Rik	11	18845851	18874309	-	2587	processed_transcript	RIKEN cDNA 8430419K02 gene [Source:MGI Symbol;Acc:MGI:1921768]	-	2	2	1	0	1	1	0.0342034	0.0327767	0.0188227	0	0.0191118	0.0194535
ENSMUSG00000105095	69.8548	43.0753	31.216	72.8543	33.1328	68.6451	-0.274885	0.556566	0.809637	8430422M14Rik	3	35955436	35956257	-	822	TEC	RIKEN cDNA 8430422M14 gene [Source:MGI Symbol;Acc:MGI:1925753]	-	75	48	31	69	32	65	4.03669	2.47572	1.83641	4.18532	1.92476	3.97957
ENSMUSG00000079069	0.931397	0	2.01393	0	0	0	2.34193	0.557396	1	8430423G03Rik	5	148950250	148951658	+	639	lincRNA	RIKEN cDNA 8430423G03 gene [Source:MGI Symbol;Acc:MGI:1918723]	-	1	0	2	0	0	0	0.0692365	0	0.152408	0	0	0
ENSMUSG00000115970	37.2559	36.7935	39.2717	32.7316	61.0886	57.0282	-0.413319	0.353622	0.663626	8430426J06Rik	15	81242657	81312866	-	1712	lincRNA	RIKEN cDNA 8430426J06 gene [Source:MGI Symbol;Acc:MGI:1925352]	-	40	41	39	31	59	54	1.03369	1.01534	1.10928	0.902837	1.70391	1.58739
ENSMUSG00000034587	40.9815	33.2039	38.2647	36.9551	27.9558	17.9533	0.440047	0.389169	0.692918	8430429K09Rik	11	3452365	3479831	+	2649	processed_transcript	RIKEN cDNA 8430429K09 gene [Source:MGI Symbol;Acc:MGI:1918773]	-	44	37	38	35	27	17	0.734864	0.592177	0.698523	0.658775	0.503941	0.32297
ENSMUSG00000041878	3.72559	2.69221	1.00697	11.6145	0	1.05608	-0.765794	0.65711	1	8430432A02Rik	1	43092588	43093835	+	1248	antisense	RIKEN cDNA 8430432A02 gene [Source:MGI Symbol;Acc:MGI:1918774]	-	4	3	1	11	0	1	0.141802	0.101915	0.0390179	0.43947	0	0.0403255
ENSMUSG00000086070	0	0	2.01393	1.05586	0	0	0.825122	0.837803	1	8430436N08Rik	4	7560688	7573801	+	1077	lincRNA	RIKEN cDNA 8430436N08 gene [Source:MGI Symbol;Acc:MGI:1918760]	-	0	0	2	1	0	0	0	0	0.090426	0.0462952	0	0
ENSMUSG00000116953	20.4907	19.7429	21.1463	30.6199	43.4868	41.1871	-0.910094	0.0779758	0.290715	9030025P20Rik	17	14978468	14991572	+	3999	protein_coding	RIKEN cDNA 9030025P20 gene [Source:MGI Symbol;Acc:MGI:3583895]	-	22	22	21	29	42	39	0.243393	0.23324	0.255709	0.361575	0.519274	0.490804
ENSMUSG00000097343	7.45118	10.7688	15.1045	7.39102	25.885	15.8412	-0.563004	0.481032	0.764047	9030407P20Rik	7	120673436	120677570	-	2398	processed_transcript	RIKEN cDNA 9030407P20 gene [Source:MGI Symbol;Acc:MGI:1918818]	-	8	12	15	7	25	15	0.147597	0.21216	0.304594	0.145546	0.515453	0.314801
ENSMUSG00000045008	28.8733	31.4091	23.1602	27.4523	26.9204	24.2898	0.0865252	0.870389	0.962974	9030612E09Rik	10	43174704	43176562	+	1859	protein_coding	RIKEN cDNA 9030612E09 gene [Source:MGI Symbol;Acc:MGI:1921780]	-	31	35	23	26	26	23	0.737765	0.798216	0.602459	0.697341	0.6915	0.622649
ENSMUSG00000097691	1.86279	0	0	6.33516	0	0	-1.7608	0.562164	1	9030616G12Rik	10	128971197	128978115	+	644	lincRNA	RIKEN cDNA 9030616G12 gene [Source:MGI Symbol;Acc:MGI:1924949]	-	2	0	0	6	0	0	0.137398	0	0	0.464533	0	0
ENSMUSG00000086141	0	1.7948	6.0418	0	0	0	3.75528	0.213006	1	9030622O22Rik	2	147944740	148040203	-	1682	lincRNA	RIKEN cDNA 9030622O22 gene [Source:MGI Symbol;Acc:MGI:1918820]	-	0	2	6	0	0	0	0	0.0504122	0.173702	0	0	0
ENSMUSG00000073158	2.79419	0.897402	5.03483	0	1.0354	1.05608	2.05437	0.339336	1	9030624G23Rik	12	24043202	24097246	-	2245	protein_coding	RIKEN cDNA 9030624G23 gene [Source:MGI Symbol;Acc:MGI:1914058]	-	3	1	5	0	1	1	0.0591209	0.0188849	0.108451	0	0.0220233	0.022417
ENSMUSG00000115837	16.7651	9.87143	15.1045	6.33516	5.177	5.28039	1.31274	0.140316	0.407933	9130002K18Rik	15	35787154	35790279	+	3126	TEC	RIKEN cDNA 9130002K18 gene [Source:MGI Symbol;Acc:MGI:1921804]	-	18	11	15	6	5	5	0.254753	0.149189	0.233658	0.0957004	0.0790823	0.0804962
ENSMUSG00000054951	14.9024	29.6143	49.3414	23.2289	20.708	23.2337	0.479985	0.422487	0.720782	9130008F23Rik	17	40875482	40880559	-	2161	protein_coding	RIKEN cDNA 9130008F23 gene [Source:MGI Symbol;Acc:MGI:1918833]	-	16	33	49	22	20	22	0.327568	0.647427	1.10413	0.507597	0.457587	0.512345
ENSMUSG00000113985	0	0	1.00697	0	1.0354	0	-0.151988	0.970288	1	9130015A21Rik	12	35672282	35695118	-	1290	lincRNA	RIKEN cDNA 9130015A21 gene [Source:MGI Symbol;Acc:MGI:1918831]	-	0	0	1	0	1	0	0	0	0.0377476	0	0.0383273	0
ENSMUSG00000055134	2.79419	11.6662	2.01393	0	4.1416	6.33647	0.657518	0.656061	1	9130017K11Rik	11	67921504	67947659	+	4573	processed_transcript	RIKEN cDNA 9130017K11 gene [Source:MGI Symbol;Acc:MGI:1926030]	-	3	13	2	0	4	6	0.0290239	0.120524	0.0212965	0	0.0432471	0.0660305
ENSMUSG00000030823	43.7757	42.1779	34.2369	45.402	33.1328	30.6263	0.140034	0.76087	0.915061	9130019O22Rik	7	127382260	127387166	-	3878	protein_coding	RIKEN cDNA 9130019O22 gene [Source:MGI Symbol;Acc:MGI:1926171]	zf-C2H2	47	47	34	43	32	29	0.536199	0.513833	0.426923	0.552856	0.407982	0.376344
ENSMUSG00000073067	8.38257	8.07662	4.02787	8.44688	2.0708	3.16823	0.585893	0.617776	1	9130019P16Rik	6	54269681	54430221	-	5566	processed_transcript	RIKEN cDNA 9130019P16 gene [Source:MGI Symbol;Acc:MGI:1918824]	-	9	9	4	8	2	3	0.0715378	0.0685538	0.0349942	0.0716635	0.0177658	0.0271252
ENSMUSG00000062944	30.7361	31.4091	31.216	33.7875	37.2744	44.3553	-0.305902	0.514741	0.786924	9130023H24Rik	7	128234458	128238031	-	3574	protein_coding	RIKEN cDNA 9130023H24 gene [Source:MGI Symbol;Acc:MGI:2442738]	zf-C2H2	33	35	31	32	36	42	0.408503	0.415189	0.422363	0.446423	0.498019	0.591411
ENSMUSG00000087022	0	0	2.01393	1.05586	0	5.28039	-1.67544	0.542343	1	9130024F11Rik	1	56971412	57050084	+	5779	processed_transcript	RIKEN cDNA 9130024F11 gene [Source:MGI Symbol;Acc:MGI:1926150]	-	0	0	2	1	0	5	0	0	0.0168522	0.00862777	0	0.0435424
ENSMUSG00000086474	0.931397	0	1.00697	2.11172	4.1416	2.11216	-2.125	0.323887	1	9130204K15Rik	11	79781979	79872394	-	1462	lincRNA	RIKEN cDNA 9130204K15 gene [Source:MGI Symbol;Acc:MGI:2441733]	-	1	0	1	2	4	2	0.0302614	0	0.0333067	0.0682078	0.135273	0.0688458
ENSMUSG00000086513	10.2454	5.38441	5.03483	0	0	2.11216	3.29592	0.0599842	1	9130208D14Rik	7	105824223	105831515	-	7293	unprocessed_pseudogene	RIKEN cDNA 9130208D14 gene [Source:MGI Symbol;Acc:MGI:1924950]	-	11	6	5	0	0	2	0.0667302	0.03488	0.0333843	0	0	0.0138012
ENSMUSG00000097386	2.79419	1.7948	2.01393	0	3.1062	1.05608	0.662959	0.745601	1	9130213A22Rik	11	69120054	69122589	-	1581	protein_coding	RIKEN cDNA 9130213A22 gene [Source:MGI Symbol;Acc:MGI:3642718]	-	3	2	2	0	3	1	0.0839509	0.0536327	0.0615995	0	0.0938183	0.0318319
ENSMUSG00000109237	12.1082	0	1.00697	0	0	7.39255	0.829232	0.689044	1	9130214F15Rik	8	24506430	24508082	+	1653	TEC	RIKEN cDNA 9130214F15 gene [Source:MGI Symbol;Acc:MGI:1924373]	-	13	0	1	0	0	7	0.347942	0	0.0294582	0	0	0.213118
ENSMUSG00000090330	54.021	34.9987	36.2508	50.6813	28.9912	48.5796	-0.033129	0.942888	0.985283	9130221H12Rik	7	25228687	25230263	+	1577	antisense	RIKEN cDNA 9130221H12 gene [Source:MGI Symbol;Acc:MGI:1924374]	-	58	39	36	48	28	46	1.62717	1.04849	1.1116	1.51761	0.877859	1.46798
ENSMUSG00000099950	6.51978	1.7948	7.04877	0	0	3.16823	2.27876	0.216371	1	9130227L01Rik	1	55931241	55972328	+	2345	lincRNA	RIKEN cDNA 9130227L01 gene [Source:MGI Symbol;Acc:MGI:2445084]	-	7	2	7	0	0	3	0.132066	0.0361592	0.145356	0	0	0.0643833
ENSMUSG00000054598	3.72559	9.87143	8.05573	2.11172	17.6018	5.28039	-0.20827	0.848333	1	9130230L23Rik	5	65979358	66004285	-	7830	protein_coding	RIKEN cDNA 9130230L23 gene [Source:MGI Symbol;Acc:MGI:3041166]	-	4	11	8	2	17	5	0.0226013	0.0595611	0.0497516	0.0127356	0.107346	0.0321368
ENSMUSG00000092626	1.86279	9.87143	5.03483	5.2793	0	0	1.67119	0.335352	1	9130230N09Rik	11	22858931	22861264	+	663	processed_transcript	RIKEN cDNA 9130230N09 gene [Source:MGI Symbol;Acc:MGI:1924921]	-	2	11	5	5	0	0	0.13346	0.703414	0.367228	0.376017	0	0
ENSMUSG00000101892	61.4722	64.613	74.5155	49.6254	49.6992	63.3647	0.301625	0.412574	0.712847	9130401M01Rik	15	58022259	58034325	-	2666	protein_coding	RIKEN cDNA 9130401M01 gene [Source:MGI Symbol;Acc:MGI:1923008]	-	66	72	74	47	48	60	1.09527	1.145	1.35161	0.879	0.890183	1.13262
ENSMUSG00000085323	0	0	0	2.11172	0	0	-2.01779	0.617202	1	9130410C08Rik	4	114817161	114902859	-	1088	antisense	RIKEN cDNA 9130410C08 gene [Source:MGI Symbol;Acc:MGI:1918862]	-	0	0	0	2	0	0	0	0	0	0.0916542	0	0
ENSMUSG00000105851	5.58838	0	4.02787	4.22344	10.354	1.05608	-0.706902	0.643994	1	9130604C24Rik	5	137502673	137503628	+	956	lincRNA	RIKEN cDNA 9130604C24 gene [Source:MGI Symbol;Acc:MGI:1924957]	-	6	0	4	4	10	1	0.27767	0	0.203742	0.208619	0.517178	0.0526425
ENSMUSG00000027446	6.51978	7.17922	2.01393	17.9496	2.0708	2.11216	-0.488616	0.694661	1	9230104L09Rik	2	148846711	148865038	-	901	protein_coding	RIKEN cDNA 9230104L09 gene [Source:MGI Symbol;Acc:MGI:1924955]	-	7	8	2	17	2	2	0.343724	0.376441	0.10809	0.940753	0.10975	0.111712
ENSMUSG00000087624	7.45118	4.48701	6.0418	2.11172	13.4602	3.16823	-0.0623416	0.957484	1	9230111E07Rik	2	167782053	167783486	+	811	lincRNA	RIKEN cDNA 9230111E07 gene [Source:MGI Symbol;Acc:MGI:1924998]	-	8	5	6	2	13	3	0.43642	0.261385	0.360254	0.122959	0.792539	0.186164
ENSMUSG00000070461	138.778	145.379	112.78	140.429	163.593	163.692	-0.235665	0.354843	0.664638	9230112E08Rik	2	180983924	180987275	+	3352	sense_overlapping	RIKEN cDNA 9230112E08 gene [Source:MGI Symbol;Acc:MGI:2444774]	-	149	162	112	133	158	155	1.96661	2.049	1.62702	1.97833	2.33051	2.32714
ENSMUSG00000111761	2.79419	2.69221	5.03483	17.9496	15.531	22.1776	-2.41129	0.00691508	0.062014	9230112J17Rik	9	60523967	60545882	-	2448	lincRNA	RIKEN cDNA 9230112J17 gene [Source:MGI Symbol;Acc:MGI:1924999]	-	3	3	5	17	15	21	0.0542183	0.0519567	0.0994575	0.346249	0.302955	0.43172
ENSMUSG00000097145	30.7361	23.3325	21.1463	43.2902	61.0886	40.131	-0.941403	0.0500743	0.222479	9230114K14Rik	5	52190672	52279034	+	2762	processed_transcript	RIKEN cDNA 9230114K14 gene [Source:MGI Symbol;Acc:MGI:3041212]	-	33	26	21	41	59	38	0.528599	0.3991	0.370232	0.740136	1.05615	0.692396
ENSMUSG00000112489	0	0.897402	5.03483	0	1.0354	0	2.3894	0.418488	1	9230116L04Rik	12	79088705	79103939	-	2019	lincRNA	RIKEN cDNA 9230116L04 gene [Source:MGI Symbol;Acc:MGI:2447826]	-	0	1	5	0	1	0	0	0.0209989	0.12059	0	0.0244885	0
ENSMUSG00000097403	12.1082	10.7688	14.0975	0	9.31859	9.5047	0.972355	0.358793	0.667502	9230116N13Rik	1	136411916	136415519	-	3589	processed_transcript	RIKEN cDNA 9230116N13 gene [Source:MGI Symbol;Acc:MGI:2443255]	-	13	12	14	0	9	9	0.160253	0.141755	0.189947	0	0.123984	0.126201
ENSMUSG00000091050	3.72559	3.58961	4.02787	1.05586	3.1062	6.33647	0.111258	0.937282	1	9330020H09Rik	15	98567324	98569583	+	2147	antisense	RIKEN cDNA 9330020H09 gene [Source:MGI Symbol;Acc:MGI:3704457]	-	4	4	4	1	3	6	0.0824259	0.0789878	0.0907208	0.0232231	0.0690856	0.140642
ENSMUSG00000107879	45.6384	36.7935	44.3065	54.9047	49.6992	25.3459	-0.0369164	0.936647	0.983655	9330102E08Rik	6	128169704	128183803	-	3843	lincRNA	RIKEN cDNA 9330102E08 gene [Source:MGI Symbol;Acc:MGI:3026973]	-	49	41	44	52	48	24	0.564107	0.45232	0.557521	0.674659	0.617546	0.314294
ENSMUSG00000097842	8.38257	19.7429	6.0418	5.2793	19.6726	13.729	-0.17514	0.841291	0.951245	9330104G04Rik	7	16871347	16874886	-	3510	lincRNA	RIKEN cDNA 9330104G04 gene [Source:MGI Symbol;Acc:MGI:2445112]	-	9	22	6	5	19	13	0.113441	0.265734	0.0832382	0.0710255	0.267636	0.186394
ENSMUSG00000097098	10.2454	8.07662	8.05573	5.2793	17.6018	9.5047	-0.296714	0.741802	0.905627	9330111N05Rik	13	80962888	81128864	+	5297	antisense	RIKEN cDNA 9330111N05 gene [Source:MGI Symbol;Acc:MGI:2443112]	-	11	9	8	5	17	9	0.0918753	0.0720352	0.0735426	0.0470643	0.158678	0.0855081
ENSMUSG00000110249	4.65698	0	2.01393	2.11172	0	1.05608	1.075	0.6461	1	9330121K16Rik	8	55073249	55077134	+	3886	TEC	RIKEN cDNA 9330121K16 gene [Source:MGI Symbol;Acc:MGI:2443625]	-	5	0	2	2	0	1	0.056925	0	0.0250614	0.0256613	0	0.0129507
ENSMUSG00000043498	2.79419	5.38441	6.0418	3.16758	6.2124	8.44863	-0.327906	0.779927	1	9330132A10Rik	18	89293502	89297229	-	3727	pseudogene	RIKEN cDNA 9330132A10 gene [Source:MGI Symbol;Acc:MGI:2442380]	-	3	6	6	3	6	8	0.0356121	0.0682533	0.0783918	0.0401341	0.0795958	0.108025
ENSMUSG00000097781	16.7651	9.87143	5.03483	0	2.0708	5.28039	2.10936	0.0949531	1	9330136K24Rik	17	21528194	21535878	-	2478	lincRNA	RIKEN cDNA 9330136K24 gene [Source:MGI Symbol;Acc:MGI:2442883]	-	18	11	5	0	2	5	0.321371	0.188202	0.0982534	0	0.039905	0.101546
ENSMUSG00000097061	59.6094	56.5363	48.3344	58.0723	66.2655	70.7572	-0.245398	0.503205	0.77962	9330151L19Rik	12	69197211	69199867	+	2545	bidirectional_promoter_lncRNA	RIKEN cDNA 9330151L19 gene [Source:MGI Symbol;Acc:MGI:3041168]	-	64	63	48	55	64	67	1.11257	1.04951	0.918401	1.07752	1.24334	1.3249
ENSMUSG00000056031	0	1.7948	3.0209	0	0	0	3.05418	0.397745	1	9330154J02Rik	9	85820241	85844323	-	4057	processed_transcript	RIKEN cDNA 9330154J02 gene [Source:MGI Symbol;Acc:MGI:3045244]	-	0	2	3	0	0	0	0	0.0209005	0.0360077	0	0	0
ENSMUSG00000047807	0	0	0	0	3.1062	5.28039	-4.00873	0.170118	1	9330154K18Rik	15	57736563	57738666	-	2104	antisense	RIKEN cDNA 9330154K18 gene [Source:MGI Symbol;Acc:MGI:2442806]	-	0	0	0	0	3	5	0	0	0	0	0.0704975	0.119597
ENSMUSG00000073154	0	3.58961	1.00697	0	0	0	2.99158	0.418948	1	9330158H04Rik	6	36209620	36390191	-	9180	lincRNA	RIKEN cDNA 9330158H04 gene [Source:MGI Symbol;Acc:MGI:2442094]	-	0	4	1	0	0	0	0	0.0184735	0.0053044	0	0	0
ENSMUSG00000004360	347.411	436.138	303.097	868.972	733.063	545.992	-0.982319	1.75e-06	0.00010642	9330159F19Rik	10	29211606	29230779	+	5767	protein_coding	RIKEN cDNA 9330159F19 gene [Source:MGI Symbol;Acc:MGI:3036239]	-	373	486	301	823	708	517	2.86151	3.57288	2.54153	7.11543	6.0699	4.51165
ENSMUSG00000097177	127.601	100.509	84.5852	87.6363	105.611	84.4863	0.171719	0.579541	0.823506	9330159M07Rik	9	88840236	88858870	-	5332	processed_transcript	RIKEN cDNA 9330159M07 gene [Source:MGI Symbol;Acc:MGI:2442519]	-	137	112	84	83	102	80	1.13675	0.890553	0.767128	0.776139	0.94582	0.755083
ENSMUSG00000072809	3.72559	0.897402	5.03483	4.22344	0	7.39255	-0.270337	0.866294	1	9330160F10Rik	11	69057718	69060483	-	2766	antisense	RIKEN cDNA 9330160F10 gene [Source:MGI Symbol;Acc:MGI:3693095]	-	4	1	5	4	0	7	0.0639799	0.0153278	0.0880231	0.072104	0	0.127362
ENSMUSG00000055271	3.72559	7.17922	2.01393	14.782	7.24779	2.11216	-0.895411	0.451372	1	9330161L09Rik	12	103406822	103407820	-	999	protein_coding	RIKEN cDNA 9330161L09 gene [Source:MGI Symbol;Acc:MGI:1924475]	-	4	8	2	14	7	2	0.177146	0.339513	0.0974862	0.698737	0.346442	0.100753
ENSMUSG00000086448	5.58838	7.17922	6.0418	7.39102	16.5664	9.5047	-0.83089	0.373279	1	9330162012Rik	13	24937401	24941417	+	3836	bidirectional_promoter_lncRNA	cDNA RIKEN 9330162012 gene [Source:MGI Symbol;Acc:MGI:3604449]	-	6	8	6	7	16	9	0.0692004	0.0884185	0.0761643	0.0909852	0.206224	0.118075
ENSMUSG00000103577	4.65698	0	0	0	0	4.22431	0.143905	0.96073	1	9330162B11Rik	1	188006576	188008990	-	2212	antisense	RIKEN cDNA 9330162B11 gene [Source:MGI Symbol;Acc:MGI:2443717]	-	5	0	0	0	0	4	0.100005	0	0	0	0	0.0910059
ENSMUSG00000109536	19.5593	17.948	20.1393	30.6199	16.5664	28.5141	-0.393095	0.51052	0.785101	9330162G02Rik	7	59223847	59254788	-	30942	TEC	RIKEN cDNA 9330162G02 gene [Source:MGI Symbol;Acc:MGI:2442217]	-	21	20	20	29	16	27	0.0300267	0.027404	0.0314746	0.0467306	0.0255664	0.0439147
ENSMUSG00000097194	21.4221	11.6662	14.0975	1.05586	11.3894	15.8412	0.737851	0.417795	0.716643	9330175E14Rik	8	94422898	94435103	-	5938	lincRNA	RIKEN cDNA 9330175E14 gene [Source:MGI Symbol;Acc:MGI:2443913]	-	23	13	14	1	11	15	0.171366	0.0928186	0.114807	0.00839675	0.0915906	0.127129
ENSMUSG00000097166	2.79419	1.7948	2.01393	1.05586	1.0354	0	1.65708	0.465616	1	9330179D12Rik	6	127149389	127212411	+	1486	antisense	RIKEN cDNA 9330179D12 gene [Source:MGI Symbol;Acc:MGI:1924808]	-	3	2	2	1	1	0	0.0893179	0.0570615	0.0655375	0.0335531	0.033272	0
ENSMUSG00000056004	6.51978	9.87143	3.0209	0	1.0354	0	4.1083	0.0298767	1	9330182L06Rik	5	9266118	9481825	+	7918	protein_coding	RIKEN cDNA 9330182L06 gene [Source:MGI Symbol;Acc:MGI:2443264]	-	7	11	3	0	1	0	0.0391128	0.0588992	0.0184495	0	0.00624429	0
ENSMUSG00000094112	0	0	0	0	0	3.16823	-2.60338	0.51452	1	9330182O14Rik	15	40134365	40150010	+	2053	protein_coding	RIKEN cDNA 9330182O14 gene [Source:MGI Symbol;Acc:MGI:3045378]	-	0	0	0	0	0	3	0	0	0	0	0	0.0735406
ENSMUSG00000115149	3.72559	4.48701	12.0836	5.2793	0	7.39255	0.677228	0.610982	1	9330188P03Rik	14	105589476	105632054	+	4583	processed_transcript	RIKEN cDNA 9330188P03 gene [Source:MGI Symbol;Acc:MGI:2686435]	-	4	5	12	5	0	7	0.0386141	0.0462543	0.1275	0.0543966	0	0.0768675
ENSMUSG00000062704	10.2454	6.28182	6.0418	6.33516	3.1062	5.28039	0.617936	0.569548	1	9430002A10Rik	8	88174560	88175034	+	475	lincRNA	RIKEN cDNA 9430002A10 gene [Source:MGI Symbol;Acc:MGI:1924515]	-	11	7	6	6	3	5	1.02455	0.624793	0.615087	0.629809	0.312267	0.52975
ENSMUSG00000106913	0	0	0	2.11172	0	0	-2.01779	0.617202	1	9430007M09Rik	5	135264326	135265129	+	804	TEC	RIKEN cDNA 9430007M09 gene [Source:MGI Symbol;Acc:MGI:1924520]	-	0	0	0	2	0	0	0	0	0	0.12403	0	0
ENSMUSG00000059939	105.248	100.509	156.08	93.9715	85.9381	98.2153	0.378017	0.214886	0.516721	9430015G10Rik	4	156109982	156127265	+	3695	protein_coding	RIKEN cDNA 9430015G10 gene [Source:MGI Symbol;Acc:MGI:2444364]	-	113	112	155	89	83	93	1.35301	1.2851	2.04266	1.20096	1.11061	1.26667
ENSMUSG00000107709	1.86279	3.58961	1.00697	1.05586	0	2.11216	1.03489	0.632953	1	9430018G01Rik	6	43467979	43474318	+	3758	antisense	RIKEN cDNA 9430018G01 gene [Source:MGI Symbol;Acc:MGI:2442776]	-	2	4	1	1	0	2	0.0235456	0.0451269	0.0129575	0.0132677	0	0.0267835
ENSMUSG00000055216	14.9024	17.948	22.1533	11.6145	8.28319	19.0094	0.499011	0.486473	0.767232	9430025C20Rik	4	3806635	3808751	-	2115	pseudogene	RIKEN cDNA 9430025C20 gene [Source:MGI Symbol;Acc:MGI:3045277]	-	16	20	22	11	8	18	0.334692	0.400914	0.506514	0.259319	0.187016	0.428309
ENSMUSG00000113341	0	0	2.01393	0	0	0	1.7869	0.657539	1	9430031K09Rik	12	98762048	98762972	+	925	TEC	RIKEN cDNA 9430031K09 gene [Source:MGI Symbol;Acc:MGI:1924503]	-	0	0	2	0	0	0	0	0	0.105285	0	0	0
ENSMUSG00000102964	10.2454	8.07662	3.0209	13.7262	8.28319	14.7851	-0.780159	0.393535	0.6969	9430034N14Rik	1	156026223	156030007	-	3785	TEC	RIKEN cDNA 9430034N14 gene [Source:MGI Symbol;Acc:MGI:2444791]	-	11	9	3	13	8	14	0.128577	0.100811	0.0385953	0.171249	0.104501	0.186147
ENSMUSG00000097073	72.649	48.4597	35.2438	48.5695	63.1594	45.4114	-0.00601335	0.988827	0.996218	9430037G07Rik	9	88595325	88599516	-	3767	lincRNA	RIKEN cDNA 9430037G07 gene [Source:MGI Symbol;Acc:MGI:2444544]	-	78	54	35	46	61	43	0.916083	0.607757	0.45243	0.608855	0.800631	0.57447
ENSMUSG00000040139	70.7862	60.126	70.4877	123.536	65.2301	84.4863	-0.440397	0.216643	0.518917	9430038I01Rik	7	137375574	137410762	-	5752	protein_coding	RIKEN cDNA 9430038I01 gene [Source:MGI Symbol;Acc:MGI:1924502]	-	76	67	70	117	63	80	0.584562	0.493842	0.592595	1.01419	0.541527	0.699948
ENSMUSG00000102344	0	2.69221	0	0	1.0354	0	1.26252	0.752208	1	9430053O09Rik	16	77419251	77421820	-	2570	TEC	RIKEN cDNA 9430053O09 gene [Source:MGI Symbol;Acc:MGI:2442604]	-	0	3	0	0	1	0	0	0.0494903	0	0	0.0192382	0
ENSMUSG00000100632	0.931397	1.7948	2.01393	0	2.0708	0	1.18861	0.656719	1	9430060I03Rik	1	92933526	92950590	-	1689	antisense	RIKEN cDNA 9430060I03 gene [Source:MGI Symbol;Acc:MGI:3702484]	-	1	2	2	0	2	0	0.0261943	0.0502033	0.0576606	0	0.0585462	0
ENSMUSG00000104263	1.86279	0	5.03483	6.33516	7.24779	4.22431	-1.3842	0.346098	1	9430062P05Rik	9	90156460	90159804	-	3345	TEC	RIKEN cDNA 9430062P05 gene [Source:MGI Symbol;Acc:MGI:2441746]	-	2	0	5	6	7	4	0.0264527	0	0.0727868	0.0894348	0.103467	0.0601809
ENSMUSG00000108402	2.79419	5.38441	2.01393	0	1.0354	1.05608	2.28604	0.260914	1	9430064I24Rik	7	127800094	127802762	-	2669	TEC	RIKEN cDNA 9430064I24 gene [Source:MGI Symbol;Acc:MGI:3704302]	-	3	6	2	0	1	1	0.0497289	0.0953092	0.0364889	0	0.0185246	0.0188558
ENSMUSG00000097360	0	1.7948	1.00697	4.22344	4.1416	1.05608	-1.74578	0.382095	1	9430065F17Rik	13	67553035	67564010	+	2571	antisense	RIKEN cDNA 9430065F17 gene [Source:MGI Symbol;Acc:MGI:1924606]	-	0	2	1	4	4	1	0	0.0329807	0.0189399	0.0775728	0.076923	0.0195746
ENSMUSG00000094447	1.86279	0	0	0	0	0	1.68881	0.675885	1	9430069I07Rik	15	34349051	34357872	-	572	protein_coding	RIKEN cDNA 9430069I07 gene [Source:MGI Symbol;Acc:MGI:1924608]	-	2	0	0	0	0	0	0.154693	0	0	0	0	0
ENSMUSG00000085479	564.427	349.09	306.118	752.828	583.965	541.768	-0.622721	0.00632683	0.0583373	9430073C21Rik	11	67195680	67199234	-	2173	antisense	Riken cDNA 9430073C21 gene [Source:MGI Symbol;Acc:MGI:3699860]	-	606	389	304	713	564	513	12.3381	7.58965	6.81228	16.3599	12.8327	11.881
ENSMUSG00000112765	2.79419	2.69221	3.0209	0	0	4.22431	1.01176	0.625104	1	9430078K24Rik	12	79917019	79936264	-	1454	lincRNA	RIKEN cDNA 9430078K24 gene [Source:MGI Symbol;Acc:MGI:1924540]	-	3	3	3	0	0	4	0.0912836	0.087476	0.10047	0	0	0.138449
ENSMUSG00000111088	4.65698	0.897402	3.0209	4.22344	5.177	4.22431	-0.671411	0.631883	1	9430081H08Rik	9	44378633	44379450	-	818	TEC	RIKEN cDNA 9430081H08 gene [Source:MGI Symbol;Acc:MGI:1924680]	-	5	1	3	4	5	4	0.270429	0.0518297	0.178586	0.243814	0.302214	0.246094
ENSMUSG00000106164	6.51978	11.6662	4.02787	9.50273	9.31859	9.5047	-0.345347	0.715973	1	9430085M18Rik	5	101703586	101705850	+	1178	lincRNA	RIKEN cDNA 9430085M18 gene [Source:MGI Symbol;Acc:MGI:1924611]	-	7	13	4	9	9	9	0.262899	0.467875	0.165346	0.380933	0.377742	0.384496
ENSMUSG00000084808	325.058	294.348	232.609	377.998	308.549	364.347	-0.301707	0.136326	0.401742	9430091E24Rik	8	111128886	111145480	-	1211	processed_transcript	RIKEN cDNA 9430091E24 gene [Source:MGI Symbol;Acc:MGI:1924618]	-	349	328	231	358	298	345	12.7502	11.4832	9.28852	14.7398	12.1666	14.3374
ENSMUSG00000102267	0	3.58961	0	0	1.0354	0	1.67665	0.654681	1	9530003O04Rik	16	77654531	77655438	+	908	TEC	RIKEN cDNA 9530003O04 gene [Source:MGI Symbol;Acc:MGI:1924641]	-	0	4	0	0	1	0	0	0.18677	0	0	0.0544518	0
ENSMUSG00000112150	8.38257	0.897402	4.02787	4.22344	11.3894	4.22431	-0.578871	0.641995	1	9530018F02Rik	12	77236065	77238663	-	2599	bidirectional_promoter_lncRNA	RIKEN cDNA 9530018F02 gene [Source:MGI Symbol;Acc:MGI:1924652]	-	9	1	4	4	11	4	0.153205	0.0163127	0.0749432	0.076737	0.209259	0.0774548
ENSMUSG00000112041	308.292	309.604	206.428	360.048	324.08	289.365	-0.238785	0.273043	0.584224	9530020I12Rik	12	11185993	11204502	-	2284	lincRNA	RIKEN cDNA 9530020I12 gene [Source:MGI Symbol;Acc:MGI:1924692]	-	331	345	205	341	313	274	6.41162	6.40405	4.37055	7.44406	6.77558	6.03739
ENSMUSG00000097462	39.1187	11.6662	35.2438	42.2344	44.5222	43.2992	-0.599258	0.263479	0.57325	9530026P05Rik	6	92940329	93272979	+	5750	antisense	RIKEN cDNA 9530026P05 gene [Source:MGI Symbol;Acc:MGI:1924659]	-	42	13	35	40	43	41	0.32316	0.0958534	0.296401	0.346851	0.369742	0.358848
ENSMUSG00000097197	11.1768	7.17922	3.0209	1.05586	2.0708	7.39255	1.02665	0.420916	1	9530027J09Rik	X	48276792	48285426	-	1684	lincRNA	RIKEN cDNA 9530027J09 gene [Source:MGI Symbol;Acc:MGI:4820557]	-	12	8	3	1	2	7	0.315265	0.201409	0.0867477	0.029608	0.05872	0.209195
ENSMUSG00000086554	0	0	2.01393	1.05586	3.1062	2.11216	-1.66728	0.504039	1	9530034E10Rik	4	117975036	117993972	+	502	antisense	RIKEN cDNA 9530034E10 gene [Source:MGI Symbol;Acc:MGI:1925865]	-	0	0	2	1	3	2	0	0	0.194001	0.0993225	0.295472	0.200503
ENSMUSG00000087670	7.45118	3.58961	0	2.11172	0	1.05608	1.80756	0.382165	1	9530036M11Rik	6	54146887	54150937	-	1996	antisense	RIKEN cDNA 9530036M11 gene [Source:MGI Symbol;Acc:MGI:1925866]	-	8	4	0	2	0	1	0.177323	0.0849633	0	0.0499598	0	0.0252136
ENSMUSG00000086047	0.931397	2.69221	3.0209	7.39102	8.28319	0	-1.24104	0.435153	1	9530046B11Rik	5	117115218	117118723	+	1157	antisense	RIKEN cDNA 9530046B11 gene [Source:MGI Symbol;Acc:MGI:1925671]	-	1	3	3	7	8	0	0.0382387	0.109931	0.12626	0.301659	0.341865	0
ENSMUSG00000112999	0	0	3.0209	0	0	0	2.37544	0.551579	1	9530050K03Rik	12	100079519	100080817	-	1299	processed_pseudogene	RIKEN cDNA 9530050K03 gene [Source:MGI Symbol;Acc:MGI:1925871]	-	0	0	3	0	0	0	0	0	0.112458	0	0	0
ENSMUSG00000085982	0.931397	0.897402	3.0209	5.2793	6.2124	1.05608	-1.38355	0.399093	1	9530051G07Rik	X	153037629	153072915	+	4414	processed_transcript	RIKEN cDNA 9530051G07 gene [Source:MGI Symbol;Acc:MGI:2442715]	-	1	1	3	5	6	1	0.0100231	0.00960505	0.0330954	0.0564793	0.0672074	0.0114015
ENSMUSG00000097858	0	6.28182	0	2.11172	0	2.11216	0.581635	0.816035	1	9530052C20Rik	3	142882495	142892921	+	1372	lincRNA	RIKEN cDNA 9530052C20 gene [Source:MGI Symbol;Acc:MGI:2443632]	-	0	7	0	2	0	2	0	0.21631	0	0.0726821	0	0.0733619
ENSMUSG00000096938	12.1082	7.17922	2.01393	7.39102	9.31859	2.11216	0.181684	0.873649	1	9530052E02Rik	8	11007850	11054541	+	1849	processed_transcript	RIKEN cDNA 9530052E02 gene [Source:MGI Symbol;Acc:MGI:3588277]	-	13	8	2	7	9	2	0.311059	0.183436	0.052671	0.188761	0.24066	0.0544362
ENSMUSG00000078776	5.58838	3.58961	2.01393	1.05586	1.0354	1.05608	1.83257	0.300122	1	9530053A07Rik	7	28129466	28164811	+	11843	protein_coding	RIKEN cDNA 9530053A07 gene [Source:MGI Symbol;Acc:MGI:2442118]	-	6	4	2	1	1	1	0.0224143	0.0143196	0.00822332	0.00421007	0.00417481	0.00424945
ENSMUSG00000045345	0	0	0	2.11172	2.0708	1.05608	-3.32993	0.293068	1	9530056K15Rik	5	143397248	143399563	-	2316	TEC	RIKEN cDNA 9530056K15 gene [Source:MGI Symbol;Acc:MGI:2444456]	-	0	0	0	2	2	1	0	0	0	0.0430569	0.0426963	0.0217298
ENSMUSG00000108030	13.971	5.38441	12.0836	34.8434	12.4248	9.5047	-0.854883	0.293951	0.606266	9530062K07Rik	6	116199408	116207993	-	787	bidirectional_promoter_lncRNA	RIKEN cDNA 9530062K07 gene [Source:MGI Symbol;Acc:MGI:1925989]	-	15	6	12	33	12	9	0.843243	0.323228	0.742481	2.09069	0.753885	0.575523
ENSMUSG00000036275	1336.55	1521.99	1490.31	1413.8	1461.98	1594.68	-0.0397862	0.750257	0.909653	9530068E07Rik	11	52396428	52408728	+	3296	protein_coding	RIKEN cDNA 9530068E07 gene [Source:MGI Symbol;Acc:MGI:2654705]	-	1435	1696	1480	1339	1412	1510	19.262	21.8158	21.8652	20.2556	21.181	23.056
ENSMUSG00000036411	14.9024	18.8454	23.1602	21.1172	16.5664	24.2898	-0.124199	0.842142	0.951439	9530077C05Rik	9	22411513	22444681	+	4856	protein_coding	RIKEN cDNA 9530077C05 gene [Source:MGI Symbol;Acc:MGI:1915533]	-	16	21	23	20	16	23	0.145773	0.183346	0.230636	0.205354	0.162907	0.238366
ENSMUSG00000109268	0	0.897402	0	0	0	1.05608	-0.151988	0.970288	1	9530078K11Rik	7	92902179	92902872	+	694	TEC	RIKEN cDNA 9530078K11 gene [Source:MGI Symbol;Acc:MGI:1925814]	-	0	1	0	0	0	1	0	0.0610903	0	0	0	0.0725162
ENSMUSG00000044125	1.86279	5.38441	1.00697	2.11172	6.2124	3.16823	-0.470136	0.754968	1	9530080O11Rik	4	95959715	95967655	-	1725	processed_transcript	RIKEN cDNA 9530080O11 gene [Source:MGI Symbol;Acc:MGI:2441751]	-	2	6	1	2	6	3	0.0512952	0.147467	0.0282286	0.0578086	0.171973	0.0875239
ENSMUSG00000097006	67.0606	88.8428	64.4459	98.1949	98.3629	86.5984	-0.360451	0.263042	0.572513	9530082P21Rik	17	23743234	23754065	+	4842	antisense	RIKEN cDNA 9530082P21 gene [Source:MGI Symbol;Acc:MGI:3603340]	-	72	99	64	93	95	82	0.657875	0.866847	0.643627	0.957656	0.970057	0.852283
ENSMUSG00000107742	5.58838	10.7688	7.04877	21.1172	12.4248	6.33647	-0.766536	0.388504	0.692649	9530085L11Rik	8	13285352	13287466	-	2115	TEC	RIKEN cDNA 9530085L11 gene [Source:MGI Symbol;Acc:MGI:2443889]	-	6	12	7	20	12	6	0.12551	0.240549	0.161163	0.471488	0.280523	0.14277
ENSMUSG00000108076	0	2.69221	0	4.22344	1.0354	0	-0.952289	0.730667	1	9530086O07Rik	6	101285826	101288510	-	2685	TEC	RIKEN cDNA 9530086O07 gene [Source:MGI Symbol;Acc:MGI:1925991]	-	0	3	0	4	1	0	0	0.0473706	0	0.0742792	0.0184142	0
ENSMUSG00000106371	0	0	0	0	2.0708	0	-1.99325	0.621679	1	9530097N15Rik	3	104078435	104079502	-	1068	sense_intronic	RIKEN cDNA 9530097N15 gene [Source:MGI Symbol;Acc:MGI:1925995]	-	0	0	0	0	2	0	0	0	0	0	0.0925885	0
ENSMUSG00000097825	0.931397	1.7948	0	0	2.0708	0	0.400546	0.904642	1	9630001P10Rik	5	45638699	45645469	+	4765	antisense	RIKEN cDNA 9630001P10 gene [Source:MGI Symbol;Acc:MGI:2441755]	-	1	2	0	0	2	0	0.00928481	0.017795	0	0	0.0207523	0
ENSMUSG00000114028	0	5.38441	0	0	1.0354	3.16823	0.365582	0.887976	1	9630002D21Rik	12	71577748	71718696	+	3325	lincRNA	RIKEN cDNA 9630002D21 gene [Source:MGI Symbol;Acc:MGI:2442274]	-	0	6	0	0	1	3	0	0.0765053	0	0	0.0148699	0.0454071
ENSMUSG00000059027	14.9024	6.28182	19.1324	13.7262	4.1416	12.6729	0.398262	0.646824	0.860301	9630013D21Rik	4	109651529	109657853	-	3142	processed_transcript	RIKEN cDNA 9630013D21 gene [Source:MGI Symbol;Acc:MGI:2442649]	-	16	7	19	13	4	12	0.225294	0.0944547	0.29446	0.206295	0.0629437	0.192207
ENSMUSG00000086359	20.4907	7.17922	8.05573	2.11172	9.31859	8.44863	0.845561	0.390644	0.694042	9630013K17Rik	11	63964226	63968040	+	1072	antisense	RIKEN cDNA 9630013K17 gene [Source:MGI Symbol;Acc:MGI:1926133]	-	22	8	8	2	9	8	0.907954	0.316393	0.363391	0.0930222	0.415094	0.375569
ENSMUSG00000114284	0.931397	0	1.00697	5.2793	2.0708	0	-1.93469	0.427798	1	9630015K15Rik	14	64116314	64127605	+	572	antisense	RIKEN cDNA 9630015K15 gene [Source:MGI Symbol;Acc:MGI:1925819]	-	1	0	1	5	2	0	0.0773464	0	0.08513	0.435838	0.172875	0
ENSMUSG00000051295	0	2.69221	1.00697	0	2.0708	0	0.836318	0.788756	1	9630028B13Rik	1	185429357	185441819	-	3406	antisense	RIKEN cDNA 9630028B13 gene [Source:MGI Symbol;Acc:MGI:2442281]	-	0	3	1	0	2	0	0	0.0373429	0.0142966	0	0.0290324	0
ENSMUSG00000085631	0	0	7.04877	0	0	0	3.60123	0.304326	1	9630028H03Rik	2	135325447	135583584	-	3639	antisense	RIKEN cDNA 9630028H03 gene [Source:MGI Symbol;Acc:MGI:2444526]	-	0	0	7	0	0	0	0	0	0.0936688	0	0	0
ENSMUSG00000057710	0	0	0	0	0	2.11216	-2.01805	0.617155	1	9630041A04Rik	9	101861841	101943228	+	1784	protein_coding	RIKEN cDNA 9630041A04 gene [Source:MGI Symbol;Acc:MGI:3045242]	-	0	0	0	0	0	2	0	0	0	0	0	0.0564196
ENSMUSG00000115275	0.931397	0	0	0	2.0708	4.22431	-2.63301	0.360444	1	9630050E16Rik	14	45484645	45492085	-	7441	TEC	RIKEN cDNA 9630050E16 gene [Source:MGI Symbol;Acc:MGI:2443518]	-	1	0	0	0	2	4	0.00594572	0	0	0	0.0132891	0.0270535
ENSMUSG00000099552	0	5.38441	0	0	4.1416	6.33647	-0.949534	0.657515	1	9830004L10Rik	1	80184719	80192073	+	2333	lincRNA	RIKEN cDNA 9830004L10 gene [Source:MGI Symbol;Acc:MGI:3642808]	-	0	6	0	0	4	6	0	0.109036	0	0	0.0847703	0.129429
ENSMUSG00000073386	0	1.7948	0	2.11172	0	0	-0.223497	0.95544	1	9830107B12Rik	17	48125605	48146268	-	3691	protein_coding	RIKEN cDNA 9830107B12 gene [Source:MGI Symbol;Acc:MGI:3608415]	-	0	2	0	2	0	0	0	0.022973	0	0.027017	0	0
ENSMUSG00000087528	87.5513	72.6896	55.3832	112.977	84.9027	54.9161	-0.228318	0.543984	0.803955	9830144P21Rik	2	129205958	129230579	-	4889	processed_transcript	RIKEN cDNA 9830144P21 gene [Source:MGI Symbol;Acc:MGI:3041171]	-	94	81	55	107	82	52	0.850636	0.70242	0.547799	1.09123	0.829263	0.535276
ENSMUSG00000096052	0	0.897402	0	0	4.1416	0	-2.03059	0.576006	1	9930004E17Rik	14	26670010	26670507	+	498	antisense	RIKEN cDNA 9930004E17 gene [Source:MGI Symbol;Acc:MGI:3603579]	-	0	1	0	0	4	0	0	0.0851339	0	0	0.397127	0
ENSMUSG00000044551	6.51978	22.4351	10.0697	7.39102	8.28319	8.44863	0.696778	0.432472	0.728501	9930012K11Rik	14	70154405	70159502	-	2588	protein_coding	RIKEN cDNA 9930012K11 gene [Source:MGI Symbol;Acc:MGI:2145726]	-	7	25	10	7	8	8	0.119666	0.409551	0.188154	0.134861	0.152835	0.155568
ENSMUSG00000097493	13.0396	26.9221	22.1533	42.2344	31.062	21.1216	-0.603642	0.301882	0.61496	9930014A18Rik	15	60822271	60831793	+	7043	processed_transcript	RIKEN cDNA 9930014A18 gene [Source:MGI Symbol;Acc:MGI:2444091]	-	14	30	22	40	30	20	0.087944	0.180591	0.152105	0.283174	0.210602	0.142911
ENSMUSG00000115276	10.2454	13.461	10.0697	8.44688	9.31859	20.0655	-0.161822	0.842376	0.951439	9930017N22Rik	15	34126944	34130688	+	3745	TEC	RIKEN cDNA 9930017N22 gene [Source:MGI Symbol;Acc:MGI:2443961]	-	11	15	10	8	9	19	0.12995	0.169813	0.130025	0.10651	0.11882	0.255327
ENSMUSG00000046138	570.946	521.391	620.291	721.152	665.762	539.656	-0.170251	0.306952	0.619787	9930021J03Rik	19	29714402	29805989	-	8134	protein_coding	RIKEN cDNA 9930021J03 gene [Source:MGI Symbol;Acc:MGI:2444398]	-	613	581	616	683	643	511	3.3342	3.02833	3.6877	4.18666	3.90845	3.16163
ENSMUSG00000111131	0	0	2.01393	0	0	1.05608	0.825122	0.837803	1	9930024M15Rik	10	41826538	41829121	+	2584	TEC	RIKEN cDNA 9930024M15 gene [Source:MGI Symbol;Acc:MGI:3026920]	-	0	0	2	0	0	1	0	0	0.0376891	0	0	0.0194761
ENSMUSG00000042976	12.1082	12.5636	5.03483	0	14.4956	10.5608	0.247189	0.824861	1	9930038B18Rik	12	8873187	8893473	-	3966	lincRNA	RIKEN cDNA 9930038B18 gene [Source:MGI Symbol;Acc:MGI:2442156]	-	13	14	5	0	14	10	0.14502	0.149661	0.0613898	0	0.174531	0.126894
ENSMUSG00000044730	215.153	175.891	176.219	148.876	155.31	186.926	0.208214	0.381547	0.685947	9930104L06Rik	4	124937048	124944656	+	5592	protein_coding	RIKEN cDNA 9930104L06 gene [Source:MGI Symbol;Acc:MGI:3041172]	-	231	196	175	141	150	177	1.8276	1.48601	1.52388	1.2572	1.32624	1.59294
ENSMUSG00000100217	6.51978	1.7948	1.00697	0	11.3894	0	-0.288914	0.876818	1	9930111H07Rik	1	85775271	85784694	+	821	lincRNA	RIKEN cDNA 9930111H07 gene [Source:MGI Symbol;Acc:MGI:1925012]	-	7	2	1	0	11	0	0.377217	0.103281	0.0593111	0	0.662442	0
ENSMUSG00000069893	39.1187	20.6403	34.2369	23.2289	60.0532	51.7478	-0.52442	0.315656	0.630083	9930111J21Rik1	11	48946150	48979398	-	4895	protein_coding	RIKEN cDNA 9930111J21 gene 1 [Source:MGI Symbol;Acc:MGI:3041173]	-	42	23	34	22	58	49	0.379606	0.199208	0.338224	0.224089	0.585833	0.503777
ENSMUSG00000069892	163.926	94.2272	169.17	196.39	290.947	185.87	-0.657357	0.0231467	0.137291	9930111J21Rik2	11	49015874	49051242	-	7017	protein_coding	RIKEN cDNA 9930111J21 gene 2 [Source:MGI Symbol;Acc:MGI:3711310]	-	176	105	168	186	281	176	1.10968	0.63441	1.16583	1.32164	1.97995	1.26228
ENSMUSG00000108120	4.65698	4.48701	5.03483	4.22344	0	0	1.74959	0.329775	1	9930120I10Rik	6	87805472	87806336	-	865	TEC	RIKEN cDNA 9930120I10 gene [Source:MGI Symbol;Acc:MGI:1924996]	-	5	5	5	4	0	0	0.255735	0.245068	0.28147	0.230566	0	0
ENSMUSG00000110357	61.4722	67.3052	46.3205	63.3516	59.0178	48.5796	0.0361631	0.92483	0.979959	A030001D20Rik	7	45635680	45638765	-	1542	antisense	RIKEN cDNA A030001D20 gene [Source:MGI Symbol;Acc:MGI:3696869]	-	66	75	46	60	57	46	1.89363	2.0621	1.45262	1.94007	1.82763	1.5013
ENSMUSG00000113880	0	0.897402	0	2.11172	0	12.6729	-3.86414	0.0926982	1	A030005L19Rik	1	82913325	82914130	+	806	protein_coding	RIKEN cDNA A030005L19 gene [Source:MGI Symbol;Acc:MGI:1925172]	-	0	1	0	2	0	12	0	0.0526013	0	0.123722	0	0.749274
ENSMUSG00000113973	0	3.58961	0	0	1.0354	0	1.67665	0.654681	1	A030014E15Rik	1	82924917	82925712	+	796	protein_coding	RIKEN cDNA A030014E15 gene [Source:MGI Symbol;Acc:MGI:1925167]	-	0	4	0	0	1	0	0	0.213049	0	0	0.0621134	0
ENSMUSG00000069136	0	1.7948	3.0209	0	0	0	3.05418	0.397745	1	A130006I12Rik	2	22895321	22895736	-	408	pseudogene	RIKEN cDNA A130006I12 gene [Source:MGI Symbol;Acc:MGI:2441774]	-	0	2	3	0	0	0	0	0.207827	0.358047	0	0	0
ENSMUSG00000079144	148.092	69.9974	94.6548	139.373	118.036	104.552	-0.21108	0.524737	0.792947	A130010J15Rik	1	193168046	193177832	+	4403	protein_coding	RIKEN cDNA A130010J15 gene [Source:MGI Symbol;Acc:MGI:2441776]	-	159	78	94	132	114	99	1.59766	0.751066	1.03958	1.49478	1.28013	1.13157
ENSMUSG00000112822	0	0	0	0	2.0708	0	-1.99325	0.621679	1	A130012E19Rik	10	115394750	115397884	+	3135	TEC	RIKEN cDNA A130012E19 gene [Source:MGI Symbol;Acc:MGI:2443640]	-	0	0	0	0	2	0	0	0	0	0	0.0315421	0
ENSMUSG00000097944	23.2849	36.7935	35.2438	41.1785	68.3363	42.2431	-0.67159	0.151528	0.42579	A130014A01Rik	8	120101582	120103904	+	2323	bidirectional_promoter_lncRNA	RIKEN cDNA A130014A01 gene [Source:MGI Symbol;Acc:MGI:3028043]	-	25	41	35	39	66	40	0.476131	0.748284	0.733665	0.83708	1.40473	0.866573
ENSMUSG00000097643	0.931397	6.28182	4.02787	4.22344	6.2124	3.16823	-0.274176	0.839453	1	A130051J06Rik	15	95787856	95791642	-	2618	antisense	RIKEN cDNA A130051J0 gene [Source:MGI Symbol;Acc:MGI:3642574]	-	1	7	4	4	6	3	0.0168992	0.11336	0.0743994	0.0761801	0.113313	0.0576695
ENSMUSG00000104291	7.45118	4.48701	10.0697	1.05586	6.2124	4.22431	0.933063	0.436657	1	A130071D04Rik	1	138161820	138167683	-	5864	TEC	RIKEN cDNA A130071D04 gene [Source:MGI Symbol;Acc:MGI:2444749]	-	8	5	10	1	6	4	0.0603576	0.03615	0.0830395	0.00850271	0.0505889	0.034329
ENSMUSG00000112095	8.38257	0	6.0418	0	0	3.16823	2.18749	0.294619	1	A130077B15Rik	10	122565023	122569891	-	2547	lincRNA	RIKEN cDNA A130077B15 gene [Source:MGI Symbol;Acc:MGI:2441782]	-	9	0	6	0	0	3	0.156333	0	0.11471	0	0	0.0592771
ENSMUSG00000022347	2.79419	1.7948	0	2.11172	4.1416	5.28039	-1.31894	0.445922	1	A1bg	15	60896859	60923012	-	2400	protein_coding	alpha-1-B glycoprotein [Source:MGI Symbol;Acc:MGI:2152878]	-	3	2	0	2	4	5	0.0553027	0.0353306	0	0.0415499	0.0824038	0.104846
ENSMUSG00000052595	0	0	0	2.11172	8.28319	0	-4.31927	0.114124	1	A1cf	19	31868764	31948573	+	3349	protein_coding	APOBEC1 complementation factor [Source:MGI Symbol;Acc:MGI:1917115]	-	0	0	0	2	8	0	0	0	0	0.029776	0.118106	0
ENSMUSG00000105891	0	1.7948	0	0	0	0	1.64231	0.684635	1	A230001M10Rik	3	102262405	102445132	+	2310	lincRNA	RIKEN cDNA A230001M10 gene [Source:MGI Symbol;Acc:MGI:2443043]	-	0	2	0	0	0	0	0	0.0367071	0	0	0	0
ENSMUSG00000087612	2.79419	0.897402	0	0	2.0708	0	0.834038	0.789407	1	A230005M16Rik	2	25705850	25709716	-	1778	antisense	RIKEN cDNA A230005M16 gene [Source:MGI Symbol;Acc:MGI:3603401]	-	3	1	0	0	2	0	0.0746493	0.0238452	0	0	0.0556156	0
ENSMUSG00000089633	27.9419	31.4091	13.0906	47.5137	19.6726	30.6263	-0.429238	0.467155	0.753286	A230009B12Rik	17	10456216	10493057	+	3123	antisense	RIKEN cDNA A230009B12 gene [Source:MGI Symbol;Acc:MGI:2442666]	-	30	35	13	45	19	29	0.424996	0.475147	0.202698	0.718442	0.300801	0.467327
ENSMUSG00000097845	2.79419	1.7948	0	0	2.0708	2.11216	0.139089	0.953587	1	A230020J21Rik	1	191025350	191029781	+	1650	antisense	RIKEN cDNA A230020J21 gene [Source:MGI Symbol;Acc:MGI:3704207]	-	3	2	0	0	2	2	0.0804402	0.0513899	0	0	0.05993	0.0610015
ENSMUSG00000096960	3.72559	3.58961	0	0	2.0708	1.05608	1.2291	0.588753	1	A230028O05Rik	16	25059639	25069058	+	2793	lincRNA	RIKEN cDNA A230028O05 gene [Source:MGI Symbol;Acc:MGI:2442126]	-	4	4	0	0	2	1	0.0633614	0.0607185	0	0	0.0354044	0.0180187
ENSMUSG00000038884	120.15	139.097	135.94	115.089	154.274	102.44	0.0876224	0.75279	0.911117	A230050P20Rik	9	20868642	20874307	+	3417	protein_coding	RIKEN cDNA A230050P20 gene [Source:MGI Symbol;Acc:MGI:2441788]	-	129	155	135	109	149	97	1.67025	1.92317	1.92383	1.5905	2.15595	1.42864
ENSMUSG00000020887	8.38257	1.7948	0	0	2.0708	2.11216	1.28472	0.530646	1	A230052G05Rik	8	70863127	70865428	+	2302	TEC	RIKEN cDNA A230052G05 gene [Source:MGI Symbol;Acc:MGI:3045239]	-	9	2	0	0	2	2	0.172971	0.0368347	0	0	0.0429559	0.0437239
ENSMUSG00000087178	21.4221	16.1532	21.1463	29.5641	44.5222	19.0094	-0.666566	0.254745	0.563142	A230056P14Rik	7	55962531	55980868	+	2354	processed_transcript	RIKEN cDNA A230056P14 gene [Source:MGI Symbol;Acc:MGI:2444856]	-	23	18	21	28	43	18	0.432272	0.324189	0.434402	0.593066	0.903151	0.384823
ENSMUSG00000109394	0	4.48701	0	1.05586	0	0	1.99817	0.568872	1	A230057D06Rik	7	61704519	61928690	-	11357	lincRNA	RIKEN cDNA A230057D06 gene [Source:MGI Symbol;Acc:MGI:2442922]	-	0	5	0	1	0	0	0	0.0186654	0	0.00439024	0	0
ENSMUSG00000087627	0	0	0	0	0	2.11216	-2.01805	0.617155	1	A230059L01Rik	1	146802965	146807340	-	4376	processed_transcript	RIKEN cDNA A230059L01 gene [Source:MGI Symbol;Acc:MGI:2443688]	-	0	0	0	0	0	2	0	0	0	0	0	0.023001
ENSMUSG00000097692	2.79419	0	0	3.16758	0	0	-0.177279	0.958207	1	A230060F14Rik	10	86020441	86022329	-	1889	antisense	RIKEN cDNA A230060F14 gene [Source:MGI Symbol;Acc:MGI:3642156]	-	3	0	0	3	0	0	0.0702628	0	0	0.0791846	0	0
ENSMUSG00000092071	0	0.897402	7.04877	0	0	2.11216	1.9079	0.46332	1	A230065N10Rik	7	89632097	89633124	-	1028	antisense	RIKEN cDNA A230065N10 gene [Source:MGI Symbol;Acc:MGI:3642744]	-	0	1	7	0	0	2	0	0.0412419	0.331576	0	0	0.097911
ENSMUSG00000086877	53.0896	46.6649	32.2229	50.6813	57.9824	42.2431	-0.191762	0.653271	0.8633	A230072C01Rik	X	20961684	20986737	+	1581	processed_transcript	RIKEN cDNA A230072C01 gene [Source:MGI Symbol;Acc:MGI:2444644]	-	57	52	32	48	56	40	1.59507	1.39445	0.985591	1.51377	1.75128	1.27328
ENSMUSG00000084771	6.51978	1.7948	4.02787	4.22344	0	2.11216	0.963167	0.559499	1	A230072E10Rik	X	151291974	151344846	-	6252	antisense	RIKEN cDNA A230072E10 gene [Source:MGI Symbol;Acc:MGI:3603753]	-	7	2	4	4	0	2	0.0495353	0.0135626	0.0311544	0.0319001	0	0.0160992
ENSMUSG00000100600	0	0	0	0	0	2.11216	-2.01805	0.617155	1	A230077H06Rik	7	40818476	40900937	-	5229	antisense	RIKEN cDNA A230077H06 gene [Source:MGI Symbol;Acc:MGI:2443592]	-	0	0	0	0	0	2	0	0	0	0	0	0.0192489
ENSMUSG00000055818	0.931397	6.28182	12.0836	11.6145	12.4248	2.11216	-0.444187	0.700477	1	A230083G16Rik	6	124916863	124925844	+	991	antisense	RIKEN cDNA A230083G16 gene [Source:MGI Symbol;Acc:MGI:3045289]	-	1	7	12	11	12	2	0.0446439	0.299472	0.589639	0.55344	0.598695	0.101567
ENSMUSG00000085482	1.86279	6.28182	2.01393	1.05586	4.1416	4.22431	0.113267	0.940131	1	A230083N12Rik	4	74250324	74251714	-	572	antisense	RIKEN cDNA A230083N12 gene [Source:MGI Symbol;Acc:MGI:3698879]	-	2	7	2	1	4	4	0.154693	0.518841	0.17026	0.0871676	0.34575	0.351932
ENSMUSG00000110047	0	0	1.00697	0	2.0708	4.22431	-2.63301	0.358735	1	A230085B16Rik	8	55055874	55057729	+	1856	TEC	RIKEN cDNA A230085B16 gene [Source:MGI Symbol;Acc:MGI:3045287]	-	0	0	1	0	2	4	0	0	0.0262362	0	0.0532783	0.108462
ENSMUSG00000087026	7.45118	4.48701	5.03483	0	0	1.05608	3.91204	0.0435248	1	A230103J11Rik	8	85053160	85060460	-	2132	processed_transcript	RIKEN cDNA A230103J11 gene [Source:MGI Symbol;Acc:MGI:2444082]	-	8	5	5	0	0	1	0.166012	0.0994294	0.114199	0	0	0.0236052
ENSMUSG00000109122	1.86279	0	0	0	0	0	1.68881	0.675885	1	A230103L15Rik	7	59327318	59331189	-	3872	TEC	RIKEN cDNA A230103L15 gene [Source:MGI Symbol;Acc:MGI:1925005]	-	2	0	0	0	0	0	0.0228523	0	0	0	0	0
ENSMUSG00000097292	4.65698	5.38441	10.0697	12.6703	2.0708	7.39255	-0.140873	0.897043	1	A230107N01Rik	13	84219581	84222175	-	2558	antisense	RIKEN cDNA A230107N01 gene [Source:MGI Symbol;Acc:MGI:2445042]	-	5	6	10	12	2	7	0.086478	0.0994449	0.190361	0.233901	0.038657	0.137718
ENSMUSG00000087125	0	0.897402	1.00697	3.16758	0	0	-0.735624	0.823516	1	A230108P19Rik	2	6193251	6321611	+	2500	antisense	RIKEN cDNA A230108P19 gene [Source:MGI Symbol;Acc:MGI:2443444]	-	0	1	1	3	0	0	0	0.0169587	0.0194778	0.0598319	0	0
ENSMUSG00000030111	6.51978	0	6.0418	0	0	0	4.43747	0.0807714	1	A2m	6	121635376	121679227	+	7021	protein_coding	alpha-2-macroglobulin [Source:MGI Symbol;Acc:MGI:2449119]	-	7	0	6	0	0	0	0.0441098	0	0.0416132	0	0	0
ENSMUSG00000047228	0	0	0	2.11172	0	0	-2.01779	0.617202	1	A2ml1	6	128539821	128581608	-	7753	protein_coding	alpha-2-macroglobulin like 1 [Source:MGI Symbol;Acc:MGI:3039594]	-	0	0	0	2	0	0	0	0	0	0.0128621	0	0
ENSMUSG00000097915	2.79419	6.28182	10.0697	10.5586	21.7434	12.6729	-1.23802	0.1668	0.447868	A330009N23Rik	15	101221195	101225186	-	1772	antisense	RIKEN cDNA A330009N23 gene [Source:MGI Symbol;Acc:MGI:2443491]	-	3	7	10	10	21	12	0.074902	0.167481	0.274799	0.281376	0.585941	0.34081
ENSMUSG00000104093	0	0	0	0	0	2.11216	-2.01805	0.617155	1	A330015K06Rik	3	65133060	65302685	-	6190	antisense	RIKEN cDNA A330015K06 gene [Source:MGI Symbol;Acc:MGI:2443553]	-	0	0	0	0	0	2	0	0	0	0	0	0.0162605
ENSMUSG00000096929	164.857	193.839	148.024	195.334	164.628	178.477	-0.0864775	0.715736	0.894162	A330023F24Rik	1	194976375	195037904	+	9354	processed_transcript	RIKEN cDNA A330023F24 gene [Source:MGI Symbol;Acc:MGI:2443958]	-	177	216	147	185	159	169	0.837167	0.979013	0.765242	0.986111	0.840423	0.909251
ENSMUSG00000097591	0	0.897402	1.00697	1.05586	3.1062	0	-1.13326	0.688861	1	A330032B11Rik	19	37173843	37196541	+	1919	lincRNA	RIKEN cDNA A330032B11 gene [Source:MGI Symbol;Acc:MGI:2443002]	-	0	1	1	1	3	0	0	0.0220931	0.0253749	0.0259822	0.0772938	0
ENSMUSG00000085615	7.45118	11.6662	14.0975	13.7262	10.354	4.22431	0.229156	0.796443	0.931676	A330035P11Rik	14	122103430	122106974	-	3203	lincRNA	RIKEN cDNA A330035P11 gene [Source:MGI Symbol;Acc:MGI:2442610]	-	8	13	14	13	10	4	0.110502	0.172075	0.212838	0.202366	0.154362	0.0628489
ENSMUSG00000086213	4.65698	1.7948	6.0418	1.05586	3.1062	0	1.57908	0.367923	1	A330040F15Rik	19	12517915	12596566	-	2323	processed_transcript	RIKEN cDNA A330040F15 gene [Source:MGI Symbol;Acc:MGI:3698434]	-	5	2	6	1	3	0	0.0952263	0.0365017	0.125771	0.0214636	0.0638514	0
ENSMUSG00000087466	2.79419	0.897402	0	8.44688	6.2124	5.28039	-2.42071	0.113548	1	A330041J22Rik	9	86695460	86701253	+	1825	antisense	RIKEN cDNA A330041J22 gene [Source:MGI Symbol;Acc:MGI:2442269]	-	3	1	0	8	6	5	0.0727268	0.0232311	0	0.218564	0.16255	0.13788
ENSMUSG00000097868	4.65698	8.07662	1.00697	9.50273	13.4602	6.33647	-1.08326	0.322332	1	A330069E16Rik	2	91237146	91238352	+	887	lincRNA	RIKEN cDNA A330069E16 gene [Source:MGI Symbol;Acc:MGI:3583899]	-	5	9	1	9	13	6	0.249392	0.430181	0.0548978	0.505906	0.724633	0.340426
ENSMUSG00000103181	2.79419	0	1.00697	0	1.0354	1.05608	0.859526	0.763681	1	A330069K06Rik	3	80054892	80213085	+	917	lincRNA	RIKEN cDNA A330069K06 gene [Source:MGI Symbol;Acc:MGI:2685464]	-	3	0	1	0	1	1	0.14474	0	0.0531018	0	0.0539174	0.0548814
ENSMUSG00000097960	55.8838	50.2545	33.2299	61.2398	68.3363	103.496	-0.739642	0.0650065	0.260136	A330074K22Rik	8	120204434	120228230	-	2489	lincRNA	RIKEN cDNA A330074K22 gene [Source:MGI Symbol;Acc:MGI:3045392]	-	60	56	33	58	66	98	1.0665	0.953883	0.645606	1.16186	1.31104	1.98151
ENSMUSG00000113186	0	0	0	10.5586	0	1.05608	-4.47788	0.0951616	1	A330076C08Rik	13	44185760	44216487	-	6641	lincRNA	RIKEN cDNA A330076C08 gene [Source:MGI Symbol;Acc:MGI:2443693]	-	0	0	0	10	0	1	0	0	0	0.0750789	0	0.00757811
ENSMUSG00000114210	1.86279	0	0	0	0	0	1.68881	0.675885	1	A330084C13Rik	18	64886726	64888491	-	1180	antisense	RIKEN cDNA A330084C13 gene [Source:MGI Symbol;Acc:MGI:2685802]	-	2	0	0	0	0	0	0.0749867	0	0	0	0	0
ENSMUSG00000100111	0	0	3.0209	0	0	0	2.37544	0.551579	1	A330087D11Rik	7	29568903	29573928	-	1334	lincRNA	RIKEN cDNA A330087D11 gene [Source:MGI Symbol;Acc:MGI:3028066]	-	0	0	3	0	0	0	0	0	0.109508	0	0	0
ENSMUSG00000098284	0	0.897402	0	0	1.0354	1.05608	-1.04392	0.795724	1	A330093E20Rik	18	45683487	45896509	-	2366	antisense	RIKEN cDNA A330093E20 gene [Source:MGI Symbol;Acc:MGI:2147325]	-	0	1	0	0	1	1	0	0.0179191	0	0	0.020897	0.0212706
ENSMUSG00000097666	29.8047	31.4091	31.216	53.8488	42.4514	47.5235	-0.637736	0.150845	0.425063	A330094K24Rik	18	77729681	77733470	-	1027	lincRNA	RIKEN cDNA A330094K24 gene [Source:MGI Symbol;Acc:MGI:1924343]	-	32	35	31	51	41	45	1.37853	1.44487	1.46984	2.476	1.97384	2.20514
ENSMUSG00000086363	2.79419	1.7948	2.01393	4.22344	2.0708	8.44863	-1.158	0.42185	1	A330102I10Rik	13	29014399	29040336	+	1772	lincRNA	RIKEN cDNA A330102I10 gene [Source:MGI Symbol;Acc:MGI:1925170]	-	3	2	2	4	2	8	0.074902	0.0478518	0.0549598	0.112551	0.0558039	0.227207
ENSMUSG00000028794	4.65698	5.38441	6.0418	11.6145	11.3894	11.6169	-1.10732	0.233556	1	A3galt2	4	128755364	128769298	+	3588	protein_coding	alpha 1,3-galactosyltransferase 2 (isoglobotriaosylceramide synthase) [Source:MGI Symbol;Acc:MGI:2685279]	-	5	6	6	11	11	11	0.0616529	0.0708975	0.0814287	0.152859	0.151579	0.154289
ENSMUSG00000047613	223.535	282.682	220.526	240.736	281.629	211.216	-0.0129715	0.952881	0.988185	A430005L14Rik	4	153957237	153961925	+	1552	protein_coding	RIKEN cDNA A430005L14 gene [Source:MGI Symbol;Acc:MGI:2140680]	-	240	315	219	228	272	200	6.84157	8.605	6.87118	7.32478	8.66514	6.48534
ENSMUSG00000104432	1.86279	0	0	0	0	0	1.68881	0.675885	1	A430027C01Rik	9	72011376	72013019	-	1644	TEC	RIKEN cDNA A430027C01 gene [Source:MGI Symbol;Acc:MGI:2143417]	-	2	0	0	0	0	0	0.0538225	0	0	0	0	0
ENSMUSG00000056014	77.3059	77.1766	82.5713	96.0832	84.9027	86.5984	-0.175069	0.572056	0.81882	A430033K04Rik	5	138622859	138652414	+	4097	protein_coding	RIKEN cDNA A430033K04 gene [Source:MGI Symbol;Acc:MGI:3583896]	zf-C2H2	83	86	82	91	82	82	0.896289	0.889948	0.974601	1.10746	0.989569	1.00726
ENSMUSG00000087305	9.31397	4.48701	6.0418	7.39102	20.708	16.8973	-1.18224	0.179335	0.466697	A430035B10Rik	6	8488795	8510430	-	5056	processed_transcript	RIKEN cDNA A430035B10 gene [Source:MGI Symbol;Acc:MGI:2443789]	-	10	5	6	7	20	16	0.0875042	0.0419271	0.057786	0.0690307	0.195579	0.15926
ENSMUSG00000097353	446.139	391.267	324.243	473.025	413.124	387.581	-0.132243	0.4803	0.763554	A430046D13Rik	10	128499364	128504242	+	1997	lincRNA	Riken cDNA A430046D13 gene [Source:MGI Symbol;Acc:MGI:3609643]	-	479	436	322	448	399	367	10.6119	9.25636	7.85157	11.1854	9.87855	9.24874
ENSMUSG00000090564	5.58838	1.7948	2.01393	8.44688	0	2.11216	-0.165828	0.920075	1	A430057M04Rik	14	21847578	21856931	+	5274	antisense	RIKEN cDNA A430057M04 gene [Source:MGI Symbol;Acc:MGI:2442125]	-	6	2	2	8	0	2	0.0503323	0.0160776	0.0184658	0.0756312	0	0.0190847
ENSMUSG00000090030	0	0	0	0	0	3.16823	-2.60338	0.51452	1	A430072P03Rik	5	107725157	107728801	+	1667	processed_transcript	RIKEN cDNA A430072P03 gene [Source:MGI Symbol;Acc:MGI:3041214]	-	0	0	0	0	0	3	0	0	0	0	0	0.0905691
ENSMUSG00000105471	0.931397	3.58961	1.00697	0	0	0	3.25809	0.297236	1	A430073D23Rik	5	109769407	109796298	-	665	lincRNA	RIKEN cDNA A430073D23 gene [Source:MGI Symbol;Acc:MGI:4361019]	-	1	4	1	0	0	0	0.0665295	0.255018	0.0732246	0	0	0
ENSMUSG00000074497	23.2849	4.48701	20.1393	6.33516	28.9912	8.44863	0.126555	0.88411	0.970079	A430078G23Rik	8	3353415	3390299	+	4755	protein_coding	RIKEN cDNA A430078G23 gene [Source:MGI Symbol;Acc:MGI:2442135]	-	25	5	20	6	28	8	0.232608	0.0445812	0.204813	0.0629147	0.291143	0.0846709
ENSMUSG00000085589	10.2454	8.07662	9.0627	21.1172	14.4956	15.8412	-0.910105	0.22869	0.5351	A430078I02Rik	6	86470277	86480830	-	2761	antisense	RIKEN cDNA A430078I02 gene [Source:MGI Symbol;Acc:MGI:2444132]	-	11	9	9	20	14	15	0.176263	0.1382	0.158728	0.361173	0.250703	0.273413
ENSMUSG00000116220	2.79419	0	0	0	0	0	2.27294	0.569462	1	A430088P11Rik	15	80691025	80697610	-	4502	antisense	RIKEN cDNA A430088P11 gene [Source:MGI Symbol;Acc:MGI:3605804]	-	3	0	0	0	0	0	0.0294816	0	0	0	0	0
ENSMUSG00000114213	0.931397	0.897402	6.0418	0	0	0	3.76038	0.175792	1	A430090L17Rik	13	114124348	114151592	-	3687	antisense	RIKEN cDNA A430090L17 gene [Source:MGI Symbol;Acc:MGI:2442754]	-	1	1	6	0	0	0	0.0119995	0.011499	0.0792423	0	0	0
ENSMUSG00000067577	1.86279	6.28182	6.0418	10.5586	9.31859	5.28039	-0.827722	0.44764	1	A430093F15Rik	19	10740947	10786043	+	3119	processed_transcript	RIKEN cDNA A430093F15 gene [Source:MGI Symbol;Acc:MGI:2685520]	-	2	7	6	10	9	5	0.0283694	0.0951513	0.0936731	0.159859	0.142668	0.0806769
ENSMUSG00000112096	35.3931	20.6403	10.0697	11.6145	13.4602	9.5047	0.936752	0.202784	0.499223	A430103D13Rik	12	76344525	76345381	-	857	TEC	RIKEN cDNA A430103D13 gene [Source:MGI Symbol;Acc:MGI:1925025]	-	38	23	10	11	13	9	1.96173	1.13783	0.568196	0.639975	0.749999	0.528514
ENSMUSG00000097784	6.51978	7.17922	2.01393	5.2793	0	2.11216	1.09368	0.474631	1	A430105J06Rik	1	186749396	186752921	+	1275	lincRNA	RIKEN cDNA A430105J06 gene [Source:MGI Symbol;Acc:MGI:1924439]	-	7	8	2	5	0	2	0.242898	0.266018	0.0763833	0.195529	0	0.0789431
ENSMUSG00000098206	3.72559	3.58961	4.02787	2.11172	0	3.16823	1.10529	0.513542	1	A430106G13Rik	1	137966531	137969918	+	3388	lincRNA	RIKEN cDNA A430106G13 gene [Source:MGI Symbol;Acc:MGI:2443823]	-	4	4	4	2	0	3	0.0522339	0.0500551	0.0574904	0.0294332	0	0.0445628
ENSMUSG00000102415	0	0.897402	0	8.44688	0	3.16823	-3.51598	0.145635	1	A430110C17Rik	5	136345884	136350231	-	4348	TEC	RIKEN cDNA A430110C17 gene [Source:MGI Symbol;Acc:MGI:2444994]	-	0	1	0	8	0	3	0	0.00975085	0	0.0917385	0	0.0347237
ENSMUSG00000054135	18.6279	18.8454	21.1463	11.6145	18.6372	21.1216	0.189595	0.769912	0.919708	A430110L20Rik	1	181225986	181228498	+	2513	lincRNA	RIKEN cDNA A430110L20 gene [Source:MGI Symbol;Acc:MGI:3036249]	-	20	21	21	11	18	20	0.352106	0.35429	0.406917	0.218249	0.354143	0.400527
ENSMUSG00000047878	109.905	72.6896	106.738	92.9156	66.2655	100.327	0.156232	0.638134	0.856344	A4galt	15	83226722	83251774	-	2278	protein_coding	alpha 1,4-galactosyltransferase [Source:MGI Symbol;Acc:MGI:3512453]	-	118	81	106	88	64	95	2.29173	1.50752	2.26585	1.92611	1.38907	2.09877
ENSMUSG00000114452	30.7361	34.9987	22.1533	34.8434	36.239	25.3459	-0.131843	0.797291	0.932071	A530001N23Rik	13	60483504	60488808	-	3901	lincRNA	RIKEN cDNA A530001N23 gene [Source:MGI Symbol;Acc:MGI:3045361]	-	33	39	22	33	35	24	0.37426	0.423858	0.274616	0.421783	0.443599	0.309621
ENSMUSG00000110682	4.65698	0.897402	10.0697	6.33516	2.0708	4.22431	0.300456	0.821843	1	A530010L16Rik	8	122760045	122763021	-	2345	lincRNA	RIKEN cDNA A530010L16 gene [Source:MGI Symbol;Acc:MGI:3037766]	-	5	1	10	6	2	4	0.0943329	0.0180796	0.207652	0.127573	0.0421682	0.0858444
ENSMUSG00000006462	83.8257	55.6389	59.411	50.6813	45.5576	49.6357	0.447414	0.245957	0.554178	A530013C23Rik	2	167691177	167729172	+	5964	lincRNA	RIKEN cDNA A530013C23 gene [Source:MGI Symbol;Acc:MGI:3041178]	-	90	62	59	48	44	47	0.667638	0.440744	0.481718	0.401287	0.364765	0.396602
ENSMUSG00000043122	129.464	48.4597	172.191	99.2508	137.708	196.431	-0.309786	0.439715	0.73429	A530016L24Rik	12	112489448	112499927	+	3110	protein_coding	RIKEN cDNA A530016L24 gene [Source:MGI Symbol;Acc:MGI:2443020]	-	139	54	171	94	133	186	1.97738	0.736148	2.67741	1.50702	2.11441	3.00987
ENSMUSG00000072847	57.7466	86.1506	66.4598	101.363	69.3717	77.0937	-0.235375	0.501356	0.777775	A530017D24Rik	11	61864568	61868058	-	2614	lincRNA	RIKEN cDNA A530017D24 gene [Source:MGI Symbol;Acc:MGI:2144320]	-	62	96	66	96	67	73	1.04935	1.55703	1.22947	1.83112	1.26727	1.40544
ENSMUSG00000097124	77.3059	61.0234	101.704	49.6254	113.894	106.664	-0.172568	0.655021	0.863571	A530020G20Rik	3	121531619	121536206	+	3773	antisense	RIKEN cDNA A530020G20 gene [Source:MGI Symbol;Acc:MGI:2442825]	-	83	68	101	47	110	101	0.973256	0.764107	1.30351	0.621101	1.44147	1.34719
ENSMUSG00000105160	13.971	4.48701	17.1184	20.0613	14.4956	23.2337	-0.704842	0.35091	0.661354	A530030E21Rik	16	19243525	19244834	+	1310	TEC	RIKEN cDNA A530030E21 gene [Source:MGI Symbol;Acc:MGI:2444617]	-	15	5	17	19	14	22	0.506589	0.161819	0.631912	0.723159	0.528391	0.845174
ENSMUSG00000089844	4.65698	5.38441	7.04877	7.39102	16.5664	9.5047	-0.972455	0.307897	1	A530032D15Rik	1	85083069	85109853	-	1603	protein_coding	RIKEN cDNA A530032D15Rik gene [Source:MGI Symbol;Acc:MGI:3037746]	-	5	6	7	7	16	9	0.137998	0.15869	0.212639	0.217729	0.493497	0.282555
ENSMUSG00000072109	35.3931	19.7429	38.2647	2.11172	44.5222	20.0655	0.483598	0.525869	0.794174	A530040E14Rik	1	85105946	85114035	+	2323	antisense	RIKEN cDNA A530040E14 gene [Source:MGI Symbol;Acc:MGI:3612703]	-	38	22	38	2	43	19	0.72372	0.401518	0.79655	0.0429272	0.915203	0.411622
ENSMUSG00000104973	5.58838	1.7948	9.0627	6.33516	2.0708	4.22431	0.376193	0.767503	1	A530041M06Rik	3	104499320	104501607	-	2288	sense_intronic	RIKEN cDNA A530041M06 gene [Source:MGI Symbol;Acc:MGI:3026943]	-	6	2	9	6	2	4	0.11602	0.03706	0.191543	0.130751	0.0432188	0.087983
ENSMUSG00000046764	7.45118	7.17922	4.02787	2.11172	2.0708	11.6169	0.243401	0.840382	1	A530053G22Rik	6	60279043	60403707	-	5085	processed_transcript	RIKEN cDNA A530053G22 gene [Source:MGI Symbol;Acc:MGI:2443347]	-	8	8	4	2	2	11	0.0696041	0.0667008	0.0383043	0.0196106	0.0194463	0.108867
ENSMUSG00000043939	8.38257	5.38441	10.0697	5.2793	13.4602	4.22431	0.0498778	0.960498	1	A530064D06Rik	17	48149126	48167275	-	5884	protein_coding	RIKEN cDNA A530064D06 gene [Source:MGI Symbol;Acc:MGI:2443476]	-	9	6	10	5	13	4	0.0676715	0.0432325	0.0827573	0.042369	0.109237	0.0342123
ENSMUSG00000104273	5.58838	26.9221	2.01393	1.05586	5.177	8.44863	1.23825	0.296643	1	A530064N14Rik	9	72687224	72688715	+	1492	TEC	RIKEN cDNA A530064N14 gene [Source:MGI Symbol;Acc:MGI:3028068]	-	6	30	2	1	5	8	0.177917	0.85248	0.065274	0.0334182	0.165691	0.269846
ENSMUSG00000114531	0.931397	0	0	7.39102	0	3.16823	-3.37846	0.172335	1	A530065N20Rik	13	60029711	60116669	+	5654	lincRNA	RIKEN cDNA A530046M15 gene [Source:MGI Symbol;Acc:MGI:5439407]	-	1	0	0	7	0	3	0.00782492	0	0	0.0617296	0	0.026703
ENSMUSG00000085112	4.65698	1.7948	0	6.33516	5.177	4.22431	-1.27774	0.400021	1	A530072M11Rik	4	16164110	16266225	+	1852	processed_transcript	RIKEN cDNA gene A530072M11 [Source:MGI Symbol;Acc:MGI:4440477]	-	5	2	0	6	5	4	0.119444	0.0457848	0	0.161533	0.133483	0.108696
ENSMUSG00000086124	0	1.7948	4.02787	2.11172	1.0354	2.11216	0.140494	0.944968	1	A530076I17Rik	14	45660770	45668498	-	3743	lincRNA	RIKEN cDNA A530076I17 gene [Source:MGI Symbol;Acc:MGI:2443897]	-	0	2	4	2	1	2	0	0.0226539	0.0520378	0.0266417	0.0132093	0.0268909
ENSMUSG00000097322	0	0	0	3.16758	0	0	-2.60311	0.514566	1	A530083I20Rik	9	122885080	122903531	-	7684	processed_transcript	RIKEN cDNA A530083I20 gene [Source:MGI Symbol;Acc:MGI:3040711]	-	0	0	0	3	0	0	0	0	0	0.0194664	0	0
ENSMUSG00000106024	0	0	1.00697	5.2793	0	0	-2.37839	0.478168	1	A530083M17Rik	3	153309370	153312745	-	3376	TEC	RIKEN cDNA A530083M17 gene [Source:MGI Symbol;Acc:MGI:2444172]	-	0	0	1	5	0	0	0	0	0.0144237	0.0738446	0	0
ENSMUSG00000051805	3.72559	0.897402	3.0209	0	1.0354	3.16823	0.860757	0.667177	1	A530095I07Rik	13	69543046	69544023	-	847	antisense	RIKEN cDNA A530095I07 gene [Source:MGI Symbol;Acc:MGI:2685376]	-	4	1	3	0	1	3	0.208936	0.0500551	0.172471	0	0.0583734	0.178251
ENSMUSG00000052760	118.287	47.5623	92.6409	44.3461	106.646	89.7667	0.101298	0.81076	0.937855	A630001G21Rik	1	85717083	85778643	-	2709	protein_coding	RIKEN cDNA A630001G21 gene [Source:MGI Symbol;Acc:MGI:2443131]	-	127	53	92	42	103	85	2.0741	0.829466	1.6537	0.773022	1.87986	1.57908
ENSMUSG00000110498	1.86279	0	1.00697	0	5.177	0	-0.856711	0.756916	1	A630001O12Rik	8	126839233	126851473	+	2182	lincRNA	RIKEN cDNA A630001O12 gene [Source:MGI Symbol;Acc:MGI:3041181]	-	2	0	1	0	5	0	0.0405519	0	0.0223164	0	0.113296	0
ENSMUSG00000086395	0	0	0	0	0	2.11216	-2.01805	0.617155	1	A630014C17Rik	11	52276055	52286179	+	2984	antisense	RIKEN cDNA A630014C17 gene [Source:MGI Symbol;Acc:MGI:3026989]	-	0	0	0	0	0	2	0	0	0	0	0	0.0337307
ENSMUSG00000095493	0	1.7948	10.0697	0	0	0	4.35316	0.0983295	1	A630023A22Rik	14	34051126	34102754	-	1338	protein_coding	RIKEN cDNA A630023A22 gene [Source:MGI Symbol;Acc:MGI:2145657]	-	0	2	10	0	0	0	0	0.0633732	0.363934	0	0	0
ENSMUSG00000048215	3.72559	0	0	0	3.1062	10.5608	-1.8704	0.37321	1	A630023P12Rik	5	110514923	110525980	+	1888	lincRNA	RIKEN cDNA A630023P12 gene [Source:MGI Symbol;Acc:MGI:2445162]	-	4	0	0	0	3	10	0.0937333	0	0	0	0.0785629	0.266559
ENSMUSG00000086725	13.971	34.9987	23.1602	42.2344	27.9558	20.0655	-0.321895	0.5871	0.827388	A630052C17Rik	11	29170909	29173558	-	2203	processed_transcript	RIKEN cDNA A630052C17 gene [Source:MGI Symbol;Acc:MGI:2444673]	-	15	39	23	40	27	19	0.30124	0.750554	0.508384	0.905309	0.605965	0.434044
ENSMUSG00000097160	0	1.7948	7.04877	4.22344	0	0	1.0626	0.646321	1	A630072L19Rik	12	100941742	100949875	+	4663	antisense	RIKEN cDNA A630072L19 gene [Source:MGI Symbol;Acc:MGI:3641830]	-	0	2	7	4	0	0	0	0.0181843	0.073099	0.0427707	0	0
ENSMUSG00000101013	0.931397	0.897402	0	1.05586	0	1.05608	-0.196995	0.952784	1	A630072M18Rik	5	20950989	20956398	+	5410	antisense	RIKEN cDNA A630072M18 gene [Source:MGI Symbol;Acc:MGI:2444702]	-	1	1	0	1	0	1	0.00817784	0.00783673	0	0.00921625	0	0.00930245
ENSMUSG00000097065	2.79419	0	0	0	0	1.05608	1.31116	0.742805	1	A630075F10Rik	2	170061240	170070671	-	1913	lincRNA	RIKEN cDNA A630075F10 gene [Source:MGI Symbol;Acc:MGI:3604957]	-	3	0	0	0	0	1	0.0693813	0	0	0	0	0.0263075
ENSMUSG00000094613	0	2.69221	3.0209	0	0	0	3.30184	0.327624	1	A630076J17Rik	3	107230614	107234723	+	1358	protein_coding	RIKEN cDNA A630076J17 gene [Source:MGI Symbol;Acc:MGI:2442999]	-	0	3	3	0	0	0	0	0.0936598	0.107572	0	0	0
ENSMUSG00000116673	21.4221	17.948	25.1742	15.8379	8.28319	13.729	0.76944	0.258442	0.567753	A630089N07Rik	16	98001310	98082450	-	4251	protein_coding	RIKEN cDNA A630089N07 gene [Source:MGI Symbol;Acc:MGI:2444323]	-	23	20	25	15	8	13	0.239372	0.199467	0.28637	0.175935	0.0930459	0.153903
ENSMUSG00000096094	0.931397	0	1.00697	1.05586	0	0	0.776679	0.847174	1	A630095N17Rik	1	75220095	75232102	-	1123	protein_coding	RIKEN cDNA A630095N17 gene [Source:MGI Symbol;Acc:MGI:2686470]	-	1	0	1	1	0	0	0.0393964	0	0.043361	0.0443988	0	0
ENSMUSG00000084846	26.0791	30.5117	17.1184	35.8992	14.4956	9.5047	0.301607	0.653381	0.8633	A730011C13Rik	3	94994410	94997350	-	2234	antisense	RIKEN cDNA A730011C13 gene [Source:MGI Symbol;Acc:MGI:2442973]	-	28	34	17	34	14	9	0.554512	0.64525	0.370548	0.758835	0.309844	0.202747
ENSMUSG00000090551	0	4.48701	0	9.50273	0	2.11216	-1.35852	0.530105	1	A730015C16Rik	4	108847399	108848619	-	1221	protein_coding	RIKEN cDNA A730015C16 gene [Source:MGI Symbol;Acc:MGI:3704235]	-	0	5	0	9	0	2	0	0.173615	0	0.367518	0	0.0824345
ENSMUSG00000050875	5.58838	1.7948	0	3.16758	21.7434	7.39255	-2.12111	0.105989	1	A730017C20Rik	18	59062248	59076962	+	5347	protein_coding	RIKEN cDNA A730017C20 gene [Source:MGI Symbol;Acc:MGI:2442934]	-	6	2	0	3	21	7	0.0496452	0.0158581	0	0.0279745	0.194181	0.0658844
ENSMUSG00000085566	44.7071	60.126	38.2647	48.5695	69.3717	60.1965	-0.314222	0.437333	0.73238	A730017L22Rik	2	130873059	130906396	-	6012	processed_transcript	RIKEN cDNA A730017L22 gene [Source:MGI Symbol;Acc:MGI:3584452]	-	48	67	38	46	67	57	0.353231	0.472485	0.307782	0.381496	0.551003	0.477145
ENSMUSG00000097924	0	1.7948	0	4.22344	0	0	-1.22057	0.718617	1	A730020E08Rik	6	61172293	61180810	-	3895	bidirectional_promoter_lncRNA	RIKEN cDNA A730020E08 gene [Source:MGI Symbol;Acc:MGI:2444999]	-	0	2	0	4	0	0	0	0.0217698	0	0.051204	0	0
ENSMUSG00000044522	4.65698	5.38441	14.0975	12.6703	1.0354	5.28039	0.343335	0.764233	1	A730020M07Rik	3	121634936	121643485	-	2687	lincRNA	RIKEN cDNA A730020M07 gene [Source:MGI Symbol;Acc:MGI:2442643]	-	5	6	14	12	1	5	0.0823262	0.0946707	0.253711	0.222672	0.0184005	0.0936477
ENSMUSG00000085649	0	2.69221	0	0	0	0	2.2243	0.57804	1	A730032A03Rik	2	164177584	164196564	+	2153	antisense	RIKEN cDNA A730032A03 gene [Source:MGI Symbol;Acc:MGI:2444311]	-	0	3	0	0	0	0	0	0.0590757	0	0	0	0
ENSMUSG00000045238	0	8.97402	3.0209	5.2793	1.0354	7.39255	-0.187178	0.902486	1	A730035I17Rik	5	98183121	98185984	-	2393	antisense	RIKEN cDNA A730035I17 gene [Source:MGI Symbol;Acc:MGI:3696858]	-	0	10	3	5	1	7	0	0.17717	0.061046	0.104179	0.0206612	0.147214
ENSMUSG00000056738	16.7651	31.4091	8.05573	33.7875	12.4248	24.2898	-0.32106	0.647361	0.860507	A730036I17Rik	2	129218969	129235604	+	3614	lincRNA	RIKEN cDNA A730036I17 gene [Source:MGI Symbol;Acc:MGI:3041182]	-	18	35	8	32	12	23	0.220354	0.410593	0.107791	0.441482	0.164169	0.320283
ENSMUSG00000085139	53.0896	38.5883	52.3623	92.9156	55.9116	71.8133	-0.616141	0.112829	0.361824	A730046J19Rik	X	144153695	144166274	+	4707	protein_coding	RIKEN cDNA A730046J19 gene [Source:MGI Symbol;Acc:MGI:2442684]	-	57	43	52	88	54	68	0.535755	0.387308	0.537945	0.932159	0.567215	0.727042
ENSMUSG00000048636	0	9.87143	6.0418	0	3.1062	0	2.35207	0.248469	1	A730049H05Rik	6	92816478	92847174	+	3739	protein_coding	RIKEN cDNA A730049H05 gene [Source:MGI Symbol;Acc:MGI:1921766]	-	0	11	6	0	3	0	0	0.124729	0.0781402	0	0.0396702	0
ENSMUSG00000097756	12.1082	19.7429	13.0906	27.4523	11.3894	12.6729	-0.194704	0.788137	0.927362	A730056A06Rik	7	73314003	73375774	-	2776	antisense	RIKEN cDNA A730056A06 gene [Source:MGI Symbol;Acc:MGI:2442718]	-	13	22	13	26	11	12	0.207186	0.335997	0.228036	0.466987	0.195917	0.217549
ENSMUSG00000053588	0	2.69221	0	0	0	0	2.2243	0.57804	1	A730061H03Rik	14	55559942	55560406	-	465	protein_coding	RIKEN cDNA A730061H03 gene [Source:MGI Symbol;Acc:MGI:2445099]	-	0	3	0	0	0	0	0	0.273527	0	0	0	0
ENSMUSG00000112639	8.38257	17.948	4.02787	6.33516	15.531	13.729	-0.224256	0.803473	0.934398	A730063M14Rik	10	127070375	127074796	+	1770	lincRNA	RIKEN cDNA A730063M14 gene [Source:MGI Symbol;Acc:MGI:2443898]	-	9	20	4	6	15	13	0.22496	0.479059	0.110044	0.169017	0.419002	0.369628
ENSMUSG00000096923	0	0	5.03483	3.16758	4.1416	0	-0.551848	0.813539	1	A730071L15Rik	11	6200029	6201643	+	1615	protein_coding	RIKEN cDNA A730071L15Rik gene [Source:MGI Symbol;Acc:MGI:3642498]	-	0	0	5	3	4	0	0	0	0.150757	0.092619	0.122458	0
ENSMUSG00000086693	0.931397	0.897402	10.0697	1.05586	7.24779	3.16823	0.0410011	0.978714	1	A730081D07Rik	13	40956414	41001151	-	1804	antisense	RIKEN cDNA A730081D07 gene [Source:MGI Symbol;Acc:MGI:2441825]	-	1	1	10	1	7	3	0.0245245	0.0235015	0.269924	0.0276385	0.191849	0.0836911
ENSMUSG00000093598	0.931397	5.38441	2.01393	2.11172	2.0708	0	0.996278	0.610996	1	A730085K08Rik	9	122380575	122398801	-	2013	antisense	RIKEN cDNA A730085K08 gene [Source:MGI Symbol;Acc:MGI:3605633]	-	1	6	2	2	2	0	0.0219782	0.126369	0.0483799	0.0495379	0.049123	0
ENSMUSG00000103529	0	1.7948	0	0	1.0354	0	0.680529	0.866351	1	A730089K16Rik	5	76655929	76658355	-	2427	TEC	RIKEN cDNA A730089K16 gene [Source:MGI Symbol;Acc:MGI:2443970]	-	0	2	0	0	1	0	0	0.0349375	0	0	0.0203718	0
ENSMUSG00000090120	0	1.7948	3.0209	0	1.0354	3.16823	0.191951	0.936096	1	A730090N16Rik	3	65324776	65349429	-	627	antisense	RIKEN cDNA A730090N16 gene [Source:MGI Symbol;Acc:MGI:2442748]	-	0	2	3	0	1	3	0	0.135237	0.232987	0	0.0788553	0.240795
ENSMUSG00000113965	1.86279	0	19.1324	2.11172	1.0354	3.16823	1.7276	0.285777	1	A730091E23Rik	13	32338819	32342643	+	3825	TEC	RIKEN cDNA A730091E23 gene [Source:MGI Symbol;Acc:MGI:2442493]	-	2	0	19	2	1	3	0.0231331	0	0.241881	0.0260705	0.0129261	0.0394716
ENSMUSG00000053181	0	6.28182	0	4.22344	0	0	0.580116	0.833562	1	A830005F24Rik	13	48513570	48514859	+	786	protein_coding	RIKEN cDNA A830005F24 gene [Source:MGI Symbol;Acc:MGI:3045249]	-	0	7	0	4	0	0	0	0.377579	0	0.25374	0	0
ENSMUSG00000100627	10.2454	0.897402	4.02787	0	0	1.05608	3.74947	0.07275	1	A830008E24Rik	1	154037597	154117951	-	5637	lincRNA	RIKEN cDNA A830008E24 gene [Source:MGI Symbol;Acc:MGI:3041183]	-	11	1	4	0	0	1	0.0863338	0.00752114	0.0345534	0	0	0.00892784
ENSMUSG00000097182	1.86279	0	0	0	1.0354	0	0.727024	0.857165	1	A830009L08Rik	13	91368990	91388085	-	2807	lincRNA	RIKEN cDNA A830009L08 gene [Source:MGI Symbol;Acc:MGI:2443762]	-	2	0	0	0	1	0	0.0315227	0	0	0	0.0176139	0
ENSMUSG00000085996	0.931397	0	0	3.16758	0	1.05608	-2.05631	0.529245	1	A830012C17Rik	4	4138321	4188703	+	1665	processed_transcript	RIKEN cDNA A830012C17 gene [Source:MGI Symbol;Acc:MGI:2441830]	-	1	0	0	3	0	1	0.0265718	0	0	0.0898376	0	0.030226
ENSMUSG00000057715	6.51978	4.48701	8.05573	2.11172	8.28319	11.6169	-0.210421	0.846234	1	A830018L16Rik	1	11414105	11975901	+	9183	protein_coding	RIKEN cDNA A830018L16 gene [Source:MGI Symbol;Acc:MGI:2444149]	-	7	5	8	2	8	11	0.0337248	0.0230843	0.0424213	0.0108592	0.0430729	0.0602841
ENSMUSG00000094707	8.38257	0.897402	0	8.44688	1.0354	3.16823	-0.442286	0.791491	1	A830019P07Rik	19	35835221	35924578	-	1777	lincRNA	RIKEN cDNA A830019P07 gene [Source:MGI Symbol;Acc:MGI:3028035]	-	9	1	0	8	1	3	0.224074	0.0238586	0	0.224468	0.0278234	0.0849627
ENSMUSG00000111329	1.86279	0.897402	12.0836	8.44688	17.6018	8.44863	-1.23118	0.272211	1	A830035O19Rik	9	45954101	45955998	+	1898	antisense	RIKEN cDNA A830035O19 gene [Source:MGI Symbol;Acc:MGI:3704334]	-	2	1	12	8	17	8	0.0466197	0.0223376	0.307868	0.210158	0.442844	0.212123
ENSMUSG00000097413	22.3535	34.1013	13.0906	29.5641	20.708	34.8506	-0.287261	0.628035	0.850632	A830052D11Rik	18	32359057	32378284	-	1130	lincRNA	RIKEN cDNA A830052D11 gene [Source:MGI Symbol;Acc:MGI:3028074]	-	24	38	13	28	20	33	0.939656	1.42573	0.560201	1.23547	0.875084	1.4697
ENSMUSG00000087143	4.65698	9.87143	32.2229	6.33516	12.4248	12.6729	0.567238	0.524692	0.792947	A830082K12Rik	13	78198017	78279391	+	8255	antisense	RIKEN cDNA A830082K12 gene [Source:MGI Symbol;Acc:MGI:2443527]	-	5	11	32	6	12	12	0.0267972	0.0564947	0.188761	0.0362398	0.0718725	0.0731575
ENSMUSG00000112280	59.6094	79.8688	53.3692	127.759	53.8408	83.4302	-0.45691	0.245671	0.553859	A830082N09Rik	10	33987216	33995055	-	7840	processed_transcript	RIKEN cDNA A830082N09 gene [Source:MGI Symbol;Acc:MGI:3041184]	-	64	89	53	121	52	79	0.36116	0.481289	0.329184	0.769521	0.327933	0.507114
ENSMUSG00000087132	0.931397	0	1.00697	0	2.0708	3.16823	-1.44511	0.585295	1	A930001C03Rik	19	4439003	4448332	+	2008	processed_transcript	RIKEN cDNA A930001C03 gene [Source:MGI Symbol;Acc:MGI:2441838]	-	1	0	1	0	2	3	0.0220329	0	0.0242502	0	0.0492453	0.0751886
ENSMUSG00000115918	2.79419	0	0	0	0	3.16823	-0.177542	0.958144	1	A930001M01Rik	15	86453352	86475098	-	5392	antisense	RIKEN cDNA A930001M01 gene [Source:MGI Symbol;Acc:MGI:1925191]	-	3	0	0	0	0	3	0.0246154	0	0	0	0	0.0280005
ENSMUSG00000114961	1.86279	0	0	0	0	0	1.68881	0.675885	1	A930002C04Rik	13	47143942	47148670	-	2505	antisense	RIKEN cDNA A930002C04 gene [Source:MGI Symbol;Acc:MGI:2442085]	-	2	0	0	0	0	0	0.0353231	0	0	0	0	0
ENSMUSG00000045506	0.931397	0	0	0	1.0354	2.11216	-1.63301	0.64669	1	A930002H24Rik	17	63863300	63863791	-	492	protein_coding	RIKEN cDNA A930002H24 gene [Source:MGI Symbol;Acc:MGI:2443151]	-	1	0	0	0	1	2	0.089923	0	0	0	0.100492	0.204578
ENSMUSG00000075330	4.65698	8.07662	5.03483	11.6145	1.0354	10.5608	-0.382224	0.736613	1	A930003A15Rik	16	19876567	19884274	-	1126	lincRNA	RIKEN cDNA A930003A15 gene [Source:MGI Symbol;Acc:MGI:1915412]	-	5	9	5	11	1	10	0.196457	0.338872	0.216227	0.487086	0.0439096	0.446947
ENSMUSG00000105076	8.38257	9.87143	1.00697	16.8938	3.1062	7.39255	-0.500736	0.655675	1	A930003O13Rik	5	22738910	22746907	-	6639	lincRNA	RIKEN cDNA A930003O13 gene [Source:MGI Symbol;Acc:MGI:3612704]	-	9	11	1	16	3	7	0.0599758	0.0702461	0.0073346	0.120162	0.0223417	0.0530628
ENSMUSG00000054057	23.2849	26.9221	56.3901	40.1227	34.1682	32.7384	-0.00948135	0.985401	0.995754	A930004D18Rik	2	18025193	18037737	-	3378	protein_coding	RIKEN cDNA A930004D18 gene [Source:MGI Symbol;Acc:MGI:1925190]	-	25	30	56	38	33	31	0.327428	0.376525	0.807248	0.560887	0.483006	0.461845
ENSMUSG00000102602	45.6384	33.2039	47.3274	33.7875	40.3806	52.8039	-0.0103983	0.981448	0.994756	A930004J17Rik	4	131878628	131883237	+	4610	TEC	RIKEN cDNA A930004J17 gene [Source:MGI Symbol;Acc:MGI:2442442]	-	49	37	47	32	39	50	0.470253	0.340277	0.49645	0.346099	0.418275	0.545838
ENSMUSG00000054426	43.7757	25.1273	34.2369	22.173	39.3452	40.131	0.0200862	0.968617	0.991833	A930005H10Rik	3	115881581	115888130	-	2385	processed_transcript	RIKEN cDNA A930005H10 gene [Source:MGI Symbol;Acc:MGI:1915411]	-	47	28	34	21	38	38	0.871857	0.497739	0.694176	0.439018	0.787759	0.801844
ENSMUSG00000087278	0	1.7948	0	0	0	0	1.64231	0.684635	1	A930006I01Rik	2	103338601	103372764	-	2229	lincRNA	RIKEN cDNA A930006I01 gene [Source:MGI Symbol;Acc:MGI:2442861]	-	0	2	0	0	0	0	0	0.038041	0	0	0	0
ENSMUSG00000084866	4.65698	0	4.02787	9.50273	9.31859	15.8412	-2.0063	0.086226	1	A930006K02Rik	16	91465025	91470128	+	1151	processed_transcript	RIKEN cDNA A930006K02 gene [Source:MGI Symbol;Acc:MGI:1925683]	-	5	0	4	9	9	15	0.19219	0	0.169225	0.389869	0.386603	0.655859
ENSMUSG00000102097	4.65698	0	1.00697	0	5.177	1.05608	-0.140092	0.94952	1	A930006L05Rik	9	96705828	96711449	+	2814	antisense	RIKEN cDNA A930006L05 gene [Source:MGI Symbol;Acc:MGI:3045290]	-	5	0	1	0	5	1	0.0786107	0	0.0173043	0	0.0878505	0.0178842
ENSMUSG00000097855	16.7651	16.1532	7.04877	15.8379	19.6726	11.6169	-0.234372	0.754067	0.911731	A930007I19Rik	19	29486355	29523159	-	4341	lincRNA	RIKEN cDNA A930007I19 gene [Source:MGI Symbol;Acc:MGI:1925029]	-	18	18	7	15	19	11	0.18345	0.175798	0.0785212	0.172287	0.216402	0.127526
ENSMUSG00000097610	7.45118	2.69221	1.00697	13.7262	9.31859	5.28039	-1.33938	0.245521	1	A930012L18Rik	18	44661665	44676271	+	2477	antisense	RIKEN cDNA A930012L18 gene [Source:MGI Symbol;Acc:MGI:2442887]	-	8	3	1	13	9	5	0.142889	0.0513484	0.0196586	0.261679	0.179645	0.101587
ENSMUSG00000054181	5.58838	5.38441	6.0418	1.05586	4.1416	5.28039	0.698509	0.584192	1	A930012O16Rik	2	57236227	57238508	-	1541	processed_transcript	RIKEN cDNA A930012O16 gene [Source:MGI Symbol;Acc:MGI:2442255]	-	6	6	6	1	4	5	0.17226	0.165075	0.189595	0.0323555	0.128338	0.163291
ENSMUSG00000092368	0	0	6.0418	0	0	0	3.37871	0.362745	1	A930015D03Rik	17	35994453	36038435	+	1111	antisense	RIKEN cDNA A930015D03 gene [Source:MGI Symbol;Acc:MGI:1925060]	-	0	0	6	0	0	0	0	0	0.262976	0	0	0
ENSMUSG00000114526	0	2.69221	0	0	5.177	2.11216	-1.42259	0.573574	1	A930015P04Rik	13	59557566	59558337	+	772	TEC	RIKEN cDNA A930015P04 gene [Source:MGI Symbol;Acc:MGI:1925051]	-	0	3	0	0	5	2	0	0.164754	0	0	0.320222	0.130379
ENSMUSG00000040705	43.7757	75.3818	34.2369	115.089	157.381	137.29	-1.41373	7.92e-05	0.00227261	A930016O22Rik	7	19417466	19421417	-	2560	antisense	RIKEN cDNA A930016O22 gene [Source:MGI Symbol;Acc:MGI:3605623]	-	47	84	34	109	152	130	0.812258	1.39114	0.646722	2.12294	2.93563	2.55563
ENSMUSG00000060530	1.86279	8.07662	0	3.16758	2.0708	1.05608	0.667091	0.711505	1	A930017M01Rik	15	44752280	44884740	+	6307	transcribed_processed_pseudogene	RIKEN cDNA A930017M01 gene [Source:MGI Symbol;Acc:MGI:2685151]	-	2	9	0	3	2	1	0.0140295	0.0604995	0	0.0237165	0.0156785	0.00797943
ENSMUSG00000032671	5.58838	2.69221	5.03483	5.2793	0	4.22431	0.48677	0.7452	1	A930018P22Rik	2	104122769	104124749	+	822	protein_coding	RIKEN cDNA A930018P22 gene [Source:MGI Symbol;Acc:MGI:1915493]	-	6	3	5	5	0	4	0.322935	0.154732	0.296195	0.303284	0	0.244897
ENSMUSG00000085958	0	0	0	3.16758	1.0354	0	-3.0118	0.431976	1	A930019D19Rik	2	146259286	146267160	+	958	antisense	RIKEN cDNA A930019D19 gene [Source:MGI Symbol;Acc:MGI:1925056]	-	0	0	0	3	1	0	0	0	0	0.156137	0.0516099	0
ENSMUSG00000056735	7.45118	13.461	6.0418	2.11172	9.31859	13.729	0.102338	0.918853	1	A930024E05Rik	5	122989354	122998345	+	1896	antisense	RIKEN cDNA A930024E05 gene [Source:MGI Symbol;Acc:MGI:1924414]	-	8	15	6	2	9	13	0.186676	0.335417	0.154096	0.0525948	0.234694	0.345064
ENSMUSG00000097566	5.58838	12.5636	14.0975	13.7262	15.531	11.6169	-0.343803	0.668084	0.868749	A930024N18Rik	17	15375000	15379475	+	3955	lincRNA	RIKEN cDNA A930024N18 gene [Source:MGI Symbol;Acc:MGI:4360907]	-	6	14	14	13	15	11	0.0671183	0.150077	0.172369	0.163888	0.187518	0.139972
ENSMUSG00000113688	0	0	5.03483	5.2793	0	0	-0.0770309	0.977891	1	A930027P06Rik	13	17951938	17954912	+	2975	TEC	RIKEN cDNA A930027P06 gene [Source:MGI Symbol;Acc:MGI:3026956]	-	0	0	5	5	0	0	0	0	0.0818393	0.0837981	0	0
ENSMUSG00000114796	18.6279	8.07662	52.3623	34.8434	49.6992	41.1871	-0.67559	0.280153	0.590808	A930028N01Rik	19	40297971	40299555	+	422	antisense	RIKEN cDNA A930028N01 gene [Source:MGI Symbol;Acc:MGI:1925688]	-	20	9	52	33	48	39	2.09678	0.904195	6.00025	3.899	5.62376	4.651
ENSMUSG00000105226	0	0	1.00697	0	0	1.05608	-0.151988	0.970288	1	A930028O11Rik	3	58697561	58698668	+	1108	TEC	RIKEN cDNA A930028O11 gene [Source:MGI Symbol;Acc:MGI:1925070]	-	0	0	1	0	0	1	0	0	0.043948	0	0	0.0454208
ENSMUSG00000096988	0.931397	3.58961	1.00697	3.16758	0	0	0.809596	0.741574	1	A930029G22Rik	17	69416660	69439304	-	1710	lincRNA	RIKEN cDNA A930029G22 gene [Source:MGI Symbol;Acc:MGI:3605039]	-	1	4	1	3	0	0	0.0258726	0.0991735	0.0284762	0.0874735	0	0
ENSMUSG00000108985	4.65698	0.897402	0	1.05586	4.1416	3.16823	-0.585971	0.756963	1	A930030B08Rik	7	99900192	99904156	-	3965	TEC	RIKEN cDNA A930030B08 gene [Source:MGI Symbol;Acc:MGI:1924443]	-	5	1	0	1	4	3	0.0557908	0.0106927	0	0.012575	0.0498787	0.0380779
ENSMUSG00000090622	66.1292	50.2545	43.2996	41.1785	59.0178	30.6263	0.287838	0.512622	0.786211	A930033H14Rik	10	69209762	69213098	-	2969	protein_coding	RIKEN cDNA A930033H14 gene [Source:MGI Symbol;Acc:MGI:2444562]	-	71	56	43	39	57	29	1.058	0.799668	0.70524	0.654946	0.949211	0.491567
ENSMUSG00000111665	0.931397	0	0	0	0	1.05608	-0.151988	0.970288	1	A930033M14Rik	10	40260934	40261333	+	400	lincRNA	RIKEN cDNA A930033M14 gene [Source:MGI Symbol;Acc:MGI:1925691]	-	1	0	0	0	0	1	0.110605	0	0	0	0	0.125816
ENSMUSG00000052241	4.65698	12.5636	7.04877	10.5586	6.2124	11.6169	-0.222924	0.812846	1	A930035D04Rik	6	47453776	47454320	-	543	pseudogene	RIKEN cDNA A930035D04 gene [Source:MGI Symbol;Acc:MGI:2445106]	-	5	14	7	10	6	11	0.407386	1.0931	0.627736	0.91823	0.546323	1.0195
ENSMUSG00000105469	4.65698	1.7948	2.01393	0	4.1416	2.11216	0.435666	0.80903	1	A930036I15Rik	3	126966475	126967519	-	1045	TEC	RIKEN cDNA A930036I15 gene [Source:MGI Symbol;Acc:MGI:1925217]	-	5	2	2	0	4	2	0.211685	0.081142	0.093195	0	0.189253	0.0963182
ENSMUSG00000109408	20.4907	21.5377	21.1463	32.7316	12.4248	26.402	-0.179009	0.771399	0.920412	A930037H05Rik	11	119448788	119491298	-	9082	processed_transcript	RIKEN cDNA A930037H05 gene [Source:MGI Symbol;Acc:MGI:1925689]	-	22	24	21	31	12	25	0.107171	0.112037	0.112594	0.170189	0.0653278	0.138533
ENSMUSG00000113102	4.65698	4.48701	0	0	1.0354	4.22431	0.803719	0.691079	1	A930040O22Rik	12	98831813	98832785	+	973	TEC	RIKEN cDNA A930040O22 gene [Source:MGI Symbol;Acc:MGI:1925223]	-	5	5	0	0	1	4	0.227349	0.217866	0	0	0.0508142	0.206891
ENSMUSG00000085900	2.79419	0	0	3.16758	0	0	-0.177279	0.958207	1	A930041C12Rik	5	107630250	107633850	-	537	antisense	RIKEN cDNA A930041C12 gene [Source:MGI Symbol;Acc:MGI:1925693]	-	3	0	0	3	0	0	0.247163	0	0	0.278547	0	0
ENSMUSG00000074357	2.79419	3.58961	6.0418	9.50273	8.28319	6.33647	-0.962036	0.381234	1	AA386476	8	47675391	47685239	+	2407	bidirectional_promoter_lncRNA	expressed sequence AA386476 [Source:MGI Symbol;Acc:MGI:3034595]	-	3	4	6	9	8	6	0.0551418	0.0704557	0.121382	0.186431	0.164328	0.12545
ENSMUSG00000084381	2.79419	1.7948	2.01393	7.39102	10.354	0	-1.42704	0.351742	1	AA413626	11	4918510	4919003	+	494	processed_pseudogene	expressed sequence AA413626 [Source:MGI Symbol;Acc:MGI:3035311]	-	3	2	2	7	10	0	0.268677	0.171647	0.197143	0.706517	1.00086	0
ENSMUSG00000083307	9.31397	3.58961	16.1115	2.11172	9.31859	7.39255	0.618758	0.557827	1	AA414768	X	12936872	12938128	+	1257	processed_pseudogene	expressed sequence AA414768 [Source:MGI Symbol;Acc:MGI:3035137]	-	10	4	16	2	9	7	0.351966	0.134914	0.619817	0.0793316	0.354002	0.280258
ENSMUSG00000113342	0.931397	0	0	0	1.0354	0	-0.151988	0.970288	1	AA414992	13	68181294	68182869	+	1576	TEC	expressed sequence AA414992 [Source:MGI Symbol;Acc:MGI:2142939]	-	1	0	0	0	1	0	0.0280724	0	0	0	0.031372	0
ENSMUSG00000093483	4.65698	0	10.0697	1.05586	5.177	6.33647	0.221092	0.882158	1	AA465934	11	83291699	83294632	+	711	processed_transcript	expressed sequence AA465934 [Source:MGI Symbol;Acc:MGI:2671018]	-	5	0	10	1	5	6	0.311126	0	0.684872	0.0701264	0.347695	0.424694
ENSMUSG00000033213	33.5303	26.9221	35.2438	3.16758	0	2.11216	4.18551	8.12e-06	0.000385574	AA467197	2	122636986	122641191	+	1203	protein_coding	expressed sequence AA467197 [Source:MGI Symbol;Acc:MGI:3034182]	-	36	30	35	3	0	2	1.32395	1.05727	1.41671	0.124339	0	0.0836679
ENSMUSG00000073867	16.7651	13.461	9.0627	7.39102	10.354	14.7851	0.274374	0.733316	0.901609	AA474408	7	110057987	110061325	-	3339	TEC	expressed sequence AA474408 [Source:MGI Symbol;Acc:MGI:3034216]	-	18	15	9	7	10	14	0.238502	0.190461	0.131252	0.104528	0.148075	0.211012
ENSMUSG00000097345	3.72559	0	0	0	0	5.28039	-0.49967	0.863587	1	AA543186	2	25327450	25332571	-	1696	lincRNA	expressed sequence AA543186 [Source:MGI Symbol;Acc:MGI:3035233]	-	4	0	0	0	0	5	0.104345	0	0	0	0	0.148367
ENSMUSG00000103149	10.2454	6.28182	20.1393	14.782	9.31859	9.5047	0.120908	0.885673	0.970079	AA914427	16	17922043	17923208	+	1166	TEC	EST AA914427 [Source:MGI Symbol;Acc:MGI:1858439]	-	11	7	20	14	9	9	0.417379	0.254526	0.835238	0.598661	0.38163	0.388453
ENSMUSG00000042510	5.58838	80.7662	81.5643	9.50273	5.177	20.0655	2.27346	0.00368269	0.0395253	AA986860	1	130731976	130744622	+	3640	protein_coding	expressed sequence AA986860 [Source:MGI Symbol;Acc:MGI:2138143]	-	6	90	81	9	5	19	0.0729266	1.04827	1.08358	0.12328	0.0679152	0.262692
ENSMUSG00000036678	187.211	147.174	219.519	139.373	156.345	104.552	0.467351	0.0843378	0.305995	Aaas	15	102338252	102350771	-	2798	protein_coding	achalasia, adrenocortical insufficiency, alacrimia [Source:MGI Symbol;Acc:MGI:2443767]	-	201	164	218	132	151	99	3.17822	2.48501	3.79391	2.35222	2.66826	1.78066
ENSMUSG00000029482	488.983	446.009	570.95	334.707	562.222	560.778	0.046451	0.826999	0.9447	Aacs	5	125475814	125517410	+	3854	protein_coding	acetoacetyl-CoA synthetase [Source:MGI Symbol;Acc:MGI:1926144]	-	525	497	567	317	543	531	6.02676	5.46735	7.16391	4.10109	6.96605	6.9339
ENSMUSG00000027761	0	4.48701	0	31.6758	35.2036	0	-3.89072	0.185906	0.475747	Aadac	3	60025717	60040160	+	1501	protein_coding	arylacetamide deacetylase [Source:MGI Symbol;Acc:MGI:1915008]	-	0	5	0	30	34	0	0	0.141228	0	0.996534	1.11994	0
ENSMUSG00000091376	0	16.1532	0	0	0	0	4.80537	0.0716503	1	Aadacl2	3	60006743	60025420	+	1590	protein_coding	arylacetamide deacetylase like 2 [Source:MGI Symbol;Acc:MGI:3646333]	-	0	18	0	0	0	0	0	0.479963	0	0	0	0
ENSMUSG00000070609	0	1.7948	0	0	0	0	1.64231	0.684635	1	Aadacl4	4	144613707	144623398	+	1224	protein_coding	arylacetamide deacetylase like 4 [Source:MGI Symbol;Acc:MGI:3650257]	-	0	2	0	0	0	0	0	0.0692756	0	0	0	0
ENSMUSG00000057228	0	0	0	5.2793	17.6018	0	-5.45739	0.0109059	1	Aadat	8	60505932	60545677	+	2178	protein_coding	aminoadipate aminotransferase [Source:MGI Symbol;Acc:MGI:1345167]	-	0	0	0	5	17	0	0	0	0	0.114463	0.385913	0
ENSMUSG00000021482	752.569	809.457	746.162	967.167	968.098	859.648	-0.275886	0.0430311	0.202949	Aaed1	13	64275280	64312710	-	3850	protein_coding	AhpC/TSA antioxidant enzyme domain containing 1 [Source:MGI Symbol;Acc:MGI:1913379]	-	808	902	741	916	935	814	9.2851	9.93294	9.37209	11.8628	12.0074	10.6404
ENSMUSG00000037257	347.411	402.934	273.895	403.338	352.036	298.87	-0.0407125	0.845327	0.953232	Aagab	9	63602660	63644588	+	5681	protein_coding	alpha- and gamma-adaptin binding protein [Source:MGI Symbol;Acc:MGI:1914189]	-	373	449	272	382	340	283	2.90483	3.35084	2.33143	3.35266	2.95905	2.50701
ENSMUSG00000057230	1099.98	865.993	1198.29	1067.47	1108.91	986.377	0.000207578	0.998913	0.999807	Aak1	6	86849517	87003223	+	21453	protein_coding	AP2 associated kinase 1 [Source:MGI Symbol;Acc:MGI:1098687]	-	1181	965	1190	1011	1071	934	2.43555	1.90709	2.70108	2.34971	2.46831	2.19106
ENSMUSG00000035642	597.025	665.873	453.135	625.069	727.886	777.274	-0.311171	0.0812825	0.299288	Aamdc	7	97550331	97579497	-	3833	protein_coding	adipogenesis associated Mth938 domain containing [Source:MGI Symbol;Acc:MGI:1913523]	-	641	742	450	592	703	736	7.3987	8.20724	5.71679	7.70077	9.06807	9.66348
ENSMUSG00000006299	861.542	1092.14	924.395	875.307	993.983	1011.72	-0.00125213	0.993186	0.997988	Aamp	1	74279840	74284738	-	3458	protein_coding	angio-associated migratory protein [Source:MGI Symbol;Acc:MGI:107809]	-	925	1217	918	829	960	958	11.8346	14.921	12.927	11.9531	13.726	13.9423
ENSMUSG00000020804	4.65698	0	2.01393	0	1.0354	0	2.5635	0.363602	1	Aanat	11	116586432	116597680	+	1663	protein_coding	arylalkylamine N-acetyltransferase [Source:MGI Symbol;Acc:MGI:1328365]	-	5	0	2	0	1	0	0.133019	0	0.0585621	0	0.0297308	0
ENSMUSG00000027628	401.432	354.474	392.717	389.612	418.301	448.833	-0.130057	0.44359	0.73682	Aar2	2	156547584	156568972	+	3615	protein_coding	AAR2 splicing factor homolog [Source:MGI Symbol;Acc:MGI:1915545]	-	431	395	390	369	404	425	5.27479	4.63256	5.25334	5.08943	5.5255	5.91664
ENSMUSG00000068522	0.931397	0	5.03483	0	3.1062	4.22431	-0.30891	0.88265	1	Aard	15	52040107	52045722	+	1348	protein_coding	alanine and arginine rich domain containing protein [Source:MGI Symbol;Acc:MGI:2181621]	-	1	0	5	0	3	4	0.0328206	0	0.180617	0	0.110035	0.149336
ENSMUSG00000031960	2599.53	2702.98	2594.95	2540.4	2508.77	2311.76	0.101533	0.352506	0.662499	Aars	8	111033144	111057664	+	9282	protein_coding	alanyl-tRNA synthetase [Source:MGI Symbol;Acc:MGI:2384560]	-	2791	3012	2577	2406	2423	2189	13.3031	13.7577	13.5192	12.9243	12.9065	11.8686
ENSMUSG00000023938	525.308	517.801	453.135	525.818	480.425	513.254	-0.0217534	0.890558	0.970726	Aars2	17	45506841	45520843	+	4765	protein_coding	alanyl-tRNA synthetase 2, mitochondrial [Source:MGI Symbol;Acc:MGI:2681839]	-	564	577	450	498	464	486	5.23663	5.13387	4.59863	5.21096	4.81452	5.13296
ENSMUSG00000075528	12.1082	22.4351	13.0906	6.33516	17.6018	4.22431	0.758255	0.372224	0.678534	Aarsd1	11	101406839	101417615	-	3052	protein_coding	alanyl-tRNA synthetase domain containing 1 [Source:MGI Symbol;Acc:MGI:1916934]	-	13	25	13	6	17	4	0.188449	0.347286	0.207414	0.0980208	0.275399	0.0659584
ENSMUSG00000055923	279.419	192.941	185.282	286.138	333.399	280.917	-0.453006	0.0450818	0.207903	Aasdh	5	76873659	76905514	-	8639	protein_coding	aminoadipate-semialdehyde dehydrogenase [Source:MGI Symbol;Acc:MGI:2442517]	-	300	215	184	271	322	266	1.53636	1.05513	1.03713	1.56407	1.84285	1.54958
ENSMUSG00000025894	286.87	271.913	314.174	389.612	290.947	324.216	-0.203242	0.29969	0.612372	Aasdhppt	9	4294793	4309471	-	2847	protein_coding	aminoadipate-semialdehyde dehydrogenase-phosphopantetheinyl transferase [Source:MGI Symbol;Acc:MGI:1914868]	-	308	303	312	369	281	307	4.78629	4.51219	5.33637	6.46235	4.87997	5.42682
ENSMUSG00000029695	5.58838	4.48701	7.04877	13.7262	22.7788	10.5608	-1.46277	0.0923722	0.321495	Aass	6	23072173	23132986	-	3817	protein_coding	aminoadipate-semialdehyde synthase [Source:MGI Symbol;Acc:MGI:1353573]	-	6	5	7	13	22	10	0.0695449	0.0555367	0.0893007	0.169814	0.28497	0.131848
ENSMUSG00000018697	210.496	201.018	269.867	190.055	188.443	161.58	0.334195	0.145166	0.416107	Aatf	11	84422855	84513522	-	2869	protein_coding	apoptosis antagonizing transcription factor [Source:MGI Symbol;Acc:MGI:1929608]	-	226	224	268	180	182	153	3.48509	3.31016	4.54866	3.12819	3.13646	2.68383
ENSMUSG00000025375	149.955	162.43	130.906	164.714	150.133	202.767	-0.222595	0.372999	0.678796	Aatk	11	120007313	120047167	-	7159	protein_coding	apoptosis-associated tyrosine kinase [Source:MGI Symbol;Acc:MGI:1197518]	-	161	181	130	156	145	192	0.994969	1.07191	0.884239	1.08648	1.00141	1.34972
ENSMUSG00000057191	55.8838	36.7935	41.2856	14.782	66.2655	62.3086	-0.0981686	0.854973	0.957135	AB124611	9	21526176	21545333	+	1447	protein_coding	cDNA sequence AB124611 [Source:MGI Symbol;Acc:MGI:3043001]	-	60	41	41	14	64	59	1.8345	1.20129	1.37973	0.482404	2.1868	2.052
ENSMUSG00000057880	204.907	208.197	198.372	236.513	265.062	249.234	-0.296011	0.14516	0.416107	Abat	16	8513429	8621568	+	7748	protein_coding	4-aminobutyrate aminotransferase [Source:MGI Symbol;Acc:MGI:2443582]	-	220	232	197	224	256	236	1.25623	1.26949	1.2381	1.44148	1.63361	1.53291
ENSMUSG00000015243	796.344	543.826	826.719	749.66	979.488	959.975	-0.312073	0.0913249	0.319343	Abca1	4	53030787	53159895	-	10363	protein_coding	ATP-binding cassette, sub-family A (ABC1), member 1 [Source:MGI Symbol;Acc:MGI:99607]	-	855	606	821	710	946	909	3.6502	2.47924	3.85777	3.41605	4.5134	4.41441
ENSMUSG00000050296	0	74.4844	0	0	0	0	7.00763	NA	1	Abca12	1	71242276	71414910	-	14808	protein_coding	ATP-binding cassette, sub-family A (ABC1), member 12 [Source:MGI Symbol;Acc:MGI:2676312]	-	0	83	0	0	0	0	0	0.237637	0	0	0	0
ENSMUSG00000004668	0	0	0	4.22344	0	2.11216	-3.60338	0.268031	1	Abca13	11	9191942	9684259	+	19737	protein_coding	ATP-binding cassette, sub-family A (ABC1), member 13 [Source:MGI Symbol;Acc:MGI:2388707]	-	0	0	0	4	0	2	0	0	0	0.0101049	0	0.00509969
ENSMUSG00000051900	0	0	0	6.33516	0	0	-3.60342	0.322072	1	Abca16	7	120409647	120544813	+	7147	protein_coding	ATP-binding cassette, sub-family A (ABC1), member 16 [Source:MGI Symbol;Acc:MGI:2388711]	-	0	0	0	6	0	0	0	0	0	0.041858	0	0
ENSMUSG00000035435	0.931397	0.897402	1.00697	0	0	0	2.29202	0.566113	1	Abca17	17	24264259	24351029	-	5317	protein_coding	ATP-binding cassette, sub-family A (ABC1), member 17 [Source:MGI Symbol;Acc:MGI:3625331]	-	1	1	1	0	0	0	0.00832088	0.0079738	0.00915824	0	0	0
ENSMUSG00000026944	1102.77	832.789	1024.08	1178.34	1193.82	1041.29	-0.206083	0.16483	0.445611	Abca2	2	25428703	25448540	+	8346	protein_coding	ATP-binding cassette, sub-family A (ABC1), member 2 [Source:MGI Symbol;Acc:MGI:99606]	-	1184	928	1017	1116	1153	986	6.27638	4.71413	5.93364	6.6671	6.83045	5.94556
ENSMUSG00000024130	635.213	488.187	613.243	554.326	656.443	529.095	-0.00317069	0.985196	0.995684	Abca3	17	24351950	24410201	+	8797	protein_coding	ATP-binding cassette, sub-family A (ABC1), member 3 [Source:MGI Symbol;Acc:MGI:1351617]	-	682	544	609	525	634	501	3.42993	2.62178	3.37102	2.97561	3.5633	2.86614
ENSMUSG00000028125	39.1187	47.5623	45.3135	51.7371	36.239	23.2337	0.24726	0.600901	0.835166	Abca4	3	122044443	122180123	+	12022	protein_coding	ATP-binding cassette, sub-family A (ABC1), member 4 [Source:MGI Symbol;Acc:MGI:109424]	-	42	53	45	49	35	22	0.154564	0.186909	0.18227	0.203222	0.143943	0.092096
ENSMUSG00000018800	249.614	221.658	277.923	256.574	330.292	255.571	-0.170164	0.4191	0.718095	Abca5	11	110269369	110337716	-	11437	protein_coding	ATP-binding cassette, sub-family A (ABC1), member 5 [Source:MGI Symbol;Acc:MGI:2386607]	-	268	247	276	243	319	242	1.03671	0.915623	1.1751	1.05936	1.37904	1.06487
ENSMUSG00000044749	80.1001	113.97	86.5991	184.775	182.23	199.599	-1.01215	0.000123194	0.00313335	Abca6	11	110176820	110251776	-	5398	protein_coding	ATP-binding cassette, sub-family A (ABC1), member 6 [Source:MGI Symbol;Acc:MGI:1923434]	-	86	127	86	175	176	189	0.704858	0.997477	0.77579	1.61643	1.61205	1.76207
ENSMUSG00000035722	549.524	451.393	452.128	522.65	474.213	481.572	-0.0248175	0.880609	0.969143	Abca7	10	79996494	80015572	+	6752	protein_coding	ATP-binding cassette, sub-family A (ABC1), member 7 [Source:MGI Symbol;Acc:MGI:1351646]	-	590	503	449	495	458	456	3.86594	3.1584	3.23812	3.65531	3.35376	3.39881
ENSMUSG00000041828	1588.03	1594.68	1165.06	2406.3	2103.93	1982.26	-0.578118	0.000119421	0.00305606	Abca8a	11	110025634	110095978	-	6272	protein_coding	ATP-binding cassette, sub-family A (ABC1), member 8a [Source:MGI Symbol;Acc:MGI:2386846]	-	1705	1777	1157	2279	2032	1877	12.0269	12.0119	8.98268	18.1171	16.0183	15.061
ENSMUSG00000020620	556.044	544.723	561.887	883.754	769.302	731.862	-0.520515	0.000422297	0.00820067	Abca8b	11	109932190	109995845	-	7423	protein_coding	ATP-binding cassette, sub-family A (ABC1), member 8b [Source:MGI Symbol;Acc:MGI:1351668]	-	597	607	558	837	743	693	3.5582	3.4669	3.66044	5.62208	4.94889	4.69838
ENSMUSG00000041797	609.134	458.573	549.804	749.66	847.992	817.405	-0.578636	0.000281303	0.00595928	Abca9	11	110100749	110168196	-	8048	protein_coding	ATP-binding cassette, sub-family A (ABC1), member 9 [Source:MGI Symbol;Acc:MGI:2386796]	-	654	511	546	710	819	774	3.59522	2.69194	3.30357	4.39867	5.03146	4.84002
ENSMUSG00000031974	697.616	674.847	587.061	952.385	764.125	712.853	-0.309701	0.0562802	0.238783	Abcb10	8	123952459	123983122	-	4306	protein_coding	ATP-binding cassette, sub-family B (MDR/TAP), member 10 [Source:MGI Symbol;Acc:MGI:1860508]	-	749	752	583	902	738	675	7.69562	7.40416	6.59285	10.4444	8.47385	7.88904
ENSMUSG00000027048	0	0	0	11.6145	40.3806	0	-6.64088	0.0896001	1	Abcb11	2	69238282	69342616	-	5146	protein_coding	ATP-binding cassette, sub-family B (MDR/TAP), member 11 [Source:MGI Symbol;Acc:MGI:1351619]	-	0	0	0	11	39	0	0	0	0	0.10658	0.374708	0
ENSMUSG00000040584	342.754	349.987	350.424	407.562	403.806	354.842	-0.16093	0.349112	0.659868	Abcb1a	5	8660077	8748575	+	5480	protein_coding	ATP-binding cassette, sub-family B (MDR/TAP), member 1A [Source:MGI Symbol;Acc:MGI:97570]	-	368	390	348	386	390	336	2.971	3.01728	3.09227	3.51203	3.5187	3.0857
ENSMUSG00000028970	606.339	740.357	673.661	564.885	753.771	575.563	0.0929788	0.582935	0.824921	Abcb1b	5	8798147	8866315	+	7990	protein_coding	ATP-binding cassette, sub-family B (MDR/TAP), member 1B [Source:MGI Symbol;Acc:MGI:97568]	-	651	825	669	535	728	545	3.60471	4.37763	4.07716	3.33855	4.50488	3.43277
ENSMUSG00000042476	1732.4	1582.12	1421.84	2032.53	1781.92	1947.41	-0.282531	0.0271489	0.152669	Abcb4	5	8893717	8959231	+	9383	protein_coding	ATP-binding cassette, sub-family B (MDR/TAP), member 4 [Source:MGI Symbol;Acc:MGI:97569]	-	1860	1763	1412	1925	1721	1844	8.77015	7.96604	7.32777	10.2292	9.06854	9.8904
ENSMUSG00000026198	14.9024	12.5636	12.0836	13.7262	21.7434	13.729	-0.315042	0.659129	0.865303	Abcb6	1	75171717	75180392	-	5315	protein_coding	ATP-binding cassette, sub-family B (MDR/TAP), member 6 [Source:MGI Symbol;Acc:MGI:1921354]	-	16	14	12	13	21	13	0.133184	0.111675	0.10994	0.121953	0.19535	0.123093
ENSMUSG00000031333	1635.53	1618.02	1403.71	2220.47	2029.38	1782.66	-0.373071	0.00492142	0.0484645	Abcb7	X	104280657	104413856	-	5905	protein_coding	ATP-binding cassette, sub-family B (MDR/TAP), member 7 [Source:MGI Symbol;Acc:MGI:109533]	-	1756	1803	1394	2103	1960	1688	13.1565	12.9452	11.4953	17.757	16.411	14.3862
ENSMUSG00000028973	1066.45	973.682	782.413	989.34	1029.19	1127.89	-0.156279	0.30429	0.617493	Abcb8	5	24393663	24410054	+	4739	protein_coding	ATP-binding cassette, sub-family B (MDR/TAP), member 8 [Source:MGI Symbol;Acc:MGI:1351667]	-	1145	1085	777	937	994	1068	10.6894	9.70677	7.98386	9.85835	10.3705	11.3417
ENSMUSG00000029408	194.662	198.326	157.087	292.473	212.257	247.122	-0.449727	0.0489213	0.219362	Abcb9	5	124061530	124095798	-	5601	protein_coding	ATP-binding cassette, sub-family B (MDR/TAP), member 9 [Source:MGI Symbol;Acc:MGI:1861729]	-	209	221	156	277	205	234	1.65088	1.67286	1.35624	2.46584	1.80962	2.10254
ENSMUSG00000023088	1012.43	975.476	1134.85	997.787	800.364	860.704	0.231808	0.10869	0.353415	Abcc1	16	14361558	14475737	+	15092	protein_coding	ATP-binding cassette, sub-family C (CFTR/MRP), member 1 [Source:MGI Symbol;Acc:MGI:102676]	-	1087	1087	1127	945	773	815	3.18654	3.05362	3.63627	3.12202	2.53239	2.71772
ENSMUSG00000032842	160.2	136.405	153.059	119.312	164.628	186.926	-0.0668289	0.799792	0.933576	Abcc10	17	46303221	46328352	-	6856	protein_coding	ATP-binding cassette, sub-family C (CFTR/MRP), member 10 [Source:MGI Symbol;Acc:MGI:2386976]	-	172	152	152	113	159	177	1.10992	0.93995	1.07957	0.821786	1.14663	1.29926
ENSMUSG00000025194	0	0	0	35.8992	38.3098	0	-7.15404	0.0673347	0.265608	Abcc2	19	43782192	43840740	+	8532	protein_coding	ATP-binding cassette, sub-family C (CFTR/MRP), member 2 [Source:MGI Symbol;Acc:MGI:1352447]	-	0	0	0	34	37	0	0	0	0	0.198692	0.214412	0
ENSMUSG00000020865	50.2954	78.9714	160.108	40.1227	41.416	38.0188	1.27311	0.00439555	0.0446523	Abcc3	11	94343295	94392997	-	5698	protein_coding	ATP-binding cassette, sub-family C (CFTR/MRP), member 3 [Source:MGI Symbol;Acc:MGI:1923658]	-	54	88	159	38	40	36	0.419283	0.654775	1.35879	0.332516	0.347085	0.317962
ENSMUSG00000032849	553.25	499.853	678.695	501.533	680.257	471.011	0.0666306	0.727311	0.899065	Abcc4	14	118482692	118706219	-	6389	protein_coding	ATP-binding cassette, sub-family C (CFTR/MRP), member 4 [Source:MGI Symbol;Acc:MGI:2443111]	-	594	557	674	475	657	446	4.11329	3.69619	5.13696	3.70691	5.0843	3.51315
ENSMUSG00000022822	1875.83	1833.39	1875.98	2637.54	2511.88	2174.47	-0.391037	0.0011737	0.0173869	Abcc5	16	20331303	20426394	-	10681	protein_coding	ATP-binding cassette, sub-family C (CFTR/MRP), member 5 [Source:MGI Symbol;Acc:MGI:1351644]	-	2014	2043	1863	2498	2426	2059	8.34226	8.10939	8.49336	11.6609	11.2299	9.7015
ENSMUSG00000030834	8.38257	3.58961	4.02787	19.0055	22.7788	2.11216	-1.45579	0.155068	0.430729	Abcc6	7	45967555	46030302	-	5721	protein_coding	ATP-binding cassette, sub-family C (CFTR/MRP), member 6 [Source:MGI Symbol;Acc:MGI:1351634]	-	9	4	4	18	22	2	0.0695996	0.0296429	0.0340461	0.156874	0.190129	0.0175935
ENSMUSG00000040136	14.9024	16.1532	30.209	53.8488	33.1328	21.1216	-0.823094	0.164642	0.445552	Abcc8	7	46104523	46180033	-	8090	protein_coding	ATP-binding cassette, sub-family C (CFTR/MRP), member 8 [Source:MGI Symbol;Acc:MGI:1352629]	-	16	18	30	51	32	20	0.0874999	0.0943313	0.180572	0.314321	0.195569	0.124416
ENSMUSG00000030249	5061.21	4141.51	3968.45	6409.07	5454.48	4792.48	-0.338617	0.0154376	0.104965	Abcc9	6	142587862	142702315	-	8373	protein_coding	ATP-binding cassette, sub-family C (CFTR/MRP), member 9 [Source:MGI Symbol;Acc:MGI:1352630]	-	5434	4615	3941	6070	5268	4538	28.7127	23.3681	22.9194	36.1459	31.1073	27.2758
ENSMUSG00000031378	1130.72	947.657	815.643	1179.39	1213.49	1066.64	-0.257199	0.0911922	0.319121	Abcd1	X	73716597	73738534	+	4192	protein_coding	ATP-binding cassette, sub-family D (ALD), member 1 [Source:MGI Symbol;Acc:MGI:1349215]	-	1214	1056	810	1117	1172	1010	12.8125	10.6801	9.40898	13.2857	13.8231	12.1254
ENSMUSG00000055782	1366.36	1033.81	1188.22	1506.71	1553.1	1237.72	-0.260311	0.0834044	0.303569	Abcd2	15	91145871	91191799	-	5946	protein_coding	ATP-binding cassette, sub-family D (ALD), member 2 [Source:MGI Symbol;Acc:MGI:1349467]	-	1467	1152	1180	1427	1500	1172	10.9154	8.21409	9.66353	11.966	12.4728	9.91967
ENSMUSG00000028127	2050.94	2011.98	1628.26	2359.85	2217.83	2327.6	-0.278684	0.029572	0.160656	Abcd3	3	121758774	121815302	-	6593	protein_coding	ATP-binding cassette, sub-family D (ALD), member 3 [Source:MGI Symbol;Acc:MGI:1349216]	-	2202	2242	1617	2235	2142	2204	14.7765	14.4173	11.9428	16.9023	16.0633	16.8238
ENSMUSG00000021240	241.232	203.71	238.651	225.954	248.496	267.188	-0.118074	0.568415	0.816343	Abcd4	12	84601464	84617413	-	8006	protein_coding	ATP-binding cassette, sub-family D (ALD), member 4 [Source:MGI Symbol;Acc:MGI:1349217]	-	259	227	237	214	240	253	1.43127	1.2021	1.44149	1.33275	1.48216	1.59037
ENSMUSG00000058355	1564.75	1452	1931.36	1453.92	1289.07	1286.3	0.296029	0.0381208	0.188641	Abce1	8	79683462	79711740	-	6004	protein_coding	ATP-binding cassette, sub-family E (OABP), member 1 [Source:MGI Symbol;Acc:MGI:1195458]	-	1680	1618	1918	1377	1245	1218	12.3795	11.4254	15.5556	11.4352	10.2524	10.2094
ENSMUSG00000038762	2663.8	2592.6	2538.56	2437.98	2287.2	2446.93	0.120201	0.264989	0.57564	Abcf1	17	35956819	35969761	-	4410	protein_coding	ATP-binding cassette, sub-family F (GCN20), member 1 [Source:MGI Symbol;Acc:MGI:1351658]	-	2860	2889	2521	2309	2209	2317	28.6922	27.7742	27.8364	26.1058	24.766	26.4413
ENSMUSG00000028953	1729.6	1738.27	1665.52	1980.79	1927.91	1899.88	-0.178192	0.109168	0.354745	Abcf2	5	24565345	24577467	-	2569	protein_coding	ATP-binding cassette, sub-family F (GCN20), member 2 [Source:MGI Symbol;Acc:MGI:1351657]	-	1857	1937	1654	1876	1862	1799	31.9804	31.9667	31.3509	36.4099	35.8355	35.2421
ENSMUSG00000003234	1122.33	879.454	897.207	994.62	996.054	1042.35	-0.0651171	0.652073	0.862559	Abcf3	16	20548577	20561379	+	3558	protein_coding	ATP-binding cassette, sub-family F (GCN20), member 3 [Source:MGI Symbol;Acc:MGI:1351656]	-	1205	980	891	942	962	987	14.9836	11.6776	12.1941	13.2007	13.368	13.9607
ENSMUSG00000024030	149.955	139.995	178.233	122.48	91.1151	143.627	0.389788	0.159914	0.437707	Abcg1	17	31057698	31115777	+	4066	protein_coding	ATP binding cassette subfamily G member 1 [Source:MGI Symbol;Acc:MGI:107704]	-	161	156	177	116	88	136	1.75184	1.62663	2.11975	1.42247	1.07007	1.68332
ENSMUSG00000029802	582.123	510.622	487.372	679.973	866.629	560.778	-0.415385	0.0239506	0.140334	Abcg2	6	58584523	58695676	+	8153	protein_coding	ATP binding cassette subfamily G member 2 (Junior blood group) [Source:MGI Symbol;Acc:MGI:1347061]	-	625	569	484	644	837	531	3.39155	2.95888	2.89072	3.9384	5.07582	3.27772
ENSMUSG00000029299	37.2559	26.0247	21.1463	25.3406	52.8054	44.3553	-0.53601	0.301052	0.613757	Abcg3	5	104935057	104982718	-	3550	protein_coding	ATP binding cassette subfamily G member 3 [Source:MGI Symbol;Acc:MGI:1351624]	-	40	29	21	24	51	42	0.498503	0.346339	0.288051	0.337081	0.710297	0.595409
ENSMUSG00000032131	3.72559	13.461	6.0418	0	11.3894	2.11216	0.782366	0.55769	1	Abcg4	9	44273188	44288615	-	5211	protein_coding	ATP binding cassette subfamily G member 4 [Source:MGI Symbol;Acc:MGI:1890594]	-	4	15	6	0	11	2	0.0339606	0.12204	0.0560672	0	0.104369	0.0193154
ENSMUSG00000040505	0	0	0	7.39102	5.177	2.11216	-4.81645	0.0269445	1	Abcg5	17	84658234	84683011	-	2712	protein_coding	ATP binding cassette subfamily G member 5 [Source:MGI Symbol;Acc:MGI:1351659]	-	0	0	0	7	5	2	0	0	0	0.128694	0.0911546	0.0371138
ENSMUSG00000024254	0	0	0	1.05586	3.1062	0	-2.99874	0.435667	1	Abcg8	17	84676302	84700333	+	3749	protein_coding	ATP binding cassette subfamily G member 8 [Source:MGI Symbol;Acc:MGI:1914720]	-	0	0	0	1	3	0	0	0	0	0.0132995	0.0395644	0
ENSMUSG00000006638	0	8.97402	1.00697	8.44688	6.2124	5.28039	-0.987993	0.488997	1	Abhd1	5	30950066	30955091	+	1758	processed_transcript	abhydrolase domain containing 1 [Source:MGI Symbol;Acc:MGI:1931013]	-	0	10	1	8	6	5	0	0.241164	0.0276987	0.226894	0.168745	0.143135
ENSMUSG00000033157	174.171	188.454	139.968	155.211	192.584	182.702	-0.0769439	0.751647	0.910621	Abhd10	16	45729725	45742955	-	3710	protein_coding	abhydrolase domain containing 10 [Source:MGI Symbol;Acc:MGI:2442422]	-	187	210	139	147	186	173	2.22999	2.39981	1.8244	1.97558	2.47878	2.34675
ENSMUSG00000040532	485.258	575.235	449.107	475.137	464.894	514.31	0.0544608	0.744813	0.906675	Abhd11	5	135009152	135012175	+	2172	protein_coding	abhydrolase domain containing 11 [Source:MGI Symbol;Acc:MGI:1916008]	-	521	641	446	450	449	487	10.6124	12.5121	9.99894	10.3301	10.2208	11.284
ENSMUSG00000085042	19.5593	22.4351	28.1951	24.2848	31.062	14.7851	-0.000730109	0.99902	0.999807	Abhd11os	5	135012114	135013253	-	701	transcribed_unitary_pseudogene	abhydrolase domain containing 11, opposite strand [Source:MGI Symbol;Acc:MGI:1917062]	-	21	25	28	23	30	14	1.32537	1.51201	1.945	1.63592	2.11593	1.00509
ENSMUSG00000032046	597.025	558.184	653.521	569.108	657.478	576.619	0.00390852	0.979749	0.994246	Abhd12	2	150832493	150904741	-	2823	protein_coding	abhydrolase domain containing 12 [Source:MGI Symbol;Acc:MGI:1923442]	-	641	622	649	539	635	546	10.0458	9.34139	11.1947	9.51983	11.1214	9.73366
ENSMUSG00000040396	369.765	361.653	387.682	337.875	280.593	277.749	0.320281	0.0796488	0.295096	Abhd13	8	9977707	9992155	+	5191	protein_coding	abhydrolase domain containing 13 [Source:MGI Symbol;Acc:MGI:1916154]	-	397	403	385	320	271	263	3.38357	3.29144	3.61151	3.07362	2.58117	2.54976
ENSMUSG00000042210	239.369	253.067	139.968	212.228	170.841	253.459	-0.00781087	0.976988	0.994186	Abhd14a	9	106440051	106447678	-	2111	protein_coding	abhydrolase domain containing 14A [Source:MGI Symbol;Acc:MGI:1915894]	-	257	282	139	201	165	240	5.38618	5.6636	3.20631	4.74744	3.86451	5.7216
ENSMUSG00000042073	89.4141	85.2532	99.6897	88.6922	154.274	139.402	-0.479831	0.121094	0.376857	Abhd14b	9	106447459	106452923	+	2671	protein_coding	abhydrolase domain containing 14b [Source:MGI Symbol;Acc:MGI:1923741]	-	96	95	99	84	149	132	1.59013	1.50793	1.80485	1.56804	2.7581	2.48711
ENSMUSG00000000686	40.9815	19.7429	27.1881	17.9496	25.885	43.2992	0.012593	0.982502	0.994795	Abhd15	11	77515121	77538607	+	3035	protein_coding	abhydrolase domain containing 15 [Source:MGI Symbol;Acc:MGI:1914727]	-	44	22	27	17	25	41	0.641401	0.307324	0.433195	0.279281	0.407267	0.67986
ENSMUSG00000007036	1220.13	1159.44	1066.38	1389.51	1152.4	1269.41	-0.145146	0.278251	0.5893	Abhd16a	17	35089263	35102987	+	3220	protein_coding	abhydrolase domain containing 16A [Source:MGI Symbol;Acc:MGI:99476]	-	1310	1292	1059	1316	1113	1202	17.9991	17.0113	16.0147	20.3775	17.0898	18.7864
ENSMUSG00000055882	0.931397	0	2.01393	0	3.1062	0	-0.0878502	0.977096	1	Abhd16b	2	181493206	181494980	+	1775	protein_coding	abhydrolase domain containing 16B [Source:MGI Symbol;Acc:MGI:3607711]	-	1	0	2	0	3	0	0.0249251	0	0.0548669	0	0.0835644	0
ENSMUSG00000003346	665.017	630.874	485.358	605.007	487.673	744.535	-0.0440277	0.819423	0.941396	Abhd17a	10	80583654	80590341	-	1547	protein_coding	abhydrolase domain containing 17A [Source:MGI Symbol;Acc:MGI:106388]	-	714	703	482	573	471	705	20.4194	19.2662	15.1717	18.4678	15.0532	22.9347
ENSMUSG00000047368	486.189	435.24	445.079	426.567	378.956	347.45	0.245161	0.151495	0.42579	Abhd17b	19	21653309	21685637	+	2475	protein_coding	abhydrolase domain containing 17B [Source:MGI Symbol;Acc:MGI:1917816]	-	522	485	442	404	366	329	9.33107	8.30804	8.69613	8.13875	7.31146	6.68983
ENSMUSG00000038459	203.976	275.503	269.867	209.06	190.513	246.066	0.21491	0.338539	0.651621	Abhd17c	7	84109356	84151893	-	4606	protein_coding	abhydrolase domain containing 17C [Source:MGI Symbol;Acc:MGI:1917428]	-	219	307	268	198	184	233	2.10357	2.82583	2.83328	2.14335	1.97511	2.54581
ENSMUSG00000037818	828.012	719.717	489.386	1186.79	1071.64	924.068	-0.64301	0.000708078	0.0120069	Abhd18	3	40846970	40938138	+	11184	protein_coding	abhydrolase domain containing 18 [Source:MGI Symbol;Acc:MGI:1915468]	-	889	802	486	1124	1035	875	3.51674	3.04025	2.11601	5.01096	4.57553	3.93736
ENSMUSG00000039202	463.836	617.413	1076.45	382.221	427.62	404.478	0.82866	0.000794467	0.0129988	Abhd2	7	79273199	79365508	+	10573	protein_coding	abhydrolase domain containing 2 [Source:MGI Symbol;Acc:MGI:1914344]	-	498	688	1069	362	413	383	2.08385	2.75881	4.92332	1.70711	1.9313	1.82304
ENSMUSG00000002475	17.6965	38.5883	23.1602	7.39102	38.3098	16.8973	0.344065	0.618392	0.845862	Abhd3	18	10644411	10706771	-	1962	protein_coding	abhydrolase domain containing 3 [Source:MGI Symbol;Acc:MGI:2147183]	-	19	43	23	7	37	16	0.428441	0.929183	0.570831	0.17789	0.932397	0.410408
ENSMUSG00000040997	558.838	572.543	614.25	747.548	630.558	645.264	-0.213193	0.157857	0.434163	Abhd4	14	54254188	54270637	+	3279	protein_coding	abhydrolase domain containing 4 [Source:MGI Symbol;Acc:MGI:1915938]	-	600	638	610	708	609	611	8.09554	8.24919	9.05873	10.7657	9.18278	9.37766
ENSMUSG00000032540	784.236	712.537	663.591	772.889	801.399	810.012	-0.14204	0.313916	0.627969	Abhd5	9	122351608	122381524	+	5956	protein_coding	abhydrolase domain containing 5 [Source:MGI Symbol;Acc:MGI:1914719]	-	842	794	659	732	774	767	6.25451	5.65194	5.38778	6.12784	6.42517	6.4809
ENSMUSG00000025277	149.024	167.814	131.913	121.424	198.797	180.589	-0.157765	0.558591	0.810743	Abhd6	14	8002902	8056763	+	2365	protein_coding	abhydrolase domain containing 6 [Source:MGI Symbol;Acc:MGI:1913332]	-	160	187	131	115	192	171	2.99312	3.3523	2.69724	2.42448	4.01392	3.63881
ENSMUSG00000007950	313.881	365.243	311.153	333.652	305.443	329.496	0.0324991	0.858588	0.958058	Abhd8	8	71456705	71463655	-	4079	protein_coding	abhydrolase domain containing 8 [Source:MGI Symbol;Acc:MGI:1918946]	-	337	407	309	316	295	312	3.65521	4.23031	3.68879	3.86264	3.57575	3.84942
ENSMUSG00000058835	673.4	738.562	968.702	619.789	638.841	646.32	0.321028	0.0550423	0.2354	Abi1	2	22940073	23040241	-	4032	protein_coding	abl-interactor 1 [Source:MGI Symbol;Acc:MGI:104913]	-	723	823	962	587	617	612	7.9333	8.65389	11.6181	7.25887	7.56594	7.63881
ENSMUSG00000026782	211.427	199.223	211.463	206.948	198.797	178.477	0.0904275	0.673773	0.87156	Abi2	1	60409619	60481158	+	8543	protein_coding	abl-interactor 2 [Source:MGI Symbol;Acc:MGI:106913]	-	227	222	210	196	192	169	1.17558	1.10173	1.19698	1.14392	1.11119	0.995568
ENSMUSG00000018381	63.335	41.2805	79.5504	68.6309	36.239	63.3647	0.12896	0.761451	0.915265	Abi3	11	95830074	95842476	-	4153	protein_coding	ABI gene family, member 3 [Source:MGI Symbol;Acc:MGI:1913860]	-	68	46	79	65	35	60	0.724408	0.4696	0.926284	0.780374	0.416682	0.727083
ENSMUSG00000035258	799.139	741.254	559.873	785.559	719.602	678.002	-0.0552654	0.742617	0.905627	Abi3bp	16	56477878	56690135	+	7416	protein_coding	ABI gene family, member 3 (NESH) binding protein [Source:MGI Symbol;Acc:MGI:2444583]	-	858	826	556	744	695	642	5.11863	4.72218	3.65077	5.00213	4.63355	4.35672
ENSMUSG00000026842	1363.57	1172.9	1172.11	1275.48	1090.28	1131.06	0.0849306	0.530083	0.796626	Abl1	2	31688376	31804227	+	11596	protein_coding	c-abl oncogene 1, non-receptor tyrosine kinase [Source:MGI Symbol;Acc:MGI:87859]	-	1464	1307	1164	1208	1053	1071	5.58559	4.77858	4.88791	5.1941	4.48971	4.6481
ENSMUSG00000026596	774.922	769.074	915.333	714.817	728.921	709.685	0.191181	0.181539	0.470007	Abl2	1	156558786	156649568	+	10800	protein_coding	v-abl Abelson murine leukemia viral oncogene 2 (arg, Abelson-related gene) [Source:MGI Symbol;Acc:MGI:87860]	-	832	857	909	677	704	672	3.40828	3.36426	4.09844	3.12548	3.2229	3.13141
ENSMUSG00000025085	2042.55	2466.96	1763.2	1888.93	1709.44	2499.74	0.0409722	0.805479	0.93574	Ablim1	19	57032733	57314919	-	11949	protein_coding	actin-binding LIM protein 1 [Source:MGI Symbol;Acc:MGI:1194500]	-	2193	2749	1751	1789	1651	2367	8.11976	9.75383	7.13565	7.46501	6.83146	9.96922
ENSMUSG00000029095	2162.7	2061.33	2057.23	1469.76	1246.62	1320.1	0.638027	1.4e-07	1.3e-05	Ablim2	5	35757880	35884973	+	7047	protein_coding	actin-binding LIM protein 2 [Source:MGI Symbol;Acc:MGI:2385758]	-	2322	2297	2043	1392	1204	1250	14.5779	13.8194	14.117	9.84887	8.44735	8.92689
ENSMUSG00000032735	952.819	730.485	738.106	1012.57	679.222	969.48	-0.136078	0.454352	0.744326	Ablim3	18	61799395	61911852	-	4560	protein_coding	actin binding LIM protein family, member 3 [Source:MGI Symbol;Acc:MGI:2442582]	-	1023	814	733	959	656	918	9.92537	7.56818	7.82741	10.4859	7.11275	10.1315
ENSMUSG00000015787	0	16.1532	0	0	0	0	4.80537	0.0716503	1	Abo	2	26842503	26864979	-	1920	protein_coding	ABO blood group (transferase A, alpha 1-3-N-acetylgalactosaminyltransferase, transferase B, alpha 1-3-galactosyltransferase) [Source:MGI Symbol;Acc:MGI:2135738]	-	0	18	0	0	0	0	0	0.397469	0	0	0	0
ENSMUSG00000017631	502.954	597.67	723.002	537.432	519.77	612.525	0.126719	0.471367	0.756508	Abr	11	76416734	76622314	-	9730	protein_coding	active BCR-related gene [Source:MGI Symbol;Acc:MGI:107771]	-	540	666	718	509	502	580	2.45537	2.90197	3.59327	2.60829	2.55088	2.99992
ENSMUSG00000042895	2040.69	2694.9	1294.96	3314.34	3316.38	2993.98	-0.674126	0.000583102	0.0104768	Abra	15	41864076	41869720	-	2979	protein_coding	actin-binding Rho activating protein [Source:MGI Symbol;Acc:MGI:2444891]	-	2191	3003	1286	3139	3203	2835	32.5393	42.7383	21.0208	52.5378	53.16	47.8936
ENSMUSG00000078453	84.7571	104.099	122.85	46.4578	54.8762	44.3553	1.09621	0.00147427	0.0203906	Abracl	10	18011260	18023288	-	1056	protein_coding	ABRA C-terminal like [Source:MGI Symbol;Acc:MGI:1920362]	-	91	116	122	44	53	42	3.81253	4.65721	5.62568	2.0775	2.48148	2.00161
ENSMUSG00000035234	127.601	122.944	108.752	174.217	151.168	135.178	-0.357561	0.16793	0.449542	Abraxas1	5	100805192	100820965	-	3011	protein_coding	BRCA1 A complex subunit [Source:MGI Symbol;Acc:MGI:1917931]	-	137	137	108	165	146	128	2.01301	1.92904	1.74659	2.73228	2.3974	2.13941
ENSMUSG00000030965	555.113	529.467	443.065	490.975	496.992	434.048	0.103847	0.535429	0.798903	Abraxas2	7	132859225	132885111	+	8421	protein_coding	BRISC complex subunit [Source:MGI Symbol;Acc:MGI:1926116]	-	596	590	440	465	480	411	3.13126	2.97044	2.5443	2.75322	2.81823	2.45625
ENSMUSG00000036376	190.005	184.865	185.282	130.927	168.77	161.58	0.280048	0.234049	0.542077	Abt1	13	23418361	23423866	-	4456	protein_coding	activator of basal transcription 1 [Source:MGI Symbol;Acc:MGI:1353636]	-	204	206	184	124	163	153	2.02545	1.95999	2.01072	1.38748	1.80859	1.72799
ENSMUSG00000030083	328.783	314.988	295.041	438.182	445.222	409.758	-0.461705	0.00680282	0.0615817	Abtb1	6	88835914	88841984	-	4862	protein_coding	ankyrin repeat and BTB (POZ) domain containing 1 [Source:MGI Symbol;Acc:MGI:1933148]	-	353	351	293	415	430	388	3.21215	3.06072	2.93448	4.25583	4.37272	4.01616
ENSMUSG00000032724	357.656	489.084	338.341	685.253	398.629	531.207	-0.445848	0.0444795	0.206487	Abtb2	2	103566310	103718423	+	6032	protein_coding	ankyrin repeat and BTB (POZ) domain containing 2 [Source:MGI Symbol;Acc:MGI:2139365]	-	384	545	336	649	385	503	2.81647	3.8306	2.71242	5.36457	3.15571	4.19664
ENSMUSG00000117222	18.6279	12.5636	12.0836	17.9496	18.6372	24.2898	-0.49143	0.459559	0.748192	AC060761.1	17	50339252	50398475	+	466	lincRNA	novel transcript	-	20	14	12	17	18	23	1.8988	1.27372	1.25393	1.81892	1.90979	2.48391
ENSMUSG00000110773	0.931397	0.897402	1.00697	0	0	0	2.29202	0.566113	1	AC061963.1	9	44877891	44884397	+	2354	antisense	novel transcript, antisense to Kmt2a	-	1	1	1	0	0	0	0.0187944	0.0180105	0.0206858	0	0	0
ENSMUSG00000116777	1.86279	0	5.03483	0	3.1062	0	1.14104	0.652281	1	AC078895.2	16	17815028	17816321	-	1294	processed_pseudogene	novel zinc finger pseudogene	-	2	0	5	0	3	0	0.0683804	0	0.188154	0	0.114627	0
ENSMUSG00000117231	0.931397	0	1.00697	0	0	2.11216	-0.128479	0.971474	1	AC079441.1	17	70765839	70806059	-	3748	processed_transcript	novel transcript, antisense to Dlgap1	-	1	0	1	0	0	2	0.0118042	0	0.0129921	0	0	0.026855
ENSMUSG00000116936	0	0	1.00697	0	0	1.05608	-0.151988	0.970288	1	AC087802.4	16	17734169	17734686	+	518	processed_pseudogene	biorientation of chromosomes in cell division 1 (Bos1) pseudogene	-	0	0	1	0	0	1	0	0	0.0940046	0	0	0.0971549
ENSMUSG00000116538	3.72559	0	0	0	0	0	2.68753	0.498831	1	AC087898.1	16	20571410	20571682	+	273	processed_pseudogene	ribosomal protein S6 (Rps6) pseudogene	-	4	0	0	0	0	0	0.648236	0	0	0	0	0
ENSMUSG00000116604	19.5593	13.461	16.1115	9.50273	25.885	25.3459	-0.30666	0.654451	0.863548	AC087898.2	16	20566358	20568508	+	2151	lincRNA	novel transcript	-	21	15	16	9	25	24	0.431931	0.295653	0.362208	0.208619	0.574643	0.56152
ENSMUSG00000116942	10.2454	8.07662	1.00697	4.22344	16.5664	6.33647	-0.484069	0.663045	1	AC087898.5	16	20565577	20566028	-	452	processed_pseudogene	enoyl-Coenzyme A delta isomerase 1 (Eci1) pseudogene	-	11	9	1	4	16	6	1.07669	0.844182	0.107731	0.441238	1.75017	0.668048
ENSMUSG00000116852	1.86279	0	1.00697	0	3.1062	5.28039	-1.55227	0.485739	1	AC098838.1	17	3557824	3559862	+	562	lincRNA	novel transcript	-	2	0	1	0	3	5	0.157445	0	0.0866448	0	0.263927	0.447742
ENSMUSG00000117183	51.2268	62.8182	44.3065	50.6813	65.2301	61.2525	-0.160546	0.677621	0.873287	AC098880.2	17	22713782	22716937	-	2370	processed_pseudogene	C2H2 zinc finger protein pseudogene	-	55	70	44	48	63	58	1.02672	1.25222	0.904031	1.00982	1.31429	1.23161
ENSMUSG00000117290	0.931397	0.897402	1.00697	0	1.0354	1.05608	0.437469	0.876853	1	AC105304.4	17	9847465	9849188	-	1724	TEC	TEC	-	1	1	1	0	1	1	0.0256625	0.024592	0.028245	0	0.0286788	0.0291916
ENSMUSG00000115324	0	2.69221	3.0209	0	0	8.44863	-0.565477	0.801679	1	AC107711.1	14	45530358	45562933	+	1349	bidirectional_promoter_lncRNA	novel transcript	-	0	3	3	0	0	8	0	0.0942847	0.10829	0	0	0.298451
ENSMUSG00000116974	0	0	0	0	3.1062	0	-2.57745	0.518881	1	AC109204.1	17	20892028	20945149	-	658	lincRNA	novel transcript	-	0	0	0	0	3	0	0	0	0	0	0.225421	0
ENSMUSG00000117166	0	0	0	0	2.0708	0	-1.99325	0.621679	1	AC109261.1	17	66823120	66823780	+	661	processed_pseudogene	actin related protein 2/3 complex, subunit 1A (Arpc1a) pseudogene	-	0	0	0	0	2	0	0	0	0	0	0.149598	0
ENSMUSG00000116665	3.72559	3.58961	0	3.16758	4.1416	2.11216	-0.356996	0.832798	1	AC110166.1	16	34943175	34958994	-	3755	antisense	Novel transcript, antisense to Mylk	-	4	4	0	3	4	2	0.0471288	0.0451629	0	0.0398348	0.0526682	0.0268049
ENSMUSG00000116840	0.931397	6.28182	11.0766	0	3.1062	4.22431	1.31536	0.38804	1	AC110166.2	16	34999301	35023205	-	2874	antisense	Novel transcript, antisense to Mylk and Hacd2	-	1	7	11	0	3	4	0.0153939	0.103263	0.186374	0	0.0516099	0.0700435
ENSMUSG00000116779	0	0	0	4.22344	0	0	-3.01833	0.447359	1	AC110534.2	17	3101143	3101736	-	594	processed_pseudogene	solute carrier family 11 (proton-coupled divalent metal ion transporters), member 1 (Slc11a1) pseudogene	-	0	0	0	4	0	0	0	0	0	0.335757	0	0
ENSMUSG00000116817	3.72559	0.897402	0	0	0	0	2.99949	0.416737	1	AC110534.3	17	3097018	3098165	+	1148	processed_pseudogene	kinesin family member 7 (Kif7) pseudogene	-	4	1	0	0	0	0	0.154154	0.0369309	0	0	0	0
ENSMUSG00000116995	106.179	113.97	114.794	172.105	80.7611	103.496	-0.0891605	0.784461	0.926156	AC110534.5	17	3103175	3114795	-	2478	transcribed_processed_pseudogene	NLR family, pyrin domain containing (Nlrp) pseudogene	-	114	127	114	163	78	98	2.03535	2.17287	2.24018	3.27973	1.55629	1.9903
ENSMUSG00000117292	5.58838	0	0	0	0	1.05608	2.31073	0.482707	1	AC112949.1	17	73250986	73260656	+	4664	lincRNA	novel transcript	-	6	0	0	0	0	1	0.0569153	0	0	0	0	0.0107904
ENSMUSG00000116898	2.79419	0	4.02787	1.05586	3.1062	0	0.704799	0.751914	1	AC113006.1	16	17531182	17531518	+	337	bidirectional_promoter_lncRNA	novel transcript	-	3	0	4	1	3	0	0.393847	0	0.577975	0.147952	0.440139	0
ENSMUSG00000115247	0	0	2.01393	0	0	0	1.7869	0.657539	1	AC113125.1	14	105199326	105201099	-	1774	processed_pseudogene	lymphocyte cytosolic protein 1 (Lcp1) pseudogene	-	0	0	2	0	0	0	0	0	0.0548978	0	0	0
ENSMUSG00000115902	45.6384	57.4337	72.5016	12.6703	17.6018	10.5608	2.10235	4.37e-05	0.00144604	AC113595.1	15	79889532	79893120	+	3589	antisense	novel transcript, antisense to Apobec3	-	49	64	72	12	17	10	0.60403	0.756029	0.976872	0.166709	0.234193	0.140224
ENSMUSG00000115099	6.51978	5.38441	2.01393	4.22344	0	13.729	-0.362512	0.794855	1	AC114585.1	14	103424905	103449867	+	4145	lincRNA	novel transcript	-	7	6	2	4	0	13	0.0747153	0.0613704	0.0234955	0.0481157	0	0.157839
ENSMUSG00000116862	1.86279	0	0	4.22344	0	0	-1.17641	0.727284	1	AC114990.2	16	21833850	21836555	-	933	lincRNA	novel transcript	-	2	0	0	4	0	0	0.0948384	0	0	0.213762	0	0
ENSMUSG00000117327	4.65698	2.69221	1.00697	0	2.0708	3.16823	0.676507	0.718295	1	AC114990.3	16	21896506	21897116	+	609	pseudogene		-	5	3	1	0	2	3	0.363236	0.208851	0.0799579	0	0.162372	0.247913
ENSMUSG00000116875	24.2163	18.8454	17.1184	16.8938	15.531	25.3459	0.0600572	0.923995	0.97987	AC115954.1	16	24529394	24530362	+	969	processed_pseudogene	mortality factor 4 like 1 (Morf4l1) pseudogene	-	26	21	17	16	15	24	1.1871	0.918814	0.854287	0.82328	0.76536	1.24647
ENSMUSG00000117008	0	0	2.01393	0	0	0	1.7869	0.657539	1	AC115970.1	10	96047628	96096005	-	2008	unitary_pseudogene	pleckstrin homology domain containing, family G (with RhoGef domain) member 7 pseudogene	-	0	0	2	0	0	0	0	0	0.0485004	0	0	0
ENSMUSG00000116710	0	59.2286	0	0	0	0	6.67706	0.0877763	0.312124	AC116527.2	16	21062213	21063094	-	882	unprocessed_pseudogene	transmembrane epididymal protein 1A (Teddm1a) pseudogene	-	0	66	0	0	0	0	0	3.17254	0	0	0	0
ENSMUSG00000112365	0	0	3.0209	1.05586	0	0	1.41344	0.719657	1	AC117232.1	10	128651259	128669315	-	338	lincRNA	novel transcript	-	0	0	3	1	0	0	0	0	0.432199	0.147514	0	0
ENSMUSG00000116935	0	0	0	0	0	3.16823	-2.60338	0.51452	1	AC117241.2	17	7314888	7315846	-	959	processed_pseudogene	G protein-coupled receptor 31, D17Leh66b region (Gpr31b) pseudogene	-	0	0	0	0	0	3	0	0	0	0	0	0.157434
ENSMUSG00000116961	0	0	2.01393	0	0	0	1.7869	0.657539	1	AC117662.4	16	36569145	36598497	-	1172	lincRNA	novel transcript	-	0	0	2	0	0	0	0	0	0.0830962	0	0	0
ENSMUSG00000116557	34.4617	20.6403	10.0697	28.5082	27.9558	27.458	-0.361686	0.554061	0.809021	AC118542.1	16	18207822	18213863	-	3284	lincRNA	novel transcript	-	37	23	10	27	27	26	0.498465	0.296932	0.148278	0.409932	0.406498	0.398442
ENSMUSG00000116772	7.45118	2.69221	2.01393	0	1.0354	5.28039	0.94748	0.577983	1	AC118542.3	16	18213649	18215250	+	961	lincRNA	novel transcript	-	8	3	2	0	1	5	0.368301	0.132352	0.101341	0	0.0514488	0.261843
ENSMUSG00000117321	6.51978	1.7948	7.04877	4.22344	2.0708	3.16823	0.6961	0.604411	1	AC119957.1	17	66094933	66095170	+	238	processed_pseudogene	ribosomal protein S27 (Rps27) pseudogene	-	7	2	7	4	2	3	1.30124	0.356275	1.43219	0.837981	0.415481	0.634365
ENSMUSG00000116955	0	0	0	0	0	2.11216	-2.01805	0.617155	1	AC119998.5	17	7645328	7660238	+	624	lincRNA	novel transcript	-	0	0	0	0	0	2	0	0	0	0	0	0.161302
ENSMUSG00000116757	0	0	1.00697	0	1.0354	0	-0.151988	0.970288	1	AC121151.1	17	16557246	16558043	+	798	processed_pseudogene	ribosomal protein L7A (Rpl7a) pseudogene	-	0	0	1	0	1	0	0	0	0.0610205	0	0.0619577	0
ENSMUSG00000116863	0	0	4.02787	0	2.0708	2.11216	-0.067769	0.9801	1	AC121560.1	16	97801128	97801355	+	228	processed_pseudogene	mitochondrial ribosomal protein L30 (Mrpl30) pseudogene	-	0	0	4	0	2	2	0	0	0.854287	0	0.433704	0.441458
ENSMUSG00000116605	1.86279	0	8.05573	1.05586	0	1.05608	2.22815	0.3275	1	AC122217.1	16	44803545	44805504	-	1601	processed_pseudogene	synaptotagmin binding, cytoplasmic RNA interacting protein (Syncrip) pseudogene	-	2	0	8	1	0	1	0.0552681	0	0.24332	0.031143	0	0.0314343
ENSMUSG00000116827	0	0	0	0	0	2.11216	-2.01805	0.617155	1	AC122217.3	16	44800674	44801649	-	976	processed_pseudogene	lactate dehydrogenase A (Ldha) pseudogene	-	0	0	0	0	0	2	0	0	0	0	0	0.103128
ENSMUSG00000111740	0.931397	8.97402	1.00697	5.2793	10.354	0	-0.512183	0.745236	1	AC122335.1	10	92717508	92723688	-	6181	TEC	TEC	-	1	10	1	5	10	0	0.00715776	0.068592	0.00787807	0.0403332	0.0799907	0
ENSMUSG00000116678	1.86279	4.48701	2.01393	0	0	0	3.85445	0.144359	1	AC122392.1	16	81908998	81909462	+	465	processed_pseudogene	phosphoglycerate kinase 1 (Pgk1) pseudogene	-	2	5	2	0	0	0	0.190289	0.455878	0.209438	0	0	0
ENSMUSG00000116876	0.931397	0.897402	0	0	0	0	1.6657	0.68023	1	AC122413.2	17	6978904	7043950	+	2610	protein_coding	novel protein, Rnaset2b-Gm1604b readthrough	-	1	1	0	0	0	0	0.016951	0.0162439	0	0	0	0
ENSMUSG00000117186	1.86279	0	0	0	0	0	1.68881	0.675885	1	AC122445.1	17	66624894	66625042	-	149	processed_pseudogene	ribosomal protein L39 (Rpl39) pseudogene	-	2	0	0	0	0	0	0.593854	0	0	0	0	0
ENSMUSG00000117069	2.79419	0.897402	3.0209	4.22344	5.177	1.05608	-0.645588	0.6861	1	AC122487.1	17	69382204	69384208	-	1128	lincRNA	novel transcript, antisense to Zbtb14	-	3	1	3	4	5	1	0.117665	0.0375857	0.129506	0.176808	0.219159	0.0446155
ENSMUSG00000112954	1.86279	0	1.00697	0	0	0	2.30777	0.563356	1	AC122556.1	12	104509198	104525977	+	1443	lincRNA	novel transcript	-	2	0	1	0	0	0	0.0613196	0	0.0337452	0	0	0
ENSMUSG00000117219	33.5303	11.6662	31.216	12.6703	32.0974	13.729	0.382388	0.571619	0.818704	AC122821.1	17	23813214	23813500	-	287	processed_pseudogene	ribosomal protein L37 (Rpl37) pseudogene	-	36	13	31	12	31	13	5.54953	1.92041	5.25967	2.08473	5.34045	2.27959
ENSMUSG00000113687	0	0	0	1.05586	0	3.16823	-3.01849	0.430084	1	AC123705.1	12	100571908	100573976	-	2069	TEC	TEC	-	0	0	0	1	0	3	0	0	0	0.0240985	0	0.0729719
ENSMUSG00000116972	1.86279	0.897402	0	1.05586	0	0	1.29582	0.72261	1	AC123956.1	16	85644252	85645023	+	772	processed_pseudogene	ribosomal protein, large, P0 (Rplp0) pseudogene	-	2	1	0	1	0	0	0.114617	0.054918	0	0.0645854	0	0
ENSMUSG00000116534	0	0	0	0	2.0708	0	-1.99325	0.621679	1	AC124681.1	16	31933647	31935380	+	1734	TEC	TEC	-	0	0	0	0	2	0	0	0	0	0	0.0570268	0
ENSMUSG00000116739	0	0	0	2.11172	0	0	-2.01779	0.617202	1	AC124681.2	16	31986831	31987123	-	293	sense_intronic	Novel transcript, sense intronic to Senp5	-	0	0	0	2	0	0	0	0	0	0.340341	0	0
ENSMUSG00000116705	0	0	2.01393	0	0	0	1.7869	0.657539	1	AC124739.1	12	19408348	19408740	+	393	lincRNA	novel transcript	-	0	0	2	0	0	0	0	0	0.247809	0	0	0
ENSMUSG00000116775	0.931397	0	0	0	0	2.11216	-1.05627	0.793593	1	AC124739.2	12	19434529	19435161	+	633	lincRNA	novel transcript	-	1	0	0	0	0	2	0.0698928	0	0	0	0	0.159009
ENSMUSG00000116912	0	0	1.00697	1.05586	0	1.05608	-1.0561	0.790128	1	AC125028.1	16	53983928	53986084	+	2157	processed_pseudogene	minichromosome maintenance complex component 7 (Mcm7) pseudogene	-	0	0	1	1	0	1	0	0	0.022575	0.0231154	0	0.0233316
ENSMUSG00000116879	122.944	132.816	97.6757	234.401	111.823	158.412	-0.512505	0.0978842	0.332845	AC125141.3	17	27354111	27367492	+	13039	lincRNA	novel transcript	-	132	148	97	222	108	150	0.447884	0.481226	0.362248	0.848907	0.409523	0.578951
ENSMUSG00000079192	3.72559	0	5.03483	0	3.1062	0	1.48755	0.530473	1	AC125149.1	GL456210.1	123792	124928	+	255	protein_coding		-	4	0	5	0	3	0	0.693994	0	0.954792	0	0.581674	0
ENSMUSG00000079794	7.45118	0	1.00697	0	4.1416	4.22431	0.0160813	0.993402	1	AC125149.2	GL456210.1	135395	136519	-	255	protein_coding		-	8	0	1	0	4	4	1.38799	0	0.190958	0	0.775565	0.789431
ENSMUSG00000079800	0	0	2.01393	0	5.177	1.05608	-1.65397	0.548996	1	AC125149.3	GL456210.1	9124	58882	-	1271	protein_coding		-	0	0	2	0	5	1	0	0	0.0766237	0	0.194501	0.0395958
ENSMUSG00000094799	0	0	0	0	0	3.16823	-2.60338	0.51452	1	AC125149.4	GL456210.1	147792	149707	+	366	protein_coding		-	0	0	0	0	0	3	0	0	0	0	0	0.41251
ENSMUSG00000113184	18.6279	13.461	26.1811	3.16758	9.31859	8.44863	1.47383	0.0703589	0.273194	AC125351.1	12	81717830	81720052	-	2223	lincRNA	novel transcript	-	20	15	26	3	9	8	0.39804	0.286078	0.569525	0.0672873	0.200171	0.181111
ENSMUSG00000116973	2.79419	0.897402	0	0	0	0	2.67522	0.500861	1	AC125371.3	16	31325235	31327538	+	1198	lincRNA	novel transcript	-	3	1	0	0	0	0	0.11079	0.0353896	0	0	0	0
ENSMUSG00000116733	10.2454	11.6662	12.0836	4.22344	11.3894	12.6729	0.264553	0.760752	0.915061	AC125396.2	16	23127793	23128922	+	1130	bidirectional_promoter_lncRNA	novel transcript	-	11	13	12	4	11	12	0.430676	0.48775	0.517108	0.176495	0.481296	0.534438
ENSMUSG00000116597	2.79419	2.69221	5.03483	11.6145	18.6372	9.5047	-1.92527	0.0529663	1	AC126055.1	16	31617735	31638979	+	5432	lincRNA	novel transcript	-	3	3	5	11	18	9	0.0244342	0.023415	0.0448218	0.100968	0.163837	0.083383
ENSMUSG00000116781	0	0	4.02787	0	0	0	2.79237	0.48172	1	AC126055.2	16	31679241	31680609	+	1369	TEC	TEC	-	0	0	4	0	0	0	0	0	0.142277	0	0	0
ENSMUSG00000117089	0	1.7948	1.00697	0	1.0354	0	1.31461	0.718253	1	AC126254.1	17	53303988	53304407	-	420	processed_pseudogene	Hbs1-like (S. cerevisiae) (Hbs1l) pseudogene	-	0	2	1	0	1	0	0	0.201889	0.115939	0	0.11772	0
ENSMUSG00000116581	10.2454	17.948	17.1184	19.0055	17.6018	19.0094	-0.295885	0.660313	0.865796	AC126280.1	16	30913331	30935629	-	2960	lincRNA	novel transcript	-	11	20	17	18	17	18	0.164413	0.286464	0.279664	0.303202	0.283959	0.306038
ENSMUSG00000116632	39.1187	25.1273	27.1881	27.4523	47.6284	24.2898	-0.120574	0.819622	0.941396	AC126457.1	16	21331902	21333356	-	1455	transcribed_processed_pseudogene	NSE3 homolog, SMC5-SMC6 complex component (Nsmce3) pseudogene	-	42	28	27	26	46	23	1.27709	0.815881	0.903607	0.890967	1.56312	0.795535
ENSMUSG00000117028	0.931397	0	3.0209	5.2793	4.1416	5.28039	-1.91669	0.249206	1	AC126937.1	17	28223104	28224167	-	1064	antisense	novel transcript, antisense to Def6	-	1	0	3	5	4	5	0.0415809	0	0.137296	0.234304	0.185873	0.236496
ENSMUSG00000117171	8.38257	5.38441	8.05573	15.8379	12.4248	6.33647	-0.666868	0.461981	0.750609	AC126937.2	17	28174657	28177682	-	3026	bidirectional_promoter_lncRNA	novel transcript	-	9	6	8	15	12	6	0.131586	0.0840648	0.128736	0.247157	0.19607	0.0997877
ENSMUSG00000116657	1.86279	2.69221	6.0418	0	0	2.11216	2.32737	0.276219	1	AC127341.3	17	27545707	27556518	-	10812	antisense	novel transcript	-	2	3	6	0	0	2	0.00818389	0.0117638	0.0270224	0	0	0.00930933
ENSMUSG00000116884	5.58838	1.7948	0	0	0	1.05608	2.71384	0.321719	1	AC127341.5	17	27565112	27566222	+	1111	antisense	novel transcript	-	6	2	0	0	0	1	0.238931	0.0763217	0	0	0	0.0452982
ENSMUSG00000116626	0	1.7948	1.00697	0	0	0	2.27613	0.568902	1	AC129214.1	16	31760966	31766184	+	5219	TEC	TEC	-	0	2	1	0	0	0	0	0.0162471	0.00933021	0	0	0
ENSMUSG00000116778	0	0	0	3.16758	0	0	-2.60311	0.514566	1	AC129214.2	16	31811842	31812611	-	770	processed_pseudogene	ribosomal protein L7A (Rpl7a) pseudogene	-	0	0	0	3	0	0	0	0	0	0.194259	0	0
ENSMUSG00000116802	62.4036	72.6896	55.3832	66.5191	54.8762	62.3086	0.0535814	0.882426	0.969829	AC129328.1	17	17234872	17266063	+	2322	lincRNA	novel transcript	-	67	81	55	63	53	59	1.27658	1.47895	1.1534	1.35279	1.12853	1.27875
ENSMUSG00000116617	12.1082	17.948	7.04877	15.8379	24.8496	22.1776	-0.755938	0.284087	0.594781	AC130815.1	16	31284424	31291896	-	3519	lincRNA	novel transcript	-	13	20	7	15	24	21	0.163441	0.240959	0.0968629	0.212532	0.337202	0.300327
ENSMUSG00000116946	41.9129	59.2286	58.4041	59.1281	45.5576	52.8039	0.0186493	0.962581	0.991042	AC130815.2	16	31233590	31248313	+	4634	lincRNA	novel transcript	-	45	66	58	56	44	50	0.429628	0.603837	0.609468	0.602536	0.469456	0.543011
ENSMUSG00000116707	0	0	1.00697	0	2.0708	0	-1.03147	0.798442	1	AC130844.1	16	78340756	78343468	-	2713	TEC	TEC	-	0	0	1	0	2	0	0	0	0.0179485	0	0.0364484	0
ENSMUSG00000116656	291.527	253.067	202.4	336.819	316.832	333.721	-0.40153	0.0494119	0.220917	AC131339.2	16	90341595	90349642	-	1932	processed_transcript	novel transcript	-	313	282	201	319	306	316	7.16759	6.18834	5.06603	8.23256	7.83092	8.23142
ENSMUSG00000116571	5.58838	15.2558	9.0627	9.50273	1.0354	5.28039	0.922023	0.396962	1	AC131800.1	17	27623497	27624265	+	769	bidirectional_promoter_lncRNA	novel transcript	-	6	17	9	9	1	5	0.345192	0.937248	0.569895	0.583536	0.0642942	0.327219
ENSMUSG00000117314	0	0.897402	0	0	1.0354	0	-0.151988	0.970288	1	AC132106.1	17	12466844	12479578	+	1023	antisense	novel transcript, antisense to Slc22a3	-	0	1	0	0	1	0	0	0.0414435	0	0	0.0483307	0
ENSMUSG00000117117	0	0	0	0	2.0708	0	-1.99325	0.621679	1	AC132235.2	17	50114019	50117459	+	2465	lincRNA	novel transcript, antisense to Rftn1	-	0	0	0	0	2	0	0	0	0	0	0.0401154	0
ENSMUSG00000079222	0	2.69221	1.00697	0	5.177	0	-0.483115	0.856	1	AC132444.1	GL456221.1	17591	30203	-	1205	protein_coding		-	0	3	1	0	5	0	0	0.105552	0.0404103	0	0.205155	0
ENSMUSG00000094728	0	0	2.01393	8.44688	2.0708	0	-2.41332	0.312452	1	AC132444.2	GL456221.1	58743	59114	+	372	protein_coding		-	0	0	2	8	2	0	0	0	0.261798	1.07226	0.265819	0
ENSMUSG00000117263	58.678	36.7935	37.2578	71.7984	78.6903	22.1776	-0.379495	0.450682	0.742516	AC132460.3	17	28001065	28002362	-	1298	antisense	novel transcript, antisense to Anks1	-	63	41	37	68	76	21	2.14735	1.33919	1.38805	2.61207	2.89492	0.814215
ENSMUSG00000079190	5.58838	0	0	0	0	0	3.27209	0.391748	1	AC133103.1	GL456211.1	167446	196478	+	1473	protein_coding	sp110 nuclear body protein-like [Source:NCBI gene;Acc:100041057]	-	6	0	0	0	0	0	0.180212	0	0	0	0	0
ENSMUSG00000116842	0	0	0	2.11172	0	0	-2.01779	0.617202	1	AC133487.1	16	18482056	18486545	+	4490	TEC	TEC	-	0	0	0	2	0	0	0	0	0	0.0222093	0	0
ENSMUSG00000116594	13.0396	21.5377	1.00697	10.5586	1.0354	6.33647	0.994415	0.390605	1	AC133488.1	16	18620466	18626427	-	3430	protein_coding	novel protein	-	14	24	1	10	1	6	0.18058	0.296653	0.0141966	0.145364	0.0144147	0.0880343
ENSMUSG00000114053	53.0896	39.4857	37.2578	60.184	75.5841	39.0749	-0.42918	0.318121	0.631806	AC133498.1	13	5539279	5724510	-	4402	lincRNA	novel transcript	-	57	44	37	57	73	37	0.572876	0.423774	0.409289	0.645619	0.819919	0.423006
ENSMUSG00000114147	0	0	1.00697	1.05586	2.0708	0	-1.62452	0.646768	1	AC134468.1	12	39948444	39950632	-	1305	transcribed_processed_pseudogene	ubiquitin specific peptidase 9, X chromosome (Usp9x) pseudogene	-	0	0	1	1	2	0	0	0	0.0373137	0.0382068	0.0757736	0
ENSMUSG00000116543	1.86279	0	0	0	0	0	1.68881	0.675885	1	AC134560.1	16	90836596	90850963	-	632	antisense	novel transcript, antisense to Eva1c	-	2	0	0	0	0	0	0.140007	0	0	0	0	0
ENSMUSG00000116607	0.931397	0	0	2.11172	0	0	-1.05601	0.793644	1	AC134560.2	16	90934967	90935628	+	662	bidirectional_promoter_lncRNA	novel transcript	-	1	0	0	2	0	0	0.066831	0	0	0.150634	0	0
ENSMUSG00000116836	8.38257	8.97402	1.00697	1.05586	2.0708	2.11216	1.81347	0.221759	1	AC134560.3	16	90925532	90928110	+	2579	TEC	TEC	-	9	10	1	1	2	2	0.154393	0.164392	0.0188811	0.019333	0.0383422	0.0390277
ENSMUSG00000116993	0	2.69221	0	0	1.0354	0	1.26252	0.752208	1	AC135964.2	16	86770227	86806513	-	2016	lincRNA	novel transcript	-	0	3	0	0	1	0	0	0.0630903	0	0	0.0245249	0
ENSMUSG00000117337	0	0	2.01393	0	0	1.05608	0.825122	0.837803	1	AC136921.2	17	12319015	12320728	-	392	lincRNA	novel transcript	-	0	0	2	0	0	1	0	0	0.248441	0	0	0.128383
ENSMUSG00000116848	2.79419	0	0	0	0	0	2.27294	0.569462	1	AC138306.1	16	50590503	50654166	+	1362	antisense	novel transcript, antisense to Ccdc54	-	3	0	0	0	0	0	0.0974496	0	0	0	0	0
ENSMUSG00000116957	2.79419	0	0	0	0	1.05608	1.31116	0.742805	1	AC140186.1	16	32550211	32553708	+	1372	lincRNA	novel transcript	-	3	0	0	0	0	1	0.0967393	0	0	0	0	0.0366809
ENSMUSG00000117255	0.931397	0	8.05573	0	2.0708	5.28039	0.280765	0.88774	1	AC140278.1	17	28799494	28801623	-	2130	bidirectional_promoter_lncRNA	novel transcript	-	1	0	8	0	2	5	0.020771	0	0.18289	0	0.0464247	0.118137
ENSMUSG00000116620	0	2.69221	4.02787	5.2793	2.0708	1.05608	-0.327353	0.85673	1	AC140300.2	17	4880626	4881115	+	490	processed_pseudogene	peptidylprolyl isomerase A (Ppia) pseudogene	-	0	3	4	5	2	1	0	0.259572	0.397505	0.508774	0.201805	0.102707
ENSMUSG00000114888	1.86279	2.69221	2.01393	0	2.0708	2.11216	0.651136	0.747361	1	AC140462.1	14	27238062	27240494	+	2433	TEC	TEC	-	2	3	2	0	2	2	0.0363684	0.052277	0.0400283	0	0.040643	0.0413697
ENSMUSG00000116669	1.86279	0	0	0	1.0354	4.22431	-1.49233	0.606857	1	AC141482.1	16	86015455	86015857	+	403	processed_pseudogene	glyceraldehyde-3-phosphate dehydrogenase, spermatogenic (Gapdhs) pseudogene	-	2	0	0	0	1	4	0.219564	0	0	0	0.122686	0.499516
ENSMUSG00000095041	1046.89	971.887	886.131	722.208	808.647	762.488	0.341222	0.0144175	0.100792	AC149090.1	JH584304.1	52190	59690	-	4238	protein_coding		-	1124	1083	880	684	781	722	11.7339	10.8343	10.1111	8.04723	9.11147	8.57375
ENSMUSG00000116987	0.931397	0	0	0	0	1.05608	-0.151988	0.970288	1	AC150035.3	16	91435293	91464803	-	1004	lincRNA	novel transcript	-	1	0	0	0	0	1	0.0440659	0	0	0	0	0.0501257
ENSMUSG00000117181	2.79419	2.69221	0	0	2.0708	4.22431	-0.191125	0.92874	1	AC151267.2	17	51534277	51534858	-	429	lincRNA	novel transcript	-	3	3	0	0	2	4	0.309385	0.29648	0	0	0.2305	0.469242
ENSMUSG00000117269	0.931397	0	4.02787	0	0	0	3.09388	0.390129	1	AC151275.1	17	46407004	46407484	-	481	processed_pseudogene	ISG15 ubiquitin-like modifier (Isg15) pseudogene	-	1	0	4	0	0	0	0.0919795	0	0.404943	0	0	0
ENSMUSG00000117192	12.1082	9.87143	13.0906	14.782	17.6018	14.7851	-0.429296	0.557097	0.809998	AC151284.1	17	78752255	78752715	+	461	processed_pseudogene	ubiquitin-conjugating enzyme E2C (Ube2c) pseudogene	-	13	11	13	14	17	14	1.24761	1.01163	1.37316	1.51418	1.82325	1.52835
ENSMUSG00000117285	16.7651	6.28182	8.05573	13.7262	17.6018	19.0094	-0.694337	0.371057	0.677681	AC151284.2	17	78750995	78751496	+	502	processed_pseudogene	microtubule-associated protein 7 (Map7) pseudogene	-	18	7	8	13	17	18	1.58637	0.591189	0.776006	1.29119	1.67434	1.80453
ENSMUSG00000117054	0	0	2.01393	0	0	0	1.7869	0.657539	1	AC151293.1	17	79103278	79103744	-	467	processed_pseudogene	ribosomal protein L29 (Rpl29) pseudogene	-	0	0	2	0	0	0	0	0	0.208541	0	0	0
ENSMUSG00000116627	1.86279	0	0	0	0	3.16823	-0.761931	0.833355	1	AC153140.1	12	20990536	21040428	+	1230	lincRNA	novel transcript	-	2	0	0	0	0	3	0.0719384	0	0	0	0	0.122747
ENSMUSG00000117098	9.31397	8.97402	4.02787	10.5586	12.4248	9.5047	-0.537705	0.553891	1	AC154187.2	17	70974119	71002208	-	1201	protein_coding	novel protein	-	10	10	4	10	12	9	0.368377	0.353012	0.162179	0.415153	0.494011	0.377133
ENSMUSG00000116590	13.971	6.28182	23.1602	11.6145	20.708	14.7851	-0.123407	0.871974	0.96399	AC154200.1	17	17340820	17374206	-	2755	lincRNA	novel transcript	-	15	7	23	11	20	14	0.240883	0.107723	0.406523	0.199078	0.358927	0.255741
ENSMUSG00000116797	0	1.7948	0	0	0	0	1.64231	0.684635	1	AC154232.1	16	36862450	36862741	+	292	sense_intronic	Novel transcript, sense intronic to Iqcb1	-	0	2	0	0	0	0	0	0.290388	0	0	0	0
ENSMUSG00000116908	4.65698	0	7.04877	4.22344	1.0354	11.6169	-0.534119	0.718234	1	AC154232.2	16	36875140	36880234	+	5095	TEC	TEC	-	5	0	7	4	1	11	0.0434172	0	0.066901	0.0391442	0.00970407	0.108653
ENSMUSG00000117039	0	1.7948	0	3.16758	0	0	-0.806943	0.824573	1	AC154258.1	16	96444714	96447103	+	2390	TEC	TEC	-	0	2	0	3	0	0	0	0.0354784	0	0.0625856	0	0
ENSMUSG00000116718	28.8733	15.2558	32.2229	30.6199	31.062	32.7384	-0.30939	0.568826	0.8166	AC154378.1	17	15421802	15434965	-	2109	lincRNA	novel transcript	-	31	17	32	29	30	31	0.650311	0.341747	0.738843	0.685603	0.703304	0.739741
ENSMUSG00000116950	2.79419	0	0	5.2793	4.1416	2.11216	-2.03909	0.30836	1	AC154378.3	17	15547816	15550462	+	2048	processed_pseudogene	BRCA1 associated RING domain 1 (Bard1), pseudogene	-	3	0	0	5	4	2	0.0648078	0	0	0.121728	0.0965669	0.0491467
ENSMUSG00000116814	2.79419	0	0	0	0	0	2.27294	0.569462	1	AC154438.1	16	29750810	29754312	-	2540	lincRNA	novel transcript	-	3	0	0	0	0	0	0.0522545	0	0	0	0	0
ENSMUSG00000117300	1.86279	0	0	0	0	2.11216	-0.177222	0.96444	1	AC154457.3	17	65438128	65438697	-	570	processed_pseudogene	mitochondrial ribosomal protein S10 (Mrps10) pseudogene	-	2	0	0	0	0	2	0.155236	0	0	0	0	0.176583
ENSMUSG00000116725	0.931397	1.7948	6.0418	4.22344	8.28319	0	-0.521508	0.749608	1	AC154478.1	16	51980376	52005495	-	1789	processed_transcript	novel transcript	-	1	2	6	4	8	0	0.0247301	0.0473971	0.163313	0.111481	0.221095	0
ENSMUSG00000117333	5.58838	7.17922	9.0627	11.6145	4.1416	7.39255	-0.08551	0.932036	1	AC154486.3	17	22777217	22807736	-	1533	processed_pseudogene	C2H2 zinc finger protein pseudogene	-	6	8	9	11	4	7	0.173159	0.221248	0.285877	0.357768	0.129008	0.2298
ENSMUSG00000117326	1.86279	0	0	0	0	0	1.68881	0.675885	1	AC154500.1	17	44879770	44880295	-	526	processed_pseudogene	zinc ribbon domain containing 1, antisense (Znrd1as) pseudogene	-	2	0	0	0	0	0	0.168221	0	0	0	0	0
ENSMUSG00000116647	0	0	0	2.11172	0	0	-2.01779	0.617202	1	AC154507.1	17	15321432	15321882	-	451	processed_pseudogene	ubiquitin-conjugating enzyme E2L 3 (Ube2l3), pseudogene	-	0	0	0	2	0	0	0	0	0	0.221108	0	0
ENSMUSG00000116655	2.79419	0	1.00697	0	4.1416	0	-0.127644	0.96319	1	AC154507.2	17	15152159	15173058	+	2165	lincRNA	novel transcript	-	3	0	1	0	4	0	0.0613055	0	0.0224916	0	0.0913483	0
ENSMUSG00000116851	40.0501	18.8454	15.1045	46.4578	34.1682	25.3459	-0.516366	0.368889	0.676063	AC154507.3	17	15262714	15285358	-	7529	lincRNA	novel transcript	-	43	21	15	44	33	24	0.252678	0.118253	0.0970136	0.291385	0.216708	0.160424
ENSMUSG00000116720	3.72559	2.69221	2.01393	1.05586	1.0354	3.16823	0.683586	0.693366	1	AC154546.2	16	95183639	95355676	-	2732	antisense	novel transcript, antisense to Kcnj15	-	4	3	2	1	1	3	0.0647762	0.0465557	0.0356474	0.0182503	0.0180975	0.0552631
ENSMUSG00000117075	0	0	0	2.11172	0	0	-2.01779	0.617202	1	AC154569.1	17	71755149	71756762	-	1614	TEC	novel transcript	-	0	0	0	2	0	0	0	0	0	0.0617843	0	0
ENSMUSG00000116624	0.931397	0.897402	0	5.2793	3.1062	3.16823	-2.6388	0.180819	1	AC154654.1	16	35320712	35323066	-	2355	TEC	TEC	-	1	1	0	5	3	3	0.0187865	0.0180028	0	0.10586	0.0629838	0.0641099
ENSMUSG00000116645	4.65698	5.38441	2.01393	1.05586	6.2124	5.28039	-0.0543213	0.968242	1	AC154667.1	16	17092815	17096350	+	670	antisense	novel transcript, antisense to Ppil2	-	5	6	2	1	6	5	0.330165	0.379672	0.145356	0.0744178	0.442766	0.375569
ENSMUSG00000115263	1.86279	0	0	0	4.1416	2.11216	-1.74298	0.525014	1	AC154683.1	14	122365239	122406743	-	1284	antisense	novel transcript, antisense to Clybl	-	2	0	0	0	4	2	0.068913	0	0	0	0.154026	0.0783898
ENSMUSG00000116716	3.72559	2.69221	11.0766	0	0	0	4.91414	0.0175876	1	AC154691.1	16	95297356	95301661	-	699	antisense	novel transcript, antisense to Kcnj15	-	4	3	11	0	0	0	0.253174	0.18196	0.766292	0	0	0
ENSMUSG00000117234	2.79419	7.17922	5.03483	6.33516	3.1062	19.0094	-0.920354	0.405023	1	AC154707.1	17	22067264	22069888	-	1756	processed_pseudogene	novel C2H2 zinc finger pseudogene	-	3	8	5	6	3	18	0.0755845	0.193151	0.138651	0.170364	0.0844686	0.515873
ENSMUSG00000115220	55.8838	74.4844	46.3205	44.3461	36.239	48.5796	0.454008	0.271641	0.582074	AC154760.1	14	118982994	118983760	-	673	lincRNA	novel transcript	-	60	83	46	42	35	46	3.94432	5.22871	3.32829	3.11161	2.57129	3.43983
ENSMUSG00000116773	0.931397	5.38441	0	0	2.0708	4.22431	0.0136747	0.994894	1	AC154763.1	16	36996627	36997041	+	415	processed_pseudogene	ribosomal protein L23A (Rpl23a) pseudogene	-	1	6	0	0	2	4	0.106608	0.612964	0	0	0.238276	0.485072
ENSMUSG00000116795	0	0	0	4.22344	3.1062	0	-3.81451	0.213688	1	AC154763.2	16	36894394	36895683	+	1290	TEC	TEC	-	0	0	0	4	3	0	0	0	0	0.154604	0.114982	0
ENSMUSG00000117322	0	0	0	1.05586	5.177	8.44863	-4.81656	0.0301882	1	AC154766.4	17	23550799	23565291	+	1624	antisense	novel transcript, antisense to Zfp213	-	0	0	0	1	5	8	0	0	0	0.0307019	0.152224	0.247913
ENSMUSG00000117084	12.1082	4.48701	3.0209	3.16758	7.24779	6.33647	0.229524	0.841044	1	AC154912.1	17	28446500	28456457	+	2191	antisense	novel transcript, antisense to Fkbp5	-	13	5	3	3	7	6	0.262505	0.0967519	0.0666742	0.0682701	0.157962	0.137817
ENSMUSG00000117304	2.79419	0	1.00697	2.11172	3.1062	4.22431	-1.31529	0.487632	1	AC154912.4	17	28520008	28520250	+	243	processed_pseudogene	H3 histone family 3 pseudogene	-	3	0	1	2	3	4	0.546199	0	0.200388	0.410369	0.610398	0.828416
ENSMUSG00000117313	0	1.7948	1.00697	0	0	0	2.27613	0.568902	1	AC154912.5	17	28424723	28426430	-	1708	sense_intronic	novel transcript, sense intronic to Fkbp5	-	0	2	1	0	0	0	0	0.0496448	0.0285096	0	0	0
ENSMUSG00000116916	0	0	0	0	2.0708	0	-1.99325	0.621679	1	AC155268.1	16	33824045	33824280	-	236	processed_pseudogene	dynein light chain LC8-type 1 (Dynll1), pseudogene	-	0	0	0	0	2	0	0	0	0	0	0.419002	0
ENSMUSG00000112733	0	2.69221	1.00697	0	0	2.11216	0.813613	0.793837	1	AC155941.1	10	53488222	53514547	+	1887	lincRNA	novel transcript	-	0	3	1	0	0	2	0	0.0674033	0.0258052	0	0	0.05334
ENSMUSG00000116920	0	0	2.01393	0	0	0	1.7869	0.657539	1	AC156023.3	16	57811487	58042341	+	808	lincRNA	novel transcript	-	0	0	2	0	0	0	0	0	0.120531	0	0	0
ENSMUSG00000112110	2.79419	8.07662	0	1.05586	6.2124	0	0.58454	0.758412	1	AC158605.1	10	82178235	82201488	+	1057	lincRNA	novel transcript	-	3	9	0	1	6	0	0.125569	0.360994	0	0.0471711	0.280656	0
ENSMUSG00000116659	0	24.2299	0	0	0	0	5.38997	0.0245721	1	AC158985.1	16	20928969	20929853	+	885	unprocessed_pseudogene	transmembrane epididymal protein 1A (Teddm1a) pseudogene	-	0	27	0	0	0	0	0	1.29346	0	0	0	0
ENSMUSG00000117257	0	6.28182	9.0627	0	1.0354	0	3.76468	0.0906467	1	AC159187.1	17	73870431	73871350	-	920	processed_pseudogene	trans-2,3-enoyl-CoA reductase (Tecr) pseudogene	-	0	7	9	0	1	0	0	0.322583	0.476358	0	0.0537416	0
ENSMUSG00000115801	6.51978	8.07662	7.04877	17.9496	3.1062	7.39255	-0.392805	0.695976	1	AC160336.1	14	44544055	44637201	-	93147	lincRNA	novel transcript	-	7	9	7	17	3	7	0.0033248	0.00409643	0.00365938	0.00909979	0.00159239	0.00378202
ENSMUSG00000111394	270.105	256.657	349.417	326.261	180.159	255.571	0.200987	0.414452	0.714415	AC160637.1	9	59672814	59676700	+	3887	TEC	novel transcript	-	290	286	347	309	174	242	3.3008	3.11949	4.34704	3.96365	2.21326	3.13325
ENSMUSG00000116582	1.86279	7.17922	1.00697	5.2793	6.2124	4.22431	-0.635837	0.63768	1	AC160759.1	16	90667439	90677000	-	1825	lincRNA	novel transcript	-	2	8	1	5	6	4	0.0484845	0.185848	0.0266819	0.136602	0.16255	0.110304
ENSMUSG00000117317	0	0	1.00697	0	0	5.28039	-2.37867	0.478092	1	AC160993.2	16	93591401	93597760	+	495	antisense	novel transcript, antisense to Setd4	-	0	0	1	0	0	5	0	0	0.0983725	0	0	0.508346
ENSMUSG00000116762	6.51978	2.69221	2.01393	8.44688	0	1.05608	0.243581	0.88296	1	AC161376.1	16	31508387	31511777	+	995	lincRNA	novel transcript	-	7	3	2	8	0	1	0.311251	0.127829	0.0978781	0.400884	0	0.0505791
ENSMUSG00000116793	12.1082	11.6662	4.02787	10.5586	11.3894	7.39255	-0.0735177	0.935603	0.983096	AC161376.2	16	31590196	31593220	-	1615	lincRNA	novel transcript	-	13	13	4	10	11	7	0.356129	0.341274	0.120605	0.30873	0.336758	0.218132
ENSMUSG00000116903	50.2954	38.5883	33.2299	40.1227	65.2301	31.6823	-0.166014	0.722183	0.896752	AC161607.1	16	42884370	42912065	-	2525	antisense	novel transcript, antisense to Zbtb20	-	54	43	33	38	63	30	0.946168	0.722003	0.636402	0.750367	1.23361	0.597936
ENSMUSG00000117031	0	2.69221	0	0	0	0	2.2243	0.57804	1	AC162923.1	17	74164310	74164574	-	265	processed_pseudogene	small ubiquitin-like modifier 2 (Sumo2) pseudogene	-	0	3	0	0	0	0	0	0.479963	0	0	0	0
ENSMUSG00000111334	0	2.69221	0	1.05586	2.0708	1.05608	-0.62196	0.815632	1	AC162938.1	9	43716841	43746100	-	4724	processed_transcript	novel transcript	-	0	3	0	1	2	1	0	0.0269242	0	0.0105546	0.0209324	0.0106533
ENSMUSG00000113831	86.6199	59.2286	39.2717	105.586	96.2921	78.1498	-0.595199	0.112712	0.361688	AC163032.1	12	118231595	118234564	-	2970	lincRNA	novel transcript	-	93	66	39	100	93	74	1.38536	0.942149	0.639421	1.67878	1.54819	1.25392
ENSMUSG00000116635	0.931397	5.38441	0	0	0	3.16823	1.00343	0.700381	1	AC163634.1	12	20664517	20670194	+	874	transcribed_unprocessed_pseudogene	hippocalcin-like 1 (Hpcal1) pseudogene	-	1	6	0	0	0	3	0.0506203	0.291053	0	0	0	0.172745
ENSMUSG00000116811	1.86279	0	0	0	0	0	1.68881	0.675885	1	AC163694.1	16	64917983	64919084	-	1102	processed_pseudogene	ARP1 actin-related protein 1A, centractin alpha (Actr1a) pseudogene	-	2	0	0	0	0	0	0.0802942	0	0	0	0	0
ENSMUSG00000116929	0	2.69221	5.03483	0	0	0	3.7362	0.215158	1	AC164088.2	16	97466484	97466948	-	465	TEC	TEC	-	0	3	5	0	0	0	0	0.273527	0.523595	0	0	0
ENSMUSG00000116760	0	0	0	0	3.1062	0	-2.57745	0.518881	1	AC164314.1	17	7982522	8101241	-	3991	processed_transcript	novel transcript	-	0	0	0	0	3	0	0	0	0	0	0.0371653	0
ENSMUSG00000116883	9.31397	5.38441	11.0766	5.2793	8.28319	12.6729	-0.0284981	0.975857	1	AC164424.1	12	20615343	20637948	+	1546	lincRNA	novel transcript	-	10	6	11	5	8	12	0.286172	0.164541	0.346467	0.161255	0.255846	0.390631
[truncated: 23,705 more rows]

## Sheet: D10vsSham
gene_id	D10_D24	D10_D25	D10_D27	SHAM_D12	SHAM_D14	SHAM_D15	log2FoldChange	pvalue	padj	gene_name	gene_chr	gene_start	gene_end	gene_strand	gene_length	gene_biotype	gene_description	tf_family	D10_D24_readcount	D10_D25_readcount	D10_D27_readcount	SHAM_D12_readcount	SHAM_D14_readcount	SHAM_D15_readcount	D10_D24_fpkm	D10_D25_fpkm	D10_D27_fpkm	SHAM_D12_fpkm	SHAM_D14_fpkm	SHAM_D15_fpkm
[truncated: 25,598 more rows]

[truncated: 3 more sheets: D12vsSham, D14vsSham, ENDvsSham]
