# Supplementary material for: Local Inflammation Precedes Diaphragm Wasting and Fibrotic Remodelling in a Mouse Model of Pancreatic Cancer
Source: J Cachexia Sarcopenia Muscle. 2025 Jan 15;16(1):e13668. doi: 10.1002/jcsm.13668 (PMC11733308; doi:10.1002/jcsm.13668)
Supplement: Supplementary file 3 — Data S2 Supporting Information [file JCSM-16-e13668-s010.xlsx]

## Sheet: Metadata
Analyses done on: April 18th 2023
D8 UP, D10 UP, D12 UP, D14 UP, END UP tabs: These tabs contain the output of the bioinformatic enrichment analysis run on genes showing an upregulation (padj. < 0.01 and fold change > 2) at the following time points: - 8 days post KPC cell injection (D8) - 10 days post KPC cell injection (D10) - 12 days post KPC cell injection (D12) - 14 days post KPC cell injection (D14) - 15-17 days post KPC ce…
D8 DOWN, D10 DOWN, D12 DOWN, D14 DOWN, END DOWN tabs: These tabs contain the output of the bioinformatic enrichment analysis run on genes showing a downregulation (padj. < 0.01 and fold change > 2) at the following time points: - 8 days post KPC cell injection (D8) - 10 days post KPC cell injection (D10) - 12 days post KPC cell injection (D12) - 14 days post KPC cell injection (D14) - 15-17 days …

## Sheet: D8 UP
Cell cycle
Annotation Cluster 1	Enrichment Score: 5.099039277813944
Category	Term	Count	%	PValue	Genes	List Total	Pop Hits	Pop Total	Fold Enrichment	Bonferroni	Benjamini	FDR
GOTERM_BP_DIRECT	GO:0007049~cell cycle	49	14.121	1.58972e-18	CCNF, BUB1B, BRCA1, KIF11, FOXM1, MKI67, SMC2, CKS1B, CDC20, CCND1, NUSAP1, NEK2, KNTC1, DLGAP5, CEP55, LIG1, CKAP2, KIF23, KNL1, ESCO2, KNSTRN, CCNA2, ASPM, MELK, INCENP, MCM3, BIRC5, SIK1, MCM5, KIF2C, MCM6, MCM2, CDCA8, AURKB, CCNB2, CCNB1, RACGAP1, ECT2, MISP, PLK3, GADD45A, CDKN2A, NEK6, TPX2, KIF18B, PRC1, TACC3, CDK1, MAD2L1	330	653	20119	4.57483	3.59753e-15	3.59594e-15	3.52441e-15
GOTERM_BP_DIRECT	GO:0051301~cell division	36	10.3746	5.83132e-16	CCNF, BUB1B, CDCA8, NCAPG, KIF11, AURKB, SMC2, CKS1B, CDC20, CCNB2, CCNB1, CCND1, RACGAP1, NUSAP1, NEK2, KNTC1, ECT2, MISP, CEP55, LIG1, NEK6, KIF23, KNL1, KNSTRN, CCNA2, ASPM, TPX2, KIF18B, KIFC1, PRC1, INCENP, TACC3, CDK1, BIRC5, KIF2C, MAD2L1	330	399	20119	5.50075	1.25622e-12	6.59523e-13	6.46402e-13
REACTOME_PATHWAY	R-MMU-69278~Cell Cycle, Mitotic	34	9.79827	7.2501e-08	BUB1B, CDCA8, NCAPG, MCM10, HMMR, AURKB, SMC2, CKS1B, CDC20, TUBA1C, CCNB2, CCNB1, CCND1, TUBB3, NEK2, KNTC1, PHLDA1, LIG1, KIF23, ESCO2, CCNA2, TPX2, CENPF, ESPL1, INCENP, CHMP4C, CDK1, MCM3, MCM5, KIF2C, MCM6, KIF20A, MCM2, MAD2L1	205	499	8548	2.84112	4.46596e-05	4.47331e-05	4.29931e-05
GOTERM_BP_DIRECT	GO:0007059~chromosome segregation	13	3.7464	7.75205e-08	TOP2A, NEK6, KNL1, ESCO2, BRCA1, KNSTRN, CENPF, ESPL1, INCENP, BIRC5, KIF2C, NEK2, DLGAP5	330	99	20119	8.00572	0.000175413	2.92252e-05	2.86438e-05
REACTOME_PATHWAY	R-MMU-1640170~Cell Cycle	35	10.0865	9.24835e-07	BUB1B, CDCA8, NCAPG, MCM10, HMMR, BRCA1, AURKB, SMC2, CKS1B, CDC20, TUBA1C, CCNB2, CCNB1, CCND1, TUBB3, NEK2, KNTC1, PHLDA1, LIG1, KIF23, ESCO2, CCNA2, TPX2, CENPF, ESPL1, INCENP, CHMP4C, CDK1, MCM3, MCM5, KIF2C, MCM6, KIF20A, MCM2, MAD2L1	205	584	8548	2.499	0.000569536	0.000190208	0.000182809
GOTERM_CC_DIRECT	GO:0000775~chromosome, centromeric region	14	4.03458	1.60088e-06	TOP2A, BUB1B, CDCA8, KNL1, MKI67, KNSTRN, AURKB, CENPF, INCENP, BIRC5, KIF2C, NEK2, KNTC1, MAD2L1	342	156	21095	5.5355	0.000609751	5.54488e-05	4.94818e-05
REACTOME_PATHWAY	R-MMU-2500257~Resolution of Sister Chromatid Cohesion	14	4.03458	3.8831e-06	BUB1B, CDCA8, AURKB, CDC20, TUBA1C, CCNB2, CENPF, CCNB1, TUBB3, INCENP, CDK1, KIF2C, KNTC1, MAD2L1	205	117	8548	4.98945	0.00238913	0.000598968	0.000575669
GOTERM_CC_DIRECT	GO:0005694~chromosome	26	7.4928	8.9416e-06	HMGB2, BUB1B, CDCA8, BRCA1, MKI67, AURKB, SMC2, NUSAP1, NEK2, KNTC1, IL33, ZFP618, KNL1, ESCO2, KNSTRN, KIF4, INCENP, MCM3, BIRC5, MCM5, KIF2C, MCM6, TRIP13, XIST, MCM2, MAD2L1	342	578	21095	2.77459	0.00340097	0.000243339	0.000217153
REACTOME_PATHWAY	R-MMU-68877~Mitotic Prometaphase	17	4.89914	9.35603e-06	BUB1B, CDCA8, NCAPG, AURKB, SMC2, CDC20, TUBA1C, CCNB2, CENPF, CCNB1, TUBB3, INCENP, CDK1, KIF2C, NEK2, KNTC1, MAD2L1	205	187	8548	3.79069	0.00574677	0.00115453	0.00110963
GOTERM_BP_DIRECT	GO:0000278~mitotic cell cycle	12	3.45821	1.96752e-05	TUBA1C, PLK3, CENPF, RRM2, KIF18B, ESPL1, TUBB3, INCENP, CDCA8, BIRC5, MYBL2, AURKB	330	140	20119	5.22571	0.0435486	0.00278158	0.00272624
GOTERM_CC_DIRECT	GO:0000776~kinetochore	12	3.45821	5.14152e-05	CENPF, INCENP, CHMP4C, BIRC5, BUB1B, NEK2, KNTC1, KIF2C, KNL1, KNSTRN, AURKB, MAD2L1	342	157	21095	4.71449	0.0193991	0.00103101	0.000920062
REACTOME_PATHWAY	R-MMU-69620~Cell Cycle Checkpoints	19	5.4755	0.000110674	BUB1B, CDCA8, MCM10, BRCA1, AURKB, CCNA2, CDC20, CCNB2, CENPF, CCNB1, INCENP, CDK1, MCM3, MCM5, KIF2C, KNTC1, MCM6, MCM2, MAD2L1	205	278	8548	2.84983	0.0659065	0.0085357	0.00820368
REACTOME_PATHWAY	R-MMU-195258~RHO GTPase Effectors	17	4.89914	0.000174071	BUB1B, CDCA8, IQGAP3, AURKB, ACTG1, CDC20, TUBA1C, CENPF, CDH1, TUBB3, PRC1, INCENP, MYH9, KIF2C, KNTC1, CFTR, MAD2L1	205	238	8548	2.9784	0.101687	0.0107402	0.0103224
REACTOME_PATHWAY	R-MMU-9648025~EML4 and NUDC in mitotic spindle formation	11	3.17003	0.00020858	CDC20, TUBA1C, CENPF, TUBB3, INCENP, CDCA8, BUB1B, KNTC1, KIF2C, AURKB, MAD2L1	205	106	8548	4.32711	0.120586	0.0108514	0.0104293
REACTOME_PATHWAY	R-MMU-68882~Mitotic Anaphase	16	4.61095	0.000217288	BUB1B, CDCA8, AURKB, CDC20, TUBA1C, CCNB2, CENPF, CCNB1, ESPL1, TUBB3, INCENP, CHMP4C, CDK1, KIF2C, KNTC1, MAD2L1	205	218	8548	3.06037	0.125291	0.0108514	0.0104293
REACTOME_PATHWAY	R-MMU-2555396~Mitotic Metaphase and Anaphase	16	4.61095	0.000228635	BUB1B, CDCA8, AURKB, CDC20, TUBA1C, CCNB2, CENPF, CCNB1, ESPL1, TUBB3, INCENP, CHMP4C, CDK1, KIF2C, KNTC1, MAD2L1	205	219	8548	3.0464	0.131385	0.0108514	0.0104293
REACTOME_PATHWAY	R-MMU-5663220~RHO GTPases Activate Formins	12	3.45821	0.000283873	CDC20, TUBA1C, CENPF, TUBB3, INCENP, CDCA8, BUB1B, KNTC1, KIF2C, AURKB, MAD2L1, ACTG1	205	131	8548	3.81962	0.160451	0.0125107	0.012024
REACTOME_PATHWAY	R-MMU-68886~M Phase	21	6.05187	0.00079978	BUB1B, CDCA8, NCAPG, KIF23, AURKB, SMC2, CDC20, TUBA1C, CCNB2, CENPF, CCNB1, ESPL1, TUBB3, INCENP, CHMP4C, CDK1, KIF2C, NEK2, KNTC1, KIF20A, MAD2L1	205	383	8548	2.28629	0.389124	0.0308415	0.0296418
REACTOME_PATHWAY	R-MMU-141424~Amplification of signal from the kinetochores	9	2.59366	0.0013307	CDC20, CENPF, INCENP, CDCA8, BUB1B, KNTC1, KIF2C, AURKB, MAD2L1	205	90	8548	4.16976	0.559681	0.0433756	0.0416884
REACTOME_PATHWAY	R-MMU-141444~Amplification of signal from unattached kinetochores via a MAD2 inhibitory signal	9	2.59366	0.0013307	CDC20, CENPF, INCENP, CDCA8, BUB1B, KNTC1, KIF2C, AURKB, MAD2L1	205	90	8548	4.16976	0.559681	0.0433756	0.0416884
REACTOME_PATHWAY	R-MMU-69618~Mitotic Spindle Checkpoint	9	2.59366	0.00396739	CDC20, CENPF, INCENP, CDCA8, BUB1B, KNTC1, KIF2C, AURKB, MAD2L1	205	107	8548	3.50727	0.9136	0.111267	0.106939
REACTOME_PATHWAY	R-MMU-2467813~Separation of Sister Chromatids	12	3.45821	0.0042046	CDC20, TUBA1C, CENPF, ESPL1, TUBB3, INCENP, CDCA8, BUB1B, KNTC1, KIF2C, AURKB, MAD2L1	205	182	8548	2.74929	0.925391	0.112793	0.108405
REACTOME_PATHWAY	R-MMU-194315~Signaling by Rho GTPases	22	6.34006	0.0312046	DSP, CPNE8, BUB1B, CDCA8, IQGAP3, AURKB, ACTG1, CDC20, TUBA1C, CENPF, RACGAP1, CDH1, TUBB3, PRC1, INCENP, PAK6, MYH9, KIF2C, KNTC1, ECT2, CFTR, MAD2L1	205	571	8548	1.60656	1	0.360343	0.346326
REACTOME_PATHWAY	R-MMU-9716542~Signaling by Rho GTPases, Miro GTPases and RHOBTB3	22	6.34006	0.0396431	DSP, CPNE8, BUB1B, CDCA8, IQGAP3, AURKB, ACTG1, CDC20, TUBA1C, CENPF, RACGAP1, CDH1, TUBB3, PRC1, INCENP, PAK6, MYH9, KIF2C, KNTC1, ECT2, CFTR, MAD2L1	205	586	8548	1.56544	1	0.411267	0.39527
Mitotic spindle midzone assembly
Annotation Cluster 2	Enrichment Score: 4.484956147078302
Category	Term	Count	%	PValue	Genes	List Total	Pop Hits	Pop Total	Fold Enrichment	Bonferroni	Benjamini	FDR
GOTERM_BP_DIRECT	GO:0051256~mitotic spindle midzone assembly	8	2.30548	1.02737e-11	RACGAP1, PRC1, INCENP, CDCA8, BIRC5, KIF23, AURKB, KIF4	330	9	20119	54.1926	2.32493e-08	7.74636e-09	7.59225e-09
GOTERM_BP_DIRECT	GO:0000281~mitotic cytokinesis	14	4.03458	1.90963e-11	CKAP2, CDCA8, KIF23, AURKB, KIF4, RACGAP1, INCENP, CFL1, STMN1, NUSAP1, BIRC5, KIF20A, ECT2, CEP55	330	62	20119	13.7667	4.32149e-08	1.0799e-08	1.05841e-08
GOTERM_CC_DIRECT	GO:0030496~midbody	19	5.4755	1.95958e-08	SLC2A1, CDCA8, KIF23, SHCBP1, AURKB, KIF4, ASPM, CENPF, RACGAP1, PRC1, INCENP, BCL3, CHMP4C, CDK1, BIRC5, NEK2, KIF20A, ECT2, CEP55	342	219	21095	5.35134	7.46597e-06	1.4932e-06	1.33251e-06
GOTERM_BP_DIRECT	GO:0007052~mitotic spindle organization	9	2.59366	1.00293e-06	CCNB1, INCENP, STMN1, TACC3, CDCA8, BIRC5, DLGAP5, AURKB, KIF4	330	48	20119	11.4312	0.00226706	0.00025207	0.000247056
GOTERM_BP_DIRECT	GO:1901970~positive regulation of mitotic sister chromatid separation	4	1.15274	1.71243e-05	INCENP, CDCA8, BIRC5, AURKB	330	4	20119	60.9667	0.0380113	0.00258234	0.00253097
GOTERM_BP_DIRECT	GO:0090267~positive regulation of mitotic cell cycle spindle assembly checkpoint	5	1.44092	3.13346e-05	INCENP, CDCA8, BIRC5, AURKB, MAD2L1	330	12	20119	25.4028	0.0684555	0.00407686	0.00399576
GOTERM_BP_DIRECT	GO:1903490~positive regulation of mitotic cytokinesis	4	1.15274	4.22907e-05	INCENP, CDCA8, BIRC5, AURKB	330	5	20119	48.7733	0.0912688	0.00503482	0.00493466
GOTERM_CC_DIRECT	GO:0032133~chromosome passenger complex	4	1.15274	8.0769e-05	INCENP, CDCA8, BIRC5, AURKB	342	6	21095	41.1209	0.0303055	0.00153865	0.00137307
GOTERM_BP_DIRECT	GO:1902425~positive regulation of attachment of mitotic spindle microtubules to kinetochore	4	1.15274	0.000228317	INCENP, CDCA8, BIRC5, AURKB	330	8	20119	30.4833	0.403538	0.0218409	0.0214064
GOTERM_CC_DIRECT	GO:0010369~chromocenter	4	1.15274	0.00164901	INCENP, CDCA8, ESCO2, AURKB	342	15	21095	16.4483	0.466765	0.0184786	0.0164901
GOTERM_BP_DIRECT	GO:0001934~positive regulation of protein phosphorylation	10	2.88184	0.0302174	CCND1, INCENP, SPHK1, PLAUR, CDCA8, BIRC5, IQGAP3, CARD14, FGF23, AURKB	330	264	20119	2.30934	1	0.615781	0.603531
REACTOME_PATHWAY	R-MMU-4615885~SUMOylation of DNA replication proteins	4	1.15274	0.0736968	TOP2A, INCENP, CDCA8, AURKB	205	41	8548	4.06805	1	0.614485	0.590583
REACTOME_PATHWAY	R-MMU-3108232~SUMO E3 ligases SUMOylate target proteins	5	1.44092	0.508731	TOP2A, INCENP, CDCA8, BRCA1, AURKB	205	155	8548	1.34508	1	1	0.962662
REACTOME_PATHWAY	R-MMU-2990846~SUMOylation	5	1.44092	0.538793	TOP2A, INCENP, CDCA8, BRCA1, AURKB	205	161	8548	1.29496	1	1	0.962662
Microtubule
Annotation Cluster 3	Enrichment Score: 3.2381982188678875
Category	Term	Count	%	PValue	Genes	List Total	Pop Hits	Pop Total	Fold Enrichment	Bonferroni	Benjamini	FDR
REACTOME_PATHWAY	R-MMU-983189~Kinesins	11	3.17003	3.17475e-07	TUBA1C, KIF18B, RACGAP1, KIFC1, TUBB3, KIF23, KIF2C, KIF20A, KIF11, KIF15, KIF4	205	52	8548	8.82064	0.000195546	9.7941e-05	9.41313e-05
GOTERM_CC_DIRECT	GO:0005874~microtubule	22	6.34006	6.48224e-07	MID1IP1, CKAP2, SHROOM3, KIF23, KIF11, KNSTRN, KIF15, KIF4, TUBA1C, TPX2, ASPM, KIF18B, TUBB3, KIFC1, PRC1, INCENP, STMN1, NUSAP1, BIRC5, KIF2C, NEK2, KIF20A	342	367	21095	3.69752	0.000246943	3.08716e-05	2.75495e-05
GOTERM_MF_DIRECT	GO:0008017~microtubule binding	17	4.89914	1.51191e-05	KIF23, KIF11, KIF15, KIF4, TPX2, CENPF, KIF18B, RACGAP1, KIFC1, PRC1, NUSAP1, TRIM46, TOGARAM2, BIRC5, KIF2C, KIF20A, DLGAP5	322	264	18600	3.71965	0.00877576	0.00881443	0.00866324
REACTOME_PATHWAY	R-MMU-2132295~MHC class II antigen presentation	13	3.7464	2.49585e-05	KIF23, KIF11, KIF15, KIF4, TUBA1C, KIF18B, RACGAP1, TUBB3, KIFC1, KIF2C, KIF20A, AP1M2, LGMN	205	119	8548	4.5552	0.0152571	0.00256657	0.00246673
GOTERM_MF_DIRECT	GO:0003777~microtubule motor activity	8	2.30548	3.33191e-05	KIF18B, KIFC1, KIF23, KIF2C, KIF20A, KIF11, KIF15, KIF4	322	53	18600	8.71909	0.0192379	0.0097125	0.00954591
REACTOME_PATHWAY	R-MMU-6811434~COPI-dependent Golgi-to-ER retrograde traffic	11	3.17003	5.73995e-05	TUBA1C, KIF18B, RACGAP1, KIFC1, TUBB3, KIF23, KIF2C, KIF20A, KIF11, KIF15, KIF4	205	91	8548	5.04036	0.0347413	0.00505935	0.00486255
REACTOME_PATHWAY	R-MMU-983231~Factors involved in megakaryocyte development and platelet production	12	3.45821	0.000151364	TUBA1C, KIF18B, RACGAP1, KIFC1, TUBB3, GATA5, KIF23, KIF2C, KIF20A, KIF11, KIF15, KIF4	205	122	8548	4.1014	0.089032	0.0103769	0.00997323
GOTERM_BP_DIRECT	GO:0007018~microtubule-based movement	8	2.30548	0.000686587	KIF18B, KIFC1, KIF23, KIF2C, KIF20A, KIF11, KIF15, KIF4	330	90	20119	5.41926	0.788659	0.0398221	0.0390299
REACTOME_PATHWAY	R-MMU-8856688~Golgi-to-ER retrograde transport	11	3.17003	0.000736894	TUBA1C, KIF18B, RACGAP1, KIFC1, TUBB3, KIF23, KIF2C, KIF20A, KIF11, KIF15, KIF4	205	124	8548	3.69898	0.364977	0.0303109	0.0291319
GOTERM_CC_DIRECT	GO:0005871~kinesin complex	6	1.72911	0.00136885	KIF18B, KIFC1, KIF23, KIF2C, KIF20A, KIF15	342	51	21095	7.25662	0.406601	0.0162979	0.014544
GOTERM_MF_DIRECT	GO:0003774~motor activity	6	1.72911	0.00346811	KIF18B, KIFC1, MYH9, KIF2C, KIF20A, KIF15	322	59	18600	5.8743	0.868062	0.155532	0.152864
REACTOME_PATHWAY	R-MMU-6811442~Intra-Golgi and retrograde Golgi-to-ER traffic	11	3.17003	0.0105475	TUBA1C, KIF18B, RACGAP1, KIFC1, TUBB3, KIF23, KIF2C, KIF20A, KIF11, KIF15, KIF4	205	179	8548	2.56242	0.998544	0.185937	0.178705
REACTOME_PATHWAY	R-MMU-109582~Hemostasis	19	5.4755	0.0455189	PLAUR, GATA5, TNFRSF10B, KIF23, KIF11, ACTG1, KIF15, KIF4, SELP, TUBA1C, KIF18B, RACGAP1, TUBB3, KIFC1, PDPN, KIF2C, TIMP1, ITGA5, KIF20A	205	491	8548	1.61355	1	0.460413	0.442504
REACTOME_PATHWAY	R-MMU-1280218~Adaptive Immune System	22	6.34006	0.103068	IFITM1, CCNF, KIF23, KIF11, KIF15, ICAM1, KIF4, FCGR1, CDC20, TUBA1C, SOCS3, KIF18B, RACGAP1, TUBB3, KIFC1, MRC1, KIF2C, KIF20A, FCGR2B, AP1M2, NECTIN2, LGMN	205	657	8548	1.39627	1	0.719926	0.691923
REACTOME_PATHWAY	R-MMU-199991~Membrane Trafficking	17	4.89914	0.207587	KIF23, KIF11, SYT8, ACTG1, KIF15, KIF4, TUBA1C, KIF18B, RACGAP1, TUBB3, KIFC1, CHMP4C, KIF2C, KIF20A, LDLR, AP1M2, CFTR	205	535	8548	1.32497	1	1	0.962662
REACTOME_PATHWAY	R-MMU-5653656~Vesicle-mediated transport	17	4.89914	0.278489	KIF23, KIF11, SYT8, ACTG1, KIF15, KIF4, TUBA1C, KIF18B, RACGAP1, TUBB3, KIFC1, CHMP4C, KIF2C, KIF20A, LDLR, AP1M2, CFTR	205	567	8548	1.25019	1	1	0.962662
ATPase activity
Annotation Cluster 4	Enrichment Score: 2.7950550425480998
Category	Term	Count	%	PValue	Genes	List Total	Pop Hits	Pop Total	Fold Enrichment	Bonferroni	Benjamini	FDR
GOTERM_MF_DIRECT	GO:0016887~ATPase activity	19	5.4755	7.01722e-05	ATP8B1, ATAD2, KIF23, SLFN9, SMC2, KIF15, KIF18B, KIFC1, MCM3, MCM5, KIF2C, MCM6, KIF20A, TRIP13, ATP9A, HSPA1B, CFTR, MCM2, HSPA1A	322	365	18600	3.00689	0.0400863	0.0105782	0.0103968
GOTERM_MF_DIRECT	GO:0005524~ATP binding	43	12.3919	0.00184853	TOP2A, BUB1B, KIF11, MKI67, SLFN9, ACTG2, AURKB, SMC2, ACTG1, KIF15, RAD54B, CKMT1, PAK6, NEK2, ATP9A, PLK3, LIG1, ATP8B1, SPHK1, NEK6, RIPK4, ATAD2, ASNS, KIF23, RUNX1, KIF4, DNAJA1, KIF18B, MELK, KIFC1, CDK1, MCM3, MYH9, MCM5, KIF2C, SIK1, MCM6, KIF20A, TRIP13, HSPA1B, CFTR, MCM2, HSPA1A	322	1530	18600	1.62343	0.65996	0.107769	0.105921
GOTERM_MF_DIRECT	GO:0000166~nucleotide binding	41	11.8156	0.0317572	TOP2A, RRAD, BUB1B, KIF11, MKI67, SLFN9, ACTG2, AURKB, SMC2, ACTG1, KIF15, TUBA1C, CKMT1, TUBB3, PAK6, NEK2, ATP9A, PLK3, GCH1, LIG1, ATP8B1, SPHK1, NEK6, RIPK4, ATAD2, ASNS, KIF23, KIF4, KIF18B, MELK, CDK1, MCM3, MYH9, MCM5, KIF2C, SIK1, MCM6, KIF20A, TRIP13, CFTR, MCM2	322	1720	18600	1.37693	1	0.564658	0.554973
Mitotic spindle assembly checkpoint
Annotation Cluster 5	Enrichment Score: 1.8826510135938612
Category	Term	Count	%	PValue	Genes	List Total	Pop Hits	Pop Total	Fold Enrichment	Bonferroni	Benjamini	FDR
GOTERM_BP_DIRECT	GO:0007094~mitotic spindle assembly checkpoint	7	2.01729	1.66984e-05	CDC20, BIRC5, BUB1B, KNTC1, TRIP13, AURKB, MAD2L1	330	34	20119	12.552	0.0370836	0.00258234	0.00253097
REACTOME_PATHWAY	R-MMU-176408~Regulation of APC/C activators between G1/S and early anaphase	6	1.72911	0.00133572	CDC20, CCNA2, CCNB1, CDK1, BUB1B, MAD2L1	205	35	8548	7.14815	0.561042	0.0433756	0.0416884
GOTERM_BP_DIRECT	GO:0051444~negative regulation of ubiquitin-protein transferase activity	4	1.15274	0.00137967	CDC20, CDKN2A, BUB1B, MAD2L1	330	14	20119	17.419	0.956034	0.0699877	0.0685954
GOTERM_CC_DIRECT	GO:0033597~mitotic checkpoint complex	3	0.864553	0.00153001	CDC20, BUB1B, MAD2L1	342	4	21095	46.261	0.441992	0.0176647	0.0157638
REACTOME_PATHWAY	R-MMU-174143~APC/C-mediated degradation of cell cycle proteins	8	2.30548	0.00463325	CDC20, CCNA2, CCNB1, CDK1, BUB1B, NEK2, AURKB, MAD2L1	205	87	8548	3.83426	0.942772	0.114349	0.109901
REACTOME_PATHWAY	R-MMU-453276~Regulation of mitotic cell cycle	8	2.30548	0.00463325	CDC20, CCNA2, CCNB1, CDK1, BUB1B, NEK2, AURKB, MAD2L1	205	87	8548	3.83426	0.942772	0.114349	0.109901
REACTOME_PATHWAY	R-MMU-176417~Phosphorylation of Emi1	3	0.864553	0.00798045	CDC20, CCNB1, CDK1	205	6	8548	20.8488	0.992814	0.158837	0.152658
REACTOME_PATHWAY	R-MMU-176409~APC/C:Cdc20 mediated degradation of mitotic proteins	7	2.01729	0.00938562	CDC20, CCNA2, CCNB1, CDK1, BUB1B, NEK2, MAD2L1	205	76	8548	3.84056	0.996999	0.175483	0.168657
REACTOME_PATHWAY	R-MMU-176814~Activation of APC/C and APC/C:Cdc20 mediated degradation of mitotic proteins	7	2.01729	0.00998203	CDC20, CCNA2, CCNB1, CDK1, BUB1B, NEK2, MAD2L1	205	77	8548	3.79069	0.997929	0.181144	0.174098
REACTOME_PATHWAY	R-MMU-69273~Cyclin A/B1/B2 associated events during G2/M transition	4	1.15274	0.0147637	CCNA2, CCNB2, CCNB1, CDK1	205	22	8548	7.58137	0.999895	0.222176	0.213534
REACTOME_PATHWAY	R-MMU-179409~APC-Cdc20 mediated degradation of Nek2A	4	1.15274	0.0232524	CDC20, BUB1B, NEK2, MAD2L1	205	26	8548	6.41501	0.999999	0.311885	0.299754
REACTOME_PATHWAY	R-MMU-179419~APC:Cdc20 mediated degradation of cell cycle proteins prior to satisfation of the cell cycle checkpoint	6	1.72911	0.0314866	CDC20, CCNA2, CDK1, BUB1B, NEK2, MAD2L1	205	74	8548	3.38088	1	0.360343	0.346326
KEGG_PATHWAY	mmu04114:Oocyte meiosis	6	1.72911	0.0800511	CDC20, CCNB2, CCNB1, ESPL1, CDK1, MAD2L1	172	121	9011	2.59783	1	0.463422	0.435695
REACTOME_PATHWAY	R-MMU-141405~Inhibition of the proteolytic activity of APC/C required for the onset of anaphase by mitotic spindle checkpoint components	3	0.864553	0.0884966	CDC20, BUB1B, MAD2L1	205	21	8548	5.95679	1	0.665883	0.639982
REACTOME_PATHWAY	R-MMU-141430~Inactivation of APC/C via direct inhibition of the APC/C complex	3	0.864553	0.0884966	CDC20, BUB1B, MAD2L1	205	21	8548	5.95679	1	0.665883	0.639982
REACTOME_PATHWAY	R-MMU-174184~Cdc20:Phospho-APC/C mediated degradation of Cyclin A	5	1.44092	0.0963913	CDC20, CCNA2, CDK1, BUB1B, MAD2L1	205	73	8548	2.856	1	0.691551	0.664652
KEGG_PATHWAY	mmu04914:Progesterone-mediated oocyte maturation	5	1.44092	0.0972916	CCNA2, CCNB2, CCNB1, CDK1, MAD2L1	172	92	9011	2.84726	1	0.517414	0.486458
REACTOME_PATHWAY	R-MMU-174048~APC/C:Cdc20 mediated degradation of Cyclin B	3	0.864553	0.111109	CDC20, CCNB1, CDK1	205	24	8548	5.2122	1	0.75019	0.721009
REACTOME_PATHWAY	R-MMU-2565942~Regulation of PLK1 Activity at G2/M Transition	4	1.15274	0.317995	CCNB2, CCNB1, CDK1, NEK2	205	83	8548	2.00952	1	1	0.962662
Positive regulation of IL-8 production
Annotation Cluster 6	Enrichment Score: 1.8449527134315737
Category	Term	Count	%	PValue	Genes	List Total	Pop Hits	Pop Total	Fold Enrichment	Bonferroni	Benjamini	FDR
KEGG_PATHWAY	mmu05417:Lipid and atherosclerosis	14	4.03458	0.000229806	CCL12, STAT3, MMP3, TNFRSF10B, FOS, TNFRSF1A, ICAM1, SELP, LBP, CD14, LDLR, HSPA1B, MYD88, HSPA1A	172	216	9011	3.39562	0.0523601	0.00932799	0.00876991
GOTERM_BP_DIRECT	GO:0032757~positive regulation of interleukin-8 production	7	2.01729	0.000566935	STAT3, CHIL1, LBP, CD14, MYD88, HSPA1B, HSPA1A	330	63	20119	6.77407	0.722889	0.0356224	0.0349138
GOTERM_BP_DIRECT	GO:0045648~positive regulation of erythrocyte differentiation	4	1.15274	0.012691	STAT3, HMGB2, HSPA1B, HSPA1A	330	30	20119	8.12889	1	0.341749	0.334951
KEGG_PATHWAY	mmu05145:Toxoplasmosis	7	2.01729	0.0180983	STAT3, CCR5, LDLR, MYD88, HSPA1B, TNFRSF1A, HSPA1A	172	110	9011	3.33388	0.986071	0.222894	0.209559
KEGG_PATHWAY	mmu05162:Measles	7	2.01729	0.059218	CCND1, STAT3, FOS, FCGR2B, MYD88, HSPA1B, HSPA1A	172	146	9011	2.51183	0.999999	0.418534	0.393493
KEGG_PATHWAY	mmu05134:Legionellosis	4	1.15274	0.109116	CD14, MYD88, HSPA1B, HSPA1A	172	61	9011	3.43538	1	0.54326	0.510758
GOTERM_MF_DIRECT	GO:0005102~receptor binding	8	2.30548	0.629451	STAT3, PDPN, CFL1, PLAUR, LBP, MYD88, HSPA1B, HSPA1A	322	436	18600	1.05989	1	1	0.984536
DNA replication initiation
Annotation Cluster 7	Enrichment Score: 1.8053841442480847
Category	Term	Count	%	PValue	Genes	List Total	Pop Hits	Pop Total	Fold Enrichment	Bonferroni	Benjamini	FDR
GOTERM_CC_DIRECT	GO:0071162~CMG complex	4	1.15274	0.0006274	MCM3, MCM5, MCM6, MCM2	342	11	21095	22.4296	0.212675	0.00796798	0.00711054
GOTERM_CC_DIRECT	GO:0042555~MCM complex	4	1.15274	0.0006274	MCM3, MCM5, MCM6, MCM2	342	11	21095	22.4296	0.212675	0.00796798	0.00711054
GOTERM_BP_DIRECT	GO:0006270~DNA replication initiation	5	1.44092	0.000677004	MCM3, MCM5, MCM10, MCM6, MCM2	330	25	20119	12.1933	0.784022	0.0398221	0.0390299
GOTERM_BP_DIRECT	GO:0000727~double-strand break repair via break-induced replication	4	1.15274	0.000854355	MCM3, MCM5, MCM6, MCM2	330	12	20119	20.3222	0.855465	0.0471354	0.0461977
GOTERM_BP_DIRECT	GO:0030174~regulation of DNA-dependent DNA replication initiation	4	1.15274	0.00109726	MCM3, MCM5, MCM6, MCM2	330	13	20119	18.759	0.916629	0.0590952	0.0579195
GOTERM_BP_DIRECT	GO:0006260~DNA replication	8	2.30548	0.00378149	RRM2, LIG1, PCLAF, MCM3, MCM5, MCM10, MCM6, MCM2	330	121	20119	4.03085	0.999811	0.150066	0.14708
KEGG_PATHWAY	mmu03030:DNA replication	5	1.44092	0.00414324	LIG1, MCM3, MCM5, MCM6, MCM2	172	35	9011	7.48422	0.621498	0.0807932	0.0759594
GOTERM_BP_DIRECT	GO:0006268~DNA unwinding involved in DNA replication	4	1.15274	0.00529909	MCM3, MCM5, MCM6, MCM2	330	22	20119	11.0848	0.999994	0.18729	0.183564
REACTOME_PATHWAY	R-MMU-68962~Activation of the pre-replicative complex	5	1.44092	0.00530701	MCM3, MCM5, MCM10, MCM6, MCM2	205	30	8548	6.94959	0.96229	0.114996	0.110522
REACTOME_PATHWAY	R-MMU-176187~Activation of ATR in response to replication stress	5	1.44092	0.00833979	MCM3, MCM5, MCM10, MCM6, MCM2	205	34	8548	6.13199	0.994252	0.160802	0.154547
REACTOME_PATHWAY	R-MMU-69206~G1/S Transition	8	2.30548	0.0120163	CCNA2, CCND1, MCM3, MCM5, MCM10, MCM6, MCM2, CKS1B	205	104	8548	3.2075	0.999417	0.195106	0.187517
GOTERM_MF_DIRECT	GO:0003697~single-stranded DNA binding	7	2.01729	0.0131166	MCM3, MCM5, MCM10, MCM6, SSBP4, MCM2, SMC2	322	112	18600	3.61025	0.999546	0.364142	0.357896
GOTERM_BP_DIRECT	GO:0032508~DNA duplex unwinding	4	1.15274	0.0192732	MCM3, MCM5, MCM6, MCM2	330	35	20119	6.96762	1	0.468774	0.459448
REACTOME_PATHWAY	R-MMU-69242~S Phase	9	2.59366	0.0217932	CCNA2, LIG1, CCND1, MCM3, MCM5, MCM6, ESCO2, MCM2, CKS1B	205	144	8548	2.6061	0.999999	0.298809	0.287186
GOTERM_MF_DIRECT	GO:0003688~DNA replication origin binding	3	0.864553	0.0268823	MCM5, MCM10, MCM2	322	15	18600	11.5528	1	0.522412	0.513452
REACTOME_PATHWAY	R-MMU-453279~Mitotic G1 phase and G1/S transition	8	2.30548	0.0321213	CCNA2, CCND1, MCM3, MCM5, MCM10, MCM6, MCM2, CKS1B	205	127	8548	2.62662	1	0.360343	0.346326
REACTOME_PATHWAY	R-MMU-69481~G2/M Checkpoints	9	2.59366	0.0364116	CCNB2, CCNB1, CDK1, MCM3, MCM5, MCM10, MCM6, BRCA1, MCM2	205	159	8548	2.36024	1	0.401178	0.385573
GOTERM_MF_DIRECT	GO:0017116~single-stranded DNA-dependent ATP-dependent DNA helicase activity	3	0.864553	0.050257	MCM3, MCM5, MCM2	322	21	18600	8.252	1	0.689953	0.678119
GOTERM_MF_DIRECT	GO:0003678~DNA helicase activity	4	1.15274	0.0663503	MCM3, MCM5, MCM6, MCM2	322	54	18600	4.27881	1	0.78438	0.770925
REACTOME_PATHWAY	R-MMU-69306~DNA Replication	7	2.01729	0.0736984	CCNA2, LIG1, MCM3, MCM5, MCM10, MCM6, MCM2	205	123	8548	2.37303	1	0.614485	0.590583
REACTOME_PATHWAY	R-MMU-68949~Orc1 removal from chromatin	5	1.44092	0.0856673	CCNA2, MCM3, MCM5, MCM6, MCM2	205	70	8548	2.9784	1	0.660709	0.635009
REACTOME_PATHWAY	R-MMU-69239~Synthesis of DNA	6	1.72911	0.143804	CCNA2, LIG1, MCM3, MCM5, MCM6, MCM2	205	116	8548	2.15677	1	0.90538	0.870162
REACTOME_PATHWAY	R-MMU-69052~Switching of origins to a post-replicative state	5	1.44092	0.172255	CCNA2, MCM3, MCM5, MCM6, MCM2	205	91	8548	2.29107	1	1	0.962662
GOTERM_MF_DIRECT	GO:0004386~helicase activity	5	1.44092	0.183943	MCM3, MCM5, MCM6, MCM2, RAD54B	322	129	18600	2.23891	1	1	0.984536
REACTOME_PATHWAY	R-MMU-69002~DNA Replication Pre-Initiation	5	1.44092	0.201147	MCM3, MCM5, MCM10, MCM6, MCM2	205	97	8548	2.14936	1	1	0.962662
REACTOME_PATHWAY	R-MMU-68867~Assembly of the pre-replicative complex	4	1.15274	0.311427	MCM3, MCM5, MCM6, MCM2	205	82	8548	2.03403	1	1	0.962662
Cytokine and chemokine signaling
Annotation Cluster 8	Enrichment Score: 1.794854677113996
Category	Term	Count	%	PValue	Genes	List Total	Pop Hits	Pop Total	Fold Enrichment	Bonferroni	Benjamini	FDR
KEGG_PATHWAY	mmu04060:Cytokine-cytokine receptor interaction	22	6.34006	1.36285e-07	IL33, CCL12, IL1RN, IL1R1, CXCL17, IL4RA, TNFRSF10B, INHBB, CSF2RB, OSMR, CXCL14, CXCL5, TNFRSF1A, CSF2RB2, CCL9, CCL8, CCL7, IL3RA, LTBR, CCR5, IL18R1, IL13RA1	172	292	9011	3.94716	3.18903e-05	1.59454e-05	1.49914e-05
GOTERM_BP_DIRECT	GO:0030593~neutrophil chemotaxis	10	2.88184	7.70201e-06	FCGR3, CCL9, CCL12, CCL8, CCL7, C5AR1, PDE4B, SPP1, LBP, CXCL5	330	82	20119	7.43496	0.0172787	0.00134015	0.00131349
KEGG_PATHWAY	mmu04061:Viral protein interaction with cytokine and cytokine receptor	11	3.17003	1.17078e-05	CCL9, CCL12, CCL8, CCL7, TNFRSF10B, LTBR, CCR5, CXCL14, IL18R1, CXCL5, TNFRSF1A	172	95	9011	6.06616	0.00273588	0.000913205	0.000858569
GOTERM_MF_DIRECT	GO:0008009~chemokine activity	7	2.01729	0.000102438	CCL9, CCL12, CCL8, CCL7, CXCL17, CXCL14, CXCL5	322	44	18600	9.18972	0.0579759	0.0119443	0.0117394
GOTERM_BP_DIRECT	GO:0006935~chemotaxis	10	2.88184	0.000407497	CCL9, CCL12, CCL8, CCL7, C5AR1, CXCL17, HMGB2, ACKR2, CCR5, CXCL5	330	136	20119	4.48284	0.602418	0.0292496	0.0286677
GOTERM_BP_DIRECT	GO:0070374~positive regulation of ERK1 and ERK2 cascade	13	3.7464	0.000477905	CCL12, C5AR1, HTR2B, CXCL17, HMGCR, ICAM1, CCL9, CCL8, BMPER, CCL7, CHIL1, MYH9, FGF23	330	233	20119	3.40157	0.661001	0.0317948	0.0311622
GOTERM_BP_DIRECT	GO:0048247~lymphocyte chemotaxis	5	1.44092	0.001559	CCL9, CCL12, CCL8, CCL7, ADAM8	330	31	20119	9.83333	0.970718	0.0750312	0.0735385
GOTERM_BP_DIRECT	GO:0070098~chemokine-mediated signaling pathway	6	1.72911	0.00171175	CCL9, CCL12, CCL8, CCL7, CXCL17, CXCL5	330	53	20119	6.90189	0.979287	0.0790201	0.0774481
GOTERM_BP_DIRECT	GO:0071347~cellular response to interleukin-1	7	2.01729	0.00225612	CCL9, CCL12, CCL8, CCL7, SAA3, CFL1, INHBB	330	82	20119	5.20447	0.993972	0.0981414	0.096189
GOTERM_MF_DIRECT	GO:0005125~cytokine activity	11	3.17003	0.00788503	IL33, CCL9, IL1RN, CCL12, CCL8, CCL7, SPP1, INHBB, TIMP1, CXCL14, CXCL5	322	235	18600	2.70385	0.9901	0.27041	0.265772
GOTERM_BP_DIRECT	GO:0048245~eosinophil chemotaxis	4	1.15274	0.00852633	CCL9, CCL12, CCL8, CCL7	330	26	20119	9.37949	1	0.264199	0.258943
GOTERM_MF_DIRECT	GO:0048020~CCR chemokine receptor binding	4	1.15274	0.00986781	CCL9, CCL12, CCL8, CCL7	322	26	18600	8.88677	0.996916	0.302786	0.297592
GOTERM_BP_DIRECT	GO:0002548~monocyte chemotaxis	4	1.15274	0.0223423	CCL9, CCL12, CCL8, CCL7	330	37	20119	6.59099	1	0.515696	0.505437
GOTERM_BP_DIRECT	GO:0071356~cellular response to tumor necrosis factor	7	2.01729	0.0340518	CCL9, CCL12, CCL8, CCL7, CFL1, CHIL1, BRCA1	330	147	20119	2.90317	1	0.636033	0.623379
GOTERM_BP_DIRECT	GO:0071346~cellular response to interferon-gamma	6	1.72911	0.0345853	CCL9, CCL12, CCL8, CCL7, MRC1, ACTG1	330	110	20119	3.32545	1	0.636033	0.623379
REACTOME_PATHWAY	R-MMU-380108~Chemokine receptors bind chemokines	5	1.44092	0.0394226	CCL12, CCL7, ACKR2, CCR5, CXCL5	205	54	8548	3.86089	1	0.411267	0.39527
KEGG_PATHWAY	mmu04062:Chemokine signaling pathway	8	2.30548	0.0729095	CCL9, CCL12, CCL8, CCL7, STAT3, CCR5, CXCL14, CXCL5	172	192	9011	2.1829	1	0.461103	0.433516
REACTOME_PATHWAY	R-MMU-375276~Peptide ligand-binding receptors	9	2.59366	0.077115	CCL9, CCL12, PROKR2, CCL7, C5AR1, ACKR2, CCR5, NTS, CXCL5	205	186	8548	2.01762	1	0.626052	0.6017
GOTERM_BP_DIRECT	GO:0043547~positive regulation of GTPase activity	7	2.01729	0.0941527	CCL9, CCL12, CCL8, CCL7, RGS16, ECT2, ICAM1	330	191	20119	2.23438	1	0.981965	0.96243
GOTERM_BP_DIRECT	GO:0031640~killing of cells of other organism	4	1.15274	0.120952	CCL12, CCL8, NTS, CXCL14	330	74	20119	3.2955	1	1	0.98054
GOTERM_BP_DIRECT	GO:0006955~immune response	13	3.7464	0.150659	CCL12, IL1RN, CLEC4N, CXCL14, CXCL5, CCL9, PLSCR1, CCL8, CCL7, ACKR2, LTBR, CCR5, MYD88	330	524	20119	1.51253	1	1	0.98054
GOTERM_BP_DIRECT	GO:0061844~antimicrobial humoral immune response mediated by antimicrobial peptide	5	1.44092	0.180308	CCL12, CCL8, NTS, CXCL14, CXCL5	330	135	20119	2.25802	1	1	0.98054
REACTOME_PATHWAY	R-MMU-373076~Class A/1 (Rhodopsin-like receptors)	10	2.88184	0.313096	CCL9, CCL12, PROKR2, CCL7, C5AR1, HTR2B, ACKR2, CCR5, NTS, CXCL5	205	307	8548	1.35823	1	1	0.962662
GOTERM_BP_DIRECT	GO:0007010~cytoskeleton organization	4	1.15274	0.357715	CCL12, CCL7, CFL1, NECTIN2	330	130	20119	1.8759	1	1	0.98054
REACTOME_PATHWAY	R-MMU-416476~G alpha (q) signalling events	6	1.72911	0.524096	CCL9, PROKR2, RGS16, MMP3, HTR2B, NTS	205	200	8548	1.25093	1	1	0.962662
REACTOME_PATHWAY	R-MMU-372790~Signaling by GPCR	15	4.32277	0.578145	CCL12, RGS16, MMP3, C5AR1, HTR2B, NTS, CXCL5, PROKR2, CCL9, CCL7, PDE4B, ACKR2, ITGA5, ECT2, CCR5	205	601	8548	1.0407	1	1	0.962662
REACTOME_PATHWAY	R-MMU-500792~GPCR ligand binding	10	2.88184	0.602381	CCL9, CCL12, PROKR2, CCL7, C5AR1, HTR2B, ACKR2, CCR5, NTS, CXCL5	205	394	8548	1.05831	1	1	0.962662
REACTOME_PATHWAY	R-MMU-418594~G alpha (i) signalling events	6	1.72911	0.788561	CCL9, RGS16, C5AR1, PDE4B, CCR5, CXCL5	205	274	8548	0.913085	1	1	0.962662
REACTOME_PATHWAY	R-MMU-388396~GPCR downstream signalling	12	3.45821	0.803453	CCL9, PROKR2, RGS16, MMP3, C5AR1, PDE4B, HTR2B, ITGA5, ECT2, CCR5, NTS, CXCL5	205	567	8548	0.882488	1	1	0.962662
GOTERM_BP_DIRECT	GO:0007186~G-protein coupled receptor signaling pathway	10	2.88184	0.999997	CCL9, CCL12, PROKR2, CCL8, CCL7, RGS16, C5AR1, HTR2B, ACKR2, CCR5	330	1724	20119	0.353635	1	1	0.999997
GOTERM_MF_DIRECT	GO:0004930~G-protein coupled receptor activity	5	1.44092	1	PROKR2, C5AR1, HTR2B, ACKR2, CCR5	322	1743	18600	0.165703	1	1	1
Cytokine-mediated signaling pathway
Annotation Cluster 9	Enrichment Score: 1.7280460497492656
Category	Term	Count	%	PValue	Genes	List Total	Pop Hits	Pop Total	Fold Enrichment	Bonferroni	Benjamini	FDR
GOTERM_BP_DIRECT	GO:0019221~cytokine-mediated signaling pathway	11	3.17003	0.000311787	CSF2RB2, CCL12, IL1R1, STAT3, IL3RA, IL4RA, CSF2RB, OSMR, MYD88, TNFRSF1A, IL13RA1	330	160	20119	4.19146	0.50623	0.0259929	0.0254758
KEGG_PATHWAY	mmu04630:JAK-STAT signaling pathway	9	2.59366	0.0159662	CSF2RB2, SOCS3, CCND1, STAT3, IL3RA, IL4RA, CSF2RB, OSMR, IL13RA1	172	171	9011	2.75734	0.976861	0.21977	0.206621
REACTOME_PATHWAY	R-MMU-449147~Signaling by Interleukins	11	3.17003	0.105014	IL33, SOCS3, IL1RN, IL1R1, STAT3, IL4RA, CSF2RB, FOS, OSMR, MYD88, IL13RA1	205	266	8548	1.72434	1	0.719926	0.691923
REACTOME_PATHWAY	R-MMU-1280215~Cytokine Signaling in Immune system	13	3.7464	0.234159	IL33, IL1RN, IL1R1, STAT3, IL4RA, CSF2RB, FOS, OSMR, TNFRSF1A, SOCS3, LTBR, MYD88, IL13RA1	205	395	8548	1.37232	1	1	0.962662
Intermediate filament
Annotation Cluster 10	Enrichment Score: 1.724860433274088
Category	Term	Count	%	PValue	Genes	List Total	Pop Hits	Pop Total	Fold Enrichment	Bonferroni	Benjamini	FDR
GOTERM_CC_DIRECT	GO:0005882~intermediate filament	8	2.30548	0.00355593	DSP, KRT80, KRT18, KRT8, KRT23, KRT87, LMNB2, PRPH	342	121	21095	4.0781	0.742625	0.0366164	0.0326761
GOTERM_MF_DIRECT	GO:0005198~structural molecule activity	7	2.01729	0.0412265	DSP, LAD1, KRT18, KRT23, HMOX1, CLDN2, PRPH	322	146	18600	2.76951	1	0.642089	0.631076
GOTERM_BP_DIRECT	GO:0045104~intermediate filament cytoskeleton organization	3	0.864553	0.045634	DSP, KRT18, PRPH	330	21	20119	8.70952	1	0.726931	0.71247
Receptor-mediated endocytosis
Annotation Cluster 11	Enrichment Score: 1.520570341452839
Category	Term	Count	%	PValue	Genes	List Total	Pop Hits	Pop Total	Fold Enrichment	Bonferroni	Benjamini	FDR
GOTERM_BP_DIRECT	GO:0006898~receptor-mediated endocytosis	6	1.72911	0.00687836	FCGR1, MRC1, HMMR, CD14, FCGR2B, LDLR	330	73	20119	5.01096	1	0.229289	0.224728
KEGG_PATHWAY	mmu05152:Tuberculosis	10	2.88184	0.00723468	FCGR1, PLK3, FCGR3, SPHK1, MRC1, LBP, CD14, FCGR2B, MYD88, TNFRSF1A	172	180	9011	2.91053	0.817146	0.130224	0.122433
KEGG_PATHWAY	mmu04145:Phagosome	9	2.59366	0.0222118	FCGR1, TUBA1C, FCGR3, TUBB3, MRC1, ITGA5, CD14, FCGR2B, ACTG1	172	182	9011	2.59069	0.994785	0.259878	0.244329
GOTERM_MF_DIRECT	GO:0004888~transmembrane signaling receptor activity	4	1.15274	0.748568	FCGR1, FCGR3, MRC1, FCGR2B	322	225	18600	1.02692	1	1	0.984536
Mitotic cell cycle phase transition
Annotation Cluster 12	Enrichment Score: 1.4927225309919434
Category	Term	Count	%	PValue	Genes	List Total	Pop Hits	Pop Total	Fold Enrichment	Bonferroni	Benjamini	FDR
GOTERM_BP_DIRECT	GO:0044772~mitotic cell cycle phase transition	7	2.01729	1.91806e-06	CCNA2, CCNB2, CCNB1, CCND1, CCNF, CDK1, CKS1B	330	24	20119	17.7819	0.00433116	0.000397989	0.000390071
GOTERM_CC_DIRECT	GO:0000307~cyclin-dependent protein kinase holoenzyme complex	7	2.01729	4.76364e-05	CCNA2, CCNB2, CCNB1, CCND1, CCNF, CDK1, CKS1B	342	41	21095	10.531	0.0179862	0.0010083	0.000899798
GOTERM_MF_DIRECT	GO:0016538~cyclin-dependent protein serine/threonine kinase regulator activity	6	1.72911	0.000148347	CCNA2, CCNB2, CCNB1, CCND1, CCNF, CKS1B	322	30	18600	11.5528	0.0828578	0.0124568	0.0122432
GOTERM_BP_DIRECT	GO:0000079~regulation of cyclin-dependent protein serine/threonine kinase activity	6	1.72911	0.000321751	CCNA2, CCNB2, CCNB1, CCND1, CDKN2A, CCNF	330	37	20119	9.88649	0.517242	0.0259929	0.0254758
KEGG_PATHWAY	mmu04115:p53 signaling pathway	8	2.30548	0.000409122	CCNB2, CCNB1, RRM2, CCND1, CDKN2A, GADD45A, CDK1, TNFRSF10B	172	72	9011	5.82106	0.0913126	0.0119668	0.0112509
REACTOME_PATHWAY	R-MMU-69478~G2/M DNA replication checkpoint	3	0.864553	0.00540498	CCNB2, CCNB1, CDK1	205	5	8548	25.0185	0.96451	0.114996	0.110522
REACTOME_PATHWAY	R-MMU-2980767~Activation of NIMA Kinases NEK9, NEK6, NEK7	3	0.864553	0.00540498	CCNB2, CCNB1, CDK1	205	5	8548	25.0185	0.96451	0.114996	0.110522
REACTOME_PATHWAY	R-MMU-69206~G1/S Transition	8	2.30548	0.0120163	CCNA2, CCND1, MCM3, MCM5, MCM10, MCM6, MCM2, CKS1B	205	104	8548	3.2075	0.999417	0.195106	0.187517
REACTOME_PATHWAY	R-MMU-69273~Cyclin A/B1/B2 associated events during G2/M transition	4	1.15274	0.0147637	CCNA2, CCNB2, CCNB1, CDK1	205	22	8548	7.58137	0.999895	0.222176	0.213534
REACTOME_PATHWAY	R-MMU-2995410~Nuclear Envelope (NE) Reassembly	6	1.72911	0.0180055	TUBA1C, CCNB2, CCNB1, TUBB3, CHMP4C, CDK1	205	64	8548	3.90915	0.999986	0.252486	0.242665
KEGG_PATHWAY	mmu04218:Cellular senescence	9	2.59366	0.0238165	CCNA2, CCNB2, CCNB1, CCND1, CDKN2A, GADD45A, CDK1, MYBL2, FOXM1	172	184	9011	2.56253	0.996449	0.265384	0.249506
REACTOME_PATHWAY	R-MMU-69275~G2/M Transition	10	2.88184	0.0242154	CCNA2, TUBA1C, TPX2, CCNB2, CCNB1, TUBB3, CDK1, NEK2, HMMR, PHLDA1	205	175	8548	2.38272	1	0.317891	0.305526
REACTOME_PATHWAY	R-MMU-453274~Mitotic G2-G2/M phases	10	2.88184	0.0257729	CCNA2, TUBA1C, TPX2, CCNB2, CCNB1, TUBB3, CDK1, NEK2, HMMR, PHLDA1	205	177	8548	2.35579	1	0.33129	0.318403
REACTOME_PATHWAY	R-MMU-453279~Mitotic G1 phase and G1/S transition	8	2.30548	0.0321213	CCNA2, CCND1, MCM3, MCM5, MCM10, MCM6, MCM2, CKS1B	205	127	8548	2.62662	1	0.360343	0.346326
GOTERM_BP_DIRECT	GO:0031100~animal organ regeneration	4	1.15274	0.0459677	CCNA2, CCND1, CDK1, CXCL5	330	49	20119	4.97687	1	0.727126	0.712661
REACTOME_PATHWAY	R-MMU-6791312~TP53 Regulates Transcription of Cell Cycle Genes	4	1.15274	0.0466211	CCNA2, CCNB1, GADD45A, CDK1	205	34	8548	4.9056	1	0.461904	0.443937
REACTOME_PATHWAY	R-MMU-2995383~Initiation of Nuclear Envelope (NE) Reformation	3	0.864553	0.0609447	CCNB2, CCNB1, CDK1	205	17	8548	7.35839	1	0.561237	0.539406
KEGG_PATHWAY	mmu04114:Oocyte meiosis	6	1.72911	0.0800511	CDC20, CCNB2, CCNB1, ESPL1, CDK1, MAD2L1	172	121	9011	2.59783	1	0.463422	0.435695
GOTERM_BP_DIRECT	GO:0010971~positive regulation of G2/M transition of mitotic cell cycle	3	0.864553	0.0810793	CCNB1, CCND1, CDK1	330	29	20119	6.3069	1	0.921614	0.90328
KEGG_PATHWAY	mmu04914:Progesterone-mediated oocyte maturation	5	1.44092	0.0972916	CCNA2, CCNB2, CCNB1, CDK1, MAD2L1	172	92	9011	2.84726	1	0.517414	0.486458
REACTOME_PATHWAY	R-MMU-8852276~The role of GTSE1 in G2/M progression after G2 checkpoint	5	1.44092	0.103874	TUBA1C, CCNB2, CCNB1, TUBB3, CDK1	205	75	8548	2.77984	1	0.719926	0.691923
REACTOME_PATHWAY	R-MMU-3301854~Nuclear Pore Complex (NPC) Disassembly	3	0.864553	0.168435	CCNB2, CCNB1, CDK1	205	31	8548	4.03525	1	1	0.962662
REACTOME_PATHWAY	R-MMU-8878166~Transcriptional regulation by RUNX2	4	1.15274	0.190014	SMAD1, CCNB1, CCND1, CDK1	205	63	8548	2.64746	1	1	0.962662
KEGG_PATHWAY	mmu04540:Gap junction	4	1.15274	0.223523	TUBA1C, TUBB3, CDK1, HTR2B	172	86	9011	2.43672	1	0.747204	0.7025
REACTOME_PATHWAY	R-MMU-8854518~AURKA Activation by TPX2	4	1.15274	0.233574	TPX2, CDK1, NEK2, HMMR	205	70	8548	2.38272	1	1	0.962662
REACTOME_PATHWAY	R-MMU-2980766~Nuclear Envelope Breakdown	3	0.864553	0.309519	CCNB2, CCNB1, CDK1	205	47	8548	2.66155	1	1	0.962662
REACTOME_PATHWAY	R-MMU-2565942~Regulation of PLK1 Activity at G2/M Transition	4	1.15274	0.317995	CCNB2, CCNB1, CDK1, NEK2	205	83	8548	2.00952	1	1	0.962662
REACTOME_PATHWAY	R-MMU-380320~Recruitment of NuMA to mitotic centrosomes	4	1.15274	0.344268	TUBA1C, TUBB3, CDK1, NEK2	205	87	8548	1.91713	1	1	0.962662
REACTOME_PATHWAY	R-MMU-187577~SCF(Skp2)-mediated degradation of p27/p21	3	0.864553	0.429665	CCNA2, CCND1, CKS1B	205	61	8548	2.0507	1	1	0.962662
REACTOME_PATHWAY	R-MMU-69202~Cyclin E associated events during G1/S transition	3	0.864553	0.508516	CCNA2, CCND1, CKS1B	205	71	8548	1.76187	1	1	0.962662
REACTOME_PATHWAY	R-MMU-69656~Cyclin A:Cdk2-associated events at S phase entry	3	0.864553	0.523422	CCNA2, CCND1, CKS1B	205	73	8548	1.7136	1	1	0.962662
REACTOME_PATHWAY	R-MMU-68875~Mitotic Prophase	4	1.15274	0.54947	CCNB2, CCNB1, CDK1, SMC2	205	120	8548	1.38992	1	1	0.962662
REACTOME_PATHWAY	R-MMU-5617833~Cilium Assembly	4	1.15274	0.823147	TUBA1C, TUBB3, CDK1, NEK2	205	185	8548	0.901569	1	1	0.962662
REACTOME_PATHWAY	R-MMU-1852241~Organelle biogenesis and maintenance	4	1.15274	0.886312	TUBA1C, TUBB3, CDK1, NEK2	205	212	8548	0.786746	1	1	0.962662
Annotation Cluster 13	Enrichment Score: 1.428633377534003
Category	Term	Count	%	PValue	Genes	List Total	Pop Hits	Pop Total	Fold Enrichment	Bonferroni	Benjamini	FDR
GOTERM_MF_DIRECT	GO:0030414~peptidase inhibitor activity	8	2.30548	0.00627974	SERPINB1A, SPINT1, C5AR1, BIRC5, SERPINA3M, TIMP1, SERPINA3N, SPINT2	322	126	18600	3.66755	0.97459	0.244072	0.239886
GOTERM_BP_DIRECT	GO:0010466~negative regulation of peptidase activity	7	2.01729	0.0188141	SERPINB1A, SPINT1, BIRC5, SERPINA3M, TIMP1, SERPINA3N, SPINT2	330	128	20119	3.33411	1	0.467665	0.458361
GOTERM_BP_DIRECT	GO:0010951~negative regulation of endopeptidase activity	5	1.44092	0.0489581	SERPINB1A, SERPINB6B, SERPINA3M, TIMP1, SERPINA3N	330	84	20119	3.62897	1	0.748265	0.733379
GOTERM_MF_DIRECT	GO:0004867~serine-type endopeptidase inhibitor activity	6	1.72911	0.0868698	SERPINB1A, SPINT1, SERPINB6B, SERPINA3M, SERPINA3N, SPINT2	322	136	18600	2.54841	1	0.904376	0.888864
GOTERM_BP_DIRECT	GO:0043434~response to peptide hormone	4	1.15274	0.143125	STAT3, SERPINA3M, TIMP1, SERPINA3N	330	80	20119	3.04833	1	1	0.98054
Annotation Cluster 14	Enrichment Score: 1.3394357477110832
Category	Term	Count	%	PValue	Genes	List Total	Pop Hits	Pop Total	Fold Enrichment	Bonferroni	Benjamini	FDR
GOTERM_BP_DIRECT	GO:0006670~sphingosine metabolic process	3	0.864553	0.00889592	SPHK1, PLPP2, SGPP2	330	9	20119	20.3222	1	0.268339	0.263001
REACTOME_PATHWAY	R-MMU-1660661~Sphingolipid de novo biosynthesis	4	1.15274	0.0575055	SPHK1, SPTSSB, PLPP2, SGPP2	205	37	8548	4.50784	1	0.537589	0.516678
KEGG_PATHWAY	mmu00600:Sphingolipid metabolism	4	1.15274	0.0825749	SPHK1, PLPP2, SGPP2, B4GALT5	172	54	9011	3.88071	1	0.463422	0.435695
REACTOME_PATHWAY	R-MMU-428157~Sphingolipid metabolism	5	1.44092	0.103874	SPHK1, ARSI, SPTSSB, PLPP2, SGPP2	205	75	8548	2.77984	1	0.719926	0.691923
Annotation Cluster 15	Enrichment Score: 1.3372316268455535
Category	Term	Count	%	PValue	Genes	List Total	Pop Hits	Pop Total	Fold Enrichment	Bonferroni	Benjamini	FDR
GOTERM_CC_DIRECT	GO:0005882~intermediate filament	8	2.30548	0.00355593	DSP, KRT80, KRT18, KRT8, KRT23, KRT87, LMNB2, PRPH	342	121	21095	4.0781	0.742625	0.0366164	0.0326761
REACTOME_PATHWAY	R-MMU-6809371~Formation of the cornified envelope	7	2.01729	0.0119327	DSP, TGM1, KRT80, KRT18, KRT8, KRT23, PKP3	205	80	8548	3.64854	0.999386	0.195106	0.187517
GOTERM_BP_DIRECT	GO:0045109~intermediate filament organization	4	1.15274	0.110386	DSP, KRT80, KRT23, KRT87	330	71	20119	3.43474	1	1	0.98054
REACTOME_PATHWAY	R-MMU-6805567~Keratinization	7	2.01729	0.139315	DSP, TGM1, KRT80, KRT18, KRT8, KRT23, PKP3	205	147	8548	1.9856	1	0.895387	0.860559
GOTERM_CC_DIRECT	GO:0045095~keratin filament	4	1.15274	0.315676	KRT80, KRT18, KRT8, KRT87	342	122	21095	2.02234	1	0.977826	0.8726
Annotation Cluster 16	Enrichment Score: 1.316336786256225
Category	Term	Count	%	PValue	Genes	List Total	Pop Hits	Pop Total	Fold Enrichment	Bonferroni	Benjamini	FDR
GOTERM_BP_DIRECT	GO:0006882~cellular zinc ion homeostasis	5	1.44092	0.00137538	SLC39A6, MT2, SLC39A8, MT1, SLC39A14	330	30	20119	10.1611	0.955605	0.0699877	0.0685954
GOTERM_BP_DIRECT	GO:0071578~zinc II ion transmembrane import	3	0.864553	0.00699423	SLC39A6, SLC39A8, SLC39A14	330	8	20119	22.8625	1	0.229289	0.224728
REACTOME_PATHWAY	R-MMU-442380~Zinc influx into cells by the SLC39 gene family	3	0.864553	0.0144351	SLC39A6, SLC39A8, SLC39A14	205	8	8548	15.6366	0.999871	0.222176	0.213534
REACTOME_PATHWAY	R-MMU-435354~Zinc transporters	3	0.864553	0.0270528	SLC39A6, SLC39A8, SLC39A14	205	11	8548	11.3721	1	0.340644	0.327394
GOTERM_BP_DIRECT	GO:0071577~zinc II ion transmembrane transport	3	0.864553	0.0417291	SLC39A6, SLC39A8, SLC39A14	330	20	20119	9.145	1	0.697629	0.68375
GOTERM_MF_DIRECT	GO:0046873~metal ion transmembrane transporter activity	3	0.864553	0.0418514	SLC39A6, SLC39A8, SLC39A14	322	19	18600	9.12063	1	0.642089	0.631076
GOTERM_MF_DIRECT	GO:0005385~zinc ion transmembrane transporter activity	3	0.864553	0.0592093	SLC39A6, SLC39A8, SLC39A14	322	23	18600	7.53443	1	0.767089	0.753932
GOTERM_BP_DIRECT	GO:0006829~zinc II ion transport	3	0.864553	0.0624877	SLC39A6, SLC39A8, SLC39A14	330	25	20119	7.316	1	0.854319	0.837323
GOTERM_BP_DIRECT	GO:0030001~metal ion transport	3	0.864553	0.071585	SLC39A6, SLC39A8, SLC39A14	330	27	20119	6.77407	1	0.911736	0.893598
REACTOME_PATHWAY	R-MMU-425410~Metal ion SLC transporters	3	0.864553	0.0813041	SLC39A6, SLC39A8, SLC39A14	205	20	8548	6.25463	1	0.643136	0.618119
REACTOME_PATHWAY	R-MMU-425366~Transport of bile salts and organic acids, metal ions and amine compounds	5	1.44092	0.0856673	SLC39A6, SLC39A8, EMB, SLC5A3, SLC39A14	205	70	8548	2.9784	1	0.660709	0.635009
KEGG_PATHWAY	mmu05012:Parkinson disease	5	1.44092	0.743206	TUBA1C, TUBB3, SLC39A6, SLC39A8, SLC39A14	172	264	9011	0.992226	1	1	0.944206
KEGG_PATHWAY	mmu05010:Alzheimer disease	6	1.72911	0.858297	TUBA1C, TUBB3, SLC39A6, SLC39A8, SLC39A14, TNFRSF1A	172	383	9011	0.820724	1	1	0.944206
Annotation Cluster 17	Enrichment Score: 1.276353055501836
Category	Term	Count	%	PValue	Genes	List Total	Pop Hits	Pop Total	Fold Enrichment	Bonferroni	Benjamini	FDR
GOTERM_CC_DIRECT	GO:0043296~apical junction complex	4	1.15274	0.0101688	CDH1, SHROOM3, NECTIN2, ACTG1	342	28	21095	8.81161	0.97964	0.0842245	0.0751609
REACTOME_PATHWAY	R-MMU-446728~Cell junction organization	6	1.72911	0.0180055	ITGB4, CDH1, FBLIM1, NECTIN4, NECTIN2, ACTG1	205	64	8548	3.90915	0.999986	0.252486	0.242665
REACTOME_PATHWAY	R-MMU-418990~Adherens junctions interactions	4	1.15274	0.0399935	CDH1, NECTIN4, NECTIN2, ACTG1	205	32	8548	5.2122	1	0.411267	0.39527
REACTOME_PATHWAY	R-MMU-1500931~Cell-Cell communication	6	1.72911	0.0479227	ITGB4, CDH1, FBLIM1, NECTIN4, NECTIN2, ACTG1	205	83	8548	3.01428	1	0.462004	0.444033
REACTOME_PATHWAY	R-MMU-421270~Cell-cell junction organization	4	1.15274	0.0694756	CDH1, NECTIN4, NECTIN2, ACTG1	205	40	8548	4.16976	1	0.6097	0.585984
KEGG_PATHWAY	mmu04520:Adherens junction	4	1.15274	0.151805	CDH1, NECTIN4, NECTIN2, ACTG1	172	71	9011	2.95152	1	0.630736	0.593
GOTERM_BP_DIRECT	GO:0007156~homophilic cell adhesion via plasma membrane adhesion molecules	5	1.44092	0.314197	CDH1, EMB, NECTIN4, IGSF9, NECTIN2	330	173	20119	1.76204	1	1	0.98054
Annotation Cluster 18	Enrichment Score: 1.2476274907533418
Category	Term	Count	%	PValue	Genes	List Total	Pop Hits	Pop Total	Fold Enrichment	Bonferroni	Benjamini	FDR
GOTERM_BP_DIRECT	GO:0030198~extracellular matrix organization	12	3.45821	0.000243775	ADAMTS4, ADAMTS15, MMP14, SPINT1, ELF3, FOXF2, ADAMTS1, MMP3, BCL3, MMP19, PTX3, SLC39A8	330	185	20119	3.95459	0.424048	0.0218409	0.0214064
GOTERM_CC_DIRECT	GO:0031012~extracellular matrix	12	3.45821	0.00805321	ADAMTS4, ADAMTS15, EFEMP2, MMP14, BMPER, ADAMTS1, MMP3, MMP19, PTX3, RTN4RL2, TIMP1, LRRC32	342	291	21095	2.54356	0.954073	0.0681838	0.0608465
GOTERM_MF_DIRECT	GO:0004222~metalloendopeptidase activity	8	2.30548	0.00836188	ADAMTS4, ADAMTS15, MMP14, ADAMTS1, MMP3, MMP19, ADAM8, SDCBP2	322	133	18600	3.47452	0.99252	0.270832	0.266187
REACTOME_PATHWAY	R-MMU-1474228~Degradation of the extracellular matrix	8	2.30548	0.0138996	ADAMTS4, MMP14, CDH1, MMP3, SPP1, MMP19, ADAM8, TIMP1	205	107	8548	3.11757	0.99982	0.219899	0.211345
GOTERM_MF_DIRECT	GO:0008237~metallopeptidase activity	7	2.01729	0.0637342	ADAMTS4, ADAMTS15, MMP14, ADAMTS1, MMP3, MMP19, ADAM8	322	163	18600	2.48066	1	0.78438	0.770925
GOTERM_BP_DIRECT	GO:0030574~collagen catabolic process	3	0.864553	0.179162	MMP14, MMP3, MMP19	330	47	20119	3.89149	1	1	0.98054
REACTOME_PATHWAY	R-MMU-5173214~O-glycosylation of TSR domain-containing proteins	3	0.864553	0.185628	ADAMTS4, ADAMTS15, ADAMTS1	205	33	8548	3.79069	1	1	0.962662
GOTERM_BP_DIRECT	GO:0006508~proteolysis	12	3.45821	0.382544	ADAMTS4, ADAMTS15, ST14, MMP14, ESPL1, ADAMTS1, MMP3, MMP19, ADAM8, PRSS8, SDCBP2, LGMN	330	596	20119	1.22752	1	1	0.98054
GOTERM_MF_DIRECT	GO:0008233~peptidase activity	11	3.17003	0.405409	ADAMTS4, ADAMTS15, ST14, MMP14, ESPL1, ADAMTS1, MMP3, MMP19, ADAM8, PRSS8, LGMN	322	518	18600	1.22665	1	1	0.984536
GOTERM_MF_DIRECT	GO:0016787~hydrolase activity	30	8.64553	0.435144	TNFAIP6, SLFN9, ACTG2, ACTG1, RAD54B, ADAMTS4, TUBA1C, ADAMTS15, ADAMTS1, ARSI, PRSS8, ST14, GCH1, IL1R1, ATAD2, MMP3, SSH3, SGPP2, PLSCR1, MMP14, ESPL1, MCM3, MMP19, MCM5, ADAM8, MCM6, PLPP2, IL18R1, MCM2, LGMN	322	1612	18600	1.07501	1	1	0.984536
GOTERM_MF_DIRECT	GO:0004175~endopeptidase activity	3	0.864553	0.578581	ADAMTS15, MMP14, MMP3	322	112	18600	1.54725	1	1	0.984536
Annotation Cluster 19	Enrichment Score: 1.191851811930506
Category	Term	Count	%	PValue	Genes	List Total	Pop Hits	Pop Total	Fold Enrichment	Bonferroni	Benjamini	FDR
REACTOME_PATHWAY	R-MMU-1475029~Reversible hydration of carbon dioxide	3	0.864553	0.0319607	CAR13, CAR9, CAR12	205	12	8548	10.4244	1	0.360343	0.346326
GOTERM_MF_DIRECT	GO:0004089~carbonate dehydratase activity	3	0.864553	0.0340424	CAR13, CAR9, CAR12	322	17	18600	10.1936	1	0.564658	0.554973
KEGG_PATHWAY	mmu00910:Nitrogen metabolism	3	0.864553	0.0403999	CAR13, CAR9, CAR12	172	17	9011	9.24521	0.999936	0.337628	0.317428
GOTERM_MF_DIRECT	GO:0016836~hydro-lyase activity	3	0.864553	0.0459828	CAR13, CAR9, CAR12	322	20	18600	8.6646	1	0.687384	0.675594
GOTERM_BP_DIRECT	GO:0006730~one-carbon metabolic process	3	0.864553	0.116944	CAR13, CAR9, CAR12	330	36	20119	5.08056	1	1	0.98054
GOTERM_MF_DIRECT	GO:0016829~lyase activity	5	1.44092	0.298745	HDC, CAR13, CAR9, CAR12, NPL	322	160	18600	1.80512	1	1	0.984536
Annotation Cluster 20	Enrichment Score: 1.167134495572204
Category	Term	Count	%	PValue	Genes	List Total	Pop Hits	Pop Total	Fold Enrichment	Bonferroni	Benjamini	FDR
GOTERM_BP_DIRECT	GO:0045944~positive regulation of transcription from RNA polymerase II promoter	37	10.6628	0.000606867	TOP2A, CEBPD, ONECUT2, HMGB2, GLIS3, IFI211, GATA5, BRCA1, FOXM1, LITAF, ETS2, SOX2, SBNO2, MYBL2, JUNB, IL33, SMAD1, FOXF2, IFI205, CDKN2A, NOG, ATAD2, STAT3, ARID5A, CKAP2, FOS, PPRC1, FOSL2, RUNX1, TNFRSF1A, NR4A2, PLSCR1, ELF3, BCL3, ATF3, MYD88, SSBP4	330	1240	20119	1.81917	0.746846	0.0371009	0.0363628
GOTERM_MF_DIRECT	GO:0000976~transcription regulatory region sequence-specific DNA binding	13	3.7464	0.00282687	CEBPD, STAT3, ARID5A, HMGB2, GATA5, FOS, BRCA1, FOXM1, RUNX1, FOSL2, SOX2, PER2, ATF3	322	272	18600	2.76078	0.808027	0.149824	0.147254
GOTERM_MF_DIRECT	GO:0001228~transcriptional activator activity, RNA polymerase II transcription regulatory region sequence-specific binding	17	4.89914	0.0239844	SMAD1, CEBPD, ONECUT2, FOXF2, STAT3, GLIS3, FOS, LITAF, RUNX1, FOSL2, SOX2, NR4A2, PLSCR1, ELF3, MYBL2, JUNB, ATF3	322	535	18600	1.83549	0.999999	0.517884	0.509001
GOTERM_MF_DIRECT	GO:0043565~sequence-specific DNA binding	16	4.61095	0.0255869	TOP2A, SMAD1, CEBPD, FOXF2, STAT3, ARID5A, GATA5, FOS, FOXM1, ETS2, FOSL2, SOX2, NR4A2, ELF3, ERF, JUNB	322	496	18600	1.86335	1	0.522412	0.513452
GOTERM_MF_DIRECT	GO:0003700~transcription factor activity, sequence-specific DNA binding	19	5.4755	0.0348674	SMAD1, CEBPD, ONECUT2, FOXF2, STAT3, GLIS3, GATA5, FOS, FOXM1, ETS2, KLF16, RUNX1, FOSL2, SOX2, NR4A2, ELF3, ERF, JUNB, ATF3	322	652	18600	1.68331	1	0.564658	0.554973
GOTERM_BP_DIRECT	GO:0006366~transcription from RNA polymerase II promoter	9	2.59366	0.0449412	NR4A2, SMAD1, ELF3, STAT3, GLIS3, FOS, JUNB, TNFRSF1A, FOSL2	330	241	20119	2.27676	1	0.720971	0.706628
GOTERM_MF_DIRECT	GO:0003677~DNA binding	42	12.1037	0.0552645	TOP2A, CEBPD, ONECUT2, HMGB2, GLIS3, GATA5, MCM10, BRCA1, MKI67, FOXM1, LITAF, ETS2, RAD54B, SOX2, NUSAP1, MYBL2, JUNB, SMAD1, IRX5, FOXF2, LIG1, CDKN2A, SPHK1, ZFP239, STAT3, ARID5A, ZFP618, FOS, BAZ1A, KLF16, FOSL2, RUNX1, KIF4, NR4A2, PLSCR1, ELF3, ERF, MCM3, MCM5, MCM6, ATF3, MCM2	322	1844	18600	1.31567	1	0.732254	0.719694
GOTERM_BP_DIRECT	GO:0045893~positive regulation of transcription, DNA-templated	19	5.4755	0.0607598	FOXF2, CDKN2A, ATAD2, STAT3, HMGB2, GATA5, FOS, BRCA1, FOXM1, ETS2, RUNX1, FOSL2, SOX2, CCNA2, NR4A2, CDH1, BCL3, SPP1, FGF23	330	738	20119	1.5696	1	0.853657	0.836674
GOTERM_BP_DIRECT	GO:0006355~regulation of transcription, DNA-templated	26	7.4928	0.177914	CEBPD, WWC1, CDCA7, GLIS3, GATA5, FOXM1, ETS2, CKS1B, SOX2, SBNO2, MYBL2, SLC39A8, JUNB, SMAD1, IRX5, FOXF2, ATAD2, STAT3, FOS, BAZ1A, FOSL2, RUNX1, NR4A2, ELF3, ERF, ATF3	330	1254	20119	1.26406	1	1	0.98054
GOTERM_CC_DIRECT	GO:0005667~transcription factor complex	8	2.30548	0.21622	SOX2, NR4A2, SMAD1, FOXF2, STAT3, ARID5A, FOS, JUNB	342	301	21095	1.63937	1	0.858123	0.765779
GOTERM_MF_DIRECT	GO:1990837~sequence-specific double-stranded DNA binding	13	3.7464	0.246358	CEBPD, IRX5, ONECUT2, GATA5, FOS, ETS2, KLF16, RUNX1, NR4A2, ELF3, MYBL2, JUNB, ATF3	322	552	18600	1.36038	1	1	0.984536
GOTERM_MF_DIRECT	GO:0000978~RNA polymerase II core promoter proximal region sequence-specific DNA binding	23	6.62824	0.379058	SMAD1, CEBPD, IRX5, ONECUT2, FOXF2, STAT3, ZFP239, GLIS3, GATA5, FOS, LITAF, ETS2, KLF16, RUNX1, FOSL2, SOX2, PER2, NR4A2, MUC1, ELF3, MYBL2, JUNB, ATF3	322	1175	18600	1.1307	1	1	0.984536
GOTERM_MF_DIRECT	GO:0000977~RNA polymerase II regulatory region sequence-specific DNA binding	9	2.59366	0.451708	NR4A2, FOXF2, GLIS3, FOXM1, JUNB, ETS2, ATF3, RUNX1, FOSL2	322	424	18600	1.22612	1	1	0.984536
GOTERM_MF_DIRECT	GO:0000981~RNA polymerase II transcription factor activity, sequence-specific DNA binding	21	6.05187	0.48283	SMAD1, CEBPD, IRX5, ONECUT2, FOXF2, STAT3, ZFP239, GLIS3, GATA5, FOS, ETS2, KLF16, RUNX1, FOSL2, SOX2, NR4A2, ELF3, ERF, MYBL2, JUNB, ATF3	322	1129	18600	1.07444	1	1	0.984536
GOTERM_BP_DIRECT	GO:0006357~regulation of transcription from RNA polymerase II promoter	25	7.20461	0.716938	CEBPD, ONECUT2, HMGB2, GLIS3, GATA5, BRCA1, FOXM1, ETS2, SOX2, JUNB, SMAD1, IRX5, FOXF2, ANXA4, ZFP239, STAT3, ARID5A, FOS, KLF16, FOSL2, RUNX1, NR4A2, ELF3, ERF, ATF3	330	1614	20119	0.944341	1	1	0.98054
Annotation Cluster 21	Enrichment Score: 1.1510906637515077
Category	Term	Count	%	PValue	Genes	List Total	Pop Hits	Pop Total	Fold Enrichment	Bonferroni	Benjamini	FDR
REACTOME_PATHWAY	R-MMU-6804114~TP53 Regulates Transcription of Genes Involved in G2 Cell Cycle Arrest	3	0.864553	0.0109979	CCNB1, GADD45A, CDK1	205	7	8548	17.8704	0.9989	0.188492	0.18116
REACTOME_PATHWAY	R-MMU-6791312~TP53 Regulates Transcription of Cell Cycle Genes	4	1.15274	0.0466211	CCNA2, CCNB1, GADD45A, CDK1	205	34	8548	4.9056	1	0.461904	0.443937
REACTOME_PATHWAY	R-MMU-3700989~Transcriptional Regulation by TP53	7	2.01729	0.686808	CCNA2, TPX2, CCNB1, GADD45A, CDK1, BRCA1, AURKB	205	287	8548	1.01701	1	1	0.962662
Annotation Cluster 22	Enrichment Score: 1.133954452585678
Category	Term	Count	%	PValue	Genes	List Total	Pop Hits	Pop Total	Fold Enrichment	Bonferroni	Benjamini	FDR
GOTERM_MF_DIRECT	GO:0019864~IgG binding	3	0.864553	0.00776155	FCGR1, FCGR3, FCGR2B	322	8	18600	21.6615	0.989355	0.27041	0.265772
KEGG_PATHWAY	mmu04666:Fc gamma R-mediated phagocytosis	7	2.01729	0.00836604	FCGR1, FCGR3, MARCKSL1, SPHK1, CFL1, FCGR2B, PLPP2	172	93	9011	3.9433	0.859969	0.139832	0.131466
KEGG_PATHWAY	mmu05150:Staphylococcus aureus infection	8	2.30548	0.0108595	FCGR1, SELP, FCGR3, KRT18, C5AR1, KRT23, FCGR2B, ICAM1	172	128	9011	3.27435	0.922309	0.169408	0.159273
GOTERM_BP_DIRECT	GO:0050766~positive regulation of phagocytosis	5	1.44092	0.0252313	FCGR1, FCGR3, MYH9, PTX3, FCGR2B	330	68	20119	4.48284	1	0.54878	0.537863
GOTERM_BP_DIRECT	GO:0007166~cell surface receptor signaling pathway	8	2.30548	0.0651225	FCGR1, FCGR3, RTN4RL2, FCGR2B, OSMR, MYD88, MS4A6D, TNFRSF1A	330	216	20119	2.25802	1	0.866512	0.849273
REACTOME_PATHWAY	R-MMU-2029482~Regulation of actin dynamics for phagocytic cup formation	4	1.15274	0.14331	FCGR1, MYH9, FCGR2B, ACTG1	205	55	8548	3.03255	1	0.90538	0.870162
GOTERM_BP_DIRECT	GO:0050776~regulation of immune response	3	0.864553	0.196915	FCGR1, FCGR3, FCGR2B	330	50	20119	3.658	1	1	0.98054
REACTOME_PATHWAY	R-MMU-2029480~Fcgamma receptor (FCGR) dependent phagocytosis	4	1.15274	0.265695	FCGR1, MYH9, FCGR2B, ACTG1	205	75	8548	2.22387	1	1	0.962662
GOTERM_BP_DIRECT	GO:0006911~phagocytosis, engulfment	4	1.15274	0.703617	FCGR1, FCGR3, MYH9, FCGR2B	330	221	20119	1.10347	1	1	0.98054
GOTERM_MF_DIRECT	GO:0004888~transmembrane signaling receptor activity	4	1.15274	0.748568	FCGR1, FCGR3, MRC1, FCGR2B	322	225	18600	1.02692	1	1	0.984536
Annotation Cluster 23	Enrichment Score: 1.1253347938096168
Category	Term	Count	%	PValue	Genes	List Total	Pop Hits	Pop Total	Fold Enrichment	Bonferroni	Benjamini	FDR
GOTERM_BP_DIRECT	GO:0016126~sterol biosynthetic process	4	1.15274	0.0151379	SQLE, DHCR24, MSMO1, HMGCR	330	32	20119	7.62083	1	0.398163	0.390242
REACTOME_PATHWAY	R-MMU-191273~Cholesterol biosynthesis	4	1.15274	0.0283012	SQLE, DHCR24, MSMO1, HMGCR	205	28	8548	5.95679	1	0.349236	0.335652
GOTERM_BP_DIRECT	GO:0006695~cholesterol biosynthetic process	4	1.15274	0.0311089	DHCR24, MSMO1, HMGCR, CFTR	330	42	20119	5.80635	1	0.617266	0.604986
KEGG_PATHWAY	mmu00100:Steroid biosynthesis	3	0.864553	0.0544006	SQLE, DHCR24, MSMO1	172	20	9011	7.85843	0.999998	0.397804	0.374004
GOTERM_BP_DIRECT	GO:0008203~cholesterol metabolic process	5	1.44092	0.128305	SQLE, DHCR24, MSMO1, HMGCR, LDLR	330	118	20119	2.58333	1	1	0.98054
GOTERM_BP_DIRECT	GO:0008202~steroid metabolic process	5	1.44092	0.183565	HSD11B1, DHCR24, MSMO1, HMGCR, LDLR	330	136	20119	2.24142	1	1	0.98054
REACTOME_PATHWAY	R-MMU-8957322~Metabolism of steroids	6	1.72911	0.186671	HSD11B1, SQLE, DHCR24, MSMO1, HMGCR, AKR1B8	205	127	8548	1.96996	1	1	0.962662
GOTERM_BP_DIRECT	GO:0006694~steroid biosynthetic process	3	0.864553	0.311783	DHCR24, MSMO1, HMGCR	330	69	20119	2.65072	1	1	0.98054
Annotation Cluster 24	Enrichment Score: 1.0934267780866112
Category	Term	Count	%	PValue	Genes	List Total	Pop Hits	Pop Total	Fold Enrichment	Bonferroni	Benjamini	FDR
GOTERM_BP_DIRECT	GO:0031663~lipopolysaccharide-mediated signaling pathway	4	1.15274	0.0330487	CCL12, LBP, CD14, MYD88	330	43	20119	5.67132	1	0.636033	0.623379
KEGG_PATHWAY	mmu04620:Toll-like receptor signaling pathway	5	1.44092	0.122015	SPP1, LBP, FOS, CD14, MYD88	172	100	9011	2.61948	1	0.582685	0.547824
KEGG_PATHWAY	mmu04936:Alcoholic liver disease	6	1.72911	0.130062	CCND1, C5AR1, LBP, CD14, MYD88, TNFRSF1A	172	141	9011	2.22934	1	0.608691	0.572274
Annotation Cluster 25	Enrichment Score: 1.0219372154120625
Category	Term	Count	%	PValue	Genes	List Total	Pop Hits	Pop Total	Fold Enrichment	Bonferroni	Benjamini	FDR
GOTERM_BP_DIRECT	GO:0089718~amino acid import across plasma membrane	3	0.864553	0.0275039	SLC7A5, SLC16A2, SLC7A1	330	16	20119	11.4312	1	0.576054	0.564594
GOTERM_MF_DIRECT	GO:0015171~amino acid transmembrane transporter activity	3	0.864553	0.110614	SLC7A5, SLC16A2, SLC7A1	322	33	18600	5.25127	1	0.98378	0.966905
GOTERM_MF_DIRECT	GO:0022857~transmembrane transporter activity	6	1.72911	0.282477	SLC7A5, SLC2A1, SLC16A2, SLC7A1, SLC5A3, MFSD10	322	205	18600	1.69065	1	1	0.984536
Annotation Cluster 26	Enrichment Score: 0.9682410089773721
Category	Term	Count	%	PValue	Genes	List Total	Pop Hits	Pop Total	Fold Enrichment	Bonferroni	Benjamini	FDR
GOTERM_MF_DIRECT	GO:0055131~C3HC4-type RING finger domain binding	3	0.864553	0.0042541	DNAJA1, HSPA1B, HSPA1A	322	6	18600	28.882	0.91671	0.177153	0.174114
REACTOME_PATHWAY	R-MMU-3371497~HSP90 chaperone cycle for steroid hormone receptors (SHR) in the presence of ligand	6	1.72911	0.00710652	DNAJA1, DNAJB1, TUBA1C, TUBB3, HSPA1B, HSPA1A	205	51	8548	4.9056	0.987639	0.146157	0.140472
GOTERM_BP_DIRECT	GO:0009408~response to heat	5	1.44092	0.0157914	DNAJA1, PDE4B, CD14, HSPA1B, HSPA1A	330	59	20119	5.16667	1	0.405911	0.397836
GOTERM_BP_DIRECT	GO:0042026~protein refolding	3	0.864553	0.0275039	DNAJA1, HSPA1B, HSPA1A	330	16	20119	11.4312	1	0.576054	0.564594
GOTERM_BP_DIRECT	GO:0034605~cellular response to heat	4	1.15274	0.0583592	DNAJB1, HMOX1, HSPA1B, HSPA1A	330	54	20119	4.51605	1	0.830242	0.813725
GOTERM_BP_DIRECT	GO:0031397~negative regulation of protein ubiquitination	4	1.15274	0.0750669	PER2, DNAJA1, HSPA1B, HSPA1A	330	60	20119	4.06444	1	0.913345	0.895175
GOTERM_MF_DIRECT	GO:0001664~G-protein coupled receptor binding	4	1.15274	0.160209	DNAJA1, ITGB4, HSPA1B, HSPA1A	322	80	18600	2.8882	1	1	0.984536
GOTERM_MF_DIRECT	GO:0051082~unfolded protein binding	4	1.15274	0.212265	DNAJA1, DNAJB1, HSPA1B, HSPA1A	322	92	18600	2.51148	1	1	0.984536
GOTERM_BP_DIRECT	GO:0006457~protein folding	4	1.15274	0.299579	DNAJA1, DNAJB1, HSPA1B, HSPA1A	330	117	20119	2.08433	1	1	0.98054
REACTOME_PATHWAY	R-MMU-8953897~Cellular responses to stimuli	13	3.7464	0.364784	MT2, FOS, MT1, ETS2, CCNA2, DNAJA1, TUBA1C, DNAJB1, TUBB3, ERF, HMOX1, HSPA1B, HSPA1A	205	442	8548	1.2264	1	1	0.962662
GOTERM_MF_DIRECT	GO:0031072~heat shock protein binding	3	0.864553	0.378456	DNAJA1, HSPA1B, HSPA1A	322	76	18600	2.28016	1	1	0.984536
REACTOME_PATHWAY	R-MMU-2262752~Cellular responses to stress	11	3.17003	0.606845	CCNA2, DNAJA1, DNAJB1, TUBA1C, TUBB3, ERF, HMOX1, FOS, ETS2, HSPA1B, HSPA1A	205	439	8548	1.04481	1	1	0.962662
KEGG_PATHWAY	mmu04141:Protein processing in endoplasmic reticulum	4	1.15274	0.638227	DNAJA1, DNAJB1, HSPA1B, HSPA1A	172	172	9011	1.21836	1	1	0.944206
KEGG_PATHWAY	mmu05020:Prion disease	4	1.15274	0.888401	TUBA1C, TUBB3, HSPA1B, HSPA1A	172	268	9011	0.781933	1	1	0.944206
Annotation Cluster 27	Enrichment Score: 0.9560954218611234
Category	Term	Count	%	PValue	Genes	List Total	Pop Hits	Pop Total	Fold Enrichment	Bonferroni	Benjamini	FDR
REACTOME_PATHWAY	R-MMU-3371497~HSP90 chaperone cycle for steroid hormone receptors (SHR) in the presence of ligand	6	1.72911	0.00710652	DNAJA1, DNAJB1, TUBA1C, TUBB3, HSPA1B, HSPA1A	205	51	8548	4.9056	0.987639	0.146157	0.140472
GOTERM_BP_DIRECT	GO:0090084~negative regulation of inclusion body assembly	3	0.864553	0.0110005	DNAJB1, HSPA1B, HSPA1A	330	10	20119	18.29	1	0.313788	0.307546
REACTOME_PATHWAY	R-MMU-3371568~Attenuation phase	3	0.864553	0.0371881	DNAJB1, HSPA1B, HSPA1A	205	13	8548	9.62251	1	0.402545	0.386887
GOTERM_BP_DIRECT	GO:0034605~cellular response to heat	4	1.15274	0.0583592	DNAJB1, HMOX1, HSPA1B, HSPA1A	330	54	20119	4.51605	1	0.830242	0.813725
REACTOME_PATHWAY	R-MMU-3371571~HSF1-dependent transactivation	3	0.864553	0.0958699	DNAJB1, HSPA1B, HSPA1A	205	22	8548	5.68603	1	0.691551	0.664652
GOTERM_BP_DIRECT	GO:0051085~chaperone mediated protein folding requiring cofactor	3	0.864553	0.10112	DNAJB1, HSPA1B, HSPA1A	330	33	20119	5.54242	1	1	0.98054
GOTERM_MF_DIRECT	GO:0044183~protein binding involved in protein folding	3	0.864553	0.207117	DNAJB1, HSPA1B, HSPA1A	322	49	18600	3.53657	1	1	0.984536
GOTERM_MF_DIRECT	GO:0051082~unfolded protein binding	4	1.15274	0.212265	DNAJA1, DNAJB1, HSPA1B, HSPA1A	322	92	18600	2.51148	1	1	0.984536
GOTERM_BP_DIRECT	GO:0006457~protein folding	4	1.15274	0.299579	DNAJA1, DNAJB1, HSPA1B, HSPA1A	330	117	20119	2.08433	1	1	0.98054
REACTOME_PATHWAY	R-MMU-3371453~Regulation of HSF1-mediated heat shock response	3	0.864553	0.429665	DNAJB1, HSPA1B, HSPA1A	205	61	8548	2.0507	1	1	0.962662
REACTOME_PATHWAY	R-MMU-3371556~Cellular response to heat stress	3	0.864553	0.566294	DNAJB1, HSPA1B, HSPA1A	205	79	8548	1.58345	1	1	0.962662
KEGG_PATHWAY	mmu04141:Protein processing in endoplasmic reticulum	4	1.15274	0.638227	DNAJA1, DNAJB1, HSPA1B, HSPA1A	172	172	9011	1.21836	1	1	0.944206
Annotation Cluster 28	Enrichment Score: 0.9009418624783813
Category	Term	Count	%	PValue	Genes	List Total	Pop Hits	Pop Total	Fold Enrichment	Bonferroni	Benjamini	FDR
REACTOME_PATHWAY	R-MMU-5626467~RHO GTPases activate IQGAPs	5	1.44092	0.00530701	TUBA1C, CDH1, TUBB3, IQGAP3, ACTG1	205	30	8548	6.94959	0.96229	0.114996	0.110522
REACTOME_PATHWAY	R-MMU-373760~L1CAM interactions	6	1.72911	0.0169169	TUBA1C, NFASC, TUBB3, ITGA5, ACTG1, KIF4	205	63	8548	3.9712	0.999973	0.248517	0.23885
REACTOME_PATHWAY	R-MMU-437239~Recycling pathway of L1	4	1.15274	0.0501252	TUBA1C, TUBB3, ACTG1, KIF4	205	35	8548	4.76544	1	0.475804	0.457296
REACTOME_PATHWAY	R-MMU-1266738~Developmental Biology	16	4.61095	0.114292	DSP, KRT80, SEMA3A, LGI2, KRT8, KRT23, EFNA5, ACTG1, KIF4, TGM1, TUBA1C, NFASC, KRT18, TUBB3, PKP3, ITGA5	205	447	8548	1.49253	1	0.75019	0.721009
GOTERM_MF_DIRECT	GO:0005200~structural constituent of cytoskeleton	4	1.15274	0.128057	TUBA1C, TUBB3, LMNB2, ACTG1	322	72	18600	3.20911	1	1	0.984536
KEGG_PATHWAY	mmu05132:Salmonella infection	8	2.30548	0.205276	TUBA1C, TUBB3, TNFRSF10B, FOS, CD14, MYD88, TNFRSF1A, ACTG1	172	253	9011	1.65659	1	0.696155	0.654504
REACTOME_PATHWAY	R-MMU-190828~Gap junction trafficking	3	0.864553	0.247266	TUBA1C, TUBB3, ACTG1	205	40	8548	3.12732	1	1	0.962662
REACTOME_PATHWAY	R-MMU-157858~Gap junction trafficking and regulation	3	0.864553	0.265074	TUBA1C, TUBB3, ACTG1	205	42	8548	2.9784	1	1	0.962662
REACTOME_PATHWAY	R-MMU-422475~Axon guidance	8	2.30548	0.385894	TUBA1C, NFASC, TUBB3, SEMA3A, ITGA5, EFNA5, ACTG1, KIF4	205	249	8548	1.33968	1	1	0.962662
REACTOME_PATHWAY	R-MMU-9675108~Nervous system development	8	2.30548	0.388788	TUBA1C, NFASC, TUBB3, SEMA3A, ITGA5, EFNA5, ACTG1, KIF4	205	250	8548	1.33432	1	1	0.962662
KEGG_PATHWAY	mmu05014:Amyotrophic lateral sclerosis	5	1.44092	0.924577	TUBA1C, TUBB3, TNFRSF1A, ACTG1, PRPH	172	369	9011	0.709885	1	1	0.944206
Annotation Cluster 29	Enrichment Score: 0.8667956940757459
Category	Term	Count	%	PValue	Genes	List Total	Pop Hits	Pop Total	Fold Enrichment	Bonferroni	Benjamini	FDR
GOTERM_BP_DIRECT	GO:0055085~transmembrane transport	13	3.7464	0.0704188	SLC2A1, SLC7A1, AQP3, SLC5A3, SLC39A14, MFSD10, SLC7A5, SLC39A6, SLC39A8, SLC26A9, SCN5A, SLC16A2, CFTR	330	453	20119	1.7496	1	0.911736	0.893598
REACTOME_PATHWAY	R-MMU-425407~SLC-mediated transmembrane transport	10	2.88184	0.075586	SLC7A5, SLC39A6, SLC2A1, SLC39A8, SLC26A9, EMB, SLC16A2, SLC7A1, SLC5A3, SLC39A14	205	217	8548	1.92155	1	0.621821	0.597633
REACTOME_PATHWAY	R-MMU-382551~Transport of small molecules	17	4.89914	0.471501	ATP8B1, SLC2A1, SLC7A1, AQP3, SLC5A3, SLC39A14, SLC7A5, SLC39A6, LCN2, HMOX1, SLC39A8, SLC26A9, EMB, SLC16A2, LDLR, ATP9A, CFTR	205	644	8548	1.10071	1	1	0.962662
Annotation Cluster 30	Enrichment Score: 0.8177447011937201
Category	Term	Count	%	PValue	Genes	List Total	Pop Hits	Pop Total	Fold Enrichment	Bonferroni	Benjamini	FDR
KEGG_PATHWAY	mmu05171:Coronavirus disease - COVID-19	9	2.59366	0.0995715	SELP, FCGR3, CCL12, STAT3, MMP3, C5AR1, FOS, MYD88, TNFRSF1A	172	248	9011	1.90123	1	0.517772	0.486794
KEGG_PATHWAY	mmu05135:Yersinia infection	6	1.72911	0.113799	FCGR3, CCL12, ITGA5, FOS, MYD88, ACTG1	172	135	9011	2.32842	1	0.554768	0.521577
KEGG_PATHWAY	mmu05142:Chagas disease	4	1.15274	0.310809	CCL12, FOS, MYD88, TNFRSF1A	172	103	9011	2.03455	1	0.886944	0.833879
Annotation Cluster 31	Enrichment Score: 0.8049881037101129
Category	Term	Count	%	PValue	Genes	List Total	Pop Hits	Pop Total	Fold Enrichment	Bonferroni	Benjamini	FDR
GOTERM_MF_DIRECT	GO:0051059~NF-kappaB binding	4	1.15274	0.0205314	CDKN2A, ANXA4, HSPA1B, HSPA1A	322	34	18600	6.79576	0.999994	0.478793	0.47058
GOTERM_BP_DIRECT	GO:0030308~negative regulation of cell growth	5	1.44092	0.180308	CDKN2A, RRAD, BRCA1, HSPA1B, HSPA1A	330	135	20119	2.25802	1	1	0.98054
GOTERM_MF_DIRECT	GO:0047485~protein N-terminus binding	5	1.44092	0.194392	CDKN2A, GADD45A, LRP8, HSPA1B, HSPA1A	322	132	18600	2.18803	1	1	0.984536
GOTERM_BP_DIRECT	GO:0050821~protein stabilization	3	0.864553	0.837401	CDKN2A, HSPA1B, HSPA1A	330	198	20119	0.923737	1	1	0.98054
Annotation Cluster 32	Enrichment Score: 0.788111116657233
Category	Term	Count	%	PValue	Genes	List Total	Pop Hits	Pop Total	Fold Enrichment	Bonferroni	Benjamini	FDR
GOTERM_MF_DIRECT	GO:0005178~integrin binding	8	2.30548	0.0176342	MMP14, ITGB4, TSPAN4, SPP1, MYH9, ADAM8, ITGA5, ICAM1	322	154	18600	3.00073	0.999969	0.428363	0.421015
GOTERM_BP_DIRECT	GO:0007160~cell-matrix adhesion	3	0.864553	0.467249	ITGB4, ADAM8, ITGA5	330	96	20119	1.90521	1	1	0.98054
GOTERM_BP_DIRECT	GO:0007229~integrin-mediated signaling pathway	3	0.864553	0.524523	ITGB4, ADAM8, ITGA5	330	107	20119	1.70935	1	1	0.98054
Annotation Cluster 33	Enrichment Score: 0.7726843426882687
Category	Term	Count	%	PValue	Genes	List Total	Pop Hits	Pop Total	Fold Enrichment	Bonferroni	Benjamini	FDR
KEGG_PATHWAY	mmu04920:Adipocytokine signaling pathway	4	1.15274	0.151805	SOCS3, STAT3, SLC2A1, TNFRSF1A	172	71	9011	2.95152	1	0.630736	0.593
KEGG_PATHWAY	mmu04931:Insulin resistance	5	1.44092	0.156251	SOCS3, GFPT2, STAT3, SLC2A1, TNFRSF1A	172	110	9011	2.38134	1	0.630736	0.593
KEGG_PATHWAY	mmu05160:Hepatitis C	6	1.72911	0.202692	SOCS3, CCND1, STAT3, CLDN2, LDLR, TNFRSF1A	172	165	9011	1.90507	1	0.696155	0.654504
Annotation Cluster 34	Enrichment Score: 0.7604336195992553
Category	Term	Count	%	PValue	Genes	List Total	Pop Hits	Pop Total	Fold Enrichment	Bonferroni	Benjamini	FDR
GOTERM_CC_DIRECT	GO:0030175~filopodium	5	1.44092	0.0562956	TUBB3, PDPN, CFL1, IGF2BP1, ACTG2	342	89	21095	3.46524	1	0.318971	0.284646
GOTERM_CC_DIRECT	GO:0030027~lamellipodium	7	2.01729	0.11221	CDH1, TUBB3, PDPN, CFL1, IGF2BP1, MYH9, ACTG2	342	203	21095	2.12694	1	0.534401	0.476893
GOTERM_CC_DIRECT	GO:0030426~growth cone	3	0.864553	0.828309	TUBB3, CFL1, IGF2BP1	342	196	21095	0.944101	1	1	0.894737
Annotation Cluster 35	Enrichment Score: 0.7336672714859199
Category	Term	Count	%	PValue	Genes	List Total	Pop Hits	Pop Total	Fold Enrichment	Bonferroni	Benjamini	FDR
KEGG_PATHWAY	mmu05218:Melanoma	5	1.44092	0.0475979	CCND1, CDKN2A, CDH1, GADD45A, FGF23	172	72	9011	3.63816	0.999989	0.371264	0.349051
KEGG_PATHWAY	mmu05223:Non-small cell lung cancer	4	1.15274	0.156336	CCND1, CDKN2A, GADD45A, STAT3	172	72	9011	2.91053	1	0.630736	0.593
KEGG_PATHWAY	mmu05220:Chronic myeloid leukemia	4	1.15274	0.174864	CCND1, CDKN2A, GADD45A, RUNX1	172	76	9011	2.75734	1	0.641786	0.603389
KEGG_PATHWAY	mmu05212:Pancreatic cancer	4	1.15274	0.174864	CCND1, CDKN2A, GADD45A, STAT3	172	76	9011	2.75734	1	0.641786	0.603389
KEGG_PATHWAY	mmu05214:Glioma	3	0.864553	0.411532	CCND1, CDKN2A, GADD45A	172	74	9011	2.1239	1	1	0.944206
KEGG_PATHWAY	mmu05225:Hepatocellular carcinoma	5	1.44092	0.423201	CCND1, CDKN2A, GADD45A, HMOX1, ACTG1	172	174	9011	1.50545	1	1	0.944206
Annotation Cluster 36	Enrichment Score: 0.6906461771397373
Category	Term	Count	%	PValue	Genes	List Total	Pop Hits	Pop Total	Fold Enrichment	Bonferroni	Benjamini	FDR
REACTOME_PATHWAY	R-MMU-2995410~Nuclear Envelope (NE) Reassembly	6	1.72911	0.0180055	TUBA1C, CCNB2, CCNB1, TUBB3, CHMP4C, CDK1	205	64	8548	3.90915	0.999986	0.252486	0.242665
REACTOME_PATHWAY	R-MMU-9668328~Sealing of the nuclear envelope (NE) by ESCRT-III	3	0.864553	0.126925	TUBA1C, TUBB3, CHMP4C	205	26	8548	4.81126	1	0.824346	0.792281
REACTOME_PATHWAY	R-MMU-9646399~Aggrephagy	3	0.864553	0.220656	TUBA1C, TUBB3, CFTR	205	37	8548	3.38088	1	1	0.962662
REACTOME_PATHWAY	R-MMU-9663891~Selective autophagy	3	0.864553	0.462035	TUBA1C, TUBB3, CFTR	205	65	8548	1.9245	1	1	0.962662
REACTOME_PATHWAY	R-MMU-9612973~Autophagy	4	1.15274	0.555124	TUBA1C, TUBB3, CHMP4C, CFTR	205	121	8548	1.37843	1	1	0.962662
REACTOME_PATHWAY	R-MMU-1632852~Macroautophagy	4	1.15274	0.555124	TUBA1C, TUBB3, CHMP4C, CFTR	205	121	8548	1.37843	1	1	0.962662
Annotation Cluster 37	Enrichment Score: 0.6862238788220235
Category	Term	Count	%	PValue	Genes	List Total	Pop Hits	Pop Total	Fold Enrichment	Bonferroni	Benjamini	FDR
KEGG_PATHWAY	mmu05218:Melanoma	5	1.44092	0.0475979	CCND1, CDKN2A, CDH1, GADD45A, FGF23	172	72	9011	3.63816	0.999989	0.371264	0.349051
KEGG_PATHWAY	mmu05216:Thyroid cancer	3	0.864553	0.155308	CCND1, CDH1, GADD45A	172	37	9011	4.2478	1	0.630736	0.593
KEGG_PATHWAY	mmu05213:Endometrial cancer	3	0.864553	0.301652	CCND1, CDH1, GADD45A	172	58	9011	2.7098	1	0.880706	0.828015
KEGG_PATHWAY	mmu05224:Breast cancer	5	1.44092	0.30486	CCND1, GADD45A, FOS, BRCA1, FGF23	172	147	9011	1.78196	1	0.880706	0.828015
KEGG_PATHWAY	mmu05226:Gastric cancer	4	1.15274	0.54512	CCND1, CDH1, GADD45A, FGF23	172	150	9011	1.39705	1	1	0.944206
Annotation Cluster 38	Enrichment Score: 0.641104212345484
Category	Term	Count	%	PValue	Genes	List Total	Pop Hits	Pop Total	Fold Enrichment	Bonferroni	Benjamini	FDR
GOTERM_MF_DIRECT	GO:0005254~chloride channel activity	4	1.15274	0.151949	CLIC6, SLC26A9, CLIC1, CFTR	322	78	18600	2.96226	1	1	0.984536
GOTERM_BP_DIRECT	GO:0006821~chloride transport	4	1.15274	0.162543	CLIC6, SLC26A9, CLIC1, CFTR	330	85	20119	2.86902	1	1	0.98054
GOTERM_CC_DIRECT	GO:0034707~chloride channel complex	3	0.864553	0.211224	CLIC6, CLIC1, CFTR	342	53	21095	3.49139	1	0.856132	0.764002
GOTERM_BP_DIRECT	GO:0006811~ion transport	11	3.17003	0.522603	CLIC6, RACGAP1, LCN2, SLC39A6, SLC39A8, SLC26A9, SCN5A, SLC5A3, CLIC1, SLC39A14, CFTR	330	601	20119	1.11586	1	1	0.98054
Annotation Cluster 39	Enrichment Score: 0.6406173649231451
Category	Term	Count	%	PValue	Genes	List Total	Pop Hits	Pop Total	Fold Enrichment	Bonferroni	Benjamini	FDR
GOTERM_BP_DIRECT	GO:0006468~protein phosphorylation	20	5.76369	0.0110977	SMAD1, PLK3, NEK6, RIPK4, BUB1B, CDCA8, CSF2RB, IQGAP3, AURKB, CSF2RB2, CCNB1, MELK, CCND1, INCENP, CFL1, CDK1, PAK6, BIRC5, NEK2, SIK1	330	651	20119	1.87302	1	0.313788	0.307546
GOTERM_MF_DIRECT	GO:0004672~protein kinase activity	14	4.03458	0.114342	PLK3, CCL12, NEK6, RIPK4, BUB1B, AURKB, CCL8, MELK, CCND1, PTK7, CDK1, PAK6, NEK2, SIK1	322	519	18600	1.55818	1	0.98378	0.966905
GOTERM_BP_DIRECT	GO:0016310~phosphorylation	14	4.03458	0.233861	PLK3, NEK6, SPHK1, RIPK4, STAT3, HTR2B, BUB1B, AURKB, CKMT1, MELK, CDK1, PAK6, NEK2, SIK1	330	626	20119	1.36347	1	1	0.98054
GOTERM_MF_DIRECT	GO:0004674~protein serine/threonine kinase activity	10	2.88184	0.334669	PLK3, MELK, NEK6, RIPK4, CDK1, PAK6, BUB1B, NEK2, SIK1, AURKB	322	434	18600	1.33097	1	1	0.984536
GOTERM_MF_DIRECT	GO:0016301~kinase activity	14	4.03458	0.354651	PLK3, NEK6, SPHK1, RIPK4, BUB1B, AURKB, CKMT1, CNKSR1, MELK, CCND1, CDK1, PAK6, NEK2, SIK1	322	661	18600	1.22344	1	1	0.984536
GOTERM_MF_DIRECT	GO:0004712~protein serine/threonine/tyrosine kinase activity	10	2.88184	0.357419	PLK3, MELK, NEK6, RIPK4, CDK1, PAK6, BUB1B, NEK2, SIK1, AURKB	322	447	18600	1.29226	1	1	0.984536
GOTERM_BP_DIRECT	GO:0046777~protein autophosphorylation	4	1.15274	0.61754	MELK, NEK6, NEK2, SIK1	330	194	20119	1.25704	1	1	0.98054
GOTERM_MF_DIRECT	GO:0016740~transferase activity	23	6.62824	0.964728	PLK3, NEK6, GFPT2, SPHK1, RIPK4, MBOAT1, BUB1B, ESCO2, BRCA1, ELOVL7, TYMS, AURKB, TGM1, CKMT1, MELK, HAS1, B3GNT3, CDK1, PAK6, TRIM59, NEK2, SIK1, B4GALT5	322	1774	18600	0.748913	1	1	0.984536
Annotation Cluster 40	Enrichment Score: 0.6232334588347435
Category	Term	Count	%	PValue	Genes	List Total	Pop Hits	Pop Total	Fold Enrichment	Bonferroni	Benjamini	FDR
KEGG_PATHWAY	mmu04917:Prolactin signaling pathway	4	1.15274	0.165522	SOCS3, CCND1, STAT3, FOS	172	74	9011	2.83187	1	0.641786	0.603389
KEGG_PATHWAY	mmu05160:Hepatitis C	6	1.72911	0.202692	SOCS3, CCND1, STAT3, CLDN2, LDLR, TNFRSF1A	172	165	9011	1.90507	1	0.696155	0.654504
REACTOME_PATHWAY	R-MMU-9006927~Signaling by Non-Receptor Tyrosine Kinases	3	0.864553	0.309519	SOCS3, CCND1, STAT3	205	47	8548	2.66155	1	1	0.962662
REACTOME_PATHWAY	R-MMU-8848021~Signaling by PTK6	3	0.864553	0.309519	SOCS3, CCND1, STAT3	205	47	8548	2.66155	1	1	0.962662
Annotation Cluster 41	Enrichment Score: 0.6117554863355128
Category	Term	Count	%	PValue	Genes	List Total	Pop Hits	Pop Total	Fold Enrichment	Bonferroni	Benjamini	FDR
REACTOME_PATHWAY	R-MMU-5357801~Programmed Cell Death	6	1.72911	0.207542	DSP, CDH1, CHMP4C, HMGB2, TNFRSF10B, CD14	205	132	8548	1.89534	1	1	0.962662
REACTOME_PATHWAY	R-MMU-109581~Apoptosis	5	1.44092	0.221163	DSP, CDH1, HMGB2, TNFRSF10B, CD14	205	101	8548	2.06424	1	1	0.962662
REACTOME_PATHWAY	R-MMU-75153~Apoptotic execution phase	3	0.864553	0.318358	DSP, CDH1, HMGB2	205	48	8548	2.6061	1	1	0.962662
Annotation Cluster 42	Enrichment Score: 0.5712166686186704
Category	Term	Count	%	PValue	Genes	List Total	Pop Hits	Pop Total	Fold Enrichment	Bonferroni	Benjamini	FDR
KEGG_PATHWAY	mmu04062:Chemokine signaling pathway	8	2.30548	0.0729095	CCL9, CCL12, CCL8, CCL7, STAT3, CCR5, CXCL14, CXCL5	172	192	9011	2.1829	1	0.461103	0.433516
GOTERM_BP_DIRECT	GO:0007267~cell-cell signaling	3	0.864553	0.377188	CCL12, CCL8, CCR5	330	80	20119	2.28625	1	1	0.98054
GOTERM_BP_DIRECT	GO:0006816~calcium ion transport	3	0.864553	0.703085	CCL12, CCL8, CCR5	330	149	20119	1.22752	1	1	0.98054
Annotation Cluster 43	Enrichment Score: 0.4478315143403834
Category	Term	Count	%	PValue	Genes	List Total	Pop Hits	Pop Total	Fold Enrichment	Bonferroni	Benjamini	FDR
KEGG_PATHWAY	mmu04933:AGE-RAGE signaling pathway in diabetic complications	4	1.15274	0.300393	CCL12, CCND1, STAT3, ICAM1	172	101	9011	2.07483	1	0.880706	0.828015
KEGG_PATHWAY	mmu05163:Human cytomegalovirus infection	7	2.01729	0.358481	CCL12, CCND1, IL1R1, CDKN2A, STAT3, CCR5, TNFRSF1A	172	256	9011	1.43253	1	0.975402	0.917045
KEGG_PATHWAY	mmu05167:Kaposi sarcoma-associated herpesvirus infection	6	1.72911	0.421066	CCND1, STAT3, FOS, CCR5, TNFRSF1A, ICAM1	172	224	9011	1.40329	1	1	0.944206
Annotation Cluster 44	Enrichment Score: 0.4442076802743602
Category	Term	Count	%	PValue	Genes	List Total	Pop Hits	Pop Total	Fold Enrichment	Bonferroni	Benjamini	FDR
KEGG_PATHWAY	mmu05412:Arrhythmogenic right ventricular cardiomyopathy	4	1.15274	0.17959	DSP, ITGB4, ITGA5, ACTG1	172	77	9011	2.72153	1	0.646522	0.607842
KEGG_PATHWAY	mmu04510:Focal adhesion	6	1.72911	0.335194	CCND1, ITGB4, SPP1, PAK6, ITGA5, ACTG1	172	201	9011	1.56387	1	0.926796	0.871346
KEGG_PATHWAY	mmu05410:Hypertrophic cardiomyopathy	3	0.864553	0.518313	ITGB4, ITGA5, ACTG1	172	91	9011	1.72713	1	1	0.944206
KEGG_PATHWAY	mmu05414:Dilated cardiomyopathy	3	0.864553	0.535797	ITGB4, ITGA5, ACTG1	172	94	9011	1.67201	1	1	0.944206
Annotation Cluster 45	Enrichment Score: 0.4091348317300306
Category	Term	Count	%	PValue	Genes	List Total	Pop Hits	Pop Total	Fold Enrichment	Bonferroni	Benjamini	FDR
KEGG_PATHWAY	mmu04620:Toll-like receptor signaling pathway	5	1.44092	0.122015	SPP1, LBP, FOS, CD14, MYD88	172	100	9011	2.61948	1	0.582685	0.547824
REACTOME_PATHWAY	R-MMU-168898~Toll-like Receptor Cascades	4	1.15274	0.649341	LBP, FOS, CD14, LGMN	205	139	8548	1.19993	1	1	0.962662
REACTOME_PATHWAY	R-MMU-166016~Toll Like Receptor 4 (TLR4) Cascade	3	0.864553	0.747667	LBP, FOS, CD14	205	111	8548	1.12696	1	1	0.962662
Annotation Cluster 46	Enrichment Score: 0.39695641898586914
Category	Term	Count	%	PValue	Genes	List Total	Pop Hits	Pop Total	Fold Enrichment	Bonferroni	Benjamini	FDR
KEGG_PATHWAY	mmu04512:ECM-receptor interaction	4	1.15274	0.233569	ITGB4, SPP1, ITGA5, HMMR	172	88	9011	2.38134	1	0.759098	0.713682
KEGG_PATHWAY	mmu04510:Focal adhesion	6	1.72911	0.335194	CCND1, ITGB4, SPP1, PAK6, ITGA5, ACTG1	172	201	9011	1.56387	1	0.926796	0.871346
KEGG_PATHWAY	mmu05165:Human papillomavirus infection	6	1.72911	0.823038	CCNA2, CCND1, ITGB4, SPP1, ITGA5, TNFRSF1A	172	362	9011	0.868335	1	1	0.944206
Annotation Cluster 47	Enrichment Score: 0.31709993831876876
Category	Term	Count	%	PValue	Genes	List Total	Pop Hits	Pop Total	Fold Enrichment	Bonferroni	Benjamini	FDR
GOTERM_BP_DIRECT	GO:0030509~BMP signaling pathway	4	1.15274	0.304047	SMAD1, BMPER, NOG, INHBB	330	118	20119	2.06667	1	1	0.98054
KEGG_PATHWAY	mmu04350:TGF-beta signaling pathway	3	0.864553	0.54721	SMAD1, NOG, INHBB	172	96	9011	1.63717	1	1	0.944206
REACTOME_PATHWAY	R-MMU-9006936~Signaling by TGFB family members	3	0.864553	0.672365	SMAD1, NOG, INHBB	205	96	8548	1.30305	1	1	0.962662
Annotation Cluster 48	Enrichment Score: 0.26924709416754056
Category	Term	Count	%	PValue	Genes	List Total	Pop Hits	Pop Total	Fold Enrichment	Bonferroni	Benjamini	FDR
GOTERM_BP_DIRECT	GO:0006629~lipid metabolic process	17	4.89914	0.139561	IL1RN, MID1IP1, SPHK1, MBOAT1, DHCR24, MSMO1, BRCA1, HMGCR, ELOVL7, SGPP2, HSD11B1, SQLE, RDH10, SPTSSB, PLPP2, LDLR, B4GALT5	330	726	20119	1.42759	1	1	0.98054
REACTOME_PATHWAY	R-MMU-556833~Metabolism of lipids	14	4.03458	0.66155	MID1IP1, SPHK1, MBOAT1, DHCR24, MSMO1, HMGCR, ELOVL7, SGPP2, AKR1B8, HSD11B1, SQLE, ARSI, SPTSSB, PLPP2	205	591	8548	0.987759	1	1	0.962662
GOTERM_CC_DIRECT	GO:0005783~endoplasmic reticulum	26	7.4928	0.681123	PLOD2, MSMO1, HMGCR, HSD11B1, RDH10, SLC39A6, TM4SF20, AGR2, HMOX1, ARSI, SPTSSB, SCN5A, ATP8B1, MBOAT1, DHCR24, FOS, ELOVL7, SGPP2, DNAJA1, SQLE, CHIL1, TRIM59, ITGA5, CRELD2, PLPP2, CFTR	342	1666	21095	0.962613	1	1	0.894737
GOTERM_CC_DIRECT	GO:0005789~endoplasmic reticulum membrane	15	4.32277	0.734971	MBOAT1, PLOD2, DHCR24, MSMO1, HMGCR, ELOVL7, SGPP2, HSD11B1, SQLE, RDH10, TM4SF20, HMOX1, TRIM59, PLPP2, CFTR	342	991	21095	0.933622	1	1	0.894737
REACTOME_PATHWAY	R-MMU-1430728~Metabolism	32	9.2219	0.974863	HDC, SLC2A1, MSMO1, HMMR, HMGCR, TYMS, AKR1B8, HSD11B1, CKMT1, HAS1, CAR13, HMOX1, ARSI, SPTSSB, CAR9, CAR12, PGM1, RRM2, GCH1, MID1IP1, SPHK1, MBOAT1, ASNS, DHCR24, ELOVL7, SGPP2, SQLE, SLC7A5, RBP2, B3GNT3, PLPP2, B4GALT5	205	1731	8548	0.770839	1	1	0.974863
Annotation Cluster 49	Enrichment Score: 0.2552347392415741
Category	Term	Count	%	PValue	Genes	List Total	Pop Hits	Pop Total	Fold Enrichment	Bonferroni	Benjamini	FDR
GOTERM_BP_DIRECT	GO:0017148~negative regulation of translation	4	1.15274	0.255211	ENC1, IGF2BP1, IGF2BP2, TYMS	330	107	20119	2.27913	1	1	0.98054
GOTERM_BP_DIRECT	GO:0006417~regulation of translation	3	0.864553	0.706567	IGF2BP1, IGF2BP2, TYMS	330	150	20119	1.21933	1	1	0.98054
GOTERM_MF_DIRECT	GO:0003729~mRNA binding	3	0.864553	0.951136	IGF2BP1, IGF2BP2, TYMS	322	273	18600	0.634769	1	1	0.984536
Annotation Cluster 50	Enrichment Score: 0.19211571325387797
Category	Term	Count	%	PValue	Genes	List Total	Pop Hits	Pop Total	Fold Enrichment	Bonferroni	Benjamini	FDR
REACTOME_PATHWAY	R-MMU-6811558~PI5P, PP2A and IER3 Regulate PI3K/AKT Signaling	4	1.15274	0.422176	IL33, FGF23, MYD88, IER3	205	99	8548	1.68475	1	1	0.962662
REACTOME_PATHWAY	R-MMU-199418~Negative regulation of the PI3K/AKT network	4	1.15274	0.466231	IL33, FGF23, MYD88, IER3	205	106	8548	1.57349	1	1	0.962662
REACTOME_PATHWAY	R-MMU-1257604~PIP3 activates AKT signaling	4	1.15274	0.914968	IL33, FGF23, MYD88, IER3	205	229	8548	0.728342	1	1	0.962662
REACTOME_PATHWAY	R-MMU-9006925~Intracellular signaling by second messengers	4	1.15274	0.946316	IL33, FGF23, MYD88, IER3	205	255	8548	0.654079	1	1	0.962662
Annotation Cluster 51	Enrichment Score: 0.18000304548338483
Category	Term	Count	%	PValue	Genes	List Total	Pop Hits	Pop Total	Fold Enrichment	Bonferroni	Benjamini	FDR
REACTOME_PATHWAY	R-MMU-1630316~Glycosaminoglycan metabolism	4	1.15274	0.532261	HAS1, B3GNT3, HMMR, B4GALT5	205	117	8548	1.42556	1	1	0.962662
GOTERM_MF_DIRECT	GO:0016757~transferase activity, transferring glycosyl groups	4	1.15274	0.723421	HAS1, B3GNT3, MGAT3, B4GALT5	322	216	18600	1.0697	1	1	0.984536
REACTOME_PATHWAY	R-MMU-71387~Metabolism of carbohydrates	6	1.72911	0.748989	HAS1, B3GNT3, SLC2A1, HMMR, PGM1, B4GALT5	205	260	8548	0.962251	1	1	0.962662
Annotation Cluster 52	Enrichment Score: 0.165680888402881
Category	Term	Count	%	PValue	Genes	List Total	Pop Hits	Pop Total	Fold Enrichment	Bonferroni	Benjamini	FDR
REACTOME_PATHWAY	R-MMU-6804756~Regulation of TP53 Activity through Phosphorylation	4	1.15274	0.317995	CCNA2, TPX2, BRCA1, AURKB	205	83	8548	2.00952	1	1	0.962662
REACTOME_PATHWAY	R-MMU-5633007~Regulation of TP53 Activity	5	1.44092	0.467371	CCNA2, TPX2, CDK1, BRCA1, AURKB	205	147	8548	1.41828	1	1	0.962662
REACTOME_PATHWAY	R-MMU-3700989~Transcriptional Regulation by TP53	7	2.01729	0.686808	CCNA2, TPX2, CCNB1, GADD45A, CDK1, BRCA1, AURKB	205	287	8548	1.01701	1	1	0.962662
REACTOME_PATHWAY	R-MMU-212436~Generic Transcription Pathway	11	3.17003	0.994412	NR4A2, CCNA2, SMAD1, TPX2, CCNB1, CCND1, GADD45A, ATAD2, CDK1, BRCA1, AURKB	205	803	8548	0.571199	1	1	0.994412
REACTOME_PATHWAY	R-MMU-73857~RNA Polymerase II Transcription	11	3.17003	0.999146	NR4A2, CCNA2, SMAD1, TPX2, CCNB1, CCND1, GADD45A, ATAD2, CDK1, BRCA1, AURKB	205	921	8548	0.498016	1	1	0.999146
REACTOME_PATHWAY	R-MMU-74160~Gene expression (Transcription)	12	3.45821	0.999547	NR4A2, CCNA2, SMAD1, TPX2, CCNB1, CCND1, GADD45A, ATAD2, CDK1, BRCA1, AURKB, ACTG1	205	1018	8548	0.491523	1	1	0.999547
Annotation Cluster 53	Enrichment Score: 0.1612701798515572
Category	Term	Count	%	PValue	Genes	List Total	Pop Hits	Pop Total	Fold Enrichment	Bonferroni	Benjamini	FDR
REACTOME_PATHWAY	R-MMU-9013026~RHOB GTPase cycle	3	0.864553	0.477815	RACGAP1, ECT2, IQGAP3	205	67	8548	1.86705	1	1	0.962662
GOTERM_MF_DIRECT	GO:0005096~GTPase activator activity	5	1.44092	0.622802	RACGAP1, RGS16, HTR2B, ECT2, IQGAP3	322	248	18600	1.1646	1	1	0.984536
REACTOME_PATHWAY	R-MMU-9013149~RAC1 GTPase cycle	4	1.15274	0.751656	RACGAP1, PAK6, ECT2, IQGAP3	205	163	8548	1.02325	1	1	0.962662
REACTOME_PATHWAY	R-MMU-8980692~RHOA GTPase cycle	3	0.864553	0.834221	RACGAP1, ECT2, IQGAP3	205	134	8548	0.933527	1	1	0.962662
REACTOME_PATHWAY	R-MMU-9012999~RHO GTPase cycle	8	2.30548	0.837026	DSP, CPNE8, RACGAP1, PAK6, ECT2, IQGAP3, CFTR, ACTG1	205	394	8548	0.846651	1	1	0.962662
Annotation Cluster 54	Enrichment Score: 0.08184658595484462
Category	Term	Count	%	PValue	Genes	List Total	Pop Hits	Pop Total	Fold Enrichment	Bonferroni	Benjamini	FDR
REACTOME_PATHWAY	R-MMU-114608~Platelet degranulation	3	0.864553	0.769261	SELP, TIMP1, ACTG1	205	116	8548	1.07839	1	1	0.962662
REACTOME_PATHWAY	R-MMU-76005~Response to elevated platelet cytosolic Ca2+	3	0.864553	0.789236	SELP, TIMP1, ACTG1	205	121	8548	1.03382	1	1	0.962662
REACTOME_PATHWAY	R-MMU-76002~Platelet activation, signaling and aggregation	4	1.15274	0.935793	SELP, PDPN, TIMP1, ACTG1	205	245	8548	0.680777	1	1	0.962662
Annotation Cluster 55	Enrichment Score: 0.05125859411756718
Category	Term	Count	%	PValue	Genes	List Total	Pop Hits	Pop Total	Fold Enrichment	Bonferroni	Benjamini	FDR
REACTOME_PATHWAY	R-MMU-5683057~MAPK family signaling cascades	6	1.72911	0.829935	DNAJB1, CNKSR1, CDK1, CSF2RB, FGF23, ACTG1	205	291	8548	0.859744	1	1	0.962662
REACTOME_PATHWAY	R-MMU-5684996~MAPK1/MAPK3 signaling	5	1.44092	0.887607	CNKSR1, CDK1, CSF2RB, FGF23, ACTG1	205	268	8548	0.77794	1	1	0.962662
REACTOME_PATHWAY	R-MMU-5673001~RAF/MAP kinase cascade	4	1.15274	0.952708	CNKSR1, CSF2RB, FGF23, ACTG1	205	262	8548	0.636604	1	1	0.962662
Annotation Cluster 56	Enrichment Score: 0.03424615407906951
Category	Term	Count	%	PValue	Genes	List Total	Pop Hits	Pop Total	Fold Enrichment	Bonferroni	Benjamini	FDR
KEGG_PATHWAY	mmu05010:Alzheimer disease	6	1.72911	0.858297	TUBA1C, TUBB3, SLC39A6, SLC39A8, SLC39A14, TNFRSF1A	172	383	9011	0.820724	1	1	0.944206
KEGG_PATHWAY	mmu05014:Amyotrophic lateral sclerosis	5	1.44092	0.924577	TUBA1C, TUBB3, TNFRSF1A, ACTG1, PRPH	172	369	9011	0.709885	1	1	0.944206
KEGG_PATHWAY	mmu05022:Pathways of neurodegeneration - multiple diseases	4	1.15274	0.994674	TUBA1C, TUBB3, TNFRSF1A, PRPH	172	471	9011	0.444922	1	1	0.994674
Annotation Cluster 57	Enrichment Score: 0.02741263480069898
Category	Term	Count	%	PValue	Genes	List Total	Pop Hits	Pop Total	Fold Enrichment	Bonferroni	Benjamini	FDR
GOTERM_BP_DIRECT	GO:0016567~protein ubiquitination	6	1.72911	0.862366	CDC20, SOCS3, CCNF, ENC1, TRIM59, BRCA1	330	450	20119	0.812889	1	1	0.98054
REACTOME_PATHWAY	R-MMU-983169~Class I MHC mediated antigen processing & presentation	5	1.44092	0.966779	FCGR1, CDC20, SOCS3, CCNF, MRC1	205	343	8548	0.607836	1	1	0.966779
REACTOME_PATHWAY	R-MMU-983168~Antigen processing: Ubiquitination & Proteasome degradation	3	0.864553	0.992529	CDC20, SOCS3, CCNF	205	285	8548	0.438922	1	1	0.992529

## Sheet: D8 DOWN
Oxygen binding
Annotation Cluster 1	Enrichment Score: 3.683340039277146
Category	Term	Count	%	PValue	Genes	List Total	Pop Hits	Pop Total	Fold Enrichment	Bonferroni	Benjamini	FDR
GOTERM_MF_DIRECT	GO:0019825~oxygen binding	5	8.33333	8.38294e-07	ALB, HBA-A2, HBB-BT, HBA-A1, HBB-BS	54	26	18600	66.2393	0.000152558	0.000152569	0.000149216
GOTERM_CC_DIRECT	GO:0005833~hemoglobin complex	4	6.66667	4.4533e-06	HBA-A2, HBB-BT, HBA-A1, HBB-BS	55	13	21095	118.014	0.000454135	0.000288536	0.000285707
GOTERM_CC_DIRECT	GO:0031838~haptoglobin-hemoglobin complex	4	6.66667	5.65757e-06	HBA-A2, HBB-BT, HBA-A1, HBB-BS	55	14	21095	109.584	0.000576907	0.000288536	0.000285707
GOTERM_MF_DIRECT	GO:0031720~haptoglobin binding	4	6.66667	6.12328e-06	HBA-A2, HBB-BT, HBA-A1, HBB-BS	54	13	18600	105.983	0.00111382	0.000557218	0.000544972
GOTERM_MF_DIRECT	GO:0005344~oxygen transporter activity	4	6.66667	1.19173e-05	HBA-A2, HBB-BT, HBA-A1, HBB-BS	54	16	18600	86.1111	0.00216662	0.000722985	0.000707095
GOTERM_MF_DIRECT	GO:0004601~peroxidase activity	4	6.66667	0.000215717	HBA-A2, HBB-BT, HBA-A1, HBB-BS	54	41	18600	33.6043	0.0385038	0.0098151	0.00959939
KEGG_PATHWAY	mmu05143:African trypanosomiasis	4	6.66667	0.000526084	HBA-A2, HBB-BT, HBA-A1, HBB-BS	38	39	9011	24.3212	0.0442464	0.0452432	0.0452432
GOTERM_MF_DIRECT	GO:0043177~organic acid binding	3	5	0.000609029	HBB-BT, HBA-A1, HBB-BS	54	13	18600	79.4872	0.104951	0.0221687	0.0216814
KEGG_PATHWAY	mmu05144:Malaria	4	6.66667	0.00160093	HBA-A2, HBB-BT, HBA-A1, HBB-BS	38	57	9011	16.6408	0.128719	0.0688401	0.0688401
GOTERM_MF_DIRECT	GO:0020037~heme binding	5	8.33333	0.00201129	HBA-A2, HBB-BT, HBA-A1, HBB-BS, NR1D1	54	188	18600	9.16076	0.306791	0.0610092	0.0596683
GOTERM_BP_DIRECT	GO:0098869~cellular oxidant detoxification	3	5	0.00228646	HBB-BT, HBA-A1, HBB-BS	56	26	20119	41.454	0.677227	0.361805	0.361805
GOTERM_BP_DIRECT	GO:0042744~hydrogen peroxide catabolic process	3	5	0.00284137	HBB-BT, HBA-A1, HBB-BS	56	29	20119	37.1656	0.754788	0.361805	0.361805
GOTERM_MF_DIRECT	GO:0044877~macromolecular complex binding	3	5	0.586938	HBB-BT, HBA-A1, HBB-BS	54	686	18600	1.50632	1	1	0.983425
Oxygen binding
Annotation Cluster 2	Enrichment Score: 1.9695561372973172
Category	Term	Count	%	PValue	Genes	List Total	Pop Hits	Pop Total	Fold Enrichment	Bonferroni	Benjamini	FDR
GOTERM_MF_DIRECT	GO:0019825~oxygen binding	5	8.33333	8.38294e-07	ALB, HBA-A2, HBB-BT, HBA-A1, HBB-BS	54	26	18600	66.2393	0.000152558	0.000152569	0.000149216
REACTOME_PATHWAY	R-MMU-382551~Transport of small molecules	9	15	0.00165269	AZGP1, ABCA6, C9, ALB, SLC40A1, APOC3, HBB-BT, AQP4, HBB-BS	32	644	8548	3.73311	0.337583	0.206586	0.20576
REACTOME_PATHWAY	R-MMU-2168880~Scavenging of heme from plasma	3	5	0.00281049	ALB, HBB-BT, HBB-BS	32	22	8548	36.4261	0.50381	0.234207	0.23327
REACTOME_PATHWAY	R-MMU-2173782~Binding and Uptake of Ligands by Scavenger Receptors	3	5	0.00626668	ALB, HBB-BT, HBB-BS	32	33	8548	24.2841	0.790978	0.313334	0.312081
REACTOME_PATHWAY	R-MMU-9707564~Cytoprotection by HMOX1	3	5	0.0139942	ALB, HBB-BT, HBB-BS	32	50	8548	16.0275	0.970078	0.576223	0.573918
REACTOME_PATHWAY	R-MMU-9711123~Cellular response to chemical stress	4	6.66667	0.0184391	C9, ALB, HBB-BT, HBB-BS	32	156	8548	6.84936	0.990286	0.576223	0.573918
REACTOME_PATHWAY	R-MMU-168249~Innate Immune System	7	11.6667	0.114082	C9, TXNIP, HBB-BT, HBB-BS, F2, SLC27A2	32	931	8548	2.00846	1	1	1
REACTOME_PATHWAY	R-MMU-2262752~Cellular responses to stress	4	6.66667	0.21149	C9, ALB, HBB-BT, HBB-BS	32	439	8548	2.43394	1	1	1
REACTOME_PATHWAY	R-MMU-8953897~Cellular responses to stimuli	4	6.66667	0.214351	C9, ALB, HBB-BT, HBB-BS	32	442	8548	2.41742	1	1	1
REACTOME_PATHWAY	R-MMU-5653656~Vesicle-mediated transport	3	5	0.619031	ALB, HBB-BT, HBB-BS	32	567	8548	1.41336	1	1	1
Annotation Cluster 3	Enrichment Score: 1.180964553127033
Category	Term	Count	%	PValue	Genes	List Total	Pop Hits	Pop Total	Fold Enrichment	Bonferroni	Benjamini	FDR
GOTERM_BP_DIRECT	GO:0071346~cellular response to interferon-gamma	4	6.66667	0.00339337	GBP10, AQP4, GBP4	56	110	20119	13.0643	0.813473	0.361805	0.361805
GOTERM_BP_DIRECT	GO:0042832~defense response to protozoan	3	5	0.00535485	GBP10, GBP4	56	40	20119	26.9451	0.929518	0.43999	0.43999
GOTERM_BP_DIRECT	GO:0050830~defense response to Gram-positive bacterium	3	5	0.0910379	GBP10, GBP4	56	185	20119	5.82597	1	1	1
GOTERM_MF_DIRECT	GO:0003924~GTPase activity	3	5	0.238883	GBP10, GBP4	54	327	18600	3.16004	1	1	0.983425
GOTERM_MF_DIRECT	GO:0005525~GTP binding	3	5	0.308737	GBP10, GBP4	54	393	18600	2.62935	1	1	0.983425
GOTERM_CC_DIRECT	GO:0031410~cytoplasmic vesicle	3	5	0.672723	GBP10, GBP4	55	893	21095	1.28851	1	1	1
Annotation Cluster 4	Enrichment Score: 1.1669577497636159
Category	Term	Count	%	PValue	Genes	List Total	Pop Hits	Pop Total	Fold Enrichment	Bonferroni	Benjamini	FDR
REACTOME_PATHWAY	R-MMU-75105~Fatty acyl-CoA biosynthesis	3	5	0.00626668	ELOVL2, ELOVL3, SLC27A2	32	33	8548	24.2841	0.790978	0.313334	0.312081
GOTERM_CC_DIRECT	GO:0030176~integral component of endoplasmic reticulum membrane	3	5	0.0408039	ELOVL2, ELOVL3, SLC27A2	55	125	21095	9.20509	0.985726	0.52025	0.515149
GOTERM_CC_DIRECT	GO:0005783~endoplasmic reticulum	9	15	0.0602188	RSAD2, ELOVL2, RDH7, ALB, ELOVL3, FMO2, HPD, SLC27A2, FTCD	55	1666	21095	2.07197	0.998227	0.614232	0.60821
GOTERM_BP_DIRECT	GO:0006631~fatty acid metabolic process	3	5	0.105507	ELOVL2, ELOVL3, SLC27A2	56	202	20119	5.33566	1	1	1
GOTERM_CC_DIRECT	GO:0005789~endoplasmic reticulum membrane	6	10	0.108666	RSAD2, ELOVL2, ELOVL3, FMO2, HPD, SLC27A2	55	991	21095	2.32217	0.999992	0.852607	0.844248
REACTOME_PATHWAY	R-MMU-8978868~Fatty acid metabolism	3	5	0.117424	ELOVL2, ELOVL3, SLC27A2	32	163	8548	4.91641	1	1	1
GOTERM_BP_DIRECT	GO:0006629~lipid metabolic process	5	8.33333	0.136476	ELOVL2, ELOVL3, APOC3, HMGCS2, SLC27A2	56	726	20119	2.4743	1	1	1
REACTOME_PATHWAY	R-MMU-556833~Metabolism of lipids	5	8.33333	0.163186	ELOVL2, ALB, ELOVL3, HMGCS2, SLC27A2	32	591	8548	2.25994	1	1	1
Annotation Cluster 5	Enrichment Score: 1.0374249115760639
Category	Term	Count	%	PValue	Genes	List Total	Pop Hits	Pop Total	Fold Enrichment	Bonferroni	Benjamini	FDR
REACTOME_PATHWAY	R-MMU-76002~Platelet activation, signaling and aggregation	4	6.66667	0.0580008	APOH, SERPINF2, ALB, F2	32	245	8548	4.36122	1	0.753961	0.750945
REACTOME_PATHWAY	R-MMU-114608~Platelet degranulation	3	5	0.0657803	APOH, SERPINF2, ALB	32	116	8548	6.90841	1	0.783099	0.779967
REACTOME_PATHWAY	R-MMU-76005~Response to elevated platelet cytosolic Ca2+	3	5	0.0708122	APOH, SERPINF2, ALB	32	121	8548	6.62293	1	0.804684	0.801466
REACTOME_PATHWAY	R-MMU-109582~Hemostasis	4	6.66667	0.262218	APOH, SERPINF2, ALB, F2	32	491	8548	2.17617	1	1	1
Annotation Cluster 6	Enrichment Score: 0.2675181437041392
Category	Term	Count	%	PValue	Genes	List Total	Pop Hits	Pop Total	Fold Enrichment	Bonferroni	Benjamini	FDR
GOTERM_MF_DIRECT	GO:0001227~transcriptional repressor activity, RNA polymerase II transcription regulatory region sequence-specific binding	3	5	0.281237	ZBTB16, SNAI3, NR1D1	54	367	18600	2.81562	1	1	0.983425
GOTERM_BP_DIRECT	GO:0000122~negative regulation of transcription from RNA polymerase II promoter	5	8.33333	0.311596	ZBTB16, SNAI3, TXNIP, NR1D1, GBP4	56	1032	20119	1.74064	1	1	1
GOTERM_MF_DIRECT	GO:0003700~transcription factor activity, sequence-specific DNA binding	3	5	0.558937	ZBTB16, SNAI3, NR1D1	54	652	18600	1.58487	1	1	0.983425
GOTERM_BP_DIRECT	GO:0045893~positive regulation of transcription, DNA-templated	3	5	0.604177	ZBTB16, NR1D1, PPARGC1A	56	738	20119	1.46044	1	1	1
GOTERM_BP_DIRECT	GO:0006355~regulation of transcription, DNA-templated	4	6.66667	0.674776	ZBTB16, SNAI3, NR1D1, PPARGC1A	56	1254	20119	1.14599	1	1	1
GOTERM_MF_DIRECT	GO:0003677~DNA binding	5	8.33333	0.784035	ZBTB16, SNAI3, ALB, NR1D1, PPARGC1A	54	1844	18600	0.93396	1	1	0.983425
GOTERM_MF_DIRECT	GO:0000978~RNA polymerase II core promoter proximal region sequence-specific DNA binding	3	5	0.856419	ZBTB16, SNAI3, NR1D1	54	1175	18600	0.879433	1	1	0.983425

## Sheet: D10 UP
Cell cycle
Annotation Cluster 1	Enrichment Score: 8.275712239538967
Category	Term	Count	%	PValue	Genes	List Total	Pop Hits	Pop Total	Fold Enrichment	Bonferroni	Benjamini	FDR
GOTERM_BP_DIRECT	GO:0007049~cell cycle	83	9.77621	7.62133e-21	NCAPG2, CCNF, BUB1B, BRCA1, KIF11, FOXM1, MKI67, SMC2, CDC20, SMPD3, CHAF1B, CCND1, MIS18BP1, NUF2, NUSAP1, NEK2, KNTC1, SPDL1, DLGAP5, CEP55, LIG1, CKAP2, KIF23, KNL1, ESCO2, PIMREG, KNSTRN, CCNA2, SGO1, ASPM, PSRC1, DBF4, MELK, INCENP, CKS2, MCM3, BIRC5, MCM4, KCTD11, MCM5, KIF2C, MCM6, KIF20B, MCM2, CDCA2, CDCA3, UHRF1, CDCA5, CDCA8, NSL1, AURKB, SKA1, NCAPH, CCNB2, CCNB1, RACGAP1, E2F1, E2F2,…	797	653	20119	3.20858	3.08511e-17	3.08435e-17	2.99594e-17
GOTERM_BP_DIRECT	GO:0051301~cell division	60	7.06714	1.25944e-18	NCAPG2, CCNF, BUB1B, KIF11, SMC2, CDC20, CCND1, MIS18BP1, NUF2, NUSAP1, NEK2, KNTC1, SPDL1, CEP55, LIG1, KIF23, KNL1, PIMREG, KNSTRN, CCNA2, SGO1, ASPM, PSRC1, KIFC1, INCENP, CKS2, BIRC5, KIF2C, KIF20B, CDCA2, CDCA3, CDCA5, CDCA8, NCAPG, NSL1, AURKB, SKA1, NCAPH, CCNB2, CCNB1, RACGAP1, ECT2, BUB1, CDT1, SPAG5, UBE2C, RCC2, NEK6, PLK1, NDC80, ANLN, TPX2, CENPE, KIF18B, CDK4, PRC1, TACC3, CDK1, SPC…	797	399	20119	3.796	5.09822e-15	2.54848e-15	2.47543e-15
GOTERM_BP_DIRECT	GO:0007059~chromosome segregation	25	2.94464	5.60696e-13	TOP2A, CDCA2, TTK, BRCA1, NSL1, SKA1, NUF2, NEK2, BUB1, DLGAP5, CDT1, SPAG5, NEK6, KNL1, ESCO2, KNSTRN, NDC80, SGO1, CENPE, CENPF, ESPL1, INCENP, BIRC5, KIF2C, SPC25	797	99	20119	6.3746	2.26956e-09	4.53827e-10	4.40819e-10
GOTERM_CC_DIRECT	GO:0000775~chromosome, centromeric region	30	3.53357	1.99056e-12	TOP2A, BUB1B, CDCA8, MKI67, CENPA, NSL1, AURKB, SKA1, MIS18BP1, NUF2, NEK2, KNTC1, SPDL1, BUB1, CDT1, SPAG5, RCC2, PLK1, KNL1, KNSTRN, NDC80, SGO1, CENPE, CENPF, CENPI, INCENP, BIRC5, KIF2C, SPC25, MAD2L1	821	156	21095	4.94121	1.21024e-09	4.03421e-10	3.56974e-10
GOTERM_BP_DIRECT	GO:0007094~mitotic spindle assembly checkpoint	15	1.76678	1.3714e-11	PLK1, BUB1B, TTK, AURKB, NDC80, CDC20, CENPE, NUF2, BIRC5, KNTC1, SPDL1, TRIP13, BUB1, SPC25, MAD2L1	797	34	20119	11.1368	5.55144e-08	7.92864e-09	7.70138e-09
REACTOME_PATHWAY	R-MMU-2500257~Resolution of Sister Chromatid Cohesion	29	3.41578	2.6762e-11	CDCA5, BUB1B, CDCA8, CENPA, AURKB, SKA1, CDC20, TUBA1C, CCNB2, CCNB1, TUBB6, TUBA1B, TUBB3, NUF2, KNTC1, SPDL1, BUB1, RCC2, PLK1, NDC80, SGO1, CENPE, CENPF, CENPI, INCENP, CDK1, KIF2C, SPC25, MAD2L1	477	117	8548	4.44179	2.5745e-08	2.57718e-08	2.4621e-08
REACTOME_PATHWAY	R-MMU-195258~RHO GTPase Effectors	42	4.947	5.71501e-11	ARPC1B, BUB1B, CDCA8, CENPA, IQGAP3, ACTB, AURKB, SKA1, ACTG1, CDC20, TUBA1C, TUBB6, TUBA1B, CDH1, TUBB3, NUF2, SFN, KNTC1, NCKAP1L, SPDL1, BUB1, ACTR3, RCC2, PLK1, CYBA, RHOC, YWHAZ, NDC80, SGO1, CENPE, MAPK11, CENPF, DIAPH3, CENPI, ARPC3, PRC1, INCENP, MYH9, KIF2C, S100A9, SPC25, MAD2L1	477	238	8548	3.16241	5.49784e-08	2.75178e-08	2.6289e-08
GOTERM_CC_DIRECT	GO:0000776~kinetochore	27	3.18021	3.96006e-10	BUB1B, TTK, CENPA, NSL1, ACTB, AURKB, SKA1, NUF2, NEK2, KNTC1, SPDL1, BUB1, CDT1, SPAG5, PLK1, KNL1, KNSTRN, NDC80, SGO1, CENPE, CENPF, CENPI, INCENP, BIRC5, KIF2C, SPC25, MAD2L1	821	157	21095	4.41876	2.40772e-07	4.01287e-08	3.55086e-08
REACTOME_PATHWAY	R-MMU-5663220~RHO GTPases Activate Formins	29	3.41578	4.57828e-10	BUB1B, CDCA8, CENPA, ACTB, AURKB, SKA1, ACTG1, CDC20, TUBA1C, TUBB6, TUBA1B, TUBB3, NUF2, KNTC1, SPDL1, BUB1, RCC2, PLK1, RHOC, NDC80, SGO1, CENPE, CENPF, DIAPH3, CENPI, INCENP, KIF2C, SPC25, MAD2L1	477	131	8548	3.9671	4.40431e-07	1.46963e-07	1.40401e-07
REACTOME_PATHWAY	R-MMU-68877~Mitotic Prometaphase	35	4.1225	6.13908e-10	CDCA5, BUB1B, CDCA8, NCAPG, CENPA, AURKB, NCAPH, SKA1, SMC2, CDC20, TUBA1C, CCNB2, CCNB1, TUBB6, TUBA1B, TUBB5, TUBB3, NUF2, NEK2, KNTC1, SPDL1, BUB1, PLK4, RCC2, PLK1, NDC80, SGO1, CENPE, CENPF, CENPI, INCENP, CDK1, KIF2C, SPC25, MAD2L1	477	187	8548	3.35407	5.90579e-07	1.47798e-07	1.41199e-07
REACTOME_PATHWAY	R-MMU-9648025~EML4 and NUDC in mitotic spindle formation	25	2.94464	2.41822e-09	BUB1B, CDCA8, CENPA, AURKB, SKA1, CDC20, TUBA1C, TUBB6, TUBA1B, TUBB3, NUF2, KNTC1, SPDL1, BUB1, RCC2, PLK1, NDC80, SGO1, CENPE, CENPF, CENPI, INCENP, KIF2C, SPC25, MAD2L1	477	106	8548	4.22649	2.32632e-06	4.65748e-07	4.44952e-07
REACTOME_PATHWAY	R-MMU-1640170~Cell Cycle	66	7.77385	3.66835e-08	NCAPG2, BUB1B, MCM10, BRCA1, SMC2, LMNB1, CDC20, TUBA1C, TUBB6, TUBA1B, TUBB5, CCND1, TUBB3, MIS18BP1, NUF2, NEK2, KNTC1, SPDL1, GTSE1, LIG1, KIF23, ESCO2, YWHAZ, CCNA2, SGO1, DBF4, ESPL1, INCENP, NHP2, MCM3, MCM4, MCM5, KIF2C, KIF20A, MCM6, MCM2, CDCA5, CDCA8, NCAPG, HMMR, CENPA, AURKB, SKA1, NCAPH, CCNB2, CCNB1, GAR1, E2F1, E2F2, SFN, CLSPN, BUB1, PLK4, CDT1, UBE2C, RCC2, PLK1, NDC80, TPX2, CEN…	477	584	8548	2.02524	3.52889e-05	5.04661e-06	4.82126e-06
REACTOME_PATHWAY	R-MMU-69278~Cell Cycle, Mitotic	59	6.94935	4.68448e-08	NCAPG2, BUB1B, MCM10, SMC2, LMNB1, CDC20, TUBA1C, TUBB6, TUBA1B, TUBB5, CCND1, TUBB3, NUF2, NEK2, KNTC1, SPDL1, GTSE1, LIG1, KIF23, ESCO2, CCNA2, SGO1, DBF4, ESPL1, INCENP, MCM3, MCM4, MCM5, KIF2C, KIF20A, MCM6, MCM2, CDCA5, CDCA8, NCAPG, HMMR, CENPA, AURKB, SKA1, NCAPH, CCNB2, CCNB1, E2F1, E2F2, BUB1, PLK4, CDT1, UBE2C, RCC2, PLK1, NDC80, TPX2, CENPE, CENPF, CENPI, CDK4, CDK1, SPC25, MAD2L1	477	499	8548	2.11884	4.50637e-05	5.63894e-06	5.38715e-06
REACTOME_PATHWAY	R-MMU-141424~Amplification of signal from the kinetochores	21	2.4735	7.38968e-08	RCC2, PLK1, BUB1B, CDCA8, CENPA, SKA1, AURKB, NDC80, CDC20, SGO1, CENPE, CENPF, CENPI, INCENP, NUF2, KIF2C, KNTC1, SPDL1, BUB1, SPC25, MAD2L1	477	90	8548	4.18141	7.10862e-05	7.11626e-06	6.79851e-06
REACTOME_PATHWAY	R-MMU-141444~Amplification of signal from unattached kinetochores via a MAD2 inhibitory signal	21	2.4735	7.38968e-08	RCC2, PLK1, BUB1B, CDCA8, CENPA, SKA1, AURKB, NDC80, CDC20, SGO1, CENPE, CENPF, CENPI, INCENP, NUF2, KIF2C, KNTC1, SPDL1, BUB1, SPC25, MAD2L1	477	90	8548	4.18141	7.10862e-05	7.11626e-06	6.79851e-06
GOTERM_CC_DIRECT	GO:0005694~chromosome	51	6.00707	1.17958e-07	BUB1B, BRCA1, MKI67, SMC2, MIS18BP1, NUF2, NUSAP1, NEK2, KNTC1, SPDL1, TGM2, ZFP618, KNL1, ESCO2, KNSTRN, KIF4, SGO1, NEIL3, INCENP, MCM3, BIRC5, MCM4, MCM5, KIF2C, MCM6, XIST, MCM2, CDCA2, CDCA5, CDCA8, CENPA, NSL1, AURKB, SKA1, NCAPH, RAD51AP1, CLSPN, BUB1, IL33, CDT1, SPAG5, RCC2, PLK1, NDC80, CENPE, FAM111A, RAD51, CENPI, TRIP13, SPC25, MAD2L1	821	578	21095	2.26714	7.17158e-05	5.97653e-06	5.28845e-06
REACTOME_PATHWAY	R-MMU-69618~Mitotic Spindle Checkpoint	22	2.59128	3.32449e-07	UBE2C, RCC2, PLK1, BUB1B, CDCA8, CENPA, SKA1, AURKB, NDC80, CDC20, SGO1, CENPE, CENPF, CENPI, INCENP, NUF2, KIF2C, KNTC1, SPDL1, BUB1, SPC25, MAD2L1	477	107	8548	3.68455	0.000319765	2.6679e-05	2.54878e-05
REACTOME_PATHWAY	R-MMU-194315~Signaling by Rho GTPases	62	7.30271	4.40956e-07	ARHGAP11A, CPNE8, ARPC1B, BUB1B, ACTB, LMNB1, ACTG1, CDC20, TUBA1C, TUBB6, TUBA1B, CDH1, TUBB3, NUF2, FLOT1, KNTC1, SPDL1, ACTR3, DSP, TPM4, ACTN1, CYBA, RHOC, YWHAZ, CKAP4, VAV1, SGO1, DEPDC1B, INCENP, MYH9, KIF2C, S100A9, EPHA2, GRB7, TWF1, CDCA8, CENPA, IQGAP3, AURKB, SKA1, RACGAP1, PAK6, SFN, CSK, NCKAP1L, ECT2, BUB1, PAK4, ARHGEF39, RCC2, PLK1, NDC80, ANLN, MAPK11, CENPE, CENPF, DIAPH3, CENP…	477	571	8548	1.94582	0.00042411	3.26647e-05	3.12061e-05
REACTOME_PATHWAY	R-MMU-69620~Cell Cycle Checkpoints	38	4.47585	5.85817e-07	BUB1B, CDCA8, MCM10, BRCA1, CENPA, AURKB, SKA1, CDC20, CCNB2, CCNB1, NUF2, SFN, KNTC1, CLSPN, SPDL1, BUB1, GTSE1, UBE2C, RCC2, PLK1, YWHAZ, NDC80, CCNA2, SGO1, CENPE, CENPF, DBF4, CENPI, INCENP, CDK1, MCM3, MCM4, MCM5, KIF2C, MCM6, MCM2, SPC25, MAD2L1	477	278	8548	2.44954	0.000563397	4.02958e-05	3.84965e-05
REACTOME_PATHWAY	R-MMU-9716542~Signaling by Rho GTPases, Miro GTPases and RHOBTB3	62	7.30271	1.06093e-06	ARHGAP11A, CPNE8, ARPC1B, BUB1B, ACTB, LMNB1, ACTG1, CDC20, TUBA1C, TUBB6, TUBA1B, CDH1, TUBB3, NUF2, FLOT1, KNTC1, SPDL1, ACTR3, DSP, TPM4, ACTN1, CYBA, RHOC, YWHAZ, CKAP4, VAV1, SGO1, DEPDC1B, INCENP, MYH9, KIF2C, S100A9, EPHA2, GRB7, TWF1, CDCA8, CENPA, IQGAP3, AURKB, SKA1, RACGAP1, PAK6, SFN, CSK, NCKAP1L, ECT2, BUB1, PAK4, ARHGEF39, RCC2, PLK1, NDC80, ANLN, MAPK11, CENPE, CENPF, DIAPH3, CENP…	477	586	8548	1.89601	0.00102009	6.38545e-05	6.10033e-05
REACTOME_PATHWAY	R-MMU-68882~Mitotic Anaphase	32	3.76914	1.18755e-06	CDCA5, BUB1B, CDCA8, CENPA, AURKB, SKA1, LMNB1, CDC20, TUBA1C, CCNB2, CCNB1, TUBB6, TUBA1B, TUBB3, NUF2, KNTC1, SPDL1, BUB1, UBE2C, RCC2, PLK1, NDC80, SGO1, CENPE, CENPF, ESPL1, CENPI, INCENP, CDK1, KIF2C, SPC25, MAD2L1	477	218	8548	2.63051	0.00114177	6.72711e-05	6.42673e-05
REACTOME_PATHWAY	R-MMU-2555396~Mitotic Metaphase and Anaphase	32	3.76914	1.31284e-06	CDCA5, BUB1B, CDCA8, CENPA, AURKB, SKA1, LMNB1, CDC20, TUBA1C, CCNB2, CCNB1, TUBB6, TUBA1B, TUBB3, NUF2, KNTC1, SPDL1, BUB1, UBE2C, RCC2, PLK1, NDC80, SGO1, CENPE, CENPF, ESPL1, CENPI, INCENP, CDK1, KIF2C, SPC25, MAD2L1	477	219	8548	2.6185	0.00126215	7.02367e-05	6.71005e-05
REACTOME_PATHWAY	R-MMU-2467813~Separation of Sister Chromatids	28	3.298	2.58117e-06	CDCA5, BUB1B, CDCA8, CENPA, AURKB, SKA1, CDC20, TUBA1C, TUBB6, TUBA1B, TUBB3, NUF2, KNTC1, SPDL1, BUB1, UBE2C, RCC2, PLK1, NDC80, SGO1, CENPE, CENPF, ESPL1, CENPI, INCENP, KIF2C, SPC25, MAD2L1	477	182	8548	2.75697	0.00248001	0.000124283	0.000118734
REACTOME_PATHWAY	R-MMU-68886~M Phase	41	4.82921	7.97428e-05	CDCA5, NCAPG2, BUB1B, CDCA8, NCAPG, CENPA, AURKB, NCAPH, SKA1, SMC2, LMNB1, CDC20, TUBA1C, CCNB2, CCNB1, TUBB6, TUBA1B, TUBB5, TUBB3, NUF2, NEK2, KNTC1, SPDL1, BUB1, PLK4, UBE2C, RCC2, PLK1, KIF23, NDC80, SGO1, CENPE, CENPF, ESPL1, CENPI, INCENP, CDK1, KIF2C, KIF20A, SPC25, MAD2L1	477	383	8548	1.91836	0.0738468	0.00319968	0.00305681
REACTOME_PATHWAY	R-MMU-162582~Signal Transduction	140	16.49	0.0227812	FOXA1, CPNE8, WWC1, NAB2, BUB1B, SPINT2, ACTB, CXCL16, ACTG1, CDC20, TUBB6, GPR176, CCND1, CDH1, TUBB3, KNTC1, TNS4, IER3, TLE3, TPM4, ACTN1, CYBA, EREG, SGO1, DEPDC1B, SPINT1, S100A9, EPHA2, GRB7, CRABP2, HPN, C5AR1, TWF1, CDCA8, CSF2RB, NTS, IQGAP3, RASGRP4, SKA1, PIK3R5, C3, SOCS3, RACGAP1, RDH11, RDH10, EIF4EBP1, NCKAP1L, SFN, ECT2, FGF23, CCR1, SMAD1, TGFB1, RCC2, ARHGEF39, PLK1, FN1, TNFRSF…	477	2153	8548	1.16528	1	0.342786	0.32748
REACTOME_PATHWAY	R-MMU-9012999~RHO GTPase cycle	28	3.298	0.15214	ARHGAP11A, GRB7, CPNE8, TWF1, IQGAP3, ACTB, ACTG1, LMNB1, TUBA1B, RACGAP1, FLOT1, PAK6, CSK, NCKAP1L, ECT2, PAK4, DSP, TPM4, ACTN1, ARHGEF39, CYBA, RHOC, CKAP4, VAV1, ANLN, DEPDC1B, DIAPH3, EPHA2	477	394	8548	1.27353	1	0.960786	0.917885
Immune system
Annotation Cluster 2	Enrichment Score: 5.392797888523512
Category	Term	Count	%	PValue	Genes	List Total	Pop Hits	Pop Total	Fold Enrichment	Bonferroni	Benjamini	FDR
REACTOME_PATHWAY	R-MMU-168256~Immune System	134	15.7833	1.09414e-07	IFITM3, IL1RN, IFITM1, PGLYRP2, IFITM2, CLEC4N, CCNF, IFI30, CLU, ACTB, ICAM1, ACTG1, CDC20, C4B, TUBB6, TUBB5, TUBB3, COTL1, IL13RA1, IFNAR2, CXADR, IL1R1, CYBA, FCGR1, TYROBP, SLPI, FCGR4, CHIL1, ADAM8, KIF20A, KIF20B, PPIA, S100A9, COL17A1, CFI, C5AR1, IL4RA, PLD4, CSF2RB, CFP, PLAC8, C3, SOCS3, PRDX4, RACGAP1, ALDH3B1, NCKAP1L, CD14, UBE2C, NFKB2, BST1, IL6, KIF18B, ARPC3, LCN2, SDC1, HPSE, M…	477	1575	8548	1.52465	0.000105251	9.57872e-06	9.15101e-06
REACTOME_PATHWAY	R-MMU-168249~Innate Immune System	83	9.77621	1.21625e-05	PGLYRP2, CLEC4N, ARPC1B, CTSZ, CXCL1, TCIRG1, CLU, TREM1, ACTB, CTSS, ACTG1, C4B, TUBB5, CTSL, CASP4, COTL1, QSOX1, LBP, PGM1, CTSC, ACTR3, DSP, CD53, FCER1G, ANXA2, RIPK3, NFAM1, CYBA, AMPD3, KCNAB2, TNFRSF1B, CKAP4, VAV1, APRT, FCGR1, FGR, TYROBP, SLPI, FCGR4, IL1B, CHIL1, MYH9, ADAM8, PPIA, S100A9, C1QB, CSTB, CD63, C1QA, UNC93B1, MVP, CFI, C5AR1, PLD4, PIRB, CFP, RELB, PLAC8, C3, SERPINB1A, P…	477	931	8548	1.59762	0.0116322	0.000532386	0.000508614
REACTOME_PATHWAY	R-MMU-6798695~Neutrophil degranulation	52	6.12485	4.98321e-05	CLEC4N, CTSZ, CXCL1, TCIRG1, CTSS, TUBB5, COTL1, QSOX1, PGM1, CTSC, DSP, CD53, FCER1G, ANXA2, NFAM1, CYBA, AMPD3, KCNAB2, TNFRSF1B, CKAP4, APRT, FGR, TYROBP, SLPI, FCGR4, CHIL1, ADAM8, PPIA, S100A9, CSTB, CD63, MVP, C5AR1, PIRB, CFP, PLAC8, C3, SERPINB1A, PRDX4, ALDH3B1, NCKAP1L, CD14, IFI204, LILRB4A, GALNS, BST1, NFASC, LCN2, PTPN6, HPSE, FCGR2B, CD68	477	522	8548	1.78517	0.0468087	0.00208645	0.00199328
Kinesins & microtubules
Annotation Cluster 3	Enrichment Score: 3.5932425429470993
Category	Term	Count	%	PValue	Genes	List Total	Pop Hits	Pop Total	Fold Enrichment	Bonferroni	Benjamini	FDR
REACTOME_PATHWAY	R-MMU-983189~Kinesins	17	2.00236	1.07123e-08	KIF12, KIF23, KIF11, KIF22, KIF15, KIF4, TUBA1C, CENPE, TUBB6, TUBA1B, KIF18B, RACGAP1, TUBB3, KIFC1, KIF2C, KIF20A, KIF20B	477	52	8548	5.85857	1.03052e-05	1.71932e-06	1.64255e-06
GOTERM_MF_DIRECT	GO:0008017~microtubule binding	30	3.53357	1.46348e-06	KIF12, KIF11, SKA1, KIF15, RACGAP1, TRIM46, TOGARAM2, NUSAP1, GTSE1, DLGAP5, SPAG5, RCC2, PLK1, VASH2, KIF23, KIF22, KIF4, CENPE, TPX2, CENPF, KIF18B, PSRC1, HOOK2, KIFC1, PRC1, BIRC5, KIF2C, KIF20A, KIF20B, EZR	764	264	18600	2.76654	0.00151794	0.000379772	0.000372455
REACTOME_PATHWAY	R-MMU-2132295~MHC class II antigen presentation	22	2.59128	2.07718e-06	KIF12, KIF23, KIF11, KIF22, IFI30, CTSS, KIF15, KIF4, TUBA1C, CENPE, TUBB6, TUBA1B, KIF18B, RACGAP1, TUBB3, CTSL, KIFC1, KIF2C, KIF20A, KIF20B, CTSC, LGMN	477	119	8548	3.313	0.00199625	0.00010528	0.000100579
GOTERM_CC_DIRECT	GO:0005874~microtubule	35	4.1225	2.85593e-06	KIF12, KIF11, SKA1, KIF15, TUBA1C, TUBB6, TUBA1B, TUBB5, TUBB3, STMN1, NUSAP1, NEK2, GTSE1, SPAG5, MID1IP1, RCC2, CKAP2, SHROOM3, KIF23, KIF22, KCNAB2, KNSTRN, KIF4, CENPE, ASPM, TPX2, KIF18B, HOOK2, KIFC1, PRC1, INCENP, BIRC5, KIF2C, KIF20A, KIF20B	821	367	21095	2.45041	0.0017349	9.13899e-05	8.0868e-05
GOTERM_MF_DIRECT	GO:0003777~microtubule motor activity	12	1.41343	8.1141e-06	CENPE, KIF18B, KIFC1, KIF12, KIF23, KIF2C, KIF22, KIF20A, KIF11, KIF20B, KIF15, KIF4	764	53	18600	5.5122	0.0083871	0.001318	0.0012926
REACTOME_PATHWAY	R-MMU-6811434~COPI-dependent Golgi-to-ER retrograde traffic	18	2.12014	8.87894e-06	ARF4, KIF12, KIF23, KIF11, KIF22, KIF15, KIF4, TUBA1C, CENPE, TUBB6, TUBA1B, KIF18B, RACGAP1, TUBB3, KIFC1, KIF2C, KIF20A, KIF20B	477	91	8548	3.54468	0.0085052	0.000407163	0.000388982
GOTERM_MF_DIRECT	GO:0003774~motor activity	11	1.29564	0.000129133	KIF18B, MYO1A, KIFC1, MYH8, MYH9, KIF12, KIF2C, KIF22, KIF20A, KIF20B, KIF15	764	59	18600	4.539	0.125452	0.01117	0.0109548
REACTOME_PATHWAY	R-MMU-983231~Factors involved in megakaryocyte development and platelet production	19	2.23793	0.000130612	CARMIL1, GATA5, KIF12, KIF23, KIF11, KIF22, KIF15, KIF4, TUBA1C, CENPE, TUBB6, TUBA1B, KIF18B, RACGAP1, TUBB3, KIFC1, KIF2C, KIF20A, KIF20B	477	122	8548	2.79087	0.118083	0.00503117	0.00480652
REACTOME_PATHWAY	R-MMU-8856688~Golgi-to-ER retrograde transport	18	2.12014	0.000485404	ARF4, KIF12, KIF23, KIF11, KIF22, KIF15, KIF4, TUBA1C, CENPE, TUBB6, TUBA1B, KIF18B, RACGAP1, TUBB3, KIFC1, KIF2C, KIF20A, KIF20B	477	124	8548	2.60134	0.373165	0.0179786	0.0171758
GOTERM_CC_DIRECT	GO:0005871~kinesin complex	9	1.06007	0.000728519	KIF18B, KIFC1, KIF12, KIF23, KIF2C, KIF22, KIF20A, KIF20B, KIF15	821	51	21095	4.53428	0.357958	0.0100668	0.0089078
GOTERM_BP_DIRECT	GO:0007018~microtubule-based movement	12	1.41343	0.000837068	CENPE, KIF18B, KIFC1, KIF12, KIF23, KIF2C, KIF22, KIF20A, KIF11, KIF20B, KIF15, KIF4	797	90	20119	3.36579	0.966287	0.0403287	0.0391728
REACTOME_PATHWAY	R-MMU-6811442~Intra-Golgi and retrograde Golgi-to-ER traffic	19	2.23793	0.0106894	ARF4, KIF12, KIF23, KIF11, KIF22, KIF15, KIF4, TUBA1C, CENPE, TUBB6, TUBA1B, KIF18B, CYTH4, RACGAP1, TUBB3, KIFC1, KIF2C, KIF20A, KIF20B	477	179	8548	1.90216	0.999968	0.187162	0.178804
REACTOME_PATHWAY	R-MMU-1280218~Adaptive Immune System	46	5.41814	0.0839083	COL17A1, IFITM3, IFITM1, IFITM2, CCNF, KIF12, KIF11, IFI30, TREM1, CTSS, KIF15, ICAM1, CDC20, C3, TUBA1C, SOCS3, TUBB6, TUBA1B, RACGAP1, TUBB3, CTSL, MRC1, CSK, PRKG1, CTSC, CXADR, UBE2C, FBXL19, CYBA, KIF23, KIF22, YWHAZ, VAV1, KIF4, FCGR1, CENPE, KIF18B, KIFC1, FCGR4, PTPN6, KIF2C, KIF20A, KIF20B, FCGR2B, NECTIN2, LGMN	477	657	8548	1.2547	1	0.69063	0.659792
GOTERM_MF_DIRECT	GO:0008574~ATP-dependent microtubule motor activity, plus-end-directed	4	0.471143	0.105616	CENPE, KIF18B, KIF11, KIF20B	764	28	18600	3.47794	1	1	0.981678
REACTOME_PATHWAY	R-MMU-5653656~Vesicle-mediated transport	36	4.24028	0.282531	ARF4, SCARB1, CTSZ, KIF12, ARRB2, KIF11, ACTB, EGFR, ACTG1, KIF15, TUBA1C, TUBB6, TUBA1B, CYTH4, RACGAP1, TUBB3, LDLR, CTSC, PACSIN1, ACTR3, APOL11A, MSR1, KIF23, KIF22, SYT8, EREG, F5, KIF4, RAB32, CENPE, KIF18B, KIFC1, ARPC3, KIF2C, KIF20A, KIF20B	477	567	8548	1.1378	1	1	0.956341
REACTOME_PATHWAY	R-MMU-199991~Membrane Trafficking	33	3.88693	0.359874	ARF4, CTSZ, KIF12, ARRB2, KIF11, ACTB, EGFR, ACTG1, KIF15, TUBA1C, TUBB6, TUBA1B, CYTH4, RACGAP1, TUBB3, LDLR, CTSC, PACSIN1, ACTR3, KIF23, KIF22, SYT8, EREG, F5, KIF4, RAB32, CENPE, KIF18B, KIFC1, ARPC3, KIF2C, KIF20A, KIF20B	477	535	8548	1.10537	1	1	0.956341
…
Annotation Cluster 4	Enrichment Score: 3.1774331362138755
Category	Term	Count	%	PValue	Genes	List Total	Pop Hits	Pop Total	Fold Enrichment	Bonferroni	Benjamini	FDR
KEGG_PATHWAY	mmu05133:Pertussis	15	1.76678	1.13333e-05	C1QB, C1QA, ITGAM, CXCL5, C3, C4B, MAPK11, IL6, CASP3, IL1B, CFL1, ITGA5, CD14, MYD88, C1QC	424	77	9011	4.14007	0.00340554	0.000379037	0.000318592
KEGG_PATHWAY	mmu04936:Alcoholic liver disease	18	2.12014	0.000312131	C1QB, C1QA, C5AR1, CXCL1, ADH7, CAMKK2, TNFRSF1A, C3, C4B, MAPK11, IL6, CCND1, CASP3, IL1B, LBP, CD14, MYD88, C1QC	424	141	9011	2.71307	0.0896864	0.00587197	0.00493557
KEGG_PATHWAY	mmu05171:Coronavirus disease - COVID-19	22	2.59128	0.00630947	C1QB, IFNAR2, C1QA, CCL12, RPL3, STAT3, MMP3, C5AR1, TMPRSS2, EGFR, TNFRSF1A, C3, C4B, SELP, MAPK11, IL6, FCGR3, IL1B, CCL2, CFB, MYD88, C1QC	424	248	9011	1.88529	0.851202	0.0486962	0.0409307
KEGG_PATHWAY	mmu05142:Chagas disease	12	1.41343	0.00874139	C1QB, C3, C1QA, MAPK11, IL6, CCL12, TGFB1, IL1B, CCL2, MYD88, TNFRSF1A, C1QC	424	103	9011	2.476	0.928833	0.0593008	0.0498442
Cytokine-mediated signaling
Annotation Cluster 5	Enrichment Score: 3.045808180323447
Category	Term	Count	%	PValue	Genes	List Total	Pop Hits	Pop Total	Fold Enrichment	Bonferroni	Benjamini	FDR
GOTERM_BP_DIRECT	GO:0019221~cytokine-mediated signaling pathway	21	2.4735	5.43278e-06	IFNAR2, CCL12, CSF3R, IL1R1, STAT3, IL4RA, CSF2RB, LILRB4A, PIRB, OSMR, TNFRSF1A, EREG, CSF2RB2, IL6, IL1B, CCL2, PTPN6, MYD88, CCR2, IL13RA1, CRLF2	797	160	20119	3.3132	0.0217519	0.000814313	0.000790972
GOTERM_MF_DIRECT	GO:0004896~cytokine receptor activity	8	0.942285	0.00928272	CSF2RB2, IFNAR2, CSF3R, IL4RA, CSF2RB, OSMR, IL13RA1, CRLF2	764	58	18600	3.35801	0.999938	0.249857	0.245043
KEGG_PATHWAY	mmu04630:JAK-STAT signaling pathway	16	1.88457	0.0144504	IFNAR2, CSF3R, STAT3, IL4RA, CSF2RB, OSMR, EGFR, CSF2RB2, SOCS3, IL6, CCND1, CLCF1, MYC, PTPN6, IL13RA1, CRLF2	424	171	9011	1.98852	0.987491	0.0887665	0.074611
Chemokine-mediated signaling
Annotation Cluster 6	Enrichment Score: 3.0070500655638854
Category	Term	Count	%	PValue	Genes	List Total	Pop Hits	Pop Total	Fold Enrichment	Bonferroni	Benjamini	FDR
KEGG_PATHWAY	mmu04061:Viral protein interaction with cytokine and cytokine receptor	19	2.23793	3.35724e-07	CCR1, CCL12, TNFRSF10B, CXCL1, TNFRSF1B, CXCL14, CXCL5, TNFRSF1A, IL6, CCL9, IL18RAP, CCL8, CCL7, CCL6, CCL2, LTBR, CCR5, IL18R1, CCR2	424	95	9011	4.25047	0.000101048	3.36843e-05	2.83128e-05
GOTERM_BP_DIRECT	GO:0070098~chemokine-mediated signaling pathway	13	1.53121	8.10815e-07	CCR1, CCL12, GPR35, CXCL17, CXCL1, CXCL5, CCL9, CCL8, CCL7, CCL6, CCL2, TFF2, CCR2	797	53	20119	6.19178	0.0032768	0.000193022	0.000187489
GOTERM_BP_DIRECT	GO:0071347~cellular response to interleukin-1	15	1.76678	3.71227e-06	CEBPB, CCL12, PTGIS, SAA3, FN1, INHBB, MAPK11, IL6, CCL9, CCL8, CCL7, CCL6, CFL1, ANKRD1, CCL2	797	82	20119	4.6177	0.0149149	0.000625981	0.000608038
GOTERM_MF_DIRECT	GO:0008009~chemokine activity	11	1.29564	8.88821e-06	CCL9, CCL12, CCL8, CCL7, CCL6, CXCL17, CCL2, CXCL1, CXCL14, CXCL5, CXCL16	764	44	18600	6.08639	0.00918358	0.001318	0.0012926
GOTERM_BP_DIRECT	GO:0048247~lymphocyte chemotaxis	8	0.942285	0.000169143	CCL9, CCL12, CCL8, CCL7, CCL6, CCL2, ADAM8, CXCL16	797	31	20119	6.51443	0.495784	0.0139699	0.0135694
GOTERM_BP_DIRECT	GO:0006935~chemotaxis	16	1.88457	0.000322749	CCR1, CCL12, C5AR1, CXCL17, CXCL1, CXCL5, CXCL16, CCL9, CCL8, CCL7, CCL6, CCL2, NCKAP1L, CCR5, S100A9, CCR2	797	136	20119	2.96981	0.729288	0.0210672	0.0204633
GOTERM_BP_DIRECT	GO:0048245~eosinophil chemotaxis	7	0.824499	0.000439245	LGALS3, CCL9, CCL12, CCL8, CCL7, CCL6, CCL2	797	26	20119	6.7963	0.831101	0.0265317	0.0257712
GOTERM_BP_DIRECT	GO:0002548~monocyte chemotaxis	8	0.942285	0.000538756	LGALS3, CCL9, CCL12, CCL8, CCL7, CCL6, CCL2, CCR2	797	37	20119	5.45804	0.887125	0.0313014	0.0304042
GOTERM_BP_DIRECT	GO:0071356~cellular response to tumor necrosis factor	15	1.76678	0.00211831	ACTR3, CCL12, CYBA, BRCA1, SMPD3, IL6, ZFP36, CCL9, CCL8, CCL7, CCL6, CFL1, CHIL1, ANKRD1, CCL2	797	147	20119	2.57586	0.999813	0.0726509	0.0705685
GOTERM_MF_DIRECT	GO:0031727~CCR2 chemokine receptor binding	4	0.471143	0.00329816	CCL12, CCL7, CCL2, CCR2	764	8	18600	12.1728	0.967586	0.142645	0.139897
GOTERM_MF_DIRECT	GO:0048020~CCR chemokine receptor binding	6	0.706714	0.00367886	CCL9, CCL12, CCL8, CCL7, CCL6, CCL2	764	26	18600	5.6182	0.978197	0.152746	0.149803
GOTERM_BP_DIRECT	GO:0048246~macrophage chemotaxis	5	0.588928	0.00383216	LGALS3, CCL12, GPR35, CXCL17, CCL2	797	17	20119	7.42453	1	0.104789	0.101785
GOTERM_BP_DIRECT	GO:0071346~cellular response to interferon-gamma	12	1.41343	0.00421612	ACTR3, CCL9, CCL12, CCL8, CCL7, CCL6, MRC1, CCL2, CAPG, AIF1, STX11, ACTG1	797	110	20119	2.75383	1	0.113142	0.109899
KEGG_PATHWAY	mmu04062:Chemokine signaling pathway	18	2.12014	0.00876623	CCR1, CCL12, STAT3, CXCL1, ARRB2, CXCL14, VAV1, CXCL5, PIK3R5, CXCL16, FGR, CCL9, CCL8, CCL7, CCL6, CCL2, CCR5, CCR2	424	192	9011	1.99241	0.929368	0.0593008	0.0498442
GOTERM_BP_DIRECT	GO:0006955~immune response	31	3.65135	0.0286379	CCL12, IL1RN, CLEC4A2, NRROS, CLEC4N, CXCL1, CXCL14, CXCL5, CTSS, CCL9, CCL8, CCL7, CCL6, CTSL, H2-DMB1, IGKV12-98, CCL2, CCR5, NKX2-3, CCR2, CCR1, PRG4, TNFRSF1B, VAV1, IL6, PLSCR1, SLPI, IL1B, LTBR, IGKV4-55, MYD88	797	524	20119	1.49341	1	0.411289	0.3995
GOTERM_MF_DIRECT	GO:0031726~CCR1 chemokine receptor binding	3	0.353357	0.0307654	CCL9, CCL7, CCL6	764	7	18600	10.4338	1	0.515072	0.505148
GOTERM_BP_DIRECT	GO:0043547~positive regulation of GTPase activity	14	1.649	0.0406595	ARHGAP11A, CCL12, RGS16, RAPGEFL1, VAV1, RASGRP4, ICAM1, CCL9, CCL8, CCL7, CCL6, CCL2, ECT2, TGM2	797	191	20119	1.8503	1	0.527401	0.512284
GOTERM_BP_DIRECT	GO:0090280~positive regulation of calcium ion import	3	0.353357	0.215659	LGALS3, CCL12, CCL2	797	22	20119	3.44228	1	1	0.971577
GOTERM_MF_DIRECT	GO:0042056~chemoattractant activity	4	0.471143	0.225109	LGALS3, CCL9, CCL6, SAA3	764	40	18600	2.43455	1	1	0.981678
Mitotic spindle midzone assembly
Annotation Cluster 7	Enrichment Score: 2.7211620231428815
Category	Term	Count	%	PValue	Genes	List Total	Pop Hits	Pop Total	Fold Enrichment	Bonferroni	Benjamini	FDR
GOTERM_BP_DIRECT	GO:0051256~mitotic spindle midzone assembly	8	0.942285	4.96687e-09	RACGAP1, PRC1, INCENP, CDCA8, BIRC5, KIF23, AURKB, KIF4	797	9	20119	22.4386	2.01057e-05	2.01009e-06	1.95247e-06
GOTERM_BP_DIRECT	GO:0090267~positive regulation of mitotic cell cycle spindle assembly checkpoint	6	0.706714	6.01175e-05	INCENP, CDCA8, BIRC5, AURKB, NDC80, MAD2L1	797	12	20119	12.6217	0.216013	0.00715575	0.00695065
GOTERM_BP_DIRECT	GO:1901970~positive regulation of mitotic sister chromatid separation	4	0.471143	0.000239537	INCENP, CDCA8, BIRC5, AURKB	797	4	20119	25.2434	0.620826	0.017952	0.0174374
GOTERM_BP_DIRECT	GO:1903490~positive regulation of mitotic cytokinesis	4	0.471143	0.000581172	INCENP, CDCA8, BIRC5, AURKB	797	5	20119	20.1947	0.904942	0.0317838	0.0308728
GOTERM_CC_DIRECT	GO:0032133~chromosome passenger complex	4	0.471143	0.00107169	INCENP, CDCA8, BIRC5, AURKB	821	6	21095	17.1295	0.478965	0.0129413	0.0114513
GOTERM_BP_DIRECT	GO:1902425~positive regulation of attachment of mitotic spindle microtubules to kinetochore	4	0.471143	0.00297598	INCENP, CDCA8, BIRC5, AURKB	797	8	20119	12.6217	0.999994	0.0905547	0.0879592
GOTERM_CC_DIRECT	GO:0010369~chromocenter	4	0.471143	0.0187697	INCENP, CDCA8, ESCO2, AURKB	821	15	21095	6.85181	0.99999	0.134259	0.118801
REACTOME_PATHWAY	R-MMU-4615885~SUMOylation of DNA replication proteins	4	0.471143	0.401747	TOP2A, INCENP, CDCA8, AURKB	477	41	8548	1.74833	1	1	0.956341
REACTOME_PATHWAY	R-MMU-3108232~SUMO E3 ligases SUMOylate target proteins	8	0.942285	0.767704	TOP2A, DNMT1, INCENP, NR1H4, CDCA8, BRCA1, AURKB, NFKB2	477	155	8548	0.924921	1	1	0.956341
REACTOME_PATHWAY	R-MMU-2990846~SUMOylation	8	0.942285	0.800416	TOP2A, DNMT1, INCENP, NR1H4, CDCA8, BRCA1, AURKB, NFKB2	477	161	8548	0.890451	1	1	0.956341
Endocrine pancreas development
Annotation Cluster 8	Enrichment Score: 2.6457524035563074
Category	Term	Count	%	PValue	Genes	List Total	Pop Hits	Pop Total	Fold Enrichment	Bonferroni	Benjamini	FDR
GOTERM_BP_DIRECT	GO:0031018~endocrine pancreas development	7	0.824499	0.000671884	IL6, ONECUT2, PDX1, HNF1B, HNF1A, CLU, FOXA2	797	28	20119	6.31085	0.934171	0.0339889	0.0330147
KEGG_PATHWAY	mmu04950:Maturity onset diabetes of the young	7	0.824499	0.00131716	DAP, HHEX, PKLR, PDX1, HNF1B, HNF1A, FOXA2	424	27	9011	5.50987	0.327482	0.0198233	0.0166621
GOTERM_BP_DIRECT	GO:0031016~pancreas development	6	0.706714	0.013056	HHEX, ONECUT2, ALDH1A2, PDX1, HNF1B, HNF1A	797	36	20119	4.20724	1	0.246576	0.239509
Axon guidance
Annotation Cluster 9	Enrichment Score: 2.421314855992205
Category	Term	Count	%	PValue	Genes	List Total	Pop Hits	Pop Total	Fold Enrichment	Bonferroni	Benjamini	FDR
REACTOME_PATHWAY	R-MMU-373760~L1CAM interactions	11	1.29564	0.00232167	TUBA1C, NFASC, TUBB6, TUBA1B, TUBB3, ITGA5, EZR, EGFR, ACTB, ACTG1, KIF4	477	63	8548	3.12895	0.893119	0.0573273	0.0547675
REACTOME_PATHWAY	R-MMU-422475~Axon guidance	26	3.06243	0.00295869	GRB7, ARPC1B, SEMA3A, EFNA5, ACTB, EGFR, ACTG1, TUBA1C, TUBB6, TUBA1B, TUBB3, ACTR3, VASP, SEMA4A, GFRA1, RHOC, KIF4, MAPK11, EFNA3, DOK2, NFASC, TYROBP, ARPC3, ITGA5, EZR, EPHA2	477	249	8548	1.8712	0.942183	0.0677235	0.0646995
REACTOME_PATHWAY	R-MMU-9675108~Nervous system development	26	3.06243	0.00314108	GRB7, ARPC1B, SEMA3A, EFNA5, ACTB, EGFR, ACTG1, TUBA1C, TUBB6, TUBA1B, TUBB3, ACTR3, VASP, SEMA4A, GFRA1, RHOC, KIF4, MAPK11, EFNA3, DOK2, NFASC, TYROBP, ARPC3, ITGA5, EZR, EPHA2	477	250	8548	1.86371	0.951514	0.0687468	0.0656771
REACTOME_PATHWAY	R-MMU-1266738~Developmental Biology	38	4.47585	0.00956673	GRB7, KRT80, ARPC1B, SEMA3A, KRT23, EFNA5, ACTB, EGFR, ACTG1, TGM1, TUBA1C, TUBB6, TUBA1B, TUBB3, PERP, ACTR3, VASP, DSP, SEMA4A, KRT4, KRT13, KRT8, GFRA1, RHOC, KIF4, MAPK11, EFNA3, DOK2, NFASC, KRT18, TYROBP, CDK4, ARPC3, KRT14, MYF6, ITGA5, EZR, EPHA2	477	447	8548	1.52343	0.999904	0.170607	0.162989
Metabolism of steroids
Annotation Cluster 10	Enrichment Score: 2.3496577387006288
Category	Term	Count	%	PValue	Genes	List Total	Pop Hits	Pop Total	Fold Enrichment	Bonferroni	Benjamini	FDR
REACTOME_PATHWAY	R-MMU-8957322~Metabolism of steroids	18	2.12014	0.000642538	ABCC3, STARD4, PTGIS, SRD5A1, NR1H4, DHCR24, MSMO1, HMGCR, CYP7B1, CYP8B1, AKR1B8, SREBF2, CYP51, HSD11B1, SQLE, EBP, ACOX2, TSPO	477	127	8548	2.53989	0.461151	0.0227345	0.0217194
GOTERM_BP_DIRECT	GO:0008202~steroid metabolic process	15	1.76678	0.0010055	SRD5A1, PCSK9, DHCR24, MSMO1, HMGCR, CYP7B1, SREBF2, CYP51, AKR1C12, HSD11B1, ERG28, EBP, SOAT2, AKR1C13, LDLR	797	136	20119	2.7842	0.982962	0.0465528	0.0452185
GOTERM_BP_DIRECT	GO:0016126~sterol biosynthetic process	7	0.824499	0.00141264	SQLE, ERG28, EBP, DHCR24, MSMO1, HMGCR, CYP51	797	32	20119	5.522	0.996728	0.0581899	0.056522
GOTERM_BP_DIRECT	GO:0006694~steroid biosynthetic process	10	1.17786	0.00153523	ERG28, EBP, SRD5A1, TSPO, DHCR24, MSMO1, HMGCR, CYP7B1, CYP8B1, CYP51	797	69	20119	3.65847	0.99801	0.0615158	0.0597525
KEGG_PATHWAY	mmu00100:Steroid biosynthesis	6	0.706714	0.00192091	SQLE, EBP, SOAT2, DHCR24, MSMO1, CYP51	424	20	9011	6.37571	0.439401	0.0251389	0.02113
REACTOME_PATHWAY	R-MMU-191273~Cholesterol biosynthesis	7	0.824499	0.00380975	SQLE, EBP, DHCR24, MSMO1, HMGCR, SREBF2, CYP51	477	28	8548	4.48008	0.974574	0.0797563	0.076195
GOTERM_BP_DIRECT	GO:0008203~cholesterol metabolic process	12	1.41343	0.00713326	SQLE, EBP, SOAT2, PCSK9, DHCR24, MSMO1, HNF1A, HMGCR, CYP7B1, LDLR, SREBF2, CYP51	797	118	20119	2.56713	1	0.156893	0.152396
GOTERM_BP_DIRECT	GO:0006695~cholesterol biosynthetic process	5	0.588928	0.083378	EBP, DHCR24, MSMO1, HMGCR, CYP51	797	42	20119	3.00517	1	0.741606	0.720349
GOTERM_BP_DIRECT	GO:0016125~sterol metabolic process	3	0.353357	0.116909	EBP, DHCR24, CYP51	797	15	20119	5.04868	1	0.863378	0.838631
Positive regulation of chromosome separation
Annotation Cluster 11	Enrichment Score: 2.275078982442462
Category	Term	Count	%	PValue	Genes	List Total	Pop Hits	Pop Total	Fold Enrichment	Bonferroni	Benjamini	FDR
GOTERM_BP_DIRECT	GO:1905820~positive regulation of chromosome separation	5	0.588928	0.000642225	PLSCR1, NCAPG2, NCAPG, NCAPH, SMC2	797	11	20119	11.4743	0.925768	0.0333216	0.0323665
GOTERM_BP_DIRECT	GO:0007076~mitotic chromosome condensation	5	0.588928	0.0017716	CDCA5, NUSAP1, NCAPG, NCAPH, SMC2	797	14	20119	9.0155	0.999237	0.0657766	0.0638912
GOTERM_BP_DIRECT	GO:0051984~positive regulation of chromosome segregation	5	0.588928	0.0017716	CENPE, NCAPG2, NCAPG, NCAPH, SMC2	797	14	20119	9.0155	0.999237	0.0657766	0.0638912
GOTERM_CC_DIRECT	GO:0000796~condensin complex	4	0.471143	0.00283009	NCAPG2, NCAPG, NCAPH, SMC2	821	8	21095	12.8471	0.821494	0.028644	0.0253462
GOTERM_CC_DIRECT	GO:0000794~condensed nuclear chromosome	8	0.942285	0.00471832	RAD51, CDX2, NCAPG2, NCAPG, NEK2, BRCA1, NCAPH, SMC2	821	54	21095	3.80656	0.943614	0.042817	0.0378874
GOTERM_BP_DIRECT	GO:1905821~positive regulation of chromosome condensation	3	0.353357	0.0144366	NCAPG, NCAPH, SMC2	797	5	20119	15.146	1	0.25625	0.248905
GOTERM_BP_DIRECT	GO:0030261~chromosome condensation	5	0.588928	0.0233941	TOP2A, NCAPG2, CDK1, NCAPH, SMC2	797	28	20119	4.50775	1	0.367311	0.356782
REACTOME_PATHWAY	R-MMU-2514853~Condensation of Prometaphase Chromosomes	3	0.353357	0.0693095	NCAPG, NCAPH, SMC2	477	8	8548	6.72013	1	0.59658	0.569941
Cellular metal ion homeostasis
Annotation Cluster 12	Enrichment Score: 2.0696396907015804
Category	Term	Count	%	PValue	Genes	List Total	Pop Hits	Pop Total	Fold Enrichment	Bonferroni	Benjamini	FDR
GOTERM_BP_DIRECT	GO:0006882~cellular zinc ion homeostasis	8	0.942285	0.000135542	ATP7B, SLC39A6, MT2, SLC39A8, MT1, MT4, SLC39A14, SLC39A4	797	30	20119	6.73158	0.422307	0.0124577	0.0121006
GOTERM_BP_DIRECT	GO:0071294~cellular response to zinc ion	5	0.588928	0.00586104	GPR39, TSPO, MT2, MT1, MT4	797	19	20119	6.643	1	0.140353	0.13633
GOTERM_BP_DIRECT	GO:0071276~cellular response to cadmium ion	6	0.706714	0.00691753	HMOX1, MT2, MT1, MT4, EGFR, FOXA2	797	31	20119	4.88582	1	0.154998	0.150556
GOTERM_BP_DIRECT	GO:0010273~detoxification of copper ion	3	0.353357	0.0287607	MT2, MT1, MT4	797	7	20119	10.8186	1	0.411289	0.3995
KEGG_PATHWAY	mmu04978:Mineral absorption	7	0.824499	0.0398347	ATP7B, HMOX1, MT2, MT1, SLC26A9, STEAP1, SLC39A4	424	54	9011	2.75494	0.999995	0.190321	0.159971
GOTERM_BP_DIRECT	GO:0071280~cellular response to copper ion	4	0.471143	0.0606876	ATP7B, MT2, MT1, MT4	797	23	20119	4.39016	1	0.653198	0.634475
Cell junction organization
Annotation Cluster 13	Enrichment Score: 2.0442697813800716
Category	Term	Count	%	PValue	Genes	List Total	Pop Hits	Pop Total	Fold Enrichment	Bonferroni	Benjamini	FDR
REACTOME_PATHWAY	R-MMU-446728~Cell junction organization	12	1.41343	0.00072042	VASP, COL17A1, CDH3, ITGB4, CDH1, FBLIM1, ACTN1, KRT14, NECTIN4, ACTB, NECTIN2, ACTG1	477	64	8548	3.36006	0.500073	0.0239229	0.0228547
REACTOME_PATHWAY	R-MMU-1500931~Cell-Cell communication	13	1.53121	0.0020202	VASP, COL17A1, ITGB4, FBLIM1, ACTN1, ACTB, ACTG1, TYROBP, CDH3, CDH1, KRT14, NECTIN4, NECTIN2	477	83	8548	2.8068	0.85707	0.0525799	0.0502321
KEGG_PATHWAY	mmu04520:Adherens junction	10	1.17786	0.00571088	PTPN1, CDH1, ACTN1, SNAI1, PTPN6, NECTIN4, EGFR, ACTB, NECTIN2, ACTG1	424	71	9011	2.99329	0.821631	0.0467826	0.0393222
REACTOME_PATHWAY	R-MMU-446353~Cell-extracellular matrix interactions	5	0.588928	0.0126516	VASP, FBLIM1, ACTN1, ACTB, ACTG1	477	17	8548	5.27069	0.999995	0.217563	0.207848
GOTERM_CC_DIRECT	GO:0043296~apical junction complex	5	0.588928	0.0220903	CDH1, SHROOM3, ACTB, NECTIN2, ACTG1	821	28	21095	4.58826	0.999999	0.152624	0.135052
REACTOME_PATHWAY	R-MMU-418990~Adherens junctions interactions	6	0.706714	0.0303961	CDH3, CDH1, NECTIN4, ACTB, NECTIN2, ACTG1	477	32	8548	3.36006	1	0.412006	0.393609
REACTOME_PATHWAY	R-MMU-421270~Cell-cell junction organization	6	0.706714	0.0693842	CDH3, CDH1, NECTIN4, ACTB, NECTIN2, ACTG1	477	40	8548	2.68805	1	0.59658	0.569941
Positive regulation of protein localization to the plasma membrane
Annotation Cluster 14	Enrichment Score: 1.9801628497353405
Category	Term	Count	%	PValue	Genes	List Total	Pop Hits	Pop Total	Fold Enrichment	Bonferroni	Benjamini	FDR
GOTERM_BP_DIRECT	GO:0032532~regulation of microvillus length	4	0.471143	0.00191618	VIL1, CDHR2, EZR, PLS1	797	7	20119	14.4248	0.999575	0.0692392	0.0672546
GOTERM_BP_DIRECT	GO:1902896~terminal web assembly	3	0.353357	0.00456699	VIL1, EZR, PLS1	797	3	20119	25.2434	1	0.116978	0.113625
GOTERM_BP_DIRECT	GO:1903078~positive regulation of protein localization to plasma membrane	8	0.942285	0.00699614	ACTR3, VIL1, LGALS3, AGR2, EZR, EGFR, PLS1, EPHA2	797	57	20119	3.54294	1	0.154998	0.150556
GOTERM_BP_DIRECT	GO:0001951~intestinal D-glucose absorption	3	0.353357	0.00889444	VIL1, EZR, PLS1	797	4	20119	18.9326	1	0.180883	0.175699
GOTERM_BP_DIRECT	GO:0040018~positive regulation of multicellular organism growth	4	0.471143	0.23075	VIL1, SH3PXD2B, EZR, PLS1	797	42	20119	2.40413	1	1	0.971577
Positive regulation of transcription from RNA polymerase II promoter
Annotation Cluster 15	Enrichment Score: 1.905550757422595
Category	Term	Count	%	PValue	Genes	List Total	Pop Hits	Pop Total	Fold Enrichment	Bonferroni	Benjamini	FDR
GOTERM_MF_DIRECT	GO:0043565~sequence-specific DNA binding	39	4.59364	0.000173161	FOXA1, TOP2A, CEBPB, EHF, SPI1, CEBPD, MYRF, GATA5, SCX, FOXM1, ETS2, FOXQ1, PTBP1, HHEX, MYC, HSF4, E2F1, E2F2, JUNB, SMAD1, JUND, FOXF2, CDX2, STAT3, ARID5A, NR1H4, PDX1, HNF1B, HNF1A, FOXP4, SREBF2, FOSL2, NR4A2, KLF5, ELF3, PAX9, SNAI1, ERF, FOXA2	764	496	18600	1.91427	0.164527	0.0128387	0.0125913
GOTERM_BP_DIRECT	GO:0045944~positive regulation of transcription from RNA polymerase II promoter	75	8.83392	0.000265488	FOXA1, TOP2A, ARF4, EHF, SPI1, ONECUT2, ONECUT3, SCX, BRCA1, FOXM1, LITAF, ETS2, PTBP1, HHEX, MYC, MYBL2, IER5, JUNB, IER2, TEAD3, ACTR3, ANXA2, NOG, ARID5A, CKAP2, HNF1B, HNF1A, PPRC1, SREBF2, TNFRSF1A, RUNX1, PLSCR1, ELF3, IL1B, TFEC, PAX9, PTMA, ATF3, CEBPB, CEBPD, GLIS3, GATA5, EGFR, RELB, PLAC8, SBNO2, SERTAD1, EPCAM, HSF4, E2F1, E2F2, NKX2-3, IL33, SMAD1, TGFB1, JUND, FOXF2, CDX2, IFI204, C…	797	1240	20119	1.52682	0.658647	0.0187916	0.018253
GOTERM_MF_DIRECT	GO:0003700~transcription factor activity, sequence-specific DNA binding	46	5.41814	0.000481785	FOXA1, CEBPB, EHF, SPI1, CEBPD, ONECUT2, MYRF, ONECUT3, GLIS3, GATA5, TFCP2L1, FOXM1, ETS2, RELB, FOXQ1, HHEX, MYC, ATOH8, HSF4, E2F1, E2F2, JUNB, TEAD3, SMAD1, JUND, FOXF2, CDX2, STAT3, NR1H4, PDX1, HNF1B, HNF1A, FOXP4, KLF16, SREBF2, FOSL2, RUNX1, NFKB2, NR4A2, KLF5, ELF3, PAX9, ERF, SIM2, ATF3, FOXA2	764	652	18600	1.71763	0.393599	0.0312558	0.0306536
GOTERM_MF_DIRECT	GO:0001228~transcriptional activator activity, RNA polymerase II transcription regulatory region sequence-specific binding	37	4.35807	0.00259063	FOXA1, CEBPB, EHF, SPI1, CEBPD, ONECUT2, ONECUT3, GLIS3, SCX, TFCP2L1, LITAF, RELB, HHEX, MYC, HSF4, E2F2, MYBL2, JUNB, SMAD1, JUND, FOXF2, STAT3, NR1H4, PDX1, HNF1A, FOSL2, RUNX1, NFKB2, NR4A2, PLSCR1, KLF5, ELF3, PAX9, TFEC, MYF6, ATF3, FOXA2	764	535	18600	1.68371	0.932293	0.12223	0.119875
GOTERM_CC_DIRECT	GO:0005667~transcription factor complex	23	2.70907	0.00358491	SMAD1, TLE3, SPI1, JUND, FOXF2, ONECUT3, STAT3, ARID5A, SCX, HNF1B, TFCP2L1, HNF1A, NR4A2, KLF5, CDK4, PAX9, E2F1, ANKRD1, E2F2, SIM2, JUNB, TEAD3, FOXA2	821	301	21095	1.96335	0.887358	0.0345972	0.030614
GOTERM_BP_DIRECT	GO:0000122~negative regulation of transcription from RNA polymerase II promoter	58	6.83157	0.0067367	FOXA1, BTG2, SPI1, WWC1, TFCP2L1, FOXM1, ETS2, FOXQ1, HHEX, ZFP36, CCND1, TRIM29, MYC, ANKRD1, ANKRD2, TGIF1, NOG, ARID5A, HNF1B, HNF1A, FOXP4, YWHAZ, KLF16, SREBF2, RUNX1, IL1B, TFEC, ERF, SINHCAF, EZR, ATF3, CEBPB, DNMT1, SLFN1, UHRF1, GLIS3, GATA5, AURKB, DNAJB1, HSF4, E2F1, SFN, IL33, PLK3, TGFB1, JUND, CDX2, IFI204, GADD45A, PLK1, ZFP239, PDX1, NR1H4, NR4A2, KLF5, SNAI1, SIM2, MXD3	797	1032	20119	1.41872	1	0.154998	0.150556
GOTERM_BP_DIRECT	GO:0045893~positive regulation of transcription, DNA-templated	44	5.18257	0.00740662	CEBPB, EHF, SPI1, MYRF, GATA5, SCX, BRCA1, FOXM1, ETS2, ACTB, EGFR, HHEX, SERTAD1, CDH1, MYC, ATOH8, SPP1, E2F1, PCBD1, FGF23, TGFB1, FOXF2, CDX2, CDKN2A, ATAD2, STAT3, NR1H4, PDX1, HNF1B, HNF1A, SREBF2, FOSL2, RUNX1, CCNA2, NR4A2, IL6, KLF5, PSRC1, IL1B, BCL3, SNAI1, MYF6, SIM2, FOXA2	797	738	20119	1.50503	1	0.160892	0.15628
GOTERM_MF_DIRECT	GO:0000976~transcription regulatory region sequence-specific DNA binding	21	2.4735	0.00876174	FOXA1, CEBPB, SPI1, JUND, CEBPD, STAT3, ANKRD23, ARID5A, NR1H4, GATA5, HNF1B, HNF1A, BRCA1, FOXM1, SREBF2, RUNX1, FOSL2, HHEX, E2F1, ATF3, FOXA2	764	272	18600	1.87962	0.999892	0.249857	0.245043
GOTERM_MF_DIRECT	GO:1990837~sequence-specific double-stranded DNA binding	35	4.1225	0.0123702	FOXA1, CEBPB, CEBPD, ONECUT2, ONECUT3, GATA5, TFCP2L1, ETS2, LMNB1, FOXQ1, HSF4, E2F1, E2F2, MYBL2, JUNB, NKX2-3, TGIF1, JUND, IRX5, CDX2, PDX1, KLF16, SREBF2, RUNX1, NFKB2, NR4A2, KLF5, ELF3, PAX9, TFEC, SNAI1, MYF6, ATF3, LHX9, FOXA2	764	552	18600	1.54365	0.999998	0.291825	0.286202
GOTERM_MF_DIRECT	GO:0003677~DNA binding	95	11.1896	0.0154985	FOXA1, TOP2A, EHF, SPI1, ONECUT2, ONECUT3, SCX, MCM10, BRCA1, TFCP2L1, FOXM1, MKI67, LITAF, ETS2, FOXQ1, PTBP1, HHEX, ZFP36, DMBT1, MIS18BP1, MYC, NUSAP1, ANKRD1, MYBL2, JUNB, TEAD3, TGIF1, ZBP1, LIG1, SPHK1, ARID5A, HNF1B, ZFP618, HNF1A, KIF22, BAZ1A, FOXP4, KLF16, SREBF2, KIF4, RUNX1, NEIL3, PLSCR1, ELF3, SLPI, TFEC, PAX9, ERF, MCM3, MCM4, MCM5, MCM6, ATF3, MCM2, CEBPB, DNMT1, CEBPD, MYRF, UHRF…	764	1844	18600	1.25424	1	0.328315	0.321989
GOTERM_BP_DIRECT	GO:0006355~regulation of transcription, DNA-templated	59	6.94935	0.119517	FOXA1, EHF, SPI1, ONECUT3, WWC1, CDCA7L, NAB2, FOXM1, ETS2, FOXQ1, HHEX, MYC, MYBL2, SLC39A8, JUNB, TEAD3, TGIF1, TLE3, HNF1A, BAZ1A, FOXP4, SREBF2, RUNX1, ELF3, TFEC, PAX9, ERF, ATF3, CEBPB, CEBPD, MYRF, CDCA7, GLIS3, GATA5, RELB, SBNO2, ATOH8, HSF4, E2F1, E2F2, NKX2-3, SMAD1, JUND, FOXF2, CDX2, IRX5, ATAD2, STAT3, PDX1, NR1H4, FOSL2, NFKB2, NR4A2, KLF5, SNAI1, MYF6, SIM2, LHX9, FOXA2	797	1254	20119	1.18769	1	0.881027	0.855774
GOTERM_MF_DIRECT	GO:0001227~transcriptional repressor activity, RNA polymerase II transcription regulatory region sequence-specific binding	21	2.4735	0.122604	TGIF1, CEBPB, SPI1, CDX2, IFI204, ZFP239, GLIS3, TFCP2L1, FOXP4, ETS2, KLF16, SREBF2, FOXQ1, HHEX, MYC, TFEC, SNAI1, HSF4, ERF, MXD3, ATF3	764	367	18600	1.39307	1	1	0.981678
GOTERM_MF_DIRECT	GO:0000981~RNA polymerase II transcription factor activity, sequence-specific DNA binding	55	6.47821	0.132687	FOXA1, EHF, SPI1, ONECUT2, ONECUT3, SCX, ETS2, FOXQ1, HHEX, MYC, MYBL2, JUNB, TEAD3, TGIF1, HNF1B, HNF1A, FOXP4, KLF16, SREBF2, RUNX1, ELF3, TFEC, PAX9, ERF, ATF3, CEBPB, CEBPD, MYRF, GLIS3, GATA5, RELB, ATOH8, HSF4, E2F1, E2F2, NKX2-3, SMAD1, JUND, FOXF2, CDX2, IRX5, ZFP239, STAT3, PDX1, NR1H4, FOSL2, NFKB2, NR4A2, KLF5, SNAI1, MYF6, SIM2, MXD3, LHX9, FOXA2	764	1129	18600	1.18601	1	1	0.981678
GOTERM_MF_DIRECT	GO:0000977~RNA polymerase II regulatory region sequence-specific DNA binding	23	2.70907	0.155308	CEBPB, CDX2, FOXF2, ONECUT3, GLIS3, NR1H4, SCX, TFCP2L1, FOXM1, ETS2, RUNX1, FOSL2, NR4A2, HHEX, PAX9, SNAI1, HSF4, E2F2, SIM2, JUNB, MXD3, ATF3, LHX9	764	424	18600	1.32063	1	1	0.981678
GOTERM_MF_DIRECT	GO:0000978~RNA polymerase II core promoter proximal region sequence-specific DNA binding	55	6.47821	0.20788	FOXA1, EHF, SPI1, ONECUT2, ONECUT3, SCX, TFCP2L1, LITAF, ETS2, FOXQ1, HHEX, MYC, MYBL2, JUNB, TEAD3, TGIF1, HNF1B, HNF1A, FOXP4, KLF16, SREBF2, RUNX1, ELF3, TFEC, PAX9, ATF3, CEBPB, CEBPD, GLIS3, GATA5, RELB, MUC1, ATOH8, HSF4, E2F1, E2F2, NKX2-3, SMAD1, JUND, FOXF2, CDX2, IFI204, IRX5, ZFP239, STAT3, PDX1, NR1H4, FOSL2, NFKB2, NR4A2, KLF5, SNAI1, MYF6, MXD3, FOXA2	764	1175	18600	1.13958	1	1	0.981678
GOTERM_BP_DIRECT	GO:0006357~regulation of transcription from RNA polymerase II promoter	69	8.12721	0.299824	FOXA1, EHF, SPI1, ONECUT2, ONECUT3, SCX, BRCA1, TFCP2L1, FOXM1, ETS2, ACTB, FOXQ1, HHEX, ZFP36, MYC, ANKRD1, ANKRD2, JUNB, TEAD3, TGIF1, IFNAR2, ANXA4, ARID5A, HNF1B, HNF1A, FOXP4, KLF16, SREBF2, RUNX1, ELF3, TFEC, PAX9, CKS2, ERF, ATF3, CEBPB, CEBPD, MYRF, GLIS3, GATA5, RELB, ATOH8, HSF4, E2F1, E2F2, NKX2-3, SMAD1, JUND, FOXF2, CDX2, IFI204, IRX5, FBXL19, ZFP239, STAT3, ANKRD23, PDX1, NR1H4, FOS…	797	1614	20119	1.07918	1	1	0.971577
Endoplasmic reticulum chaperone complex
Annotation Cluster 16	Enrichment Score: 1.9004936618583284
Category	Term	Count	%	PValue	Genes	List Total	Pop Hits	Pop Total	Fold Enrichment	Bonferroni	Benjamini	FDR
GOTERM_MF_DIRECT	GO:0003756~protein disulfide isomerase activity	6	0.706714	0.000469914	QSOX1, P4HB, CRELD2, PDIA6, PDIA5, PDIA4	764	17	18600	8.59255	0.386077	0.0312558	0.0306536
GOTERM_CC_DIRECT	GO:0034663~endoplasmic reticulum chaperone complex	5	0.588928	0.000873688	SDF2L1, HYOU1, P4HB, PDIA6, PDIA4	821	12	21095	10.7059	0.412239	0.0118045	0.0104454
GOTERM_CC_DIRECT	GO:0005788~endoplasmic reticulum lumen	10	1.17786	0.0406467	FKBP10, SDF2L1, P4HA3, PCSK9, HYOU1, P4HB, PDIA6, PDIA5, PDIA4, MANF	821	118	21095	2.17748	1	0.244685	0.216514
GOTERM_MF_DIRECT	GO:0015035~protein disulfide oxidoreductase activity	4	0.471143	0.0593054	P4HB, PDIA6, PDIA5, PDIA4	764	22	18600	4.42646	1	0.799467	0.784063
GOTERM_BP_DIRECT	GO:0006457~protein folding	7	0.824499	0.317715	DNAJB1, FKBP10, QSOX1, P4HB, PPIA, PDIA5, PDIA4	797	117	20119	1.51029	1	1	0.971577
Fcy receptor (FCGR) dependent phagocytosis
Annotation Cluster 17	Enrichment Score: 1.8913716157620342
Category	Term	Count	%	PValue	Genes	List Total	Pop Hits	Pop Total	Fold Enrichment	Bonferroni	Benjamini	FDR
REACTOME_PATHWAY	R-MMU-2029482~Regulation of actin dynamics for phagocytic cup formation	11	1.29564	0.000791532	FCGR1, ACTR3, FCGR4, ARPC3, ARPC1B, MYH9, NCKAP1L, FCGR2B, VAV1, ACTB, ACTG1	477	55	8548	3.58407	0.533154	0.0253439	0.0242122
REACTOME_PATHWAY	R-MMU-2029480~Fcgamma receptor (FCGR) dependent phagocytosis	13	1.53121	0.000815846	ACTR3, ARPC1B, PLD4, ACTB, VAV1, ACTG1, FGR, FCGR1, FCGR4, ARPC3, MYH9, NCKAP1L, FCGR2B	477	75	8548	3.10619	0.543955	0.0253439	0.0242122
KEGG_PATHWAY	mmu04666:Fc gamma R-mediated phagocytosis	13	1.53121	0.00129076	ACTR3, VASP, MARCKSL1, SPHK1, ARPC1B, VAV1, FCGR1, FCGR3, FCGR4, ARPC3, CFL1, FCGR2B, PLPP2	424	93	9011	2.97076	0.322109	0.0198233	0.0166621
KEGG_PATHWAY	mmu05135:Yersinia infection	15	1.76678	0.00431666	ACTR3, CCL12, ARPC1B, FN1, ACTB, VAV1, ACTG1, MAPK11, IL6, FCGR3, ARPC3, IL1B, CCL2, ITGA5, MYD88	424	135	9011	2.36137	0.728047	0.0433105	0.0364038
KEGG_PATHWAY	mmu05100:Bacterial invasion of epithelial cells	9	1.06007	0.0255478	ACTR3, CTTN, CDH1, ARPC3, ARPC1B, FN1, ITGA5, ACTB, ACTG1	424	76	9011	2.51673	0.999586	0.13491	0.113396
REACTOME_PATHWAY	R-MMU-5663213~RHO GTPases Activate WASPs and WAVEs	6	0.706714	0.0303961	ACTR3, ARPC3, ARPC1B, NCKAP1L, ACTB, ACTG1	477	32	8548	3.36006	1	0.412006	0.393609
GOTERM_CC_DIRECT	GO:0005885~Arp2/3 protein complex	3	0.353357	0.045314	ACTR3, ARPC3, ARPC1B	821	9	21095	8.56476	1	0.270107	0.239009
REACTOME_PATHWAY	R-MMU-2682334~EPH-Ephrin signaling	8	0.942285	0.0596977	ACTR3, EFNA3, ARPC3, ARPC1B, EFNA5, ACTB, ACTG1, EPHA2	477	63	8548	2.2756	1	0.581029	0.555085
GOTERM_BP_DIRECT	GO:0034314~Arp2/3 complex-mediated actin nucleation	3	0.353357	0.116909	ACTR3, ARPC3, ARPC1B	797	15	20119	5.04868	1	0.863378	0.838631
REACTOME_PATHWAY	R-MMU-3928662~EPHB-mediated forward signaling	5	0.588928	0.13804	ACTR3, ARPC3, ARPC1B, ACTB, ACTG1	477	36	8548	2.48894	1	0.938428	0.896525
IgG binding
Annotation Cluster 18	Enrichment Score: 1.8801822372379637
Category	Term	Count	%	PValue	Genes	List Total	Pop Hits	Pop Total	Fold Enrichment	Bonferroni	Benjamini	FDR
GOTERM_MF_DIRECT	GO:0019864~IgG binding	5	0.588928	0.000172312	FCGR1, FCGR3, FCER1G, FCGR4, FCGR2B	764	8	18600	15.216	0.16379	0.0128387	0.0125913
GOTERM_BP_DIRECT	GO:0042590~antigen processing and presentation of exogenous peptide antigen via MHC class I	5	0.588928	0.000642225	FCGR1, FCGR3, CLEC4A2, FCER1G, IFI30	797	11	20119	11.4743	0.925768	0.0333216	0.0323665
GOTERM_BP_DIRECT	GO:0001798~positive regulation of type IIa hypersensitivity	4	0.471143	0.00297598	FCGR1, C3, FCGR3, FCER1G	797	8	20119	12.6217	0.999994	0.0905547	0.0879592
GOTERM_MF_DIRECT	GO:0019770~IgG receptor activity	3	0.353357	0.00490441	FCGR1, FCGR3, FCGR4	764	3	18600	24.3455	0.993923	0.181813	0.17831
GOTERM_BP_DIRECT	GO:0050766~positive regulation of phagocytosis	9	1.06007	0.00526752	FCGR1, C3, FCGR3, FCER1G, IL1B, MYH9, CYBA, FCGR2B, SIRPB1C	797	68	20119	3.34104	1	0.129986	0.12626
GOTERM_BP_DIRECT	GO:0001805~positive regulation of type III hypersensitivity	3	0.353357	0.00889444	FCGR1, FCGR3, FCER1G	797	4	20119	18.9326	1	0.180883	0.175699
REACTOME_PATHWAY	R-MMU-2029481~FCGR activation	4	0.471143	0.0323061	FCGR1, FGR, FCGR4, FCGR2B	477	13	8548	5.51395	1	0.420416	0.401643
GOTERM_BP_DIRECT	GO:0050776~regulation of immune response	6	0.706714	0.0468958	FCGR1, FCGR3, FCER1G, FCGR4, FCGR2B, CD276	797	50	20119	3.02921	1	0.548518	0.532795
REACTOME_PATHWAY	R-MMU-2029485~Role of phospholipids in phagocytosis	4	0.471143	0.108516	FCGR1, FCGR4, PLD4, FCGR2B	477	21	8548	3.4134	1	0.789892	0.754622
GOTERM_MF_DIRECT	GO:0004888~transmembrane signaling receptor activity	13	1.53121	0.215461	CHRNA1, FCGR1, FCGR3, FCER1G, FCGR4, NFAM1, FCRLS, MRC1, CD300LD, CELSR1, FCGR2B, EGFR	764	225	18600	1.40663	1	1	0.981678
GOTERM_BP_DIRECT	GO:0006911~phagocytosis, engulfment	8	0.942285	0.775838	FCGR1, MSR1, FCGR3, ITGAM, FCER1G, MYH9, FCGR2B, AIF1	797	221	20119	0.913789	1	1	0.971577
Zinc ion homeostasis
Annotation Cluster 19	Enrichment Score: 1.85973583877179
Category	Term	Count	%	PValue	Genes	List Total	Pop Hits	Pop Total	Fold Enrichment	Bonferroni	Benjamini	FDR
GOTERM_BP_DIRECT	GO:0006882~cellular zinc ion homeostasis	8	0.942285	0.000135542	ATP7B, SLC39A6, MT2, SLC39A8, MT1, MT4, SLC39A14, SLC39A4	797	30	20119	6.73158	0.422307	0.0124577	0.0121006
GOTERM_BP_DIRECT	GO:0071578~zinc II ion transmembrane import	4	0.471143	0.00297598	SLC39A6, SLC39A8, SLC39A14, SLC39A4	797	8	20119	12.6217	0.999994	0.0905547	0.0879592
GOTERM_BP_DIRECT	GO:0030001~metal ion transport	6	0.706714	0.00374334	SLC41A2, SLC39A6, SLC39A11, SLC39A8, SLC39A14, SLC39A4	797	27	20119	5.60965	1	0.103382	0.100419
GOTERM_MF_DIRECT	GO:0046873~metal ion transmembrane transporter activity	5	0.588928	0.00665358	SLC39A6, SLC39A11, SLC39A8, SLC39A14, SLC39A4	764	19	18600	6.40672	0.999022	0.222788	0.218495
REACTOME_PATHWAY	R-MMU-442380~Zinc influx into cells by the SLC39 gene family	4	0.471143	0.00778543	SLC39A6, SLC39A8, SLC39A14, SLC39A4	477	8	8548	8.96017	0.999457	0.14146	0.135143
GOTERM_MF_DIRECT	GO:0005385~zinc ion transmembrane transporter activity	5	0.588928	0.0133533	SLC39A6, SLC39A11, SLC39A8, SLC39A14, SLC39A4	764	23	18600	5.29251	0.999999	0.294909	0.289226
REACTOME_PATHWAY	R-MMU-435354~Zinc transporters	4	0.471143	0.0202444	SLC39A6, SLC39A8, SLC39A14, SLC39A4	477	11	8548	6.51649	1	0.314441	0.3004
REACTOME_PATHWAY	R-MMU-425410~Metal ion SLC transporters	5	0.588928	0.0225749	SLC41A2, SLC39A6, SLC39A8, SLC39A14, SLC39A4	477	20	8548	4.48008	1	0.342786	0.32748
REACTOME_PATHWAY	R-MMU-425366~Transport of bile salts and organic acids, metal ions and amine compounds	9	1.06007	0.0397973	SLC13A3, SLC44A4, SLC22A18, SLC41A2, SLC39A6, SLC39A8, EMB, SLC39A14, SLC39A4	477	70	8548	2.30404	1	0.485125	0.463463
GOTERM_BP_DIRECT	GO:0071577~zinc II ion transmembrane transport	4	0.471143	0.0425972	SLC39A6, SLC39A11, SLC39A8, SLC39A14	797	20	20119	5.04868	1	0.537043	0.52165
GOTERM_BP_DIRECT	GO:0006829~zinc II ion transport	4	0.471143	0.0744208	SLC39A6, SLC39A11, SLC39A8, SLC39A14	797	25	20119	4.03895	1	0.726128	0.705315
KEGG_PATHWAY	mmu05012:Parkinson disease	11	1.29564	0.80061	TUBA1C, TUBB6, TUBA1B, TUBB5, TUBB3, CASP3, SLC39A6, SLC39A11, SLC39A8, SLC39A14, SLC39A4	424	264	9011	0.885515	1	1	0.843333
Response to IFNa
Annotation Cluster 20	Enrichment Score: 1.8229401057043861
Category	Term	Count	%	PValue	Genes	List Total	Pop Hits	Pop Total	Fold Enrichment	Bonferroni	Benjamini	FDR
GOTERM_BP_DIRECT	GO:0035455~response to interferon-alpha	5	0.588928	0.00130606	IFNAR2, IFITM3, PLSCR1, IFITM1, IFITM2	797	13	20119	9.709	0.99496	0.0556383	0.0540436
GOTERM_BP_DIRECT	GO:0035456~response to interferon-beta	5	0.588928	0.0017716	IFNAR2, IFITM3, PLSCR1, IFITM1, IFITM2	797	14	20119	9.0155	0.999237	0.0657766	0.0638912
GOTERM_BP_DIRECT	GO:0060337~type I interferon signaling pathway	5	0.588928	0.0263116	IFNAR2, IFITM3, IFITM1, IFITM2, MYD88	797	29	20119	4.35231	1	0.398814	0.387382
GOTERM_BP_DIRECT	GO:0045071~negative regulation of viral genome replication	7	0.824499	0.0286759	IFITM3, FAM111A, PLSCR1, IFITM1, IFITM2, SLPI, IFI204	797	59	20119	2.99498	1	0.411289	0.3995
GOTERM_BP_DIRECT	GO:0034341~response to interferon-gamma	5	0.588928	0.0440565	IFITM3, IFITM1, IFITM2, GCH1, CXCL16	797	34	20119	3.71227	1	0.543588	0.528007
GOTERM_BP_DIRECT	GO:0046597~negative regulation of viral entry into host cell	4	0.471143	0.150091	IFITM3, IFITM1, IFITM2, TRIM59	797	34	20119	2.96981	1	0.946133	0.919014
DNA replication
Annotation Cluster 21	Enrichment Score: 1.8068899589647907
Category	Term	Count	%	PValue	Genes	List Total	Pop Hits	Pop Total	Fold Enrichment	Bonferroni	Benjamini	FDR
GOTERM_BP_DIRECT	GO:0030174~regulation of DNA-dependent DNA replication initiation	7	0.824499	5.08845e-06	CDT1, MCM3, MCM4, MCM5, MCM6, MCM2, TICRR	797	13	20119	13.5926	0.0203874	0.000792037	0.000769335
GOTERM_CC_DIRECT	GO:0071162~CMG complex	5	0.588928	0.000600885	MCM3, MCM4, MCM5, MCM6, MCM2	821	11	21095	11.6792	0.306114	0.00869853	0.00769705
GOTERM_CC_DIRECT	GO:0042555~MCM complex	5	0.588928	0.000600885	MCM3, MCM4, MCM5, MCM6, MCM2	821	11	21095	11.6792	0.306114	0.00869853	0.00769705
GOTERM_BP_DIRECT	GO:0000727~double-strand break repair via break-induced replication	5	0.588928	0.000933279	MCM3, MCM4, MCM5, MCM6, MCM2	797	12	20119	10.5181	0.97717	0.0439184	0.0426595
GOTERM_BP_DIRECT	GO:0006260~DNA replication	14	1.649	0.00101227	CDT1, RRM2, LIG1, MCM10, TICRR, FAM111A, CHAF1B, DBF4, PCLAF, MCM3, MCM4, MCM5, MCM6, MCM2	797	121	20119	2.92073	0.983423	0.0465528	0.0452185
REACTOME_PATHWAY	R-MMU-68962~Activation of the pre-replicative complex	8	0.942285	0.00105455	CDT1, DBF4, MCM3, MCM4, MCM5, MCM10, MCM6, MCM2	477	30	8548	4.77876	0.637602	0.0298686	0.0285349
GOTERM_BP_DIRECT	GO:0006268~DNA unwinding involved in DNA replication	6	0.706714	0.00143785	RAD51, MCM3, MCM4, MCM5, MCM6, MCM2	797	22	20119	6.88457	0.997046	0.0581899	0.056522
GOTERM_MF_DIRECT	GO:0003697~single-stranded DNA binding	13	1.53121	0.0021532	MCM10, SMC2, RAD51AP1, PTBP1, FAM111A, NEIL3, RAD51, MCM3, MCM4, MCM5, MCM6, SSBP4, MCM2	764	112	18600	2.82582	0.893268	0.111751	0.109598
REACTOME_PATHWAY	R-MMU-176187~Activation of ATR in response to replication stress	8	0.942285	0.00229742	DBF4, MCM3, MCM4, MCM5, MCM10, MCM6, CLSPN, MCM2	477	34	8548	4.21655	0.890591	0.0573273	0.0547675
GOTERM_BP_DIRECT	GO:0006270~DNA replication initiation	6	0.706714	0.00262971	MCM3, MCM4, MCM5, MCM10, MCM6, MCM2	797	25	20119	6.05842	0.999977	0.0839522	0.0815459
GOTERM_MF_DIRECT	GO:0017116~single-stranded DNA-dependent ATP-dependent DNA helicase activity	5	0.588928	0.00962842	RAD51, MCM3, MCM4, MCM5, MCM2	764	21	18600	5.79656	0.999956	0.249857	0.245043
GOTERM_BP_DIRECT	GO:1902975~mitotic DNA replication initiation	3	0.353357	0.0144366	MCM3, MCM4, MCM2	797	5	20119	15.146	1	0.25625	0.248905
KEGG_PATHWAY	mmu03030:DNA replication	6	0.706714	0.0226053	LIG1, MCM3, MCM4, MCM5, MCM6, MCM2	424	35	9011	3.64326	0.998974	0.126004	0.10591
GOTERM_BP_DIRECT	GO:0032508~DNA duplex unwinding	5	0.588928	0.048243	MCM3, MCM4, MCM5, MCM6, MCM2	797	35	20119	3.6062	1	0.548845	0.533114
REACTOME_PATHWAY	R-MMU-453279~Mitotic G1 phase and G1/S transition	13	1.53121	0.0501128	CDT1, MCM10, CCNA2, DBF4, CCND1, CDK4, E2F1, MCM3, MCM4, E2F2, MCM5, MCM6, MCM2	477	127	8548	1.83437	1	0.567748	0.542397
REACTOME_PATHWAY	R-MMU-69481~G2/M Checkpoints	15	1.76678	0.0594095	MCM10, BRCA1, YWHAZ, CCNB2, CCNB1, DBF4, CDK1, MCM3, MCM4, MCM5, SFN, MCM6, CLSPN, GTSE1, MCM2	477	159	8548	1.6906	1	0.581029	0.555085
REACTOME_PATHWAY	R-MMU-69206~G1/S Transition	11	1.29564	0.0634816	CCNA2, CDT1, DBF4, CCND1, CDK4, MCM3, MCM4, MCM5, MCM10, MCM6, MCM2	477	104	8548	1.89542	1	0.585218	0.559087
REACTOME_PATHWAY	R-MMU-69242~S Phase	13	1.53121	0.105197	CDT1, LIG1, UBE2C, CDCA5, ESCO2, CCNA2, CCND1, CDK4, MCM3, MCM4, MCM5, MCM6, MCM2	477	144	8548	1.61781	1	0.789892	0.754622
GOTERM_MF_DIRECT	GO:0003688~DNA replication origin binding	3	0.353357	0.124129	MCM5, MCM10, MCM2	764	15	18600	4.86911	1	1	0.981678
REACTOME_PATHWAY	R-MMU-69306~DNA Replication	11	1.29564	0.146964	CCNA2, CDT1, DBF4, LIG1, UBE2C, MCM3, MCM4, MCM5, MCM10, MCM6, MCM2	477	123	8548	1.60263	1	0.959137	0.91631
REACTOME_PATHWAY	R-MMU-69002~DNA Replication Pre-Initiation	9	1.06007	0.17179	CDT1, DBF4, UBE2C, MCM3, MCM4, MCM5, MCM10, MCM6, MCM2	477	97	8548	1.66271	1	1	0.956341
GOTERM_MF_DIRECT	GO:0003678~DNA helicase activity	5	0.588928	0.18008	MCM3, MCM4, MCM5, MCM6, MCM2	764	54	18600	2.25422	1	1	0.981678
REACTOME_PATHWAY	R-MMU-68949~Orc1 removal from chromatin	7	0.824499	0.193493	CCNA2, CDT1, MCM3, MCM4, MCM5, MCM6, MCM2	477	70	8548	1.79203	1	1	0.956341
REACTOME_PATHWAY	R-MMU-69052~Switching of origins to a post-replicative state	8	0.942285	0.242877	CCNA2, CDT1, UBE2C, MCM3, MCM4, MCM5, MCM6, MCM2	477	91	8548	1.57541	1	1	0.956341
REACTOME_PATHWAY	R-MMU-68867~Assembly of the pre-replicative complex	7	0.824499	0.305783	CDT1, UBE2C, MCM3, MCM4, MCM5, MCM6, MCM2	477	82	8548	1.52978	1	1	0.956341
REACTOME_PATHWAY	R-MMU-69239~Synthesis of DNA	9	1.06007	0.318388	CCNA2, CDT1, LIG1, UBE2C, MCM3, MCM4, MCM5, MCM6, MCM2	477	116	8548	1.39037	1	1	0.956341
GOTERM_MF_DIRECT	GO:0004386~helicase activity	6	0.706714	0.614319	MOV10, MCM3, MCM4, MCM5, MCM6, MCM2	764	129	18600	1.13235	1	1	0.981678
Annotation Cluster 22	Enrichment Score: 1.7778941659632848
Category	Term	Count	%	PValue	Genes	List Total	Pop Hits	Pop Total	Fold Enrichment	Bonferroni	Benjamini	FDR
KEGG_PATHWAY	mmu01250:Biosynthesis of nucleotide sugars	7	0.824499	0.00794823	UGDH, GALE, GMDS, HKDC1, NANS, PGM1, GALK1	424	38	9011	3.91491	0.909461	0.0569623	0.0478786
KEGG_PATHWAY	mmu00520:Amino sugar and nucleotide sugar metabolism	8	0.942285	0.00925959	UGDH, GALE, GMDS, HKDC1, NPL, NANS, PGM1, GALK1	424	51	9011	3.3337	0.939197	0.0593008	0.0498442
REACTOME_PATHWAY	R-MMU-70370~Galactose catabolism	3	0.353357	0.0172237	GALE, PGM1, GALK1	477	4	8548	13.4403	1	0.277995	0.265582
KEGG_PATHWAY	mmu00052:Galactose metabolism	5	0.588928	0.0610148	GALE, HKDC1, AKR1B8, PGM1, GALK1	424	32	9011	3.32068	1	0.258668	0.217419
Annotation Cluster 23	Enrichment Score: 1.6287919349958047
Category	Term	Count	%	PValue	Genes	List Total	Pop Hits	Pop Total	Fold Enrichment	Bonferroni	Benjamini	FDR
KEGG_PATHWAY	mmu04610:Complement and coagulation cascades	15	1.76678	0.000113351	C1QB, C1QA, SERPINB2, ITGAM, F10, C5AR1, CFI, CLU, F5, C3, C4B, PROCR, F7, CFB, C1QC	424	94	9011	3.39133	0.0335451	0.00243705	0.00204842
REACTOME_PATHWAY	R-MMU-977606~Regulation of Complement cascade	9	1.06007	0.000661025	C1QB, C3, C4B, C1QA, C5AR1, CFI, CFP, CLU, C1QC	477	36	8548	4.48008	0.470656	0.0227345	0.0217194
REACTOME_PATHWAY	R-MMU-166658~Complement cascade	9	1.06007	0.00349591	C1QB, C3, C4B, C1QA, C5AR1, CFI, CFP, CLU, C1QC	477	46	8548	3.50615	0.965574	0.0748124	0.0714718
REACTOME_PATHWAY	R-MMU-166663~Initial triggering of complement	6	0.706714	0.00404628	C1QB, C3, C4B, C1QA, CFP, C1QC	477	20	8548	5.3761	0.979767	0.0829057	0.0792038
GOTERM_BP_DIRECT	GO:0006956~complement activation	5	0.588928	0.00850083	C3, C4B, CFI, CFP, CFB	797	21	20119	6.01034	1	0.177334	0.172251
GOTERM_BP_DIRECT	GO:1903028~positive regulation of opsonization	4	0.471143	0.0131093	C3, C4B, CFP, CFB	797	13	20119	7.7672	1	0.246576	0.239509
GOTERM_CC_DIRECT	GO:0005581~collagen trimer	9	1.06007	0.0133334	C1QB, COL17A1, MSR1, C1QA, COL18A1, LOX, EMILIN1, C1QC, CTHRC1	821	81	21095	2.85492	0.999714	0.101334	0.0896674
GOTERM_BP_DIRECT	GO:0050778~positive regulation of immune response	5	0.588928	0.0263116	C3, C4B, FCER1G, CFP, CFB	797	29	20119	4.35231	1	0.398814	0.387382
REACTOME_PATHWAY	R-MMU-174577~Activation of C3 and C5	3	0.353357	0.0276547	C3, C4B, CFP	477	5	8548	10.7522	1	0.385964	0.36873
GOTERM_CC_DIRECT	GO:0005602~complement component C1 complex	3	0.353357	0.0278279	C1QB, C1QA, C1QC	821	7	21095	11.0118	1	0.181928	0.160983
GOTERM_BP_DIRECT	GO:0098883~synapse disassembly	3	0.353357	0.0287607	C1QB, C1QA, C1QC	797	7	20119	10.8186	1	0.411289	0.3995
REACTOME_PATHWAY	R-MMU-173623~Classical antibody-mediated complement activation	3	0.353357	0.0539285	C1QB, C1QA, C1QC	477	7	8548	7.68014	1	0.568563	0.543176
GOTERM_BP_DIRECT	GO:0006957~complement activation, alternative pathway	3	0.353357	0.103943	C3, CFP, CFB	797	14	20119	5.4093	1	0.858488	0.833881
REACTOME_PATHWAY	R-MMU-166786~Creation of C4 and C2 activators	3	0.353357	0.181394	C1QB, C1QA, C1QC	477	14	8548	3.84007	1	1	0.956341
KEGG_PATHWAY	mmu05322:Systemic lupus erythematosus	10	1.17786	0.265803	FCGR1, C1QB, C3, C4B, C1QA, FCGR3, FCGR4, H2-DMB1, ACTN1, C1QC	424	149	9011	1.42633	1	0.734007	0.616956
GOTERM_CC_DIRECT	GO:0098794~postsynapse	9	1.06007	0.875626	ACTR3, C1QB, DNAJB1, C1QA, CTTN, CDH1, PPP1R1B, KCNC4, C1QC	821	288	21095	0.802946	1	1	0.886326
GOTERM_BP_DIRECT	GO:0006958~complement activation, classical pathway	6	0.706714	0.941846	C1QB, C3, C4B, C1QA, CFI, C1QC	797	222	20119	0.682254	1	1	0.971577
Annotation Cluster 24	Enrichment Score: 1.6059561318411355
Category	Term	Count	%	PValue	Genes	List Total	Pop Hits	Pop Total	Fold Enrichment	Bonferroni	Benjamini	FDR
GOTERM_MF_DIRECT	GO:0008233~peptidase activity	34	4.00471	0.00862599	MYRF, CTSZ, CFI, HPN, PCSK9, TMPRSS2, CTSS, ADAMTS4, ADAMTS15, CTSL, ADAMTS1, CASP3, CASP4, CLCA1, CPXM1, PRSS8, CTSC, TGM2, ST14, F10, MMP3, VASH2, ASPRV1, SPCS3, FAM111A, F7, MMP14, ESPL1, SLPI, MMP19, ADAM8, PGPEP1L, CFB, LGMN	764	518	18600	1.59797	0.999876	0.249857	0.245043
GOTERM_BP_DIRECT	GO:0006508~proteolysis	36	4.24028	0.0131605	MYRF, CTSZ, CFI, HPN, PCSK9, TMPRSS2, CTSS, ADAMTS4, C3, ADAMTS15, CTSL, ADAMTS1, CASP3, CASP4, CLCA1, PRSS8, ADAMTS9, CTSC, TGM2, ST14, F10, MMP3, VASH2, ASPRV1, SDCBP2, F5, SPCS3, FAM111A, F7, MMP14, ESPL1, MMP19, ADAM8, PGPEP1L, CFB, LGMN	797	596	20119	1.52477	1	0.246576	0.239509
GOTERM_MF_DIRECT	GO:0016787~hydrolase activity	76	8.95171	0.133983	PGLYRP2, ANKLE1, GDA, CTSZ, PCSK9, ACTB, ACTG2, CTSS, ACTG1, ADAMTS4, SMPD3, TUBA1C, TUBA1B, IL18RAP, CTSL, ADAMTS1, CASP3, CASP4, CPXM1, PRSS8, CTSC, TGM2, IL1R1, MMP3, VASH2, MOGS, AMPD2, AMPD3, GCHFR, DCTD, F7, NEIL3, PLSCR1, MMP14, ESPL1, MTHFD2, MCM3, MCM4, MMP19, MCM5, ADAM8, CHIL3, MCM6, PLPP2, CFB, MCM2, MYRF, CFI, HPN, PLD4, TMPRSS2, AOAH, SLFN9, ADAMTS15, FIGNL1, CLCA1, ARSI, PTPN1, ST1…	764	1612	18600	1.14781	1	1	0.981678
Annotation Cluster 25	Enrichment Score: 1.6025280217226876
Category	Term	Count	%	PValue	Genes	List Total	Pop Hits	Pop Total	Fold Enrichment	Bonferroni	Benjamini	FDR
GOTERM_MF_DIRECT	GO:0019239~deaminase activity	4	0.471143	0.00329816	GDA, AMPD2, AMPD3, ADA	764	8	18600	12.1728	0.967586	0.142645	0.139897
GOTERM_BP_DIRECT	GO:0032264~IMP salvage	4	0.471143	0.00433332	AMPD2, AMPD3, ADA, APRT	797	9	20119	11.2193	1	0.113142	0.109899
KEGG_PATHWAY	mmu01232:Nucleotide metabolism	11	1.29564	0.00575068	DCTD, UCK2, RRM2, GDA, AMPD2, CTPS, AMPD3, UPP1, TYMS, ADA, APRT	424	84	9011	2.78305	0.823768	0.0467826	0.0393222
REACTOME_PATHWAY	R-MMU-8956321~Nucleotide salvage	6	0.706714	0.00765058	UCK2, AMPD2, AMPD3, UPP1, ADA, APRT	477	23	8548	4.67487	0.999381	0.14146	0.135143
GOTERM_BP_DIRECT	GO:0032263~GMP salvage	4	0.471143	0.00802244	AMPD2, AMPD3, ADA, APRT	797	11	20119	9.17942	1	0.169983	0.165111
REACTOME_PATHWAY	R-MMU-15869~Metabolism of nucleotides	12	1.41343	0.01497	DCTD, UCK2, RRM2, GDA, GSR, AMPD2, CTPS, AMPD3, UPP1, TYMS, ADA, APRT	477	94	8548	2.2877	1	0.252913	0.24162
GOTERM_BP_DIRECT	GO:0009168~purine ribonucleoside monophosphate biosynthetic process	3	0.353357	0.0210909	AMPD2, AMPD3, ADA	797	6	20119	12.6217	1	0.340059	0.330311
REACTOME_PATHWAY	R-MMU-74217~Purine salvage	4	0.471143	0.0394597	AMPD2, AMPD3, ADA, APRT	477	14	8548	5.1201	1	0.485125	0.463463
REACTOME_PATHWAY	R-MMU-499943~Interconversion of nucleotide di- and triphosphates	5	0.588928	0.0603353	DCTD, RRM2, GSR, CTPS, TYMS	477	27	8548	3.31858	1	0.581029	0.555085
KEGG_PATHWAY	mmu00240:Pyrimidine metabolism	6	0.706714	0.121246	DCTD, UCK2, RRM2, CTPS, UPP1, TYMS	424	56	9011	2.27704	1	0.410058	0.344667
GOTERM_BP_DIRECT	GO:0009117~nucleotide metabolic process	3	0.353357	0.289799	AMPD2, AMPD3, ADA	797	27	20119	2.80482	1	1	0.971577
KEGG_PATHWAY	mmu00230:Purine metabolism	8	0.942285	0.441615	RRM2, GDA, PDE4B, AMPD2, AMPD3, PGM1, ADA, APRT	424	134	9011	1.2688	1	1	0.843333
Annotation Cluster 26	Enrichment Score: 1.5690638042623422
Category	Term	Count	%	PValue	Genes	List Total	Pop Hits	Pop Total	Fold Enrichment	Bonferroni	Benjamini	FDR
GOTERM_MF_DIRECT	GO:0004867~serine-type endopeptidase inhibitor activity	13	1.53121	0.0102033	SERPINB2, ANXA2, SERPINA3M, SERPINA3N, SPINT2, SERPINA3H, WFDC2, SERPINB5, SERPINB1A, SLPI, SPINT1, SERPINB6B, WFDC17	764	136	18600	2.32715	0.999976	0.258318	0.253341
GOTERM_MF_DIRECT	GO:0030414~peptidase inhibitor activity	12	1.41343	0.0146097	CSTB, SERPINB1A, SERPINB2, SLPI, SPINT1, C5AR1, BIRC5, SERPINA3M, TIMP1, SERPINA3N, SPINT2, WFDC2	764	126	18600	2.31862	1	0.315934	0.309847
GOTERM_BP_DIRECT	GO:0010466~negative regulation of peptidase activity	11	1.29564	0.030781	CSTB, SERPINB1A, SERPINB2, SLPI, SPINT1, BIRC5, SERPINA3M, TIMP1, SERPINA3N, SPINT2, WFDC2	797	128	20119	2.16936	1	0.435562	0.423077
GOTERM_BP_DIRECT	GO:0010951~negative regulation of endopeptidase activity	7	0.824499	0.115367	SERPINB1A, SERPINB2, SERPINB6B, SERPINA3M, TIMP1, SERPINA3N, SERPINB5	797	84	20119	2.10362	1	0.863378	0.838631
Annotation Cluster 27	Enrichment Score: 1.5165831693549874
Category	Term	Count	%	PValue	Genes	List Total	Pop Hits	Pop Total	Fold Enrichment	Bonferroni	Benjamini	FDR
GOTERM_BP_DIRECT	GO:0031663~lipopolysaccharide-mediated signaling pathway	8	0.942285	0.00137295	CCL12, SPI1, TGFB1, IL1B, CCL2, LBP, CD14, MYD88	797	43	20119	4.69645	0.996157	0.0572817	0.0556399
GOTERM_BP_DIRECT	GO:0032757~positive regulation of interleukin-8 production	8	0.942285	0.0119554	PTGER4, IL6, IL1B, STAT3, CHIL1, LBP, CD14, MYD88	797	63	20119	3.20551	1	0.230398	0.223794
KEGG_PATHWAY	mmu04620:Toll-like receptor signaling pathway	8	0.942285	0.189238	IFNAR2, MAPK11, IL6, IL1B, SPP1, LBP, CD14, MYD88	424	100	9011	1.70019	1	0.581231	0.488543
KEGG_PATHWAY	mmu05143:African trypanosomiasis	4	0.471143	0.276338	IL6, IL1B, MYD88, ICAM1	424	39	9011	2.17973	1	0.742658	0.624227
Annotation Cluster 28	Enrichment Score: 1.4636618257920186
Category	Term	Count	%	PValue	Genes	List Total	Pop Hits	Pop Total	Fold Enrichment	Bonferroni	Benjamini	FDR
GOTERM_BP_DIRECT	GO:0034381~plasma lipoprotein particle clearance	3	0.353357	0.00889444	MSR1, SCARB1, LDLR	797	4	20119	18.9326	1	0.180883	0.175699
GOTERM_MF_DIRECT	GO:0030169~low-density lipoprotein particle binding	5	0.588928	0.00962842	MSR1, SCARB1, PCSK9, LSR, LDLR	764	21	18600	5.79656	0.999956	0.249857	0.245043
GOTERM_MF_DIRECT	GO:0001540~beta-amyloid binding	7	0.824499	0.070821	MSR1, SCARB1, FCGR2B, PIRB, LDLR, CLU, LRP8	764	71	18600	2.40027	1	0.866934	0.850231
GOTERM_BP_DIRECT	GO:0030301~cholesterol transport	3	0.353357	0.230419	MSR1, SCARB1, LDLR	797	23	20119	3.29262	1	1	0.971577
Annotation Cluster 29	Enrichment Score: 1.4114171517420921
Category	Term	Count	%	PValue	Genes	List Total	Pop Hits	Pop Total	Fold Enrichment	Bonferroni	Benjamini	FDR
GOTERM_BP_DIRECT	GO:0051016~barbed-end actin filament capping	5	0.588928	0.0100704	EPS8, VIL1, TWF1, CAPG, VILL	797	22	20119	5.73714	1	0.203774	0.197933
GOTERM_BP_DIRECT	GO:0051014~actin filament severing	4	0.471143	0.0131093	VIL1, CFL1, CAPG, VILL	797	13	20119	7.7672	1	0.246576	0.239509
GOTERM_BP_DIRECT	GO:0008154~actin polymerization or depolymerization	4	0.471143	0.0372727	VASP, VIL1, CAPG, VILL	797	19	20119	5.3144	1	0.498938	0.484637
GOTERM_MF_DIRECT	GO:0005546~phosphatidylinositol-4,5-bisphosphate binding	8	0.942285	0.103565	VIL1, GSDMA, ANXA2, TWF1, ANXA8, CAPG, VILL, SDCBP2	764	97	18600	2.00788	1	1	0.981678
GOTERM_BP_DIRECT	GO:0051693~actin filament capping	3	0.353357	0.172063	VIL1, CAPG, VILL	797	19	20119	3.9858	1	1	0.971577
Annotation Cluster 30	Enrichment Score: 1.3873555896596426
Category	Term	Count	%	PValue	Genes	List Total	Pop Hits	Pop Total	Fold Enrichment	Bonferroni	Benjamini	FDR
GOTERM_BP_DIRECT	GO:0097398~cellular response to interleukin-17	5	0.588928	0.0017716	SOCS3, IL6, IL1B, STAT3, CXCL1	797	14	20119	9.0155	0.999237	0.0657766	0.0638912
REACTOME_PATHWAY	R-MMU-6783589~Interleukin-6 family signaling	5	0.588928	0.031232	SOCS3, IL6, CLCF1, STAT3, OSMR	477	22	8548	4.0728	1	0.412006	0.393609
REACTOME_PATHWAY	R-MMU-1059683~Interleukin-6 signaling	3	0.353357	0.0859122	SOCS3, IL6, STAT3	477	9	8548	5.97345	1	0.695239	0.664195
KEGG_PATHWAY	mmu04931:Insulin resistance	6	0.706714	0.593688	SOCS3, PTPN1, IL6, STAT3, SLC2A1, TNFRSF1A	424	110	9011	1.15922	1	1	0.843333
Annotation Cluster 31	Enrichment Score: 1.3716438108457474
Category	Term	Count	%	PValue	Genes	List Total	Pop Hits	Pop Total	Fold Enrichment	Bonferroni	Benjamini	FDR
GOTERM_BP_DIRECT	GO:0044772~mitotic cell cycle phase transition	7	0.824499	0.000274737	CCNA2, CCNB2, CCNB1, CCND1, CCNF, CKS2, CDK1	797	24	20119	7.36266	0.671194	0.0188451	0.0183049
GOTERM_BP_DIRECT	GO:0000079~regulation of cyclin-dependent protein serine/threonine kinase activity	8	0.942285	0.000538756	CCNA2, CCNB2, CCNB1, CCND1, CDKN2A, CCNF, SFN, ACTB	797	37	20119	5.45804	0.887125	0.0313014	0.0304042
GOTERM_BP_DIRECT	GO:0010971~positive regulation of G2/M transition of mitotic cell cycle	7	0.824499	0.000819098	CCNB1, CCND1, CDK4, RCC2, CDK1, HSPA2, LMNB1	797	29	20119	6.09324	0.963741	0.0399384	0.0387937
GOTERM_CC_DIRECT	GO:0000307~cyclin-dependent protein kinase holoenzyme complex	8	0.942285	0.000925827	CCNA2, CCNB2, CCNB1, CCND1, CDK4, CCNF, CKS2, CDK1	821	41	21095	5.01352	0.430595	0.0119767	0.0105978
REACTOME_PATHWAY	R-MMU-2980767~Activation of NIMA Kinases NEK9, NEK6, NEK7	4	0.471143	0.0015771	CCNB2, CCNB1, PLK1, CDK1	477	5	8548	14.3363	0.780932	0.0421876	0.0403038
REACTOME_PATHWAY	R-MMU-176408~Regulation of APC/C activators between G1/S and early anaphase	8	0.942285	0.00273678	CDC20, CCNA2, CCNB1, UBE2C, PLK1, CDK1, BUB1B, MAD2L1	477	35	8548	4.09608	0.928381	0.0642809	0.0614107
REACTOME_PATHWAY	R-MMU-176417~Phosphorylation of Emi1	4	0.471143	0.003024	CDC20, CCNB1, PLK1, CDK1	477	6	8548	11.9469	0.945714	0.0677235	0.0646995
GOTERM_MF_DIRECT	GO:0016538~cyclin-dependent protein serine/threonine kinase regulator activity	6	0.706714	0.00696377	CCNA2, CCNB2, CCNB1, CCND1, CCNF, CKS2	764	30	18600	4.86911	0.999292	0.225887	0.221535
GOTERM_CC_DIRECT	GO:0033597~mitotic checkpoint complex	3	0.353357	0.00859403	CDC20, BUB1B, MAD2L1	821	4	21095	19.2707	0.994741	0.0715776	0.0633368
GOTERM_BP_DIRECT	GO:0051444~negative regulation of ubiquitin-protein transferase activity	4	0.471143	0.0162014	CDC20, CDKN2A, BUB1B, MAD2L1	797	14	20119	7.2124	1	0.27966	0.271644
REACTOME_PATHWAY	R-MMU-69478~G2/M DNA replication checkpoint	3	0.353357	0.0276547	CCNB2, CCNB1, CDK1	477	5	8548	10.7522	1	0.385964	0.36873
REACTOME_PATHWAY	R-MMU-69273~Cyclin A/B1/B2 associated events during G2/M transition	5	0.588928	0.031232	CCNA2, CCNB2, CCNB1, PLK1, CDK1	477	22	8548	4.0728	1	0.412006	0.393609
REACTOME_PATHWAY	R-MMU-174143~APC/C-mediated degradation of cell cycle proteins	10	1.17786	0.0521885	CDC20, CCNA2, CCNB1, UBE2C, PLK1, CDK1, BUB1B, NEK2, AURKB, MAD2L1	477	87	8548	2.05981	1	0.568563	0.543176
REACTOME_PATHWAY	R-MMU-453276~Regulation of mitotic cell cycle	10	1.17786	0.0521885	CDC20, CCNA2, CCNB1, UBE2C, PLK1, CDK1, BUB1B, NEK2, AURKB, MAD2L1	477	87	8548	2.05981	1	0.568563	0.543176
REACTOME_PATHWAY	R-MMU-179409~APC-Cdc20 mediated degradation of Nek2A	5	0.588928	0.0536617	CDC20, UBE2C, BUB1B, NEK2, MAD2L1	477	26	8548	3.44622	1	0.568563	0.543176
REACTOME_PATHWAY	R-MMU-8852276~The role of GTSE1 in G2/M progression after G2 checkpoint	9	1.06007	0.0560888	TUBA1C, CCNB2, CCNB1, TUBB6, TUBA1B, TUBB3, PLK1, CDK1, GTSE1	477	75	8548	2.15044	1	0.568563	0.543176
KEGG_PATHWAY	mmu04114:Oocyte meiosis	11	1.29564	0.0577977	CDC20, SGO1, MAPK11, CCNB2, CCNB1, ESPL1, PLK1, CDK1, YWHAZ, BUB1, MAD2L1	424	121	9011	1.93203	1	0.252132	0.211925
REACTOME_PATHWAY	R-MMU-176814~Activation of APC/C and APC/C:Cdc20 mediated degradation of mitotic proteins	9	1.06007	0.0636396	CDC20, CCNA2, CCNB1, UBE2C, PLK1, CDK1, BUB1B, NEK2, MAD2L1	477	77	8548	2.09458	1	0.585218	0.559087
REACTOME_PATHWAY	R-MMU-2995410~Nuclear Envelope (NE) Reassembly	8	0.942285	0.063977	TUBA1C, CCNB2, CCNB1, TUBB6, TUBA1B, TUBB3, CDK1, LMNB1	477	64	8548	2.24004	1	0.585218	0.559087
REACTOME_PATHWAY	R-MMU-2995383~Initiation of Nuclear Envelope (NE) Reformation	4	0.471143	0.0652101	CCNB2, CCNB1, CDK1, LMNB1	477	17	8548	4.21655	1	0.585218	0.559087
KEGG_PATHWAY	mmu04914:Progesterone-mediated oocyte maturation	9	1.06007	0.0666405	CCNA2, MAPK11, CCNB2, CCNB1, PLK1, CDK1, KIF22, BUB1, MAD2L1	424	92	9011	2.07904	1	0.278594	0.234167
REACTOME_PATHWAY	R-MMU-176412~Phosphorylation of the APC/C	4	0.471143	0.0968274	CCNB1, UBE2C, PLK1, CDK1	477	20	8548	3.58407	1	0.770618	0.736209
REACTOME_PATHWAY	R-MMU-141405~Inhibition of the proteolytic activity of APC/C required for the onset of anaphase by mitotic spindle checkpoint components	4	0.471143	0.108516	CDC20, UBE2C, BUB1B, MAD2L1	477	21	8548	3.4134	1	0.789892	0.754622
REACTOME_PATHWAY	R-MMU-141430~Inactivation of APC/C via direct inhibition of the APC/C complex	4	0.471143	0.108516	CDC20, UBE2C, BUB1B, MAD2L1	477	21	8548	3.4134	1	0.789892	0.754622
REACTOME_PATHWAY	R-MMU-69275~G2/M Transition	15	1.76678	0.109092	PLK4, PLK1, HMMR, CCNA2, TUBA1C, TPX2, CCNB2, TUBB6, CCNB1, TUBA1B, TUBB5, TUBB3, CDK1, NEK2, GTSE1	477	175	8548	1.53603	1	0.789892	0.754622
REACTOME_PATHWAY	R-MMU-176409~APC/C:Cdc20 mediated degradation of mitotic proteins	8	0.942285	0.129345	CDC20, CCNA2, CCNB1, UBE2C, CDK1, BUB1B, NEK2, MAD2L1	477	76	8548	1.88635	1	0.896108	0.856095
REACTOME_PATHWAY	R-MMU-174048~APC/C:Cdc20 mediated degradation of Cyclin B	4	0.471143	0.146513	CDC20, CCNB1, UBE2C, CDK1	477	24	8548	2.98672	1	0.959137	0.91631
REACTOME_PATHWAY	R-MMU-4419969~Depolymerisation of the Nuclear Lamina	3	0.353357	0.161117	CCNB1, CDK1, LMNB1	477	13	8548	4.13546	1	0.988254	0.944127
REACTOME_PATHWAY	R-MMU-179419~APC:Cdc20 mediated degradation of cell cycle proteins prior to satisfation of the cell cycle checkpoint	7	0.824499	0.229192	CDC20, CCNA2, UBE2C, CDK1, BUB1B, NEK2, MAD2L1	477	74	8548	1.69517	1	1	0.956341
REACTOME_PATHWAY	R-MMU-2980766~Nuclear Envelope Breakdown	5	0.588928	0.264984	CCNB2, CCNB1, PLK1, CDK1, LMNB1	477	47	8548	1.90642	1	1	0.956341
REACTOME_PATHWAY	R-MMU-2565942~Regulation of PLK1 Activity at G2/M Transition	7	0.824499	0.315694	PLK4, CCNB2, CCNB1, TUBB5, PLK1, CDK1, NEK2	477	83	8548	1.51135	1	1	0.956341
REACTOME_PATHWAY	R-MMU-174184~Cdc20:Phospho-APC/C mediated degradation of Cyclin A	6	0.706714	0.384192	CDC20, CCNA2, UBE2C, CDK1, BUB1B, MAD2L1	477	73	8548	1.4729	1	1	0.956341
REACTOME_PATHWAY	R-MMU-8878166~Transcriptional regulation by RUNX2	5	0.588928	0.468633	SMAD1, CCNB1, CCND1, CDK4, CDK1	477	63	8548	1.42225	1	1	0.956341
REACTOME_PATHWAY	R-MMU-2299718~Condensation of Prophase Chromosomes	5	0.588928	0.480952	CCNB1, PLK1, NCAPG2, CDK1, SMC2	477	64	8548	1.40003	1	1	0.956341
REACTOME_PATHWAY	R-MMU-3301854~Nuclear Pore Complex (NPC) Disassembly	3	0.353357	0.521643	CCNB2, CCNB1, CDK1	477	31	8548	1.73423	1	1	0.956341
REACTOME_PATHWAY	R-MMU-68875~Mitotic Prophase	7	0.824499	0.665251	CCNB2, CCNB1, PLK1, NCAPG2, CDK1, SMC2, LMNB1	477	120	8548	1.04535	1	1	0.956341
REACTOME_PATHWAY	R-MMU-174178~APC/C:Cdh1 mediated degradation of Cdc20 and other APC/C:Cdh1 targeted proteins in late mitosis/early G1	4	0.471143	0.788631	CDC20, UBE2C, PLK1, AURKB	477	74	8548	0.968667	1	1	0.956341
Annotation Cluster 32	Enrichment Score: 1.3607558745289114
Category	Term	Count	%	PValue	Genes	List Total	Pop Hits	Pop Total	Fold Enrichment	Bonferroni	Benjamini	FDR
GOTERM_BP_DIRECT	GO:0006730~one-carbon metabolic process	7	0.824499	0.00265527	AHCY, MTHFD1L, MTHFD2, FPGS, CAR13, CAR9	797	36	20119	4.90844	0.999979	0.0839522	0.0815459
GOTERM_BP_DIRECT	GO:0006760~folic acid-containing compound metabolic process	3	0.353357	0.0144366	MTHFD1L, MTHFD2, FPGS	797	5	20119	15.146	1	0.25625	0.248905
REACTOME_PATHWAY	R-MMU-196757~Metabolism of folate and pterines	3	0.353357	0.222885	MTHFD1L, MTHFD2, FPGS	477	16	8548	3.36006	1	1	0.956341
KEGG_PATHWAY	mmu01240:Biosynthesis of cofactors	9	1.06007	0.422008	UGDH, GCH1, MTHFD1L, RDH11, MTHFD2, PSAT1, FPGS, CTPS, GCLM	424	152	9011	1.25836	1	0.971444	0.81653
Annotation Cluster 33	Enrichment Score: 1.3597228350262796
Category	Term	Count	%	PValue	Genes	List Total	Pop Hits	Pop Total	Fold Enrichment	Bonferroni	Benjamini	FDR
REACTOME_PATHWAY	R-MMU-6804114~TP53 Regulates Transcription of Genes Involved in G2 Cell Cycle Arrest	4	0.471143	0.00507416	CCNB1, GADD45A, CDK1, SFN	477	7	8548	10.2402	0.992507	0.0994892	0.0950468
REACTOME_PATHWAY	R-MMU-75035~Chk1/Chk2(Cds1) mediated inactivation of Cyclin B:Cdk1 complex	4	0.471143	0.0258978	CCNB1, CDK1, SFN, YWHAZ	477	12	8548	5.97345	1	0.383686	0.366554
REACTOME_PATHWAY	R-MMU-6791312~TP53 Regulates Transcription of Cell Cycle Genes	6	0.706714	0.038379	CCNA2, BTG2, CCNB1, GADD45A, CDK1, SFN	477	34	8548	3.16241	1	0.479987	0.458554
REACTOME_PATHWAY	R-MMU-69473~G2/M DNA damage checkpoint	5	0.588928	0.721752	CCNB1, CDK1, SFN, BRCA1, YWHAZ	477	87	8548	1.0299	1	1	0.956341
Annotation Cluster 34	Enrichment Score: 1.339766022153556
Category	Term	Count	%	PValue	Genes	List Total	Pop Hits	Pop Total	Fold Enrichment	Bonferroni	Benjamini	FDR
GOTERM_MF_DIRECT	GO:0005524~ATP binding	84	9.89399	0.00522787	TOP2A, BUB1B, KIF12, KIF11, MKI67, ACTB, ACTG2, SMC2, ACTG1, KIF15, ATP7B, FPGS, PBK, NEK2, PRKG1, XYLB, ACTR3, ABCC3, RIPK3, LIG1, SPHK1, RIPK4, ACSL5, KIF23, KIF22, CTPS, KIF4, RUNX1, FGR, ITPKC, MELK, KIFC1, HKDC1, MCM3, MYH8, MCM4, MYH9, MCM5, KIF2C, ACSBG1, KIF20A, MCM6, KIF20B, EPHA2, MCM2, TWF1, ATP10A, TTK, SLFN9, AURKB, EGFR, CAMKK2, NUAK2, MTHFD1L, FIGNL1, PAK6, MAP3K21, CSK, BUB1, ATP9…	764	1530	18600	1.33662	0.995664	0.187122	0.183516
GOTERM_BP_DIRECT	GO:0006468~protein phosphorylation	39	4.59364	0.0110214	BUB1B, CDCA8, CSF2RB, TTK, IQGAP3, AURKB, EGFR, CAMKK2, CCNB1, NUAK2, CCND1, CFL1, PBK, PAK6, MAP3K21, NEK2, CSK, BUB1, PRKG1, PAK4, PLK4, SMAD1, PLK3, TGFB1, RIPK3, NEK6, PLK1, RIPK4, STYK1, YWHAZ, FGR, CSF2RB2, MAPK11, MELK, CDK4, INCENP, CDK1, BIRC5, EPHA2	797	651	20119	1.51228	1	0.217578	0.211342
GOTERM_MF_DIRECT	GO:0016301~kinase activity	39	4.59364	0.0236731	BUB1B, TTK, AURKB, EGFR, PIK3R5, CAMKK2, NUAK2, CCND1, PBK, PAK6, MAP3K21, NEK2, CSK, BUB1, PRKG1, XYLB, PAK4, PLK4, PLK3, PKLR, RIPK3, SPHK1, NEK6, PLK1, RIPK4, STYK1, DUSP9, FGR, MAPK11, ITPKC, CNKSR1, UCK2, MELK, CDK4, HKDC1, CKS2, CDK1, EPHA2, GALK1	764	661	18600	1.43642	1	0.446775	0.438167
GOTERM_MF_DIRECT	GO:0004672~protein kinase activity	31	3.65135	0.0378188	CCL12, BUB1B, TTK, AURKB, EGFR, CAMKK2, CCL8, NUAK2, CCND1, PBK, PAK6, MAP3K21, NEK2, CSK, BUB1, PRKG1, PAK4, PLK4, PLK3, RIPK3, NEK6, PLK1, RIPK4, STYK1, FGR, MAPK11, MELK, CDK4, PTK7, CDK1, EPHA2	764	519	18600	1.45417	1	0.585909	0.57462
GOTERM_BP_DIRECT	GO:0016310~phosphorylation	35	4.1225	0.0382894	BUB1B, TTK, AURKB, EGFR, CAMKK2, NUAK2, PBK, PAK6, MAP3K21, NEK2, CSK, BUB1, PRKG1, XYLB, PAK4, PLK4, PLK3, PKLR, RIPK3, SPHK1, NEK6, PLK1, RIPK4, STYK1, STAT3, FGR, MAPK11, ITPKC, UCK2, MELK, CDK4, HKDC1, CDK1, EPHA2, GALK1	797	626	20119	1.41137	1	0.508989	0.4944
GOTERM_MF_DIRECT	GO:0004712~protein serine/threonine/tyrosine kinase activity	26	3.06243	0.0734621	BUB1B, TTK, AURKB, EGFR, CAMKK2, NUAK2, PAK6, MAP3K21, NEK2, CSK, BUB1, PRKG1, PAK4, PLK4, PLK3, RIPK3, NEK6, PLK1, RIPK4, STYK1, FGR, MAPK11, MELK, CDK4, CDK1, EPHA2	764	447	18600	1.41607	1	0.866934	0.850231
GOTERM_MF_DIRECT	GO:0004674~protein serine/threonine kinase activity	23	2.70907	0.177344	PLK4, PLK3, RIPK3, NEK6, PLK1, RIPK4, BUB1B, TTK, AURKB, CAMKK2, MAPK11, DBF4, NUAK2, MELK, CDK4, PBK, CDK1, PAK6, MAP3K21, NEK2, BUB1, PRKG1, PAK4	764	434	18600	1.2902	1	1	0.981678
GOTERM_MF_DIRECT	GO:0016740~transferase activity	69	8.12721	0.743687	CBLC, BUB1B, BRCA1, TGM1, SULT1C2, PBK, NEK2, UPP1, NANS, PRKG1, XYLB, TGM2, ELOVL1, RIPK3, SPHK1, RIPK4, ESCO2, ELOVL7, APRT, FGR, ITPKC, MELK, TRAF4, SOAT2, HKDC1, B3GNT3, TRIM59, KCTD11, EPHA2, B4GALT5, DNMT1, NNMT, UHRF1, TTK, TYMS, AURKB, EGFR, CAMKK2, UGCG, NUAK2, HAS1, ST3GAL4, GCNT3, PAK6, MAP3K21, CSK, B4GALNT1, BUB1, PAK4, PLK4, GALNT7, PLK3, GALNT4, GGT6, PKLR, UBE2C, NEK6, PLK1, STYK1…	764	1774	18600	0.946924	1	1	0.981678
Annotation Cluster 35	Enrichment Score: 1.303335250697681
Category	Term	Count	%	PValue	Genes	List Total	Pop Hits	Pop Total	Fold Enrichment	Bonferroni	Benjamini	FDR
GOTERM_MF_DIRECT	GO:0047834~D-threo-aldose 1-dehydrogenase activity	5	0.588928	0.00962842	AKR1C12, AKR1C13, KCNAB2, GCLM, AKR1B8	764	21	18600	5.79656	0.999956	0.249857	0.245043
GOTERM_MF_DIRECT	GO:0001758~retinal dehydrogenase activity	4	0.471143	0.0354295	AKR1C12, ALDH1A2, AKR1C13, AKR1B8	764	18	18600	5.41012	1	0.557209	0.546473
GOTERM_MF_DIRECT	GO:0045550~geranylgeranyl reductase activity	3	0.353357	0.084495	AKR1C12, AKR1C13, AKR1B8	764	12	18600	6.08639	1	0.877058	0.860159
GOTERM_MF_DIRECT	GO:0004032~alditol:NADP+ 1-oxidoreductase activity	3	0.353357	0.21228	AKR1C12, AKR1C13, AKR1B8	764	21	18600	3.47794	1	1	0.981678
Annotation Cluster 36	Enrichment Score: 1.2968422160949449
Category	Term	Count	%	PValue	Genes	List Total	Pop Hits	Pop Total	Fold Enrichment	Bonferroni	Benjamini	FDR
REACTOME_PATHWAY	R-MMU-6806942~MET Receptor Activation	3	0.353357	0.0276547	SPINT1, HPN, SPINT2	477	5	8548	10.7522	1	0.385964	0.36873
REACTOME_PATHWAY	R-MMU-8852405~Signaling by MST1	3	0.353357	0.0276547	SPINT1, HPN, SPINT2	477	5	8548	10.7522	1	0.385964	0.36873
REACTOME_PATHWAY	R-MMU-6806834~Signaling by MET	7	0.824499	0.168242	PTPN1, SPINT1, STAT3, HPN, FN1, SPINT2, TNS4	477	67	8548	1.87227	1	1	0.956341
Annotation Cluster 37	Enrichment Score: 1.2925136421404402
Category	Term	Count	%	PValue	Genes	List Total	Pop Hits	Pop Total	Fold Enrichment	Bonferroni	Benjamini	FDR
GOTERM_MF_DIRECT	GO:0061809~NAD+ nucleotidase, cyclic ADP-ribose generating	4	0.471143	0.0354295	BST1, IL18RAP, IL1R1, IL18R1	764	18	18600	5.41012	1	0.557209	0.546473
GOTERM_MF_DIRECT	GO:0050135~NAD(P)+ nucleosidase activity	4	0.471143	0.0354295	BST1, IL18RAP, IL1R1, IL18R1	764	18	18600	5.41012	1	0.557209	0.546473
GOTERM_MF_DIRECT	GO:0003953~NAD+ nucleosidase activity	4	0.471143	0.105616	BST1, IL18RAP, IL1R1, MYD88	764	28	18600	3.47794	1	1	0.981678
Annotation Cluster 38	Enrichment Score: 1.2620430195320453
Category	Term	Count	%	PValue	Genes	List Total	Pop Hits	Pop Total	Fold Enrichment	Bonferroni	Benjamini	FDR
GOTERM_BP_DIRECT	GO:0097421~liver regeneration	7	0.824499	0.00351994	CEBPB, IL6, TGFB1, CCND1, HMOX1, TYMS, EGFR	797	38	20119	4.6501	0.999999	0.0996168	0.0967615
GOTERM_BP_DIRECT	GO:1903800~positive regulation of production of miRNAs involved in gene silencing by miRNA	3	0.353357	0.0793628	IL6, TGFB1, EGFR	797	12	20119	6.31085	1	0.726128	0.705315
GOTERM_BP_DIRECT	GO:0033138~positive regulation of peptidyl-serine phosphorylation	5	0.588928	0.585758	IL6, DAP, TGFB1, ARRB2, EGFR	797	103	20119	1.22541	1	1	0.971577
Annotation Cluster 39	Enrichment Score: 1.211019312509965
Category	Term	Count	%	PValue	Genes	List Total	Pop Hits	Pop Total	Fold Enrichment	Bonferroni	Benjamini	FDR
GOTERM_CC_DIRECT	GO:0030016~myofibril	7	0.824499	0.0125546	TNNT2, ANKRD23, ANKRD1, MYH8, TWF1, ANKRD2, ACTG1	821	50	21095	3.5972	0.999539	0.0966229	0.0854986
GOTERM_CC_DIRECT	GO:0031674~I band	4	0.471143	0.0784516	ANKRD23, ANKRD1, HSPB1, ANKRD2	821	26	21095	3.95297	1	0.400828	0.35468
GOTERM_MF_DIRECT	GO:0031432~titin binding	3	0.353357	0.084495	ANKRD23, ANKRD1, ANKRD2	764	12	18600	6.08639	1	0.877058	0.860159
GOTERM_BP_DIRECT	GO:0035994~response to muscle stretch	3	0.353357	0.172063	ANKRD23, ANKRD1, ANKRD2	797	19	20119	3.9858	1	1	0.971577
Annotation Cluster 40	Enrichment Score: 1.2089639821167522
Category	Term	Count	%	PValue	Genes	List Total	Pop Hits	Pop Total	Fold Enrichment	Bonferroni	Benjamini	FDR
REACTOME_PATHWAY	R-MMU-76002~Platelet activation, signaling and aggregation	21	2.4735	0.0554275	CD63, PTPN1, TGFB1, FCER1G, ACTN1, FN1, ARRB2, YWHAZ, CLU, VAV1, ACTG1, PIK3R5, F5, SELP, PDPN, PTPN6, TAGLN2, QSOX1, CSK, TIMP1, FERMT3	477	245	8548	1.53603	1	0.568563	0.543176
REACTOME_PATHWAY	R-MMU-114608~Platelet degranulation	12	1.41343	0.0578346	SELP, CD63, TGFB1, ACTN1, FN1, TAGLN2, QSOX1, TIMP1, CLU, F5, FERMT3, ACTG1	477	116	8548	1.85383	1	0.580153	0.554248
REACTOME_PATHWAY	R-MMU-76005~Response to elevated platelet cytosolic Ca2+	12	1.41343	0.0736538	SELP, CD63, TGFB1, ACTN1, FN1, TAGLN2, QSOX1, TIMP1, CLU, F5, FERMT3, ACTG1	477	121	8548	1.77722	1	0.62218	0.594399
Annotation Cluster 41	Enrichment Score: 1.1620771852798637
Category	Term	Count	%	PValue	Genes	List Total	Pop Hits	Pop Total	Fold Enrichment	Bonferroni	Benjamini	FDR
GOTERM_BP_DIRECT	GO:0000082~G1/S transition of mitotic cell cycle	10	1.17786	0.00207601	TCF19, PLK3, CCND1, CDKN2A, CDK4, MYC, E2F1, EIF4EBP1, ANP32B, IQGAP3	797	72	20119	3.50603	0.999778	0.0718085	0.0697503
KEGG_PATHWAY	mmu05219:Bladder cancer	8	0.942285	0.00268695	CCND1, CDKN2A, CDH1, CDK4, MYC, E2F1, E2F2, EGFR	424	41	9011	4.1468	0.55508	0.0310051	0.0260607
KEGG_PATHWAY	mmu05222:Small cell lung cancer	12	1.41343	0.00405478	TRAF4, CCND1, CDK4, LAMC3, GADD45A, MYC, CASP3, E2F1, CKS2, FN1, E2F2, LAMC2	424	93	9011	2.74224	0.705646	0.0420859	0.0353745
KEGG_PATHWAY	mmu05212:Pancreatic cancer	10	1.17786	0.00889819	RAD51, TGFB1, CCND1, CDKN2A, CDK4, GADD45A, STAT3, E2F1, E2F2, EGFR	424	76	9011	2.79636	0.932142	0.0593008	0.0498442
KEGG_PATHWAY	mmu04218:Cellular senescence	17	2.00236	0.0127131	TGFB1, CDKN2A, GADD45A, FOXM1, CCNA2, MAPK11, CCNB2, IL6, CCNB1, CCND1, CDK4, MYC, E2F1, EIF4EBP1, CDK1, E2F2, MYBL2	424	184	9011	1.96353	0.978745	0.0797218	0.0670087
KEGG_PATHWAY	mmu05218:Melanoma	9	1.06007	0.0190464	CCND1, CDKN2A, CDH1, CDK4, GADD45A, E2F1, E2F2, FGF23, EGFR	424	72	9011	2.65654	0.996937	0.110249	0.092668
KEGG_PATHWAY	mmu05220:Chronic myeloid leukemia	9	1.06007	0.0255478	TGFB1, CCND1, CDKN2A, CDK4, GADD45A, MYC, E2F1, E2F2, RUNX1	424	76	9011	2.51673	0.999586	0.13491	0.113396
KEGG_PATHWAY	mmu05223:Non-small cell lung cancer	8	0.942285	0.0512822	CCND1, CDKN2A, CDK4, GADD45A, STAT3, E2F1, E2F2, EGFR	424	72	9011	2.36137	1	0.226999	0.1908
KEGG_PATHWAY	mmu05225:Hepatocellular carcinoma	13	1.53121	0.117047	TGFB1, CDKN2A, GADD45A, ACTB, EGFR, ACTG1, CCND1, CDK4, GSTA2, MYC, E2F1, HMOX1, E2F2	424	174	9011	1.58782	1	0.410058	0.344667
KEGG_PATHWAY	mmu05210:Colorectal cancer	8	0.942285	0.118693	TGFB1, CCND1, GADD45A, MYC, CASP3, BIRC5, EGFR, EREG	424	88	9011	1.93203	1	0.410058	0.344667
KEGG_PATHWAY	mmu05214:Glioma	7	0.824499	0.133233	CCND1, CDKN2A, CDK4, GADD45A, E2F1, E2F2, EGFR	424	74	9011	2.01036	1	0.440695	0.370418
KEGG_PATHWAY	mmu05216:Thyroid cancer	4	0.471143	0.250609	CCND1, CDH1, GADD45A, MYC	424	37	9011	2.29755	1	0.704984	0.592561
KEGG_PATHWAY	mmu05224:Breast cancer	10	1.17786	0.253343	CCND1, CDK4, GADD45A, MYC, E2F1, E2F2, BRCA1, FGF23, EGFR, NFKB2	424	147	9011	1.44574	1	0.706077	0.59348
KEGG_PATHWAY	mmu01522:Endocrine resistance	7	0.824499	0.271074	MAPK11, CCND1, CDKN2A, CDK4, E2F1, E2F2, EGFR	424	93	9011	1.59964	1	0.737867	0.6202
KEGG_PATHWAY	mmu05226:Gastric cancer	10	1.17786	0.272104	TGFB1, CCND1, CDX2, CDH1, GADD45A, MYC, E2F1, E2F2, FGF23, EGFR	424	150	9011	1.41682	1	0.737867	0.6202
KEGG_PATHWAY	mmu05213:Endometrial cancer	5	0.588928	0.289137	CCND1, CDH1, GADD45A, MYC, EGFR	424	58	9011	1.8321	1	0.756784	0.636101
KEGG_PATHWAY	mmu05215:Prostate cancer	7	0.824499	0.320505	CCND1, SPINT1, MMP3, E2F1, TMPRSS2, E2F2, EGFR	424	99	9011	1.50269	1	0.817559	0.687184
REACTOME_PATHWAY	R-MMU-69231~Cyclin D associated events in G1	4	0.471143	0.416943	CCND1, CDK4, E2F1, E2F2	477	42	8548	1.7067	1	1	0.956341
REACTOME_PATHWAY	R-MMU-69236~G1 Phase	4	0.471143	0.416943	CCND1, CDK4, E2F1, E2F2	477	42	8548	1.7067	1	1	0.956341
KEGG_PATHWAY	mmu04934:Cushing syndrome	8	0.942285	0.64312	SCARB1, CCND1, CDKN2A, CDK4, E2F1, E2F2, LDLR, EGFR	424	162	9011	1.0495	1	1	0.843333
Annotation Cluster 42	Enrichment Score: 1.1364892916419211
Category	Term	Count	%	PValue	Genes	List Total	Pop Hits	Pop Total	Fold Enrichment	Bonferroni	Benjamini	FDR
GOTERM_BP_DIRECT	GO:0042632~cholesterol homeostasis	12	1.41343	0.0023391	GPR39, SCARB1, SOAT2, HPN, NR1H4, TSPO, PCSK9, AMPD2, TMEM97, CYP7B1, LDLR, SREBF2	797	102	20119	2.96981	0.999924	0.0770164	0.0748089
GOTERM_MF_DIRECT	GO:0030169~low-density lipoprotein particle binding	5	0.588928	0.00962842	MSR1, SCARB1, PCSK9, LSR, LDLR	764	21	18600	5.79656	0.999956	0.249857	0.245043
KEGG_PATHWAY	mmu04979:Cholesterol metabolism	5	0.588928	0.206573	SCARB1, SOAT2, TSPO, PCSK9, LDLR	424	50	9011	2.12524	1	0.621785	0.52263
REACTOME_PATHWAY	R-MMU-8964038~LDL clearance	3	0.353357	0.243909	SOAT2, PCSK9, LDLR	477	17	8548	3.16241	1	1	0.956341
REACTOME_PATHWAY	R-MMU-8964043~Plasma lipoprotein clearance	4	0.471143	0.278008	SCARB1, SOAT2, PCSK9, LDLR	477	33	8548	2.17216	1	1	0.956341
REACTOME_PATHWAY	R-MMU-174824~Plasma lipoprotein assembly, remodeling, and clearance	5	0.588928	0.480952	SCARB1, SOAT2, PCSK9, P4HB, LDLR	477	64	8548	1.40003	1	1	0.956341
Annotation Cluster 43	Enrichment Score: 1.1269854827578047
Category	Term	Count	%	PValue	Genes	List Total	Pop Hits	Pop Total	Fold Enrichment	Bonferroni	Benjamini	FDR
GOTERM_CC_DIRECT	GO:0005882~intermediate filament	11	1.29564	0.0196403	DSP, KRT80, KRT18, KRT4, KRT14, KRT8, KRT13, KRT23, KRT87, LMNB2, LMNB1	821	121	21095	2.33584	0.999994	0.138853	0.122866
GOTERM_BP_DIRECT	GO:0045109~intermediate filament organization	8	0.942285	0.0219669	DSP, KRT80, KRT4, KRT14, KRT13, KRT23, EPPK1, KRT87	797	71	20119	2.84433	1	0.35228	0.342182
GOTERM_CC_DIRECT	GO:0045111~intermediate filament cytoskeleton	7	0.824499	0.0266074	CARMIL1, MMP14, KRT80, KRT4, KRT8, KRT13, EPPK1	821	59	21095	3.04847	1	0.17584	0.155596
REACTOME_PATHWAY	R-MMU-6809371~Formation of the cornified envelope	10	1.17786	0.033048	DSP, TGM1, KRT80, KRT18, KRT4, PERP, KRT14, KRT8, KRT13, KRT23	477	80	8548	2.24004	1	0.424336	0.405389
GOTERM_CC_DIRECT	GO:0045095~keratin filament	9	1.06007	0.10307	FAM83H, KRT80, KRT18, KRT4, KRT14, KRT8, KRT13, EPPK1, KRT87	821	122	21095	1.89548	1	0.497352	0.440091
REACTOME_PATHWAY	R-MMU-6805567~Keratinization	10	1.17786	0.43424	DSP, TGM1, KRT80, KRT18, KRT4, PERP, KRT14, KRT8, KRT13, KRT23	477	147	8548	1.21907	1	1	0.956341
KEGG_PATHWAY	mmu04915:Estrogen signaling pathway	6	0.706714	0.760632	KRT18, KRT14, KRT13, KRT23, HSPA2, EGFR	424	134	9011	0.951598	1	1	0.843333
Annotation Cluster 44	Enrichment Score: 1.1206082672895734
Category	Term	Count	%	PValue	Genes	List Total	Pop Hits	Pop Total	Fold Enrichment	Bonferroni	Benjamini	FDR
GOTERM_BP_DIRECT	GO:0007411~axon guidance	15	1.76678	0.0191138	VASP, SEMA4A, SEMA4B, SEMA3A, NOG, SEMA3F, EFNA5, EFNA3, NFASC, ALCAM, TUBB3, CHL1, FLOT1, EMB, EPHA2	797	190	20119	1.9929	1	0.319644	0.310482
GOTERM_MF_DIRECT	GO:0045499~chemorepellent activity	5	0.588928	0.0295365	SEMA4A, SEMA4B, SEMA3A, SEMA3F, EFNA5	764	29	18600	4.19751	1	0.515072	0.505148
GOTERM_MF_DIRECT	GO:0030215~semaphorin receptor binding	4	0.471143	0.0593054	SEMA4A, SEMA4B, SEMA3A, SEMA3F	764	22	18600	4.42646	1	0.799467	0.784063
GOTERM_BP_DIRECT	GO:0071526~semaphorin-plexin signaling pathway	5	0.588928	0.0620683	SEMA4A, SEMA4B, SEMA3A, PLXNB2, SEMA3F	797	38	20119	3.3215	1	0.660824	0.641882
GOTERM_BP_DIRECT	GO:0048843~negative regulation of axon extension involved in axon guidance	4	0.471143	0.0893919	SEMA4A, SEMA4B, SEMA3A, SEMA3F	797	27	20119	3.73976	1	0.784748	0.762255
GOTERM_BP_DIRECT	GO:0001755~neural crest cell migration	5	0.588928	0.149545	SEMA4A, SEMA4B, SEMA3A, CFL1, SEMA3F	797	52	20119	2.42725	1	0.946133	0.919014
GOTERM_BP_DIRECT	GO:0050919~negative chemotaxis	4	0.471143	0.169366	SEMA4A, SEMA4B, SEMA3A, SEMA3F	797	36	20119	2.80482	1	1	0.971577
KEGG_PATHWAY	mmu04360:Axon guidance	12	1.41343	0.230445	SEMA4A, EFNA3, SEMA4B, SEMA3A, CFL1, PAK6, PLXNB2, SEMA3F, EFNA5, SSH3, PAK4, EPHA2	424	181	9011	1.409	1	0.676463	0.568588
Annotation Cluster 45	Enrichment Score: 1.1180808037964587
Category	Term	Count	%	PValue	Genes	List Total	Pop Hits	Pop Total	Fold Enrichment	Bonferroni	Benjamini	FDR
GOTERM_MF_DIRECT	GO:0008009~chemokine activity	11	1.29564	8.88821e-06	CCL9, CCL12, CCL8, CCL7, CCL6, CXCL17, CCL2, CXCL1, CXCL14, CXCL5, CXCL16	764	44	18600	6.08639	0.00918358	0.001318	0.0012926
GOTERM_BP_DIRECT	GO:0006935~chemotaxis	16	1.88457	0.000322749	CCR1, CCL12, C5AR1, CXCL17, CXCL1, CXCL5, CXCL16, CCL9, CCL8, CCL7, CCL6, CCL2, NCKAP1L, CCR5, S100A9, CCR2	797	136	20119	2.96981	0.729288	0.0210672	0.0204633
REACTOME_PATHWAY	R-MMU-380108~Chemokine receptors bind chemokines	6	0.706714	0.180445	CCL12, CCL7, CXCL1, CCR5, CXCL5, CXCL16	477	54	8548	1.99115	1	1	0.956341
REACTOME_PATHWAY	R-MMU-375276~Peptide ligand-binding receptors	12	1.41343	0.463276	C3, CCL9, CCL12, PROKR2, CCL7, CCL6, C5AR1, CXCL1, CCR5, NTS, CXCL5, CXCL16	477	186	8548	1.15615	1	1	0.956341
REACTOME_PATHWAY	R-MMU-372790~Signaling by GPCR	32	3.76914	0.702166	PTGER4, CCL12, RGS16, C5AR1, CXCL1, ARRB2, NTS, EGFR, CXCL5, PIK3R5, CAMKK2, CXCL16, C3, CCL9, P2RY6, GPR176, PROKR2, CCL7, CCL6, PDE4B, ECT2, CCR5, CCR1, GPR35, ARHGEF39, MMP3, FN1, RHOC, VAV1, DAP, PPP1R1B, ITGA5	477	601	8548	0.954161	1	1	0.956341
REACTOME_PATHWAY	R-MMU-388396~GPCR downstream signalling	29	3.41578	0.777061	PTGER4, RGS16, C5AR1, CXCL1, ARRB2, NTS, EGFR, CXCL5, PIK3R5, CAMKK2, CXCL16, C3, CCL9, P2RY6, GPR176, PROKR2, CCL6, PDE4B, ECT2, CCR5, CCR1, ARHGEF39, MMP3, FN1, RHOC, VAV1, DAP, PPP1R1B, ITGA5	477	567	8548	0.91656	1	1	0.956341
REACTOME_PATHWAY	R-MMU-373076~Class A/1 (Rhodopsin-like receptors)	15	1.76678	0.817653	PTGER4, CCL12, GPR35, C5AR1, CXCL1, NTS, CXCL5, CXCL16, C3, P2RY6, PROKR2, CCL9, CCL7, CCL6, CCR5	477	307	8548	0.875586	1	1	0.956341
REACTOME_PATHWAY	R-MMU-418594~G alpha (i) signalling events	13	1.53121	0.843471	CCR1, RGS16, C5AR1, CXCL1, CXCL5, CAMKK2, CXCL16, C3, CCL9, CCL6, PPP1R1B, PDE4B, CCR5	477	274	8548	0.850235	1	1	0.956341
REACTOME_PATHWAY	R-MMU-500792~GPCR ligand binding	16	1.88457	0.95912	PTGER4, CCL12, GPR35, C5AR1, CXCL1, NTS, CXCL5, CXCL16, C3, P2RY6, DAP, PROKR2, CCL9, CCL7, CCL6, CCR5	477	394	8548	0.727729	1	1	0.95912
Annotation Cluster 46	Enrichment Score: 1.0876608096894127
Category	Term	Count	%	PValue	Genes	List Total	Pop Hits	Pop Total	Fold Enrichment	Bonferroni	Benjamini	FDR
KEGG_PATHWAY	mmu00600:Sphingolipid metabolism	7	0.824499	0.0398347	SMPD3, UGCG, SPHK1, B4GALNT1, PLPP2, SGPP2, B4GALT5	424	54	9011	2.75494	0.999995	0.190321	0.159971
GOTERM_BP_DIRECT	GO:0006670~sphingosine metabolic process	3	0.353357	0.0467906	SPHK1, PLPP2, SGPP2	797	9	20119	8.41447	1	0.548518	0.532795
GOTERM_BP_DIRECT	GO:0006665~sphingolipid metabolic process	6	0.706714	0.0539963	SMPD3, UGCG, SPHK1, B4GALNT1, SPTSSB, B4GALT5	797	52	20119	2.9127	1	0.605523	0.588167
REACTOME_PATHWAY	R-MMU-428157~Sphingolipid metabolism	9	1.06007	0.0560888	SMPD3, UGCG, ALDH3B1, SPHK1, ARSI, B4GALNT1, SPTSSB, PLPP2, SGPP2	477	75	8548	2.15044	1	0.568563	0.543176
REACTOME_PATHWAY	R-MMU-1660661~Sphingolipid de novo biosynthesis	5	0.588928	0.148402	ALDH3B1, SPHK1, SPTSSB, PLPP2, SGPP2	477	37	8548	2.42167	1	0.959137	0.91631
REACTOME_PATHWAY	R-MMU-1660662~Glycosphingolipid metabolism	4	0.471143	0.355578	SMPD3, UGCG, ARSI, B4GALNT1	477	38	8548	1.88635	1	1	0.956341
Annotation Cluster 47	Enrichment Score: 1.0385564197961754
Category	Term	Count	%	PValue	Genes	List Total	Pop Hits	Pop Total	Fold Enrichment	Bonferroni	Benjamini	FDR
REACTOME_PATHWAY	R-MMU-9006927~Signaling by Non-Receptor Tyrosine Kinases	7	0.824499	0.044772	SOCS3, PTPN1, CCND1, CDK4, STAT3, EGFR, EREG	477	47	8548	2.66899	1	0.532289	0.508521
REACTOME_PATHWAY	R-MMU-8848021~Signaling by PTK6	7	0.824499	0.044772	SOCS3, PTPN1, CCND1, CDK4, STAT3, EGFR, EREG	477	47	8548	2.66899	1	0.532289	0.508521
KEGG_PATHWAY	mmu05223:Non-small cell lung cancer	8	0.942285	0.0512822	CCND1, CDKN2A, CDK4, GADD45A, STAT3, E2F1, E2F2, EGFR	424	72	9011	2.36137	1	0.226999	0.1908
KEGG_PATHWAY	mmu04917:Prolactin signaling pathway	4	0.471143	0.682017	MAPK11, SOCS3, CCND1, STAT3	424	74	9011	1.14878	1	1	0.843333
Annotation Cluster 48	Enrichment Score: 0.9856411422586648
Category	Term	Count	%	PValue	Genes	List Total	Pop Hits	Pop Total	Fold Enrichment	Bonferroni	Benjamini	FDR
KEGG_PATHWAY	mmu05321:Inflammatory bowel disease	8	0.942285	0.0253879	IL6, TGFB1, IL18RAP, IL1B, H2-DMB1, STAT3, IL4RA, IL18R1	424	62	9011	2.74224	0.999565	0.13491	0.113396
GOTERM_BP_DIRECT	GO:0072540~T-helper 17 cell lineage commitment	3	0.353357	0.0467906	IL6, TGFB1, STAT3	797	9	20119	8.41447	1	0.548518	0.532795
KEGG_PATHWAY	mmu04659:Th17 cell differentiation	9	1.06007	0.119715	MAPK11, IL6, TGFB1, IL1R1, IL1B, H2-DMB1, STAT3, IL4RA, RUNX1	424	105	9011	1.82163	1	0.410058	0.344667
KEGG_PATHWAY	mmu05332:Graft-versus-host disease	3	0.353357	0.802608	IL6, IL1B, H2-DMB1	424	63	9011	1.01202	1	1	0.843333
Annotation Cluster 49	Enrichment Score: 0.919515298105224
Category	Term	Count	%	PValue	Genes	List Total	Pop Hits	Pop Total	Fold Enrichment	Bonferroni	Benjamini	FDR
REACTOME_PATHWAY	R-MMU-3000170~Syndecan interactions	4	0.471143	0.0559351	TGFB1, ITGB4, FN1, SDC1	477	16	8548	4.48008	1	0.568563	0.543176
KEGG_PATHWAY	mmu04512:ECM-receptor interaction	8	0.942285	0.118693	ITGB4, LAMC3, FN1, SPP1, SDC1, LAMC2, ITGA5, HMMR	424	88	9011	1.93203	1	0.410058	0.344667
REACTOME_PATHWAY	R-MMU-3000171~Non-integrin membrane-ECM interactions	4	0.471143	0.26263	TGFB1, ITGB4, FN1, SDC1	477	32	8548	2.24004	1	1	0.956341
Annotation Cluster 50	Enrichment Score: 0.9118495133004092
Category	Term	Count	%	PValue	Genes	List Total	Pop Hits	Pop Total	Fold Enrichment	Bonferroni	Benjamini	FDR
GOTERM_BP_DIRECT	GO:0007249~I-kappaB kinase/NF-kappaB signaling	9	1.06007	0.00438442	RIPK3, TNIP2, IL1B, BCL3, CARD9, TIFA, MYD88, RELB, NFKB2	797	66	20119	3.44228	1	0.113742	0.110482
KEGG_PATHWAY	mmu04625:C-type lectin receptor signaling pathway	10	1.17786	0.0799518	MAPK11, PLK3, IL6, FCER1G, CLEC4N, IL1B, BCL3, CARD9, RELB, NFKB2	424	112	9011	1.89753	1	0.320873	0.269704
REACTOME_PATHWAY	R-MMU-5621481~C-type lectin receptors (CLRs)	6	0.706714	0.726194	FCER1G, CLEC4N, IL1B, CARD9, RELB, NFKB2	477	108	8548	0.995574	1	1	0.956341
REACTOME_PATHWAY	R-MMU-5607764~CLEC7A (Dectin-1) signaling	4	0.471143	0.884727	IL1B, CARD9, RELB, NFKB2	477	90	8548	0.796459	1	1	0.956341
Annotation Cluster 51	Enrichment Score: 0.900048147964948
Category	Term	Count	%	PValue	Genes	List Total	Pop Hits	Pop Total	Fold Enrichment	Bonferroni	Benjamini	FDR
GOTERM_BP_DIRECT	GO:0070498~interleukin-1-mediated signaling pathway	4	0.471143	0.0277232	IL1R1, TNIP2, IL1B, MYD88	797	17	20119	5.93963	1	0.411289	0.3995
GOTERM_BP_DIRECT	GO:0070555~response to interleukin-1	5	0.588928	0.0526414	IL1R1, IL1B, CHIL1, CYBA, MYD88	797	36	20119	3.50603	1	0.595083	0.578026
GOTERM_MF_DIRECT	GO:0005149~interleukin-1 receptor binding	3	0.353357	0.138171	IL1RN, IL1B, MYD88	764	16	18600	4.56479	1	1	0.981678
REACTOME_PATHWAY	R-MMU-446652~Interleukin-1 family signaling	9	1.06007	0.31002	IL33, IL1RN, IL1R1, TNIP2, IL1B, STAT3, TIFA, MYD88, NFKB2	477	115	8548	1.40246	1	1	0.956341
REACTOME_PATHWAY	R-MMU-9020702~Interleukin-1 signaling	7	0.824499	0.505569	IL1RN, IL1R1, TNIP2, IL1B, TIFA, MYD88, NFKB2	477	102	8548	1.22983	1	1	0.956341
Annotation Cluster 52	Enrichment Score: 0.8824276430615311
Category	Term	Count	%	PValue	Genes	List Total	Pop Hits	Pop Total	Fold Enrichment	Bonferroni	Benjamini	FDR
GOTERM_MF_DIRECT	GO:0071791~chemokine (C-C motif) ligand 5 binding	3	0.353357	0.00954217	CCR1, CCR5, CCR2	764	4	18600	18.2592	0.999952	0.249857	0.245043
GOTERM_MF_DIRECT	GO:0004950~chemokine receptor activity	4	0.471143	0.0527719	CCR1, GPR35, CCR5, CCR2	764	21	18600	4.63725	1	0.74807	0.733657
GOTERM_MF_DIRECT	GO:0019957~C-C chemokine binding	4	0.471143	0.0810141	CCR1, ZFP36, CCR5, CCR2	764	25	18600	3.89529	1	0.866934	0.850231
GOTERM_BP_DIRECT	GO:0019722~calcium-mediated signaling	7	0.824499	0.146092	CCR1, RCAN1, SPHK1, TFF2, CCR5, ADA, CCR2	797	90	20119	1.96338	1	0.946133	0.919014
GOTERM_MF_DIRECT	GO:0016493~C-C chemokine receptor activity	3	0.353357	0.273777	CCR1, CCR5, CCR2	764	25	18600	2.92147	1	1	0.981678
GOTERM_BP_DIRECT	GO:0007204~positive regulation of cytosolic calcium ion concentration	9	1.06007	0.407728	CCR1, PTGER4, GPR35, IL1B, C5AR1, CXCL17, CXCL1, CCR5, CCR2	797	178	20119	1.27635	1	1	0.971577
GOTERM_MF_DIRECT	GO:0004930~G-protein coupled receptor activity	11	1.29564	1	CCR1, PTGER4, GPR39, P2RY6, GPR176, PROKR2, GPR35, C5AR1, CELSR1, CCR5, CCR2	764	1743	18600	0.153644	1	1	1
Annotation Cluster 53	Enrichment Score: 0.8673158938698134
Category	Term	Count	%	PValue	Genes	List Total	Pop Hits	Pop Total	Fold Enrichment	Bonferroni	Benjamini	FDR
GOTERM_BP_DIRECT	GO:0007599~hemostasis	6	0.706714	0.0344514	PROCR, F7, F10, ANXA7, ANXA8, F5	797	46	20119	3.29262	1	0.477482	0.463796
GOTERM_BP_DIRECT	GO:0007596~blood coagulation	7	0.824499	0.0925465	C3, PROCR, F7, F10, ANXA8, LILRB4A, F5	797	79	20119	2.23676	1	0.79183	0.769133
REACTOME_PATHWAY	R-MMU-140877~Formation of Fibrin Clot (Clotting Cascade)	4	0.471143	0.324523	PROCR, F7, F10, F5	477	36	8548	1.99115	1	1	0.956341
REACTOME_PATHWAY	R-MMU-140875~Common Pathway of Fibrin Clot Formation	3	0.353357	0.328038	PROCR, F10, F5	477	21	8548	2.56005	1	1	0.956341
Annotation Cluster 54	Enrichment Score: 0.8532205275560169
Category	Term	Count	%	PValue	Genes	List Total	Pop Hits	Pop Total	Fold Enrichment	Bonferroni	Benjamini	FDR
REACTOME_PATHWAY	R-MMU-1679131~Trafficking and processing of endosomal TLR	4	0.471143	0.0202444	UNC93B1, CTSL, CTSS, LGMN	477	11	8548	6.51649	1	0.314441	0.3004
GOTERM_BP_DIRECT	GO:0051603~proteolysis involved in cellular protein catabolic process	5	0.588928	0.327137	CTSL, CTSZ, CTSS, CTSC, LGMN	797	73	20119	1.729	1	1	0.971577
KEGG_PATHWAY	mmu04612:Antigen processing and presentation	6	0.706714	0.416202	CTSL, H2-DMB1, HSPA2, IFI30, CTSS, LGMN	424	90	9011	1.41682	1	0.971138	0.816272
Annotation Cluster 55	Enrichment Score: 0.8451228069372905
Category	Term	Count	%	PValue	Genes	List Total	Pop Hits	Pop Total	Fold Enrichment	Bonferroni	Benjamini	FDR
REACTOME_PATHWAY	R-MMU-5357801~Programmed Cell Death	13	1.53121	0.0636323	DSP, RIPK3, TNFRSF10B, YWHAZ, LMNB1, CDH1, CASP3, IL1B, CASP4, FLOT1, SFN, CLSPN, CD14	477	132	8548	1.76488	1	0.585218	0.559087
REACTOME_PATHWAY	R-MMU-351906~Apoptotic cleavage of cell adhesion proteins	3	0.353357	0.122066	DSP, CDH1, CASP3	477	11	8548	4.88736	1	0.851811	0.813776
REACTOME_PATHWAY	R-MMU-111465~Apoptotic cleavage of cellular proteins	5	0.588928	0.13804	DSP, CDH1, CASP3, CLSPN, LMNB1	477	36	8548	2.48894	1	0.938428	0.896525
REACTOME_PATHWAY	R-MMU-109581~Apoptosis	9	1.06007	0.199883	DSP, CDH1, CASP3, TNFRSF10B, SFN, CLSPN, CD14, YWHAZ, LMNB1	477	101	8548	1.59686	1	1	0.956341
REACTOME_PATHWAY	R-MMU-75153~Apoptotic execution phase	5	0.588928	0.277543	DSP, CDH1, CASP3, CLSPN, LMNB1	477	48	8548	1.8667	1	1	0.956341
Annotation Cluster 56	Enrichment Score: 0.826831511312211
Category	Term	Count	%	PValue	Genes	List Total	Pop Hits	Pop Total	Fold Enrichment	Bonferroni	Benjamini	FDR
GOTERM_MF_DIRECT	GO:0004197~cysteine-type endopeptidase activity	8	0.942285	0.0629451	ESPL1, CTSL, CASP3, CTSZ, CASP4, CTSS, CTSC, LGMN	764	86	18600	2.2647	1	0.826666	0.810738
KEGG_PATHWAY	mmu04142:Lysosome	11	1.29564	0.102303	GALNS, CD63, CTSL, CTSZ, LAPTM5, TCIRG1, CD68, LITAF, CTSS, CTSC, LGMN	424	135	9011	1.73167	1	0.389786	0.327628
GOTERM_MF_DIRECT	GO:0008234~cysteine-type peptidase activity	9	1.06007	0.233935	ESPL1, CTSL, CASP3, CTSZ, CASP4, PGPEP1L, CTSS, CTSC, LGMN	764	143	18600	1.53224	1	1	0.981678
GOTERM_BP_DIRECT	GO:0051603~proteolysis involved in cellular protein catabolic process	5	0.588928	0.327137	CTSL, CTSZ, CTSS, CTSC, LGMN	797	73	20119	1.729	1	1	0.971577
Annotation Cluster 57	Enrichment Score: 0.7936048434240092
Category	Term	Count	%	PValue	Genes	List Total	Pop Hits	Pop Total	Fold Enrichment	Bonferroni	Benjamini	FDR
GOTERM_CC_DIRECT	GO:0000307~cyclin-dependent protein kinase holoenzyme complex	8	0.942285	0.000925827	CCNA2, CCNB2, CCNB1, CCND1, CDK4, CCNF, CKS2, CDK1	821	41	21095	5.01352	0.430595	0.0119767	0.0105978
REACTOME_PATHWAY	R-MMU-187577~SCF(Skp2)-mediated degradation of p27/p21	3	0.353357	0.861443	CCNA2, CCND1, CDK4	477	61	8548	0.881328	1	1	0.956341
REACTOME_PATHWAY	R-MMU-69202~Cyclin E associated events during G1/S transition	3	0.353357	0.912148	CCNA2, CCND1, CDK4	477	71	8548	0.757197	1	1	0.956341
REACTOME_PATHWAY	R-MMU-69656~Cyclin A:Cdk2-associated events at S phase entry	3	0.353357	0.919939	CCNA2, CCND1, CDK4	477	73	8548	0.736452	1	1	0.956341
Annotation Cluster 58	Enrichment Score: 0.7891958387163349
Category	Term	Count	%	PValue	Genes	List Total	Pop Hits	Pop Total	Fold Enrichment	Bonferroni	Benjamini	FDR
REACTOME_PATHWAY	R-MMU-1474290~Collagen formation	9	1.06007	0.0491347	COL17A1, COL18A1, LOX, CTSL, MMP3, LOXL4, PLOD2, P4HB, CTSS	477	73	8548	2.20936	1	0.563294	0.538142
REACTOME_PATHWAY	R-MMU-2022090~Assembly of collagen fibrils and other multimeric structures	6	0.706714	0.103244	COL18A1, LOX, CTSL, MMP3, LOXL4, CTSS	477	45	8548	2.38938	1	0.789892	0.754622
GOTERM_MF_DIRECT	GO:0005518~collagen binding	3	0.353357	0.845594	LOX, CTSL, CTSS	764	80	18600	0.912958	1	1	0.981678
Annotation Cluster 59	Enrichment Score: 0.7614395549190313
Category	Term	Count	%	PValue	Genes	List Total	Pop Hits	Pop Total	Fold Enrichment	Bonferroni	Benjamini	FDR
GOTERM_BP_DIRECT	GO:0002138~retinoic acid biosynthetic process	3	0.353357	0.0287607	CRABP2, ALDH1A2, RDH10	797	7	20119	10.8186	1	0.411289	0.3995
REACTOME_PATHWAY	R-MMU-5362517~Signaling by Retinoic Acid	4	0.471143	0.416943	CRABP2, RDH11, ALDH1A2, RDH10	477	42	8548	1.7067	1	1	0.956341
GOTERM_BP_DIRECT	GO:0035115~embryonic forelimb morphogenesis	3	0.353357	0.433316	CRABP2, ALDH1A2, RDH10	797	37	20119	2.04676	1	1	0.971577
Annotation Cluster 60	Enrichment Score: 0.7596676143371174
Category	Term	Count	%	PValue	Genes	List Total	Pop Hits	Pop Total	Fold Enrichment	Bonferroni	Benjamini	FDR
GOTERM_MF_DIRECT	GO:0004745~retinol dehydrogenase activity	5	0.588928	0.0330092	AKR1C12, RDH11, RDH10, AKR1C13, ADH7	764	30	18600	4.05759	1	0.543866	0.533387
GOTERM_BP_DIRECT	GO:0001523~retinoid metabolic process	4	0.471143	0.054313	RDH11, ALDH1A2, ADH7, AKR1B8	797	22	20119	4.58971	1	0.605523	0.588167
GOTERM_BP_DIRECT	GO:0042574~retinal metabolic process	3	0.353357	0.130252	RDH11, ALDH1A2, RDH10	797	16	20119	4.73314	1	0.932975	0.906233
GOTERM_BP_DIRECT	GO:0042572~retinol metabolic process	4	0.471143	0.179259	RDH11, ALDH1A2, RDH10, ADH7	797	37	20119	2.72902	1	1	0.971577
REACTOME_PATHWAY	R-MMU-5365859~RA biosynthesis pathway	3	0.353357	0.328038	RDH11, ALDH1A2, RDH10	477	21	8548	2.56005	1	1	0.956341
REACTOME_PATHWAY	R-MMU-5362517~Signaling by Retinoic Acid	4	0.471143	0.416943	CRABP2, RDH11, ALDH1A2, RDH10	477	42	8548	1.7067	1	1	0.956341
KEGG_PATHWAY	mmu00830:Retinol metabolism	4	0.471143	0.840467	RDH11, ALDH1A2, RDH10, ADH7	424	97	9011	0.876386	1	1	0.843333
Annotation Cluster 61	Enrichment Score: 0.7570414280490014
Category	Term	Count	%	PValue	Genes	List Total	Pop Hits	Pop Total	Fold Enrichment	Bonferroni	Benjamini	FDR
REACTOME_PATHWAY	R-MMU-5173105~O-linked glycosylation	12	1.41343	0.0173206	ADAMTS4, GALNT7, ADAMTS15, SPON1, MUC1, GALNT4, ADAMTS1, B3GNT3, ST3GAL4, GCNT3, CFP, B4GALT5	477	96	8548	2.24004	1	0.277995	0.265582
KEGG_PATHWAY	mmu00512:Mucin type O-glycan biosynthesis	5	0.588928	0.0610148	GALNT7, GALNT4, B3GNT3, GCNT3, B4GALT5	424	32	9011	3.32068	1	0.258668	0.217419
REACTOME_PATHWAY	R-MMU-913709~O-linked glycosylation of mucins	7	0.824499	0.072724	GALNT7, MUC1, GALNT4, B3GNT3, ST3GAL4, GCNT3, B4GALT5	477	53	8548	2.36684	1	0.619763	0.59209
GOTERM_MF_DIRECT	GO:0016757~transferase activity, transferring glycosyl groups	12	1.41343	0.273973	GALNT7, UGCG, GALNT4, HAS1, B3GNT3, ST3GAL4, MGAT3, GCNT3, B4GALNT1, UPP1, B4GALT5, APRT	764	216	18600	1.35253	1	1	0.981678
REACTOME_PATHWAY	R-MMU-1638074~Keratan sulfate/keratin metabolism	4	0.471143	0.278008	GALNS, B3GNT3, ST3GAL4, B4GALT5	477	33	8548	2.17216	1	1	0.956341
GOTERM_BP_DIRECT	GO:0006493~protein O-linked glycosylation	4	0.471143	0.425553	GALNT7, GALNT4, B3GNT3, GCNT3	797	60	20119	1.68289	1	1	0.971577
REACTOME_PATHWAY	R-MMU-2022854~Keratan sulfate biosynthesis	3	0.353357	0.448405	B3GNT3, ST3GAL4, B4GALT5	477	27	8548	1.99115	1	1	0.956341
GOTERM_BP_DIRECT	GO:0006486~protein glycosylation	5	0.588928	0.786329	GALNT7, SERP1, B3GNT3, ST3GAL4, B4GALT5	797	135	20119	0.934941	1	1	0.971577
Annotation Cluster 62	Enrichment Score: 0.7548702963531839
Category	Term	Count	%	PValue	Genes	List Total	Pop Hits	Pop Total	Fold Enrichment	Bonferroni	Benjamini	FDR
GOTERM_BP_DIRECT	GO:0035338~long-chain fatty-acyl-CoA biosynthetic process	3	0.353357	0.0569858	ELOVL1, ACSL5, ELOVL7	797	10	20119	7.57302	1	0.627893	0.609895
GOTERM_BP_DIRECT	GO:0006633~fatty acid biosynthetic process	7	0.824499	0.0762277	ELOVL1, PTGIS, HNF1A, BRCA1, ELOVL7, FADS1, PTGS1	797	75	20119	2.35605	1	0.726128	0.705315
REACTOME_PATHWAY	R-MMU-75876~Synthesis of very long-chain fatty acyl-CoAs	4	0.471143	0.120719	ELOVL1, ACSL5, ACSBG1, ELOVL7	477	22	8548	3.25824	1	0.84856	0.81067
GOTERM_BP_DIRECT	GO:0006636~unsaturated fatty acid biosynthetic process	3	0.353357	0.130252	ELOVL1, ELOVL7, FADS1	797	16	20119	4.73314	1	0.932975	0.906233
GOTERM_BP_DIRECT	GO:0006631~fatty acid metabolic process	12	1.41343	0.17824	C3, ELOVL1, PTGIS, ACOX2, ANKRD23, ACSL5, ACSBG1, AOAH, BRCA1, ELOVL7, FADS1, PTGS1	797	202	20119	1.49961	1	1	0.971577
REACTOME_PATHWAY	R-MMU-75105~Fatty acyl-CoA biosynthesis	4	0.471143	0.278008	ELOVL1, ACSL5, ACSBG1, ELOVL7	477	33	8548	2.17216	1	1	0.956341
REACTOME_PATHWAY	R-MMU-8978868~Fatty acid metabolism	12	1.41343	0.298747	ELOVL1, GPX2, PTGIS, ACOX2, MID1IP1, ALOX5AP, ACSL5, ACSBG1, ELOVL7, CYP8B1, FADS1, PTGS1	477	163	8548	1.31929	1	1	0.956341
KEGG_PATHWAY	mmu01212:Fatty acid metabolism	5	0.588928	0.332072	ELOVL1, ACSL5, ACSBG1, ELOVL7, FADS1	424	62	9011	1.7139	1	0.826063	0.694332
KEGG_PATHWAY	mmu01040:Biosynthesis of unsaturated fatty acids	3	0.353357	0.47877	ELOVL1, ELOVL7, FADS1	424	34	9011	1.87521	1	1	0.843333
Annotation Cluster 63	Enrichment Score: 0.7471987304081423
Category	Term	Count	%	PValue	Genes	List Total	Pop Hits	Pop Total	Fold Enrichment	Bonferroni	Benjamini	FDR
GOTERM_MF_DIRECT	GO:0005200~structural constituent of cytoskeleton	13	1.53121	3.32751e-05	ACTR3, ARPC1B, LMNB2, LOR, ACTG1, LMNB1, TUBA1C, TUBB6, TUBA1B, TUBB5, TUBB3, ARPC3, TNNT2	764	72	18600	4.39572	0.0339505	0.00383773	0.00376379
REACTOME_PATHWAY	R-MMU-5626467~RHO GTPases activate IQGAPs	8	0.942285	0.00105455	TUBA1C, TUBB6, TUBA1B, CDH1, TUBB3, IQGAP3, ACTB, ACTG1	477	30	8548	4.77876	0.637602	0.0298686	0.0285349
KEGG_PATHWAY	mmu05132:Salmonella infection	24	2.82686	0.00174465	ACTR3, ANXA2, RIPK3, ARPC1B, TNFRSF10B, ACTB, ACTG1, TNFRSF1A, TUBA1C, MAPK11, IL6, TUBB6, TUBA1B, TUBB5, CYTH4, TUBB3, ARPC3, MYC, CASP3, IL1B, CASP4, NCKAP1L, CD14, MYD88	424	253	9011	2.01603	0.408799	0.02387	0.0200635
REACTOME_PATHWAY	R-MMU-373760~L1CAM interactions	11	1.29564	0.00232167	TUBA1C, NFASC, TUBB6, TUBA1B, TUBB3, ITGA5, EZR, EGFR, ACTB, ACTG1, KIF4	477	63	8548	3.12895	0.893119	0.0573273	0.0547675
REACTOME_PATHWAY	R-MMU-437239~Recycling pathway of L1	8	0.942285	0.00273678	TUBA1C, TUBB6, TUBA1B, TUBB3, EZR, ACTB, ACTG1, KIF4	477	35	8548	4.09608	0.928381	0.0642809	0.0614107
GOTERM_BP_DIRECT	GO:0000226~microtubule cytoskeleton organization	12	1.41343	0.0392759	TUBA1C, TUBB6, TUBA1B, TUBB5, TUBB3, PRC1, TRIM46, TACC3, NUSAP1, TOGARAM2, BIRC5, KNSTRN	797	152	20119	1.9929	1	0.51607	0.501278
REACTOME_PATHWAY	R-MMU-190840~Microtubule-dependent trafficking of connexons from Golgi to the plasma membrane	4	0.471143	0.0559351	TUBA1C, TUBB6, TUBA1B, TUBB3	477	16	8548	4.48008	1	0.568563	0.543176
REACTOME_PATHWAY	R-MMU-8852276~The role of GTSE1 in G2/M progression after G2 checkpoint	9	1.06007	0.0560888	TUBA1C, CCNB2, CCNB1, TUBB6, TUBA1B, TUBB3, PLK1, CDK1, GTSE1	477	75	8548	2.15044	1	0.568563	0.543176
REACTOME_PATHWAY	R-MMU-2995410~Nuclear Envelope (NE) Reassembly	8	0.942285	0.063977	TUBA1C, CCNB2, CCNB1, TUBB6, TUBA1B, TUBB3, CDK1, LMNB1	477	64	8548	2.24004	1	0.585218	0.559087
REACTOME_PATHWAY	R-MMU-190872~Transport of connexons to the plasma membrane	4	0.471143	0.0652101	TUBA1C, TUBB6, TUBA1B, TUBB3	477	17	8548	4.21655	1	0.585218	0.559087
GOTERM_BP_DIRECT	GO:0007017~microtubule-based process	5	0.588928	0.0670928	TUBA1C, TUBB6, TUBA1B, TUBB5, TUBB3	797	39	20119	3.23633	1	0.683224	0.663641
REACTOME_PATHWAY	R-MMU-453274~Mitotic G2-G2/M phases	16	1.88457	0.068323	PLK4, PLK1, HMMR, CCNA2, TUBA1C, TPX2, CCNB2, TUBB6, CCNB1, TUBA1B, TUBB5, TUBB3, E2F1, CDK1, NEK2, GTSE1	477	177	8548	1.61992	1	0.59658	0.569941
REACTOME_PATHWAY	R-MMU-190828~Gap junction trafficking	6	0.706714	0.0693842	TUBA1C, TUBB6, TUBA1B, TUBB3, ACTB, ACTG1	477	40	8548	2.68805	1	0.59658	0.569941
REACTOME_PATHWAY	R-MMU-157858~Gap junction trafficking and regulation	6	0.706714	0.0820755	TUBA1C, TUBB6, TUBA1B, TUBB3, ACTB, ACTG1	477	42	8548	2.56005	1	0.681368	0.650943
KEGG_PATHWAY	mmu04540:Gap junction	8	0.942285	0.108511	TUBA1C, TUBB6, TUBA1B, TUBB5, TUBB3, CDK1, EGFR, PRKG1	424	86	9011	1.97696	1	0.40323	0.338928
REACTOME_PATHWAY	R-MMU-69275~G2/M Transition	15	1.76678	0.109092	PLK4, PLK1, HMMR, CCNA2, TUBA1C, TPX2, CCNB2, TUBB6, CCNB1, TUBA1B, TUBB5, TUBB3, CDK1, NEK2, GTSE1	477	175	8548	1.53603	1	0.789892	0.754622
REACTOME_PATHWAY	R-MMU-380320~Recruitment of NuMA to mitotic centrosomes	9	1.06007	0.110471	PLK4, TUBA1C, TUBB6, TUBA1B, TUBB5, TUBB3, PLK1, CDK1, NEK2	477	87	8548	1.85383	1	0.79391	0.75846
REACTOME_PATHWAY	R-MMU-3371497~HSP90 chaperone cycle for steroid hormone receptors (SHR) in the presence of ligand	6	0.706714	0.152648	DNAJB1, TUBA1C, TUBB6, TUBA1B, TUBB3, HSPA2	477	51	8548	2.10827	1	0.960786	0.917885
REACTOME_PATHWAY	R-MMU-9668328~Sealing of the nuclear envelope (NE) by ESCRT-III	4	0.471143	0.173901	TUBA1C, TUBB6, TUBA1B, TUBB3	477	26	8548	2.75697	1	1	0.956341
REACTOME_PATHWAY	R-MMU-8955332~Carboxyterminal post-translational modifications of tubulin	4	0.471143	0.188096	TUBA1C, TUBB6, TUBA1B, TUBB3	477	27	8548	2.65486	1	1	0.956341
REACTOME_PATHWAY	R-MMU-8854518~AURKA Activation by TPX2	7	0.824499	0.193493	PLK4, TPX2, TUBB5, PLK1, CDK1, NEK2, HMMR	477	70	8548	1.79203	1	1	0.956341
REACTOME_PATHWAY	R-MMU-190861~Gap junction assembly	4	0.471143	0.26263	TUBA1C, TUBB6, TUBA1B, TUBB3	477	32	8548	2.24004	1	1	0.956341
REACTOME_PATHWAY	R-MMU-2565942~Regulation of PLK1 Activity at G2/M Transition	7	0.824499	0.315694	PLK4, CCNB2, CCNB1, TUBB5, PLK1, CDK1, NEK2	477	83	8548	1.51135	1	1	0.956341
REACTOME_PATHWAY	R-MMU-9646399~Aggrephagy	4	0.471143	0.340063	TUBA1C, TUBB6, TUBA1B, TUBB3	477	37	8548	1.93733	1	1	0.956341
REACTOME_PATHWAY	R-MMU-948021~Transport to the Golgi and subsequent modification	11	1.29564	0.483627	TUBA1C, ARF4, TUBB6, TUBA1B, TUBB3, CTSZ, ST3GAL4, MAN1C1, CTSC, B4GALT5, F5	477	171	8548	1.15277	1	1	0.956341
KEGG_PATHWAY	mmu05020:Prion disease	14	1.649	0.488062	C1QB, C1QA, CYBA, HSPA2, TUBA1C, MAPK11, IL6, TUBB6, TUBA1B, TUBB5, TUBB3, CASP3, IL1B, C1QC	424	268	9011	1.1102	1	1	0.843333
REACTOME_PATHWAY	R-MMU-6811436~COPI-independent Golgi-to-ER retrograde traffic	4	0.471143	0.504914	TUBA1C, TUBB6, TUBA1B, TUBB3	477	48	8548	1.49336	1	1	0.956341
REACTOME_PATHWAY	R-MMU-380259~Loss of Nlp from mitotic centrosomes	5	0.588928	0.517201	PLK4, TUBB5, PLK1, CDK1, NEK2	477	67	8548	1.33734	1	1	0.956341
REACTOME_PATHWAY	R-MMU-380284~Loss of proteins required for interphase microtubule organization from the centrosome	5	0.588928	0.517201	PLK4, TUBB5, PLK1, CDK1, NEK2	477	67	8548	1.33734	1	1	0.956341
REACTOME_PATHWAY	R-MMU-446203~Asparagine N-linked glycosylation	15	1.76678	0.568078	ARF4, CTSZ, SLC35C1, NPL, F5, TUBA1C, TUBB6, TUBA1B, GMDS, TUBB3, ST3GAL4, MAN1C1, NANS, CTSC, B4GALT5	477	256	8548	1.05002	1	1	0.956341
REACTOME_PATHWAY	R-MMU-5620924~Intraflagellar transport	4	0.471143	0.610476	TUBA1C, TUBB6, TUBA1B, TUBB3	477	56	8548	1.28002	1	1	0.956341
REACTOME_PATHWAY	R-MMU-380270~Recruitment of mitotic centrosome proteins and complexes	5	0.588928	0.617994	PLK4, TUBB5, PLK1, CDK1, NEK2	477	76	8548	1.17897	1	1	0.956341
REACTOME_PATHWAY	R-MMU-380287~Centrosome maturation	5	0.588928	0.617994	PLK4, TUBB5, PLK1, CDK1, NEK2	477	76	8548	1.17897	1	1	0.956341
REACTOME_PATHWAY	R-MMU-199977~ER to Golgi Anterograde Transport	8	0.942285	0.691067	TUBA1C, ARF4, TUBB6, TUBA1B, TUBB3, CTSZ, CTSC, F5	477	143	8548	1.00254	1	1	0.956341
REACTOME_PATHWAY	R-MMU-5617833~Cilium Assembly	10	1.17786	0.709756	PLK4, TUBA1C, ARF4, TUBB6, TUBA1B, TUBB5, TUBB3, PLK1, CDK1, NEK2	477	185	8548	0.968667	1	1	0.956341
REACTOME_PATHWAY	R-MMU-9663891~Selective autophagy	4	0.471143	0.709902	TUBA1C, TUBB6, TUBA1B, TUBB3	477	65	8548	1.10279	1	1	0.956341
REACTOME_PATHWAY	R-MMU-6807878~COPI-mediated anterograde transport	5	0.588928	0.753869	TUBA1C, ARF4, TUBB6, TUBA1B, TUBB3	477	91	8548	0.984634	1	1	0.956341
REACTOME_PATHWAY	R-MMU-5620912~Anchoring of the basal body to the plasma membrane	5	0.588928	0.776031	PLK4, TUBB5, PLK1, CDK1, NEK2	477	94	8548	0.953209	1	1	0.956341
GOTERM_MF_DIRECT	GO:0003924~GTPase activity	12	1.41343	0.790057	ARL4C, RAB32, TUBA1C, ARF4, TUBB6, TUBA1B, TUBB5, GCH1, RAB25, RRAD, TUBB3, RHOC	764	327	18600	0.893415	1	1	0.981678
KEGG_PATHWAY	mmu05012:Parkinson disease	11	1.29564	0.80061	TUBA1C, TUBB6, TUBA1B, TUBB5, TUBB3, CASP3, SLC39A6, SLC39A11, SLC39A8, SLC39A14, SLC39A4	424	264	9011	0.885515	1	1	0.843333
GOTERM_MF_DIRECT	GO:0005525~GTP binding	14	1.649	0.823109	ARF4, GCH1, RRAD, RHOC, RAB32, ARL4C, TUBA1C, TUBB6, GIMD1, TUBA1B, TUBB5, RAB25, TUBB3, TGM2	764	393	18600	0.867271	1	1	0.981678
REACTOME_PATHWAY	R-MMU-1852241~Organelle biogenesis and maintenance	10	1.17786	0.842647	PLK4, TUBA1C, ARF4, TUBB6, TUBA1B, TUBB5, TUBB3, PLK1, CDK1, NEK2	477	212	8548	0.845299	1	1	0.956341
REACTOME_PATHWAY	R-MMU-5358351~Signaling by Hedgehog	6	0.706714	0.889726	TUBA1C, TUBB6, TUBA1B, TUBB3, P4HB, ARRB2	477	138	8548	0.779145	1	1	0.956341
KEGG_PATHWAY	mmu05014:Amyotrophic lateral sclerosis	14	1.649	0.891169	GPX2, GPX3, TNFRSF1B, ACTB, ACTG1, TNFRSF1A, TUBA1C, MAPK11, TUBB6, TUBA1B, TUBB5, TUBB3, CASP3, ANXA7	424	369	9011	0.806323	1	1	0.891169
KEGG_PATHWAY	mmu05010:Alzheimer disease	14	1.649	0.917435	SLC39A11, SLC39A14, TNFRSF1A, TUBA1C, IL6, TUBB6, TUBA1B, TUBB5, TUBB3, CASP3, IL1B, SLC39A6, SLC39A8, SLC39A4	424	383	9011	0.776849	1	1	0.917435
REACTOME_PATHWAY	R-MMU-5610787~Hedgehog 'off' state	4	0.471143	0.93983	TUBA1C, TUBB6, TUBA1B, TUBB3	477	106	8548	0.676239	1	1	0.956341
REACTOME_PATHWAY	R-MMU-9612973~Autophagy	4	0.471143	0.968293	TUBA1C, TUBB6, TUBA1B, TUBB3	477	121	8548	0.592408	1	1	0.968293
REACTOME_PATHWAY	R-MMU-1632852~Macroautophagy	4	0.471143	0.968293	TUBA1C, TUBB6, TUBA1B, TUBB3	477	121	8548	0.592408	1	1	0.968293
KEGG_PATHWAY	mmu05016:Huntington disease	9	1.06007	0.975762	TUBA1C, GPX2, TUBB6, TUBA1B, TUBB5, TUBB3, GPX3, CASP3, TGM2	424	302	9011	0.633348	1	1	0.975762
KEGG_PATHWAY	mmu05022:Pathways of neurodegeneration - multiple diseases	13	1.53121	0.994752	GPX2, GPX3, TNFRSF1B, TNFRSF1A, TUBA1C, MAPK11, IL6, TUBB6, TUBA1B, TUBB5, TUBB3, CASP3, IL1B	424	471	9011	0.586583	1	1	0.994752
Annotation Cluster 64	Enrichment Score: 0.6843594285209842
Category	Term	Count	%	PValue	Genes	List Total	Pop Hits	Pop Total	Fold Enrichment	Bonferroni	Benjamini	FDR
GOTERM_BP_DIRECT	GO:0046330~positive regulation of JNK cascade	8	0.942285	0.141027	TRAF4, GADD45A, IL1B, CARD9, LTBR, FCGR2B, MYD88, LMNB1	797	109	20119	1.85273	1	0.946133	0.919014
GOTERM_BP_DIRECT	GO:0010934~macrophage cytokine production	4	0.471143	0.179259	IL1B, CARD9, CASP4, MYD88	797	37	20119	2.72902	1	1	0.971577
GOTERM_BP_DIRECT	GO:0007254~JNK cascade	4	0.471143	0.350057	PTGER4, IL1B, CARD9, MYD88	797	53	20119	1.90516	1	1	0.971577
Annotation Cluster 65	Enrichment Score: 0.658240996633077
Category	Term	Count	%	PValue	Genes	List Total	Pop Hits	Pop Total	Fold Enrichment	Bonferroni	Benjamini	FDR
REACTOME_PATHWAY	R-MMU-193368~Synthesis of bile acids and bile salts via 7alpha-hydroxycholesterol	5	0.588928	0.0474119	PTGIS, ACOX2, NR1H4, CYP7B1, CYP8B1	477	25	8548	3.58407	1	0.556801	0.531938
REACTOME_PATHWAY	R-MMU-193807~Synthesis of bile acids and bile salts via 27-hydroxycholesterol	4	0.471143	0.0559351	PTGIS, NR1H4, CYP7B1, CYP8B1	477	16	8548	4.48008	1	0.568563	0.543176
REACTOME_PATHWAY	R-MMU-211976~Endogenous sterols	5	0.588928	0.0603353	PTGIS, NR1H4, CYP7B1, CYP8B1, CYP51	477	27	8548	3.31858	1	0.581029	0.555085
REACTOME_PATHWAY	R-MMU-194068~Bile acid and bile salt metabolism	6	0.706714	0.0959099	ABCC3, PTGIS, ACOX2, NR1H4, CYP7B1, CYP8B1	477	44	8548	2.44368	1	0.769677	0.735309
REACTOME_PATHWAY	R-MMU-192105~Synthesis of bile acids and bile salts	5	0.588928	0.118249	PTGIS, ACOX2, NR1H4, CYP7B1, CYP8B1	477	34	8548	2.63534	1	0.837304	0.799917
REACTOME_PATHWAY	R-MMU-2162123~Synthesis of Prostaglandins (PG) and Thromboxanes (TX)	3	0.353357	0.1413	PTGIS, CYP8B1, PTGS1	477	12	8548	4.48008	1	0.938428	0.896525
KEGG_PATHWAY	mmu00120:Primary bile acid biosynthesis	3	0.353357	0.205927	ACOX2, CYP7B1, CYP8B1	424	18	9011	3.54206	1	0.621785	0.52263
REACTOME_PATHWAY	R-MMU-211859~Biological oxidations	15	1.76678	0.229658	NNMT, GGT6, AHCY, PTGIS, NR1H4, CYP7B1, ADH7, CYP8B1, CYP51, PTGS1, SULT1C2, UGDH, GSTA2, GCLM	477	201	8548	1.33734	1	1	0.956341
GOTERM_MF_DIRECT	GO:0016705~oxidoreductase activity, acting on paired donors, with incorporation or reduction of molecular oxygen	6	0.706714	0.285635	PTGIS, P4HA3, PLOD2, CYP7B1, CYP8B1, CYP51	764	87	18600	1.679	1	1	0.981678
REACTOME_PATHWAY	R-MMU-2142753~Arachidonic acid metabolism	5	0.588928	0.341412	GPX2, PTGIS, ALOX5AP, CYP8B1, PTGS1	477	53	8548	1.6906	1	1	0.956341
REACTOME_PATHWAY	R-MMU-211897~Cytochrome P450 - arranged by substrate type	5	0.588928	0.493159	PTGIS, NR1H4, CYP7B1, CYP8B1, CYP51	477	65	8548	1.37849	1	1	0.956341
REACTOME_PATHWAY	R-MMU-211945~Phase I - Functionalization of compounds	7	0.824499	0.495862	PTGIS, NR1H4, CYP7B1, ADH7, CYP8B1, CYP51, PTGS1	477	101	8548	1.242	1	1	0.956341
GOTERM_MF_DIRECT	GO:0005506~iron ion binding	8	0.942285	0.682657	PTGIS, P4HA3, LCN2, PLOD2, MSMO1, CYP7B1, CYP8B1, CYP51	764	193	18600	1.00914	1	1	0.981678
GOTERM_MF_DIRECT	GO:0020037~heme binding	7	0.824499	0.788094	PTGIS, HMOX1, CYBA, CYP7B1, CYP8B1, CYP51, PTGS1	764	188	18600	0.906483	1	1	0.981678
GOTERM_MF_DIRECT	GO:0004497~monooxygenase activity	4	0.471143	0.85986	PTGIS, CYP7B1, CYP8B1, CYP51	764	116	18600	0.839502	1	1	0.981678
Annotation Cluster 66	Enrichment Score: 0.6018055949694455
Category	Term	Count	%	PValue	Genes	List Total	Pop Hits	Pop Total	Fold Enrichment	Bonferroni	Benjamini	FDR
GOTERM_BP_DIRECT	GO:0001657~ureteric bud development	6	0.706714	0.043566	SMAD1, TGFB1, BMPER, EPCAM, NOG, SDC1	797	49	20119	3.09103	1	0.540833	0.525331
GOTERM_BP_DIRECT	GO:0030509~BMP signaling pathway	8	0.942285	0.186915	SMPD3, SMAD1, TGFB1, BMPER, NOG, SCX, INHBB, GDF5	797	118	20119	1.71142	1	1	0.971577
GOTERM_BP_DIRECT	GO:0060395~SMAD protein signal transduction	6	0.706714	0.217009	SMAD1, TGFB1, ATOH8, INHBB, HNF1A, GDF5	797	81	20119	1.86988	1	1	0.971577
KEGG_PATHWAY	mmu04350:TGF-beta signaling pathway	7	0.824499	0.295582	TGIF1, SMAD1, TGFB1, MYC, NOG, INHBB, GDF5	424	96	9011	1.54965	1	0.766985	0.644675
GOTERM_BP_DIRECT	GO:0010862~positive regulation of pathway-restricted SMAD protein phosphorylation	3	0.353357	0.593798	TGFB1, INHBB, GDF5	797	50	20119	1.5146	1	1	0.971577
REACTOME_PATHWAY	R-MMU-9006936~Signaling by TGFB family members	5	0.588928	0.789913	TGIF1, SMAD1, TGFB1, NOG, INHBB	477	96	8548	0.933351	1	1	0.956341
Annotation Cluster 67	Enrichment Score: 0.5986814000604362
Category	Term	Count	%	PValue	Genes	List Total	Pop Hits	Pop Total	Fold Enrichment	Bonferroni	Benjamini	FDR
GOTERM_BP_DIRECT	GO:0006821~chloride transport	7	0.824499	0.120242	CLIC6, TTYH3, CLCA3B, TSPO, CLCA1, SLC26A9, CLIC1	797	85	20119	2.07887	1	0.883159	0.857845
GOTERM_MF_DIRECT	GO:0005254~chloride channel activity	6	0.706714	0.215966	CLIC6, APOL11A, TTYH3, CLCA1, SLC26A9, CLIC1	764	78	18600	1.87273	1	1	0.981678
GOTERM_CC_DIRECT	GO:0034707~chloride channel complex	3	0.353357	0.615904	CLIC6, TTYH3, CLIC1	821	53	21095	1.45439	1	1	0.886326
Annotation Cluster 68	Enrichment Score: 0.5775571127853305
Category	Term	Count	%	PValue	Genes	List Total	Pop Hits	Pop Total	Fold Enrichment	Bonferroni	Benjamini	FDR
KEGG_PATHWAY	mmu05410:Hypertrophic cardiomyopathy	8	0.942285	0.134857	IL6, TGFB1, TPM4, ITGB4, TNNT2, ITGA5, ACTB, ACTG1	424	91	9011	1.86834	1	0.441216	0.370856
KEGG_PATHWAY	mmu05414:Dilated cardiomyopathy	7	0.824499	0.27919	TGFB1, TPM4, ITGB4, TNNT2, ITGA5, ACTB, ACTG1	424	94	9011	1.58262	1	0.743683	0.625089
KEGG_PATHWAY	mmu05412:Arrhythmogenic right ventricular cardiomyopathy	5	0.588928	0.491537	DSP, ITGB4, ITGA5, ACTB, ACTG1	424	77	9011	1.38002	1	1	0.843333
Annotation Cluster 69	Enrichment Score: 0.5553710052862584
Category	Term	Count	%	PValue	Genes	List Total	Pop Hits	Pop Total	Fold Enrichment	Bonferroni	Benjamini	FDR
REACTOME_PATHWAY	R-MMU-4420097~VEGFA-VEGFR2 Pathway	9	1.06007	0.13943	MAPK11, SPHK1, HSPB1, CYBA, NCKAP1L, SHB, VAV1, ACTB, ACTG1	477	92	8548	1.75308	1	0.938428	0.896525
REACTOME_PATHWAY	R-MMU-194138~Signaling by VEGF	9	1.06007	0.19269	MAPK11, SPHK1, HSPB1, CYBA, NCKAP1L, SHB, VAV1, ACTB, ACTG1	477	100	8548	1.61283	1	1	0.956341
REACTOME_PATHWAY	R-MMU-9006934~Signaling by Receptor Tyrosine Kinases	26	3.06243	0.292642	GRB7, NAB2, HPN, HSPB1, TCIRG1, SPINT2, SHB, ACTB, EGFR, ACTG1, PTBP1, SPP1, CSK, NCKAP1L, TNS4, FGF23, PTPN1, SPHK1, STAT3, FN1, CYBA, VAV1, EREG, MAPK11, SPINT1, PTPN6	477	398	8548	1.17068	1	1	0.956341
KEGG_PATHWAY	mmu04370:VEGF signaling pathway	3	0.353357	0.763772	MAPK11, SPHK1, HSPB1	424	58	9011	1.09926	1	1	0.843333
Annotation Cluster 70	Enrichment Score: 0.5387564301392982
Category	Term	Count	%	PValue	Genes	List Total	Pop Hits	Pop Total	Fold Enrichment	Bonferroni	Benjamini	FDR
REACTOME_PATHWAY	R-MMU-9013424~RHOV GTPase cycle	5	0.588928	0.108852	DEPDC1B, TPM4, PAK6, PAK4, EPHA2	477	33	8548	2.7152	1	0.789892	0.754622
REACTOME_PATHWAY	R-MMU-9013404~RAC2 GTPase cycle	8	0.942285	0.163768	DEPDC1B, DIAPH3, RACGAP1, CYBA, NCKAP1L, VAV1, PAK4, EPHA2	477	81	8548	1.76991	1	0.998154	0.953584
REACTOME_PATHWAY	R-MMU-9013149~RAC1 GTPase cycle	12	1.41343	0.298747	DEPDC1B, DIAPH3, RACGAP1, ARHGEF39, PAK6, CYBA, NCKAP1L, ECT2, IQGAP3, VAV1, PAK4, EPHA2	477	163	8548	1.31929	1	1	0.956341
REACTOME_PATHWAY	R-MMU-9013423~RAC3 GTPase cycle	7	0.824499	0.345699	DEPDC1B, DIAPH3, RACGAP1, CYBA, NCKAP1L, PAK4, EPHA2	477	86	8548	1.45863	1	1	0.956341
REACTOME_PATHWAY	R-MMU-9013408~RHOG GTPase cycle	5	0.588928	0.540698	DEPDC1B, DIAPH3, VAV1, PAK4, EPHA2	477	69	8548	1.29858	1	1	0.956341
REACTOME_PATHWAY	R-MMU-9013420~RHOU GTPase cycle	3	0.353357	0.588084	DEPDC1B, PAK4, EPHA2	477	35	8548	1.53603	1	1	0.956341
Annotation Cluster 71	Enrichment Score: 0.5247918812152046
Category	Term	Count	%	PValue	Genes	List Total	Pop Hits	Pop Total	Fold Enrichment	Bonferroni	Benjamini	FDR
REACTOME_PATHWAY	R-MMU-196807~Nicotinate metabolism	4	0.471143	0.232246	BST1, NNMT, PTGIS, CYP8B1	477	30	8548	2.38938	1	1	0.956341
REACTOME_PATHWAY	R-MMU-197264~Nicotinamide salvaging	3	0.353357	0.265005	NNMT, PTGIS, CYP8B1	477	18	8548	2.98672	1	1	0.956341
REACTOME_PATHWAY	R-MMU-196854~Metabolism of vitamins and cofactors	12	1.41343	0.326598	GCHFR, BST1, NNMT, PTGIS, GCH1, MTHFD1L, RDH11, MTHFD2, FPGS, SLC2A1, SDC1, CYP8B1	477	167	8548	1.28769	1	1	0.956341
REACTOME_PATHWAY	R-MMU-196849~Metabolism of water-soluble vitamins and cofactors	8	0.942285	0.395928	BST1, NNMT, PTGIS, MTHFD1L, MTHFD2, FPGS, SLC2A1, CYP8B1	477	108	8548	1.32743	1	1	0.956341
Annotation Cluster 72	Enrichment Score: 0.5181729792229962
Category	Term	Count	%	PValue	Genes	List Total	Pop Hits	Pop Total	Fold Enrichment	Bonferroni	Benjamini	FDR
REACTOME_PATHWAY	R-MMU-3299685~Detoxification of Reactive Oxygen Species	5	0.588928	0.108852	GPX2, GPX3, GSR, CYBA, P4HB	477	33	8548	2.7152	1	0.789892	0.754622
KEGG_PATHWAY	mmu00480:Glutathione metabolism	7	0.824499	0.121162	GPX2, GGT6, RRM2, GPX3, GSTA2, GSR, GCLM	424	72	9011	2.0662	1	0.410058	0.344667
KEGG_PATHWAY	mmu04918:Thyroid hormone synthesis	4	0.471143	0.682017	GPX2, GPX3, GSR, PDIA4	424	74	9011	1.14878	1	1	0.843333
REACTOME_PATHWAY	R-MMU-9711123~Cellular response to chemical stress	6	0.706714	0.940395	GPX2, GPX3, GSR, HMOX1, CYBA, P4HB	477	156	8548	0.689244	1	1	0.956341
Annotation Cluster 73	Enrichment Score: 0.5152902954985669
Category	Term	Count	%	PValue	Genes	List Total	Pop Hits	Pop Total	Fold Enrichment	Bonferroni	Benjamini	FDR
REACTOME_PATHWAY	R-MMU-2682334~EPH-Ephrin signaling	8	0.942285	0.0596977	ACTR3, EFNA3, ARPC3, ARPC1B, EFNA5, ACTB, ACTG1, EPHA2	477	63	8548	2.2756	1	0.581029	0.555085
REACTOME_PATHWAY	R-MMU-3928663~EPHA-mediated growth cone collapse	3	0.353357	0.243909	EFNA3, EFNA5, EPHA2	477	17	8548	3.16241	1	1	0.956341
GOTERM_BP_DIRECT	GO:0048013~ephrin receptor signaling pathway	3	0.353357	0.377415	EFNA3, EFNA5, EPHA2	797	33	20119	2.29486	1	1	0.971577
REACTOME_PATHWAY	R-MMU-3928665~EPH-ephrin mediated repulsion of cells	3	0.353357	0.555743	EFNA3, EFNA5, EPHA2	477	33	8548	1.62912	1	1	0.956341
KEGG_PATHWAY	mmu04014:Ras signaling pathway	9	1.06007	0.8683	EFNA3, PAK6, EFNA5, FGF23, ETS2, EGFR, RASGRP4, PAK4, EPHA2	424	235	9011	0.81392	1	1	0.8683
Annotation Cluster 74	Enrichment Score: 0.5113519461185988
Category	Term	Count	%	PValue	Genes	List Total	Pop Hits	Pop Total	Fold Enrichment	Bonferroni	Benjamini	FDR
GOTERM_BP_DIRECT	GO:0015914~phospholipid transport	6	0.706714	0.0266243	SCARB1, PRELID1, ATP8B1, ATP10A, LDLR, ATP9A	797	43	20119	3.52234	1	0.399069	0.38763
GOTERM_MF_DIRECT	GO:0005215~transporter activity	4	0.471143	0.292029	ATP7B, ATP8B1, ATP10A, ATP9A	764	46	18600	2.117	1	1	0.981678
GOTERM_BP_DIRECT	GO:0045332~phospholipid translocation	3	0.353357	0.334025	ATP8B1, ATP10A, ATP9A	797	30	20119	2.52434	1	1	0.971577
REACTOME_PATHWAY	R-MMU-936837~Ion transport by P-type ATPases	4	0.471143	0.585533	ATP7B, ATP8B1, ATP10A, ATP9A	477	54	8548	1.32743	1	1	0.956341
REACTOME_PATHWAY	R-MMU-983712~Ion channel transport	9	1.06007	0.731865	TTYH3, ATP7B, RIPK3, ATP8B1, CLCA1, ATP10A, TCIRG1, MCOLN2, ATP9A	477	169	8548	0.954337	1	1	0.956341
GOTERM_CC_DIRECT	GO:0005802~trans-Golgi network	8	0.942285	0.768109	RAB32, CENPF, ATP7B, HOOK2, CDH1, ATP8B1, MS4A6D, ATP9A	821	223	21095	0.921768	1	1	0.886326
Annotation Cluster 75	Enrichment Score: 0.5071181963980919
Category	Term	Count	%	PValue	Genes	List Total	Pop Hits	Pop Total	Fold Enrichment	Bonferroni	Benjamini	FDR
REACTOME_PATHWAY	R-MMU-909733~Interferon alpha/beta signaling	4	0.471143	0.160027	IFNAR2, SOCS3, PTPN1, PTPN6	477	25	8548	2.86725	1	0.987859	0.943749
REACTOME_PATHWAY	R-MMU-912694~Regulation of IFNA/IFNB signaling	3	0.353357	0.265005	IFNAR2, PTPN1, PTPN6	477	18	8548	2.98672	1	1	0.956341
REACTOME_PATHWAY	R-MMU-913531~Interferon Signaling	4	0.471143	0.709902	IFNAR2, SOCS3, PTPN1, PTPN6	477	65	8548	1.10279	1	1	0.956341
Annotation Cluster 76	Enrichment Score: 0.49182166196800625
Category	Term	Count	%	PValue	Genes	List Total	Pop Hits	Pop Total	Fold Enrichment	Bonferroni	Benjamini	FDR
REACTOME_PATHWAY	R-MMU-5674135~MAP2K and MAPK activation	6	0.706714	0.0634765	CNKSR1, FN1, CSK, ARRB2, ACTB, ACTG1	477	39	8548	2.75697	1	0.585218	0.559087
REACTOME_PATHWAY	R-MMU-5683057~MAPK family signaling cascades	18	2.12014	0.452527	FN1, HSPB1, CSF2RB, GFRA1, ARRB2, DUSP9, ACTB, EGFR, RASGRP4, ACTG1, EREG, SPRED3, DNAJB1, CNKSR1, IL6, CDK1, CSK, FGF23	477	291	8548	1.10847	1	1	0.956341
REACTOME_PATHWAY	R-MMU-5684996~MAPK1/MAPK3 signaling	16	1.88457	0.530716	FN1, CSF2RB, GFRA1, ARRB2, DUSP9, ACTB, EGFR, RASGRP4, ACTG1, EREG, SPRED3, CNKSR1, IL6, CDK1, CSK, FGF23	477	268	8548	1.06987	1	1	0.956341
REACTOME_PATHWAY	R-MMU-5673001~RAF/MAP kinase cascade	14	1.649	0.707284	FN1, CSF2RB, GFRA1, ARRB2, DUSP9, ACTB, EGFR, RASGRP4, ACTG1, EREG, SPRED3, CNKSR1, CSK, FGF23	477	262	8548	0.957575	1	1	0.956341
Annotation Cluster 77	Enrichment Score: 0.4605202875197893
Category	Term	Count	%	PValue	Genes	List Total	Pop Hits	Pop Total	Fold Enrichment	Bonferroni	Benjamini	FDR
REACTOME_PATHWAY	R-MMU-5218859~Regulated Necrosis	6	0.706714	0.152648	RIPK3, IL1B, CASP3, CASP4, FLOT1, TNFRSF10B	477	51	8548	2.10827	1	0.960786	0.917885
REACTOME_PATHWAY	R-MMU-5213460~RIPK1-mediated regulated necrosis	3	0.353357	0.521643	RIPK3, FLOT1, TNFRSF10B	477	31	8548	1.73423	1	1	0.956341
REACTOME_PATHWAY	R-MMU-5675482~Regulation of necroptotic cell death	3	0.353357	0.521643	RIPK3, FLOT1, TNFRSF10B	477	31	8548	1.73423	1	1	0.956341
Annotation Cluster 78	Enrichment Score: 0.4159484498439231
Category	Term	Count	%	PValue	Genes	List Total	Pop Hits	Pop Total	Fold Enrichment	Bonferroni	Benjamini	FDR
REACTOME_PATHWAY	R-MMU-9013026~RHOB GTPase cycle	7	0.824499	0.168242	ANLN, DEPDC1B, DIAPH3, RACGAP1, FLOT1, ECT2, IQGAP3	477	67	8548	1.87227	1	1	0.956341
REACTOME_PATHWAY	R-MMU-9013106~RHOC GTPase cycle	7	0.824499	0.168242	ANLN, DEPDC1B, DIAPH3, RACGAP1, FLOT1, RHOC, IQGAP3	477	67	8548	1.87227	1	1	0.956341
REACTOME_PATHWAY	R-MMU-9013149~RAC1 GTPase cycle	12	1.41343	0.298747	DEPDC1B, DIAPH3, RACGAP1, ARHGEF39, PAK6, CYBA, NCKAP1L, ECT2, IQGAP3, VAV1, PAK4, EPHA2	477	163	8548	1.31929	1	1	0.956341
REACTOME_PATHWAY	R-MMU-9013406~RHOQ GTPase cycle	5	0.588928	0.341412	CPNE8, DEPDC1B, DIAPH3, IQGAP3, PAK4	477	53	8548	1.6906	1	1	0.956341
REACTOME_PATHWAY	R-MMU-8980692~RHOA GTPase cycle	9	1.06007	0.472185	ARHGAP11A, ANLN, DEPDC1B, DIAPH3, RACGAP1, FLOT1, ECT2, IQGAP3, VAV1	477	134	8548	1.2036	1	1	0.956341
GOTERM_MF_DIRECT	GO:0005096~GTPase activator activity	7	0.824499	0.944035	ARHGAP11A, DEPDC1B, RACGAP1, RGS16, NCKAP1L, ECT2, IQGAP3	764	248	18600	0.687173	1	1	0.981678
REACTOME_PATHWAY	R-MMU-9013148~CDC42 GTPase cycle	3	0.353357	0.95238	DEPDC1B, RACGAP1, ECT2	477	84	8548	0.640012	1	1	0.956341
Annotation Cluster 79	Enrichment Score: 0.3267343799090778
Category	Term	Count	%	PValue	Genes	List Total	Pop Hits	Pop Total	Fold Enrichment	Bonferroni	Benjamini	FDR
GOTERM_BP_DIRECT	GO:0071479~cellular response to ionizing radiation	8	0.942285	0.00375518	RAD51AP1, RAD51, TGFB1, IFI204, GADD45A, FIGNL1, BRCA1, ECT2	797	51	20119	3.95975	1	0.103382	0.100419
REACTOME_PATHWAY	R-MMU-5693579~Homologous DNA Pairing and Strand Exchange	3	0.353357	0.409491	RAD51AP1, RAD51, BRCA1	477	25	8548	2.15044	1	1	0.956341
REACTOME_PATHWAY	R-MMU-5693537~Resolution of D-Loop Structures	3	0.353357	0.521643	RAD51AP1, RAD51, BRCA1	477	31	8548	1.73423	1	1	0.956341
REACTOME_PATHWAY	R-MMU-5693568~Resolution of D-loop Structures through Holliday Junction Intermediates	3	0.353357	0.521643	RAD51AP1, RAD51, BRCA1	477	31	8548	1.73423	1	1	0.956341
GOTERM_BP_DIRECT	GO:0000724~double-strand break repair via homologous recombination	4	0.471143	0.703668	RAD51AP1, RAD51, ANKLE1, BRCA1	797	91	20119	1.1096	1	1	0.971577
GOTERM_BP_DIRECT	GO:0006310~DNA recombination	4	0.471143	0.703668	RAD51AP1, RAD51, LIG1, BRCA1	797	91	20119	1.1096	1	1	0.971577
REACTOME_PATHWAY	R-MMU-5685942~HDR through Homologous Recombination (HRR)	3	0.353357	0.802927	RAD51AP1, RAD51, BRCA1	477	53	8548	1.01436	1	1	0.956341
REACTOME_PATHWAY	R-MMU-5693567~HDR through Homologous Recombination (HRR) or Single Strand Annealing (SSA)	5	0.588928	0.908109	RAD51AP1, CCNA2, RAD51, CLSPN, BRCA1	477	120	8548	0.746681	1	1	0.956341
REACTOME_PATHWAY	R-MMU-5693538~Homology Directed Repair	5	0.588928	0.917691	RAD51AP1, CCNA2, RAD51, CLSPN, BRCA1	477	123	8548	0.728469	1	1	0.956341
REACTOME_PATHWAY	R-MMU-5693532~DNA Double-Strand Break Repair	6	0.706714	0.926462	RAD51AP1, CCNA2, RAD51, CLSPN, BRCA1, KPNA2	477	150	8548	0.716813	1	1	0.956341
REACTOME_PATHWAY	R-MMU-5693607~Processing of DNA double-strand break ends	3	0.353357	0.954608	CCNA2, CLSPN, BRCA1	477	85	8548	0.632482	1	1	0.956341
REACTOME_PATHWAY	R-MMU-73894~DNA Repair	10	1.17786	0.978737	RAD51AP1, CCNA2, NEIL3, RAD51, LIG1, PCLAF, CLSPN, BRCA1, KPNA2, ACTG1	477	282	8548	0.635473	1	1	0.978737
Annotation Cluster 80	Enrichment Score: 0.32537938867273974
Category	Term	Count	%	PValue	Genes	List Total	Pop Hits	Pop Total	Fold Enrichment	Bonferroni	Benjamini	FDR
REACTOME_PATHWAY	R-MMU-171319~Telomere Extension By Telomerase	3	0.353357	0.307131	CCNA2, GAR1, NHP2	477	20	8548	2.68805	1	1	0.956341
REACTOME_PATHWAY	R-MMU-180786~Extension of Telomeres	4	0.471143	0.461702	CCNA2, LIG1, GAR1, NHP2	477	45	8548	1.59292	1	1	0.956341
REACTOME_PATHWAY	R-MMU-157579~Telomere Maintenance	4	0.471143	0.490703	CCNA2, LIG1, GAR1, NHP2	477	47	8548	1.52513	1	1	0.956341
REACTOME_PATHWAY	R-MMU-73886~Chromosome Maintenance	7	0.824499	0.717757	CCNA2, LIG1, MIS18BP1, CENPI, GAR1, NHP2, CENPA	477	127	8548	0.987735	1	1	0.956341
Annotation Cluster 81	Enrichment Score: 0.2756670767479909
Category	Term	Count	%	PValue	Genes	List Total	Pop Hits	Pop Total	Fold Enrichment	Bonferroni	Benjamini	FDR
REACTOME_PATHWAY	R-MMU-446219~Synthesis of substrates in N-glycan biosythesis	5	0.588928	0.443689	GMDS, SLC35C1, ST3GAL4, NPL, NANS	477	61	8548	1.46888	1	1	0.956341
REACTOME_PATHWAY	R-MMU-4085001~Sialic acid metabolism	3	0.353357	0.555743	ST3GAL4, NPL, NANS	477	33	8548	1.62912	1	1	0.956341
REACTOME_PATHWAY	R-MMU-446193~Biosynthesis of the N-glycan precursor (dolichol lipid-linked oligosaccharide, LLO) and transfer to a nascent protein	5	0.588928	0.563601	GMDS, SLC35C1, ST3GAL4, NPL, NANS	477	71	8548	1.262	1	1	0.956341
REACTOME_PATHWAY	R-MMU-446203~Asparagine N-linked glycosylation	15	1.76678	0.568078	ARF4, CTSZ, SLC35C1, NPL, F5, TUBA1C, TUBB6, TUBA1B, GMDS, TUBB3, ST3GAL4, MAN1C1, NANS, CTSC, B4GALT5	477	256	8548	1.05002	1	1	0.956341
Annotation Cluster 82	Enrichment Score: 0.26577303168333694
Category	Term	Count	%	PValue	Genes	List Total	Pop Hits	Pop Total	Fold Enrichment	Bonferroni	Benjamini	FDR
REACTOME_PATHWAY	R-MMU-2559583~Cellular Senescence	8	0.942285	0.251396	CCNA2, MAPK11, CEBPB, UBE2C, CDK4, ERF, ETS2, LMNB1	477	92	8548	1.55829	1	1	0.956341
REACTOME_PATHWAY	R-MMU-8953897~Cellular responses to stimuli	23	2.70907	0.741185	CEBPB, GPX2, UBE2C, GPX3, GSR, CYBA, MT2, TCIRG1, MT1, HSPA2, ETS2, LMNB1, CCNA2, TUBA1C, DNAJB1, MAPK11, TUBB6, TUBA1B, TUBB3, CDK4, ERF, HMOX1, P4HB	477	442	8548	0.932506	1	1	0.956341
REACTOME_PATHWAY	R-MMU-2262752~Cellular responses to stress	21	2.4735	0.855845	CEBPB, GPX2, UBE2C, GPX3, GSR, CYBA, TCIRG1, HSPA2, ETS2, LMNB1, CCNA2, TUBA1C, DNAJB1, MAPK11, TUBB6, TUBA1B, TUBB3, CDK4, ERF, HMOX1, P4HB	477	439	8548	0.857237	1	1	0.956341
Annotation Cluster 83	Enrichment Score: 0.25469812601781466
Category	Term	Count	%	PValue	Genes	List Total	Pop Hits	Pop Total	Fold Enrichment	Bonferroni	Benjamini	FDR
GOTERM_CC_DIRECT	GO:0010494~cytoplasmic stress granule	7	0.824499	0.137773	GRB7, MOV10, ZFP36, IGF2BP1, IGF2BP2, PABPC1, KPNA2	821	90	21095	1.99844	1	0.602633	0.533251
GOTERM_CC_DIRECT	GO:0000932~P-body	5	0.588928	0.54015	MOV10, ZFP36, MEX3A, IGF2BP1, IGF2BP2	821	99	21095	1.29769	1	1	0.886326
GOTERM_MF_DIRECT	GO:0003730~mRNA 3'-UTR binding	5	0.588928	0.622205	ZFP36, NHP2, IGF2BP1, IGF2BP2, PABPC1	764	104	18600	1.17046	1	1	0.981678
GOTERM_CC_DIRECT	GO:1990904~ribonucleoprotein complex	7	0.824499	0.752401	TOP2A, ZFP36, ESRP2, IGF2BP1, PABPC1, BRCA1, ACTB	821	190	21095	0.946631	1	1	0.886326
GOTERM_BP_DIRECT	GO:0051028~mRNA transport	3	0.353357	0.910171	ZFP36, IGF2BP1, IGF2BP2	797	100	20119	0.757302	1	1	0.971577
GOTERM_MF_DIRECT	GO:0003729~mRNA binding	8	0.942285	0.934603	PTBP1, ZFP36, SLPI, ESRP2, IGF2BP1, IGF2BP2, PABPC1, TYMS	764	273	18600	0.713423	1	1	0.981678
Annotation Cluster 84	Enrichment Score: 0.1802763127585074
Category	Term	Count	%	PValue	Genes	List Total	Pop Hits	Pop Total	Fold Enrichment	Bonferroni	Benjamini	FDR
REACTOME_PATHWAY	R-MMU-168898~Toll-like Receptor Cascades	12	1.41343	0.151378	MAPK11, RIPK3, TNIP2, UNC93B1, CTSL, TIFA, LBP, CD14, S100A9, CTSS, NFKB2, LGMN	477	139	8548	1.54708	1	0.960786	0.917885
REACTOME_PATHWAY	R-MMU-9020702~Interleukin-1 signaling	7	0.824499	0.505569	IL1RN, IL1R1, TNIP2, IL1B, TIFA, MYD88, NFKB2	477	102	8548	1.22983	1	1	0.956341
REACTOME_PATHWAY	R-MMU-166016~Toll Like Receptor 4 (TLR4) Cascade	7	0.824499	0.58941	MAPK11, RIPK3, TNIP2, TIFA, LBP, CD14, NFKB2	477	111	8548	1.13011	1	1	0.956341
REACTOME_PATHWAY	R-MMU-166166~MyD88-independent TLR4 cascade	6	0.706714	0.616124	MAPK11, RIPK3, TNIP2, TIFA, CD14, NFKB2	477	95	8548	1.13181	1	1	0.956341
REACTOME_PATHWAY	R-MMU-937061~TRIF(TICAM1)-mediated TLR4 signaling	6	0.706714	0.616124	MAPK11, RIPK3, TNIP2, TIFA, CD14, NFKB2	477	95	8548	1.13181	1	1	0.956341
REACTOME_PATHWAY	R-MMU-975138~TRAF6 mediated induction of NFkB and MAP kinases upon TLR7/8 or 9 activation	5	0.588928	0.686639	MAPK11, TNIP2, TIFA, CD14, NFKB2	477	83	8548	1.07954	1	1	0.956341
REACTOME_PATHWAY	R-MMU-975155~MyD88 dependent cascade initiated on endosome	5	0.588928	0.6957	MAPK11, TNIP2, TIFA, CD14, NFKB2	477	84	8548	1.06669	1	1	0.956341
REACTOME_PATHWAY	R-MMU-168181~Toll Like Receptor 7/8 (TLR7/8) Cascade	5	0.588928	0.704572	MAPK11, TNIP2, TIFA, CD14, NFKB2	477	85	8548	1.05414	1	1	0.956341
REACTOME_PATHWAY	R-MMU-168138~Toll Like Receptor 9 (TLR9) Cascade	5	0.588928	0.738182	MAPK11, TNIP2, TIFA, CD14, NFKB2	477	89	8548	1.00676	1	1	0.956341
REACTOME_PATHWAY	R-MMU-168164~Toll Like Receptor 3 (TLR3) Cascade	4	0.471143	0.803503	MAPK11, TNIP2, TIFA, NFKB2	477	76	8548	0.943176	1	1	0.956341
REACTOME_PATHWAY	R-MMU-975871~MyD88 cascade initiated on plasma membrane	4	0.471143	0.817486	MAPK11, TNIP2, TIFA, NFKB2	477	78	8548	0.918992	1	1	0.956341
REACTOME_PATHWAY	R-MMU-168142~Toll Like Receptor 10 (TLR10) Cascade	4	0.471143	0.817486	MAPK11, TNIP2, TIFA, NFKB2	477	78	8548	0.918992	1	1	0.956341
REACTOME_PATHWAY	R-MMU-168176~Toll Like Receptor 5 (TLR5) Cascade	4	0.471143	0.817486	MAPK11, TNIP2, TIFA, NFKB2	477	78	8548	0.918992	1	1	0.956341
REACTOME_PATHWAY	R-MMU-168188~Toll Like Receptor TLR6:TLR2 Cascade	4	0.471143	0.824156	MAPK11, TNIP2, TIFA, NFKB2	477	79	8548	0.907359	1	1	0.956341
REACTOME_PATHWAY	R-MMU-166058~MyD88:MAL(TIRAP) cascade initiated on plasma membrane	4	0.471143	0.824156	MAPK11, TNIP2, TIFA, NFKB2	477	79	8548	0.907359	1	1	0.956341
REACTOME_PATHWAY	R-MMU-181438~Toll Like Receptor 2 (TLR2) Cascade	4	0.471143	0.824156	MAPK11, TNIP2, TIFA, NFKB2	477	79	8548	0.907359	1	1	0.956341
REACTOME_PATHWAY	R-MMU-168179~Toll Like Receptor TLR1:TLR2 Cascade	4	0.471143	0.824156	MAPK11, TNIP2, TIFA, NFKB2	477	79	8548	0.907359	1	1	0.956341
Annotation Cluster 85	Enrichment Score: 0.1583814807335281
Category	Term	Count	%	PValue	Genes	List Total	Pop Hits	Pop Total	Fold Enrichment	Bonferroni	Benjamini	FDR
REACTOME_PATHWAY	R-MMU-5694530~Cargo concentration in the ER	3	0.353357	0.538911	CTSZ, CTSC, F5	477	32	8548	1.68003	1	1	0.956341
REACTOME_PATHWAY	R-MMU-199977~ER to Golgi Anterograde Transport	8	0.942285	0.691067	TUBA1C, ARF4, TUBB6, TUBA1B, TUBB3, CTSZ, CTSC, F5	477	143	8548	1.00254	1	1	0.956341
REACTOME_PATHWAY	R-MMU-204005~COPII-mediated vesicle transport	3	0.353357	0.899121	CTSZ, CTSC, F5	477	68	8548	0.790603	1	1	0.956341
Annotation Cluster 86	Enrichment Score: 0.15137689608538393
Category	Term	Count	%	PValue	Genes	List Total	Pop Hits	Pop Total	Fold Enrichment	Bonferroni	Benjamini	FDR
REACTOME_PATHWAY	R-MMU-9009391~Extra-nuclear estrogen signaling	5	0.588928	0.540698	SPHK1, MMP3, HSPB1, EGFR, EREG	477	69	8548	1.29858	1	1	0.956341
REACTOME_PATHWAY	R-MMU-9006931~Signaling by Nuclear Receptors	11	1.29564	0.734892	FOXA1, TLE3, CRABP2, RDH11, ALDH1A2, RDH10, SPHK1, MMP3, HSPB1, EGFR, EREG	477	209	8548	0.943176	1	1	0.956341
REACTOME_PATHWAY	R-MMU-8939211~ESR-mediated signaling	7	0.824499	0.884486	FOXA1, TLE3, SPHK1, MMP3, HSPB1, EGFR, EREG	477	159	8548	0.788946	1	1	0.956341
Annotation Cluster 87	Enrichment Score: 0.14890319500700344
Category	Term	Count	%	PValue	Genes	List Total	Pop Hits	Pop Total	Fold Enrichment	Bonferroni	Benjamini	FDR
REACTOME_PATHWAY	R-MMU-6811558~PI5P, PP2A and IER3 Regulate PI3K/AKT Signaling	7	0.824499	0.476262	IL33, FGF23, EGFR, MYD88, VAV1, IER3, EREG	477	99	8548	1.26709	1	1	0.956341
REACTOME_PATHWAY	R-MMU-199418~Negative regulation of the PI3K/AKT network	7	0.824499	0.543681	IL33, FGF23, EGFR, MYD88, VAV1, IER3, EREG	477	106	8548	1.18342	1	1	0.956341
REACTOME_PATHWAY	R-MMU-1257604~PIP3 activates AKT signaling	7	0.824499	0.989856	IL33, FGF23, EGFR, MYD88, VAV1, IER3, EREG	477	229	8548	0.547783	1	1	0.989856
REACTOME_PATHWAY	R-MMU-9006925~Intracellular signaling by second messengers	8	0.942285	0.989978	IL33, FGF23, EGFR, MYD88, VAV1, IER3, EREG, CAMKK2	477	255	8548	0.562207	1	1	0.989978
Annotation Cluster 88	Enrichment Score: 0.1476114580949407
Category	Term	Count	%	PValue	Genes	List Total	Pop Hits	Pop Total	Fold Enrichment	Bonferroni	Benjamini	FDR
REACTOME_PATHWAY	R-MMU-390522~Striated Muscle Contraction	3	0.353357	0.538911	TPM4, TNNT2, MYH8	477	32	8548	1.68003	1	1	0.956341
GOTERM_BP_DIRECT	GO:0006936~muscle contraction	3	0.353357	0.674394	TPM4, TNNT2, MYH8	797	58	20119	1.30569	1	1	0.971577
REACTOME_PATHWAY	R-MMU-397014~Muscle contraction	4	0.471143	0.992511	TPM4, TNNT2, MYH8, ACTG2	477	153	8548	0.468506	1	1	0.992511
Annotation Cluster 89	Enrichment Score: 0.13291248983219214
Category	Term	Count	%	PValue	Genes	List Total	Pop Hits	Pop Total	Fold Enrichment	Bonferroni	Benjamini	FDR
REACTOME_PATHWAY	R-MMU-73887~Death Receptor Signaling	8	0.942285	0.631815	SMPD3, ARHGEF39, CASP3, TNFRSF10B, ECT2, MYD88, VAV1, TNFRSF1A	477	135	8548	1.06195	1	1	0.956341
REACTOME_PATHWAY	R-MMU-193704~p75 NTR receptor-mediated signalling	5	0.588928	0.667954	ARHGEF39, CASP3, ECT2, MYD88, VAV1	477	81	8548	1.10619	1	1	0.956341
REACTOME_PATHWAY	R-MMU-204998~Cell death signalling via NRAGE, NRIF and NADE	4	0.471143	0.719647	ARHGEF39, CASP3, ECT2, VAV1	477	66	8548	1.08608	1	1	0.956341
REACTOME_PATHWAY	R-MMU-193648~NRAGE signals death through JNK	3	0.353357	0.756028	ARHGEF39, ECT2, VAV1	477	48	8548	1.12002	1	1	0.956341
REACTOME_PATHWAY	R-MMU-416482~G alpha (12/13) signalling events	4	0.471143	0.764588	ARHGEF39, ECT2, RHOC, VAV1	477	71	8548	1.0096	1	1	0.956341
GOTERM_MF_DIRECT	GO:0005085~guanyl-nucleotide exchange factor activity	7	0.824499	0.908037	CYTH4, ARHGEF39, RCC2, ECT2, RAPGEFL1, VAV1, RASGRP4	764	227	18600	0.750744	1	1	0.981678
Annotation Cluster 90	Enrichment Score: 0.09587162847461014
Category	Term	Count	%	PValue	Genes	List Total	Pop Hits	Pop Total	Fold Enrichment	Bonferroni	Benjamini	FDR
REACTOME_PATHWAY	R-MMU-6804756~Regulation of TP53 Activity through Phosphorylation	5	0.588928	0.686639	CCNA2, TPX2, MAPK11, BRCA1, AURKB	477	83	8548	1.07954	1	1	0.956341
REACTOME_PATHWAY	R-MMU-3700989~Transcriptional Regulation by TP53	14	1.649	0.817699	BTG2, GPX2, PRELID1, GADD45A, GSR, BRCA1, YWHAZ, AURKB, CCNA2, TPX2, MAPK11, CCNB1, CDK1, SFN	477	287	8548	0.874163	1	1	0.956341
REACTOME_PATHWAY	R-MMU-5633007~Regulation of TP53 Activity	6	0.706714	0.918466	CCNA2, TPX2, MAPK11, CDK1, BRCA1, AURKB	477	147	8548	0.731442	1	1	0.956341
Annotation Cluster 91	Enrichment Score: 0.0651887360723889
Category	Term	Count	%	PValue	Genes	List Total	Pop Hits	Pop Total	Fold Enrichment	Bonferroni	Benjamini	FDR
REACTOME_PATHWAY	R-MMU-73886~Chromosome Maintenance	7	0.824499	0.717757	CCNA2, LIG1, MIS18BP1, CENPI, GAR1, NHP2, CENPA	477	127	8548	0.987735	1	1	0.956341
REACTOME_PATHWAY	R-MMU-774815~Nucleosome assembly	3	0.353357	0.942384	MIS18BP1, CENPI, CENPA	477	80	8548	0.672013	1	1	0.956341
REACTOME_PATHWAY	R-MMU-606279~Deposition of new CENPA-containing nucleosomes at the centromere	3	0.353357	0.942384	MIS18BP1, CENPI, CENPA	477	80	8548	0.672013	1	1	0.956341
Annotation Cluster 92	Enrichment Score: 0.0323360198085585
Category	Term	Count	%	PValue	Genes	List Total	Pop Hits	Pop Total	Fold Enrichment	Bonferroni	Benjamini	FDR
GOTERM_MF_DIRECT	GO:0004725~protein tyrosine phosphatase activity	4	0.471143	0.805202	PTPN1, PTPN6, SSH3, DUSP9	764	104	18600	0.936367	1	1	0.981678
GOTERM_MF_DIRECT	GO:0004721~phosphoprotein phosphatase activity	4	0.471143	0.936358	PTPN1, PTPN6, SSH3, DUSP9	764	143	18600	0.680994	1	1	0.981678
GOTERM_BP_DIRECT	GO:0016311~dephosphorylation	3	0.353357	0.950428	PTPN1, PTPN6, SSH3	797	118	20119	0.641782	1	1	0.971577
GOTERM_MF_DIRECT	GO:0016791~phosphatase activity	3	0.353357	0.97975	PTPN1, PTPN6, SSH3	764	139	18600	0.525444	1	1	0.981678
GOTERM_BP_DIRECT	GO:0006470~protein dephosphorylation	3	0.353357	0.98161	PTPN1, PTPN6, SSH3	797	147	20119	0.515172	1	1	0.98161
Annotation Cluster 93	Enrichment Score: 0.021863513428267728
Category	Term	Count	%	PValue	Genes	List Total	Pop Hits	Pop Total	Fold Enrichment	Bonferroni	Benjamini	FDR
REACTOME_PATHWAY	R-MMU-3700989~Transcriptional Regulation by TP53	14	1.649	0.817699	BTG2, GPX2, PRELID1, GADD45A, GSR, BRCA1, YWHAZ, AURKB, CCNA2, TPX2, MAPK11, CCNB1, CDK1, SFN	477	287	8548	0.874163	1	1	0.956341
REACTOME_PATHWAY	R-MMU-212436~Generic Transcription Pathway	25	2.94464	0.999893	BTG2, BRCA1, AURKB, CCNB1, CCND1, CTSL, MYC, SFN, TEAD3, TGIF1, SMAD1, GPX2, PRELID1, TGFB1, GADD45A, ATAD2, GSR, NR1H4, YWHAZ, CCNA2, NR4A2, MAPK11, TPX2, CDK4, CDK1	477	803	8548	0.557918	1	1	0.999893
REACTOME_PATHWAY	R-MMU-73857~RNA Polymerase II Transcription	25	2.94464	0.999998	BTG2, BRCA1, AURKB, CCNB1, CCND1, CTSL, MYC, SFN, TEAD3, TGIF1, SMAD1, GPX2, PRELID1, TGFB1, GADD45A, ATAD2, GSR, NR1H4, YWHAZ, CCNA2, NR4A2, MAPK11, TPX2, CDK4, CDK1	477	921	8548	0.486437	1	1	0.999998
REACTOME_PATHWAY	R-MMU-74160~Gene expression (Transcription)	27	3.18021	1	BTG2, DNMT1, BRCA1, AURKB, ACTG1, CCNB1, CCND1, CTSL, MYC, SFN, TEAD3, TGIF1, SMAD1, GPX2, PRELID1, TGFB1, GADD45A, ATAD2, GSR, NR1H4, YWHAZ, CCNA2, NR4A2, MAPK11, TPX2, CDK4, CDK1	477	1018	8548	0.475294	1	1	1
Annotation Cluster 94	Enrichment Score: 0.003913467517890003
Category	Term	Count	%	PValue	Genes	List Total	Pop Hits	Pop Total	Fold Enrichment	Bonferroni	Benjamini	FDR
GOTERM_CC_DIRECT	GO:0005681~spliceosomal complex	4	0.471143	0.968501	SF3B4, RBM3, LGALS3, PABPC1	821	175	21095	0.587298	1	1	0.968501
GOTERM_BP_DIRECT	GO:0008380~RNA splicing	5	0.588928	0.996205	SF3B4, PTBP1, LGALS3, ESRP2, PABPC1	797	281	20119	0.449171	1	1	0.996205
GOTERM_BP_DIRECT	GO:0006397~mRNA processing	5	0.588928	0.999764	SF3B4, PTBP1, LGALS3, ESRP2, PABPC1	797	367	20119	0.343916	1	1	0.999764
REACTOME_PATHWAY	R-MMU-8953854~Metabolism of RNA	7	0.824499	1	SF3B4, PTBP1, ZFP36, RPL3, HSPB1, PABPC1, YWHAZ	477	588	8548	0.213337	1	1	1
Annotation Cluster 95	Enrichment Score: 0.0028696185453636227
Category	Term	Count	%	PValue	Genes	List Total	Pop Hits	Pop Total	Fold Enrichment	Bonferroni	Benjamini	FDR
REACTOME_PATHWAY	R-MMU-72613~Eukaryotic Translation Initiation	3	0.353357	0.990157	RPL3, EIF4EBP1, PABPC1	477	116	8548	0.463457	1	1	0.990157
REACTOME_PATHWAY	R-MMU-72737~Cap-dependent Translation Initiation	3	0.353357	0.990157	RPL3, EIF4EBP1, PABPC1	477	116	8548	0.463457	1	1	0.990157
REACTOME_PATHWAY	R-MMU-72766~Translation	3	0.353357	0.999962	RPL3, EIF4EBP1, PABPC1	477	221	8548	0.243262	1	1	0.999962
Annotation Cluster 96	Enrichment Score: 5.879588714782762E-5
Category	Term	Count	%	PValue	Genes	List Total	Pop Hits	Pop Total	Fold Enrichment	Bonferroni	Benjamini	FDR
REACTOME_PATHWAY	R-MMU-983169~Class I MHC mediated antigen processing & presentation	8	0.942285	0.999697	FCGR1, CDC20, SOCS3, UBE2C, FBXL19, CCNF, MRC1, CYBA	477	343	8548	0.417967	1	1	0.999697
REACTOME_PATHWAY	R-MMU-983168~Antigen processing: Ubiquitination & Proteasome degradation	5	0.588928	0.999937	CDC20, SOCS3, UBE2C, FBXL19, CCNF	477	285	8548	0.314392	1	1	0.999937
REACTOME_PATHWAY	R-MMU-8951664~Neddylation	3	0.353357	0.999959	SOCS3, FBXL19, CCNF	477	220	8548	0.244368	1	1	0.999959

## Sheet: D10 DOWN
Metabolism of carbohydrates
Annotation Cluster 1	Enrichment Score: 2.4883587596390457
Category	Term	Count	%	PValue	Genes	List Total	Pop Hits	Pop Total	Fold Enrichment	Bonferroni	Benjamini	FDR
REACTOME_PATHWAY	R-MMU-71387~Metabolism of carbohydrates	13	4.81481	0.000185248	PFKFB2, PFKFB1, MDH1, AGL, OMD, PHKA1, ENO3, PPP1R3C, PHKG1, B3GALT2, PGM2, SLC37A4, ALDOA	116	260	8548	3.68448	0.0610474	0.0315848	0.0314922
GOTERM_BP_DIRECT	GO:0005977~glycogen metabolic process	5	1.85185	0.000799422	PPP1R3C, PHKG1, AGL, PHKA1, SLC37A4	212	40	20119	11.8626	0.648682	0.21586	0.215199
GOTERM_BP_DIRECT	GO:0005978~glycogen biosynthetic process	4	1.48148	0.00131564	PPP1R3C, PHKG1, AGL, PRKAG3	212	21	20119	18.0764	0.821291	0.286591	0.285714
REACTOME_PATHWAY	R-MMU-8982491~Glycogen metabolism	4	1.48148	0.00167046	PPP1R3C, PHKG1, AGL, PHKA1	116	18	8548	16.3755	0.433586	0.142406	0.141989
KEGG_PATHWAY	mmu04910:Insulin signaling pathway	7	2.59259	0.00440149	PPP1R3C, PHKG1, IRS1, PHKA1, PPARGC1A, ACACA, PRKAG3	101	139	9011	4.49298	0.561719	0.110301	0.106762
REACTOME_PATHWAY	R-MMU-70221~Glycogen breakdown (glycogenolysis)	3	1.11111	0.0146922	PHKG1, AGL, PHKA1	116	14	8548	15.7906	0.993477	0.556669	0.555037
GOTERM_BP_DIRECT	GO:0005975~carbohydrate metabolic process	5	1.85185	0.181259	PPP1R3C, MDH1, PHKG1, PGM2, PHKA1	212	211	20119	2.24884	1	1	0.997703
Voltage-gated potassium channel complex
Annotation Cluster 2	Enrichment Score: 2.0822186891600745
Category	Term	Count	%	PValue	Genes	List Total	Pop Hits	Pop Total	Fold Enrichment	Bonferroni	Benjamini	FDR
GOTERM_BP_DIRECT	GO:0034765~regulation of ion transmembrane transport	8	2.96296	0.000825784	KCNG4, KCNC1, KCNJ12, CACNA2D1, KCNMA1, CLCN1, KCNJ2, CACNA1G	212	144	20119	5.27227	0.660598	0.21586	0.215199
GOTERM_CC_DIRECT	GO:0008076~voltage-gated potassium channel complex	6	2.22222	0.00101594	KCNG4, KCNC1, LRRC38, KCNMA1, LRRC52, KCNJ2	222	73	21095	7.81007	0.243089	0.0453748	0.0443812
GOTERM_BP_DIRECT	GO:0006811~ion transport	16	5.92593	0.00175118	KCNG4, CHRNA2, SCARA5, KCNC1, KCNJ12, CACNA2D1, LRRC38, SLC41A3, BEST3, LRRC52, MT-ATP8, CLCN1, SLC8A3, P2RY1, KCNMA1, KCNJ2	212	601	20119	2.52648	0.898991	0.311083	0.310131
GOTERM_BP_DIRECT	GO:0071805~potassium ion transmembrane transport	7	2.59259	0.00190411	SLC9A2, KCNG4, KCNC1, LRRC38, KCNMA1, LRRC52, KCNJ2	212	123	20119	5.40087	0.917334	0.311083	0.310131
GOTERM_MF_DIRECT	GO:0044325~ion channel binding	8	2.96296	0.00204904	KCNG4, ACTN3, KCNC1, HOMER1, PDE4D, LRRC38, CABP1, LRRC52	212	156	18600	4.49927	0.60268	0.451015	0.451015
GOTERM_MF_DIRECT	GO:0005244~voltage-gated ion channel activity	7	2.59259	0.0051148	KCNG4, KCNC1, KCNJ12, CACNA2D1, KCNMA1, CLCN1, KCNJ2	212	139	18600	4.41835	0.900497	0.451015	0.451015
GOTERM_BP_DIRECT	GO:1903818~positive regulation of voltage-gated potassium channel activity	3	1.11111	0.00565716	KCNC1, LRRC38, LRRC52	212	11	20119	25.8821	0.999401	0.494282	0.492769
GOTERM_MF_DIRECT	GO:0005249~voltage-gated potassium channel activity	5	1.85185	0.00601353	KCNG4, KCNC1, LRRC38, KCNMA1, LRRC52	212	64	18600	6.85436	0.933746	0.451015	0.451015
GOTERM_BP_DIRECT	GO:0006813~potassium ion transport	6	2.22222	0.01483	KCNG4, KCNC1, KCNJ12, KCNMA1, LRRC52, KCNJ2	212	137	20119	4.15625	1	0.593983	0.592165
REACTOME_PATHWAY	R-MMU-1296071~Potassium Channels	5	1.85185	0.0414785	KCNG4, KCNC1, KCNJ12, KCNMA1, KCNJ2	116	97	8548	3.79844	0.999999	1	1
GOTERM_MF_DIRECT	GO:0005267~potassium channel activity	4	1.48148	0.0664724	KCNG4, KCNC1, KCNMA1, LRRC52	212	82	18600	4.2798	1	1	1
REACTOME_PATHWAY	R-MMU-112316~Neuronal System	9	3.33333	0.0682436	ARHGEF9, CHRNA2, RAB3A, KCNG4, KCNC1, HOMER1, KCNJ12, KCNMA1, KCNJ2	116	322	8548	2.05965	1	1	1
GOTERM_MF_DIRECT	GO:0005216~ion channel activity	4	1.48148	0.306638	CHRNA2, KCNG4, KCNC1, KCNMA1	212	170	18600	2.06437	1	1	1
Glucose metabolism
Annotation Cluster 3	Enrichment Score: 2.0290744033898807
Category	Term	Count	%	PValue	Genes	List Total	Pop Hits	Pop Total	Fold Enrichment	Bonferroni	Benjamini	FDR
REACTOME_PATHWAY	R-MMU-70326~Glucose metabolism	6	2.22222	0.00412609	PFKFB2, PFKFB1, MDH1, SLC37A4, ALDOA, ENO3	116	79	8548	5.59668	0.754822	0.281399	0.280574
GOTERM_BP_DIRECT	GO:0006000~fructose metabolic process	3	1.11111	0.00565716	PFKFB2, PFKFB1, ALDOA	212	11	20119	25.8821	0.999401	0.494282	0.492769
KEGG_PATHWAY	mmu00051:Fructose and mannose metabolism	4	1.48148	0.00726175	PFKFB2, PFKFB1, AKR1B10, ALDOA	101	36	9011	9.91309	0.744083	0.150883	0.146042
GOTERM_BP_DIRECT	GO:0006096~glycolytic process	4	1.48148	0.00904371	PFKFB2, ALDOA, ENO3, PRKAG3	212	41	20119	9.25863	0.999993	0.544692	0.543025
REACTOME_PATHWAY	R-MMU-70171~Glycolysis	4	1.48148	0.046677	PFKFB2, PFKFB1, ALDOA, ENO3	116	60	8548	4.91264	1	1	1
Glucagon and Insulin signaling
Annotation Cluster 4	Enrichment Score: 2.027547590513023
Category	Term	Count	%	PValue	Genes	List Total	Pop Hits	Pop Total	Fold Enrichment	Bonferroni	Benjamini	FDR
KEGG_PATHWAY	mmu04922:Glucagon signaling pathway	7	2.59259	0.00101444	PFKFB1, PHKG1, PHKA1, PPARA, PPARGC1A, ACACA, PRKAG3	101	104	9011	6.00505	0.172873	0.051909	0.0502434
KEGG_PATHWAY	mmu04152:AMPK signaling pathway	7	2.59259	0.00281784	PFKFB2, PFKFB1, IRS1, SCD1, PPARGC1A, ACACA, PRKAG3	101	127	9011	4.91752	0.410028	0.0878227	0.0850049
KEGG_PATHWAY	mmu04910:Insulin signaling pathway	7	2.59259	0.00440149	PPP1R3C, PHKG1, IRS1, PHKA1, PPARGC1A, ACACA, PRKAG3	101	139	9011	4.49298	0.561719	0.110301	0.106762
KEGG_PATHWAY	mmu04936:Alcoholic liver disease	7	2.59259	0.00471875	SCD1, PPARA, LPIN1, PPARGC1A, ACACA, PRKAG3, MAP2K6	101	141	9011	4.42925	0.587078	0.110301	0.106762
GOTERM_BP_DIRECT	GO:0006631~fatty acid metabolic process	6	2.22222	0.0619482	ACSL1, UCP3, SCD1, PPARA, ACACA, PRKAG3	212	202	20119	2.81884	1	1	0.997703
GOTERM_BP_DIRECT	GO:0006633~fatty acid biosynthetic process	3	1.11111	0.185829	SCD1, ACACA, PRKAG3	212	75	20119	3.79604	1	1	0.997703
Glucose metabolism and gluconeogenesis
Annotation Cluster 5	Enrichment Score: 1.7284427155884368
Category	Term	Count	%	PValue	Genes	List Total	Pop Hits	Pop Total	Fold Enrichment	Bonferroni	Benjamini	FDR
REACTOME_PATHWAY	R-MMU-70326~Glucose metabolism	6	2.22222	0.00412609	PFKFB2, PFKFB1, MDH1, SLC37A4, ALDOA, ENO3	116	79	8548	5.59668	0.754822	0.281399	0.280574
REACTOME_PATHWAY	R-MMU-70263~Gluconeogenesis	4	1.48148	0.010481	MDH1, SLC37A4, ALDOA, ENO3	116	34	8548	8.66937	0.97219	0.446754	0.445444
KEGG_PATHWAY	mmu01200:Carbon metabolism	4	1.48148	0.150914	MDH1, ALDOA, ENO3, IDH3A	101	121	9011	2.94935	1	1	0.973118
Insulin signaling
Annotation Cluster 6	Enrichment Score: 1.6348775314478499
Category	Term	Count	%	PValue	Genes	List Total	Pop Hits	Pop Total	Fold Enrichment	Bonferroni	Benjamini	FDR
KEGG_PATHWAY	mmu04920:Adipocytokine signaling pathway	6	2.22222	0.00111035	ACSL1, IRS1, PPARA, RXRG, PPARGC1A, PRKAG3	101	71	9011	7.53953	0.187591	0.051909	0.0502434
KEGG_PATHWAY	mmu04910:Insulin signaling pathway	7	2.59259	0.00440149	PPP1R3C, PHKG1, IRS1, PHKA1, PPARGC1A, ACACA, PRKAG3	101	139	9011	4.49298	0.561719	0.110301	0.106762
KEGG_PATHWAY	mmu04931:Insulin resistance	5	1.85185	0.033742	PPP1R3C, IRS1, PPARA, PPARGC1A, PRKAG3	101	110	9011	4.05536	0.998369	0.450697	0.436236
KEGG_PATHWAY	mmu04211:Longevity regulating pathway	4	1.48148	0.0781142	IRS1, SESN1, PPARGC1A, PRKAG3	101	90	9011	3.96524	1	0.651683	0.630774
KEGG_PATHWAY	mmu04932:Non-alcoholic fatty liver disease	3	1.11111	0.519577	IRS1, PPARA, PRKAG3	101	156	9011	1.71573	1	1	0.973118
Myosin light chain kinase activity
Annotation Cluster 7	Enrichment Score: 1.6149477473977167
Category	Term	Count	%	PValue	Genes	List Total	Pop Hits	Pop Total	Fold Enrichment	Bonferroni	Benjamini	FDR
GOTERM_MF_DIRECT	GO:0004687~myosin light chain kinase activity	3	1.11111	0.000757045	MYLK2, MYLK3, MYLK4	212	4	18600	65.8019	0.288798	0.34067	0.34067
KEGG_PATHWAY	mmu04921:Oxytocin signaling pathway	8	2.96296	0.00151773	MYLK2, KCNJ12, CACNA2D1, PPP1R12B, KCNJ2, MYLK3, PRKAG3, MYLK4	101	153	9011	4.66498	0.247256	0.056763	0.0549417
KEGG_PATHWAY	mmu04022:cGMP-PKG signaling pathway	7	2.59259	0.0123872	SLC8A3, MYLK2, IRS1, KCNMA1, ADRB2, MYLK3, MYLK4	101	173	9011	3.60997	0.90279	0.231641	0.224209
KEGG_PATHWAY	mmu04371:Apelin signaling pathway	6	2.22222	0.017983	SLC8A3, MYLK2, PPARGC1A, MYLK3, PRKAG3, MYLK4	101	137	9011	3.90735	0.966407	0.258679	0.250379
KEGG_PATHWAY	mmu04971:Gastric acid secretion	4	1.48148	0.0504606	MYLK2, KCNJ2, MYLK3, MYLK4	101	75	9011	4.75828	0.999938	0.555067	0.537257
KEGG_PATHWAY	mmu04510:Focal adhesion	6	2.22222	0.072535	MYLK2, COL4A4, COL4A3, PPP1R12B, MYLK3, MYLK4	101	201	9011	2.66322	0.999999	0.651683	0.630774
KEGG_PATHWAY	mmu04270:Vascular smooth muscle contraction	5	1.85185	0.0759036	MYLK2, KCNMA1, PPP1R12B, MYLK3, MYLK4	101	144	9011	3.09784	1	0.651683	0.630774
KEGG_PATHWAY	mmu04611:Platelet activation	4	1.48148	0.161531	MYLK2, P2RY1, MYLK3, MYLK4	101	125	9011	2.85497	1	1	0.973118
KEGG_PATHWAY	mmu04810:Regulation of actin cytoskeleton	5	1.85185	0.254272	MYLK2, PPP1R12B, ACTR3B, MYLK3, MYLK4	101	231	9011	1.93112	1	1	0.973118
Translation
Annotation Cluster 8	Enrichment Score: 1.522692490655843
Category	Term	Count	%	PValue	Genes	List Total	Pop Hits	Pop Total	Fold Enrichment	Bonferroni	Benjamini	FDR
GOTERM_MF_DIRECT	GO:0030533~triplet codon-amino acid adaptor activity	4	1.48148	0.00382514	MT-TS2, MT-TH, MT-TW, MT-TL2	212	28	18600	12.5337	0.821758	0.451015	0.451015
GOTERM_BP_DIRECT	GO:0006414~translational elongation	4	1.48148	0.0147059	MT-TS2, MT-TH, MT-TW, MT-TL2	212	49	20119	7.74702	1	0.593983	0.592165
KEGG_PATHWAY	mmu00970:Aminoacyl-tRNA biosynthesis	4	1.48148	0.0366957	MT-TS2, MT-TH, MT-TW, MT-TL2	101	66	9011	5.40714	0.99908	0.457473	0.442794
GOTERM_BP_DIRECT	GO:0006412~translation	5	1.85185	0.393078	MT-RNR2, MT-TS2, MT-TH, MT-TW, CPEB3	212	303	20119	1.56602	1	1	0.997703
Annotation Cluster 9	Enrichment Score: 1.5058044444054848
Category	Term	Count	%	PValue	Genes	List Total	Pop Hits	Pop Total	Fold Enrichment	Bonferroni	Benjamini	FDR
GOTERM_CC_DIRECT	GO:0030425~dendrite	15	5.55556	0.00612861	LGI1, MYLK2, KCNC1, HOMER1, KCNJ12, TRP63, ADRB2, CABP1, CACNA1G, SLC8A3, CCNG1, P2RY1, KCNMA1, CPEB3, KCNJ2	222	622	21095	2.29154	0.814445	0.152658	0.149315
GOTERM_CC_DIRECT	GO:0045211~postsynaptic membrane	8	2.96296	0.0325452	SLC8A3, CHRNA2, KCNC1, CACNA2D1, KCNMA1, P2RY1, ADRB2, KCNJ2	222	288	21095	2.63951	0.999884	0.594491	0.581473
GOTERM_CC_DIRECT	GO:0098978~glutamatergic synapse	11	4.07407	0.152314	LGI1, ACTC1, HOMER1, CACNA2D1, KCNMA1, P2RY1, SLC16A7, TNIK, ADRB2, CABP1, KCNJ2	222	656	21095	1.59337	1	1	0.981685
Annotation Cluster 10	Enrichment Score: 1.4290157330716307
Category	Term	Count	%	PValue	Genes	List Total	Pop Hits	Pop Total	Fold Enrichment	Bonferroni	Benjamini	FDR
REACTOME_PATHWAY	R-MMU-8978868~Fatty acid metabolism	7	2.59259	0.0224463	CYP4F39, ACSL1, DPEP1, THRSP, SCD1, TECRL, ACACA	116	163	8548	3.16459	0.999556	0.695836	0.693795
GOTERM_BP_DIRECT	GO:0006629~lipid metabolic process	14	5.18519	0.0429866	ABCD2, ACSL1, FITM2, TECRL, GPCPD1, ACACA, PRKAG3, B3GALT2, DPEP1, THRSP, SCD1, PPARA, LPIN1, PLCD4	212	726	20119	1.83005	1	1	0.997703
REACTOME_PATHWAY	R-MMU-556833~Metabolism of lipids	14	5.18519	0.0535149	OSBPL6, ACSL1, FITM2, TECRL, ACACA, CYP4F39, AKR1B10, PITPNM3, DPEP1, THRSP, SCD1, PPARA, LPIN1, CERS1	116	591	8548	1.74561	1	1	1
Annotation Cluster 11	Enrichment Score: 1.423579617608504
Category	Term	Count	%	PValue	Genes	List Total	Pop Hits	Pop Total	Fold Enrichment	Bonferroni	Benjamini	FDR
REACTOME_PATHWAY	R-MMU-75105~Fatty acyl-CoA biosynthesis	4	1.48148	0.0096494	ACSL1, SCD1, TECRL, ACACA	116	33	8548	8.93208	0.962996	0.446754	0.445444
REACTOME_PATHWAY	R-MMU-8978868~Fatty acid metabolism	7	2.59259	0.0224463	CYP4F39, ACSL1, DPEP1, THRSP, SCD1, TECRL, ACACA	116	163	8548	3.16459	0.999556	0.695836	0.693795
GOTERM_BP_DIRECT	GO:0006631~fatty acid metabolic process	6	2.22222	0.0619482	ACSL1, UCP3, SCD1, PPARA, ACACA, PRKAG3	212	202	20119	2.81884	1	1	0.997703
KEGG_PATHWAY	mmu01212:Fatty acid metabolism	3	1.11111	0.150663	ACSL1, SCD1, ACACA	101	62	9011	4.31699	1	1	0.973118
Annotation Cluster 12	Enrichment Score: 1.127103573358345
Category	Term	Count	%	PValue	Genes	List Total	Pop Hits	Pop Total	Fold Enrichment	Bonferroni	Benjamini	FDR
GOTERM_BP_DIRECT	GO:0006198~cAMP catabolic process	3	1.11111	0.00375437	PDE4D, PDE7B, PDE7A	212	9	20119	31.6336	0.992701	0.446087	0.444722
GOTERM_MF_DIRECT	GO:0008081~phosphoric diester hydrolase activity	5	1.85185	0.00477987	PDE4D, PDE7B, PDE7A, GPCPD1, PLCD4	212	60	18600	7.31132	0.884224	0.451015	0.451015
GOTERM_MF_DIRECT	GO:0004115~3',5'-cyclic-AMP phosphodiesterase activity	3	1.11111	0.0155727	PDE4D, PDE7B, PDE7A	212	17	18600	15.4828	0.999144	1	1
KEGG_PATHWAY	mmu00230:Purine metabolism	6	2.22222	0.0164917	PDE4D, NT5C1A, AMPD1, PGM2, PDE7B, PDE7A	101	134	9011	3.99483	0.955384	0.258679	0.250379
GOTERM_MF_DIRECT	GO:0004114~3',5'-cyclic-nucleotide phosphodiesterase activity	3	1.11111	0.0300089	PDE4D, PDE7B, PDE7A	212	24	18600	10.967	0.999999	1	1
REACTOME_PATHWAY	R-MMU-418555~G alpha (s) signalling events	4	1.48148	0.262006	PDE4D, ADRB2, PDE7B, PDE7A	116	132	8548	2.23302	1	1	1
KEGG_PATHWAY	mmu05032:Morphine addiction	3	1.11111	0.267886	PDE4D, PDE7B, PDE7A	101	91	9011	2.94125	1	1	0.973118
REACTOME_PATHWAY	R-MMU-372790~Signaling by GPCR	8	2.96296	0.707741	FGD4, ARHGEF9, PDE4D, P2RY1, ACKR4, ADRB2, PDE7B, PDE7A	116	601	8548	0.980894	1	1	1
REACTOME_PATHWAY	R-MMU-388396~GPCR downstream signalling	7	2.59259	0.783531	FGD4, ARHGEF9, PDE4D, P2RY1, ADRB2, PDE7B, PDE7A	116	567	8548	0.909749	1	1	1
REACTOME_PATHWAY	R-MMU-162582~Signal Transduction	19	7.03704	0.99527	WNT2B, ANGPT1, TFRC, IRS1, PDE4D, USP2, FAM13A, ADRB2, DKK2, CDC14A, PRKAG3, FGD4, ARHGEF9, ACTC1, P2RY1, ACKR4, PDE7B, PDE7A, RXRG	116	2153	8548	0.650304	1	1	1
Annotation Cluster 13	Enrichment Score: 1.0252399422784984
Category	Term	Count	%	PValue	Genes	List Total	Pop Hits	Pop Total	Fold Enrichment	Bonferroni	Benjamini	FDR
GOTERM_MF_DIRECT	GO:0004722~protein serine/threonine phosphatase activity	5	1.85185	0.0192825	PPTC7, LRRC39, DUSP18, LRRC30, CDC14A	212	90	18600	4.87421	0.999843	1	1
GOTERM_MF_DIRECT	GO:0017018~myosin phosphatase activity	3	1.11111	0.196729	PPTC7, DUSP18, CDC14A	212	72	18600	3.65566	1	1	1
GOTERM_MF_DIRECT	GO:0004721~phosphoprotein phosphatase activity	4	1.48148	0.221436	PPP1R3C, PPTC7, DUSP18, CDC14A	212	143	18600	2.45415	1	1	1
Annotation Cluster 14	Enrichment Score: 0.8533988648944445
Category	Term	Count	%	PValue	Genes	List Total	Pop Hits	Pop Total	Fold Enrichment	Bonferroni	Benjamini	FDR
KEGG_PATHWAY	mmu04260:Cardiac muscle contraction	4	1.48148	0.0721374	SLC8A3, ACTC1, CACNA2D1, CASQ2	101	87	9011	4.10197	0.999999	0.651683	0.630774
KEGG_PATHWAY	mmu05410:Hypertrophic cardiomyopathy	4	1.48148	0.0801535	SLC8A3, ACTC1, CACNA2D1, PRKAG3	101	91	9011	3.92166	1	0.651683	0.630774
KEGG_PATHWAY	mmu04261:Adrenergic signaling in cardiomyocytes	4	1.48148	0.238099	SLC8A3, ACTC1, CACNA2D1, ADRB2	101	152	9011	2.34784	1	1	0.973118
KEGG_PATHWAY	mmu05414:Dilated cardiomyopathy	3	1.11111	0.280262	SLC8A3, ACTC1, CACNA2D1	101	94	9011	2.84738	1	1	0.973118
Annotation Cluster 15	Enrichment Score: 0.7539275609642415
Category	Term	Count	%	PValue	Genes	List Total	Pop Hits	Pop Total	Fold Enrichment	Bonferroni	Benjamini	FDR
REACTOME_PATHWAY	R-MMU-112316~Neuronal System	9	3.33333	0.0682436	ARHGEF9, CHRNA2, RAB3A, KCNG4, KCNC1, HOMER1, KCNJ12, KCNMA1, KCNJ2	116	322	8548	2.05965	1	1	1
REACTOME_PATHWAY	R-MMU-977443~GABA receptor activation	3	1.11111	0.178474	ARHGEF9, KCNJ12, KCNJ2	116	57	8548	3.8784	1	1	1
REACTOME_PATHWAY	R-MMU-112314~Neurotransmitter receptors and postsynaptic signal transmission	4	1.48148	0.28028	ARHGEF9, CHRNA2, KCNJ12, KCNJ2	116	137	8548	2.15152	1	1	1
REACTOME_PATHWAY	R-MMU-112315~Transmission across Chemical Synapses	5	1.85185	0.282527	ARHGEF9, CHRNA2, RAB3A, KCNJ12, KCNJ2	116	200	8548	1.84224	1	1	1
Annotation Cluster 16	Enrichment Score: 0.7027717656435017
Category	Term	Count	%	PValue	Genes	List Total	Pop Hits	Pop Total	Fold Enrichment	Bonferroni	Benjamini	FDR
GOTERM_BP_DIRECT	GO:0030198~extracellular matrix organization	5	1.85185	0.130259	ECM2, COL4A4, PAPLN, COL4A3, ADAMTS20	212	185	20119	2.56489	1	1	0.997703
GOTERM_MF_DIRECT	GO:0005201~extracellular matrix structural constituent	4	1.48148	0.166797	MFAP4, COL4A4, PAPLN, COL4A3	212	124	18600	2.83019	1	1	1
GOTERM_CC_DIRECT	GO:0005604~basement membrane	3	1.11111	0.358666	COL4A4, PAPLN, COL4A3	222	120	21095	2.37556	1	1	0.981685
Annotation Cluster 17	Enrichment Score: 0.6269138310523387
Category	Term	Count	%	PValue	Genes	List Total	Pop Hits	Pop Total	Fold Enrichment	Bonferroni	Benjamini	FDR
GOTERM_BP_DIRECT	GO:0042832~defense response to protozoan	3	1.11111	0.0658438	GBP10, GBP4	212	40	20119	7.11757	1	1	0.997703
GOTERM_BP_DIRECT	GO:0071346~cellular response to interferon-gamma	4	1.48148	0.109182	GBP10, AQP4, GBP4	212	110	20119	3.45094	1	1	0.997703
GOTERM_BP_DIRECT	GO:0050830~defense response to Gram-positive bacterium	4	1.48148	0.306554	GBP10, SCD1, GBP4	212	185	20119	2.05191	1	1	0.997703
GOTERM_MF_DIRECT	GO:0003924~GTPase activity	5	1.85185	0.50842	TGTP2, RAB3A, GBP10, GBP4	212	327	18600	1.34153	1	1	1
GOTERM_MF_DIRECT	GO:0005525~GTP binding	5	1.85185	0.654688	TGTP2, RAB3A, GBP10, GBP4	212	393	18600	1.11623	1	1	1
Annotation Cluster 18	Enrichment Score: 0.6012665985535203
Category	Term	Count	%	PValue	Genes	List Total	Pop Hits	Pop Total	Fold Enrichment	Bonferroni	Benjamini	FDR
REACTOME_PATHWAY	R-MMU-1428517~The citric acid (TCA) cycle and respiratory electron transport	7	2.59259	0.0224463	PDPR, UCP3, TACO1, MT-ND2, MT-ND3, MT-ATP8, IDH3A	116	163	8548	3.16459	0.999556	0.695836	0.693795
GOTERM_BP_DIRECT	GO:0042776~mitochondrial ATP synthesis coupled proton transport	4	1.48148	0.0285068	MT-ND2, MT-ND3, MT-ATP8, GM10925	212	63	20119	6.02546	1	0.955342	0.952418
KEGG_PATHWAY	mmu04714:Thermogenesis	7	2.59259	0.0432139	ACSL1, DPF3, MT-ND2, MT-ND3, PPARGC1A, MT-ATP8, PRKAG3	101	231	9011	2.70357	0.999742	0.505062	0.488857
REACTOME_PATHWAY	R-MMU-163200~Respiratory electron transport, ATP synthesis by chemiosmotic coupling, and heat production by uncoupling proteins.	5	1.85185	0.070864	UCP3, TACO1, MT-ND2, MT-ND3, MT-ATP8	116	116	8548	3.17628	1	1	1
KEGG_PATHWAY	mmu05415:Diabetic cardiomyopathy	5	1.85185	0.206741	IRS1, PPARA, MT-ND2, MT-ND3, MT-ATP8	101	211	9011	2.11417	1	1	0.973118
REACTOME_PATHWAY	R-MMU-611105~Respiratory electron transport	3	1.11111	0.356857	TACO1, MT-ND2, MT-ND3	116	93	8548	2.37709	1	1	1
KEGG_PATHWAY	mmu05010:Alzheimer disease	6	2.22222	0.421217	WNT2B, IRS1, MT-ND2, MT-ND3, MT-ATP8, DKK2	101	383	9011	1.39767	1	1	0.973118
KEGG_PATHWAY	mmu00190:Oxidative phosphorylation	3	1.11111	0.44373	MT-ND2, MT-ND3, MT-ATP8	101	135	9011	1.98262	1	1	0.973118
KEGG_PATHWAY	mmu05022:Pathways of neurodegeneration - multiple diseases	6	2.22222	0.605027	WNT2B, MT-ND2, MT-ND3, MT-ATP8, DKK2, MAP2K6	101	471	9011	1.13653	1	1	0.973118
KEGG_PATHWAY	mmu05016:Huntington disease	4	1.48148	0.656805	MT-ND2, MT-ND3, PPARGC1A, MT-ATP8	101	302	9011	1.18169	1	1	0.973118
KEGG_PATHWAY	mmu05208:Chemical carcinogenesis - reactive oxygen species	3	1.11111	0.710683	MT-ND2, MT-ND3, MT-ATP8	101	222	9011	1.20565	1	1	0.973118
KEGG_PATHWAY	mmu05014:Amyotrophic lateral sclerosis	4	1.48148	0.783192	MT-ND2, MT-ND3, MT-ATP8, MAP2K6	101	369	9011	0.967131	1	1	0.973118
KEGG_PATHWAY	mmu05012:Parkinson disease	3	1.11111	0.796246	MT-ND2, MT-ND3, MT-ATP8	101	264	9011	1.01384	1	1	0.973118
KEGG_PATHWAY	mmu05020:Prion disease	3	1.11111	0.803117	MT-ND2, MT-ND3, MT-ATP8	101	268	9011	0.998707	1	1	0.973118
Annotation Cluster 19	Enrichment Score: 0.4688799173194275
Category	Term	Count	%	PValue	Genes	List Total	Pop Hits	Pop Total	Fold Enrichment	Bonferroni	Benjamini	FDR
GOTERM_MF_DIRECT	GO:0016301~kinase activity	13	4.81481	0.0742692	PFKFB2, FN3K, PFKFB1, MYLK2, PANK1, PHKA1, MYLK3, SBK2, CKMT2, PHKG1, NMRK2, TNIK, MAP2K6	212	661	18600	1.72552	1	1	1
GOTERM_BP_DIRECT	GO:0016310~phosphorylation	11	4.07407	0.123853	CKMT2, FN3K, SBK2, MYLK2, PFKFB1, PHKG1, PANK1, NMRK2, TNIK, MYLK3, MAP2K6	212	626	20119	1.66759	1	1	0.997703
GOTERM_MF_DIRECT	GO:0005524~ATP binding	22	8.14815	0.210276	PFKFB2, FN3K, PFKFB1, MYLK2, ABCD2, ATP8A2, ACSL1, PANK1, ACTR3B, ACACA, MYLK3, PRKAG3, MYLK4, SBK2, CKMT2, ACTC1, PHKG1, NMRK2, P2RY1, TNIK, MYH4, MAP2K6	212	1530	18600	1.26156	1	1	1
GOTERM_MF_DIRECT	GO:0000166~nucleotide binding	23	8.51852	0.308689	FN3K, PFKFB1, MYLK2, ABCD2, RAB3A, ATP8A2, ACSL1, PANK1, ACTR3B, ACACA, MYLK3, PRKAG3, SBK2, CKMT2, ACTC1, PHKG1, NMRK2, NT5C1A, P2RY1, TNIK, MYH4, GBP4, MAP2K6	212	1720	18600	1.17321	1	1	1
GOTERM_BP_DIRECT	GO:0000165~MAPK cascade	3	1.11111	0.328676	SBK2, TNIK, MAP2K6	212	112	20119	2.54199	1	1	0.997703
GOTERM_MF_DIRECT	GO:0004674~protein serine/threonine kinase activity	7	2.59259	0.367978	SBK2, MYLK2, PHKG1, TNIK, MYLK3, MYLK4, MAP2K6	212	434	18600	1.41509	1	1	1
GOTERM_MF_DIRECT	GO:0004672~protein kinase activity	7	2.59259	0.538058	SBK2, MYLK2, PHKG1, TNIK, MYLK3, MYLK4, MAP2K6	212	519	18600	1.18334	1	1	1
GOTERM_BP_DIRECT	GO:0006468~protein phosphorylation	7	2.59259	0.682026	SBK2, MYLK2, PHKG1, TNIK, MYLK3, PRKAG3, MAP2K6	212	651	20119	1.02044	1	1	0.997703
GOTERM_MF_DIRECT	GO:0016740~transferase activity	18	6.66667	0.801321	FN3K, PFKFB1, MYLK2, ALAS1, PANK1, TMTC1, MYLK3, METTL21E, SBK2, CKMT2, METTL21C, HECTD2, PHKG1, NMRK2, HECW2, B3GALT2, TNIK, MAP2K6	212	1774	18600	0.890217	1	1	1
GOTERM_MF_DIRECT	GO:0004712~protein serine/threonine/tyrosine kinase activity	3	1.11111	0.964159	PHKG1, TNIK, MYLK4	212	447	18600	0.588831	1	1	1
Annotation Cluster 20	Enrichment Score: 0.27414404407264936
Category	Term	Count	%	PValue	Genes	List Total	Pop Hits	Pop Total	Fold Enrichment	Bonferroni	Benjamini	FDR
REACTOME_PATHWAY	R-MMU-5633007~Regulation of TP53 Activity	5	1.85185	0.136012	USP2, CCNG1, TRP63, PRKAG3, MAP2K6	116	147	8548	2.50645	1	1	1
REACTOME_PATHWAY	R-MMU-3700989~Transcriptional Regulation by TP53	7	2.59259	0.189388	SESN1, TACO1, USP2, CCNG1, TRP63, PRKAG3, MAP2K6	116	287	8548	1.79731	1	1	1
REACTOME_PATHWAY	R-MMU-9711123~Cellular response to chemical stress	3	1.11111	0.624563	SESN1, TACO1, PPARA	116	156	8548	1.41711	1	1	1
REACTOME_PATHWAY	R-MMU-2262752~Cellular responses to stress	6	2.22222	0.710878	SESN1, TACO1, TNIK, PPARA, FNIP1, MAP2K6	116	439	8548	1.00715	1	1	1
REACTOME_PATHWAY	R-MMU-8953897~Cellular responses to stimuli	6	2.22222	0.716529	SESN1, TACO1, TNIK, PPARA, FNIP1, MAP2K6	116	442	8548	1.00031	1	1	1
REACTOME_PATHWAY	R-MMU-212436~Generic Transcription Pathway	9	3.33333	0.858174	SESN1, TACO1, USP2, CCNG1, TRP63, PPARA, RXRG, PRKAG3, MAP2K6	116	803	8548	0.825911	1	1	1
REACTOME_PATHWAY	R-MMU-73857~RNA Polymerase II Transcription	9	3.33333	0.938322	SESN1, TACO1, USP2, CCNG1, TRP63, PPARA, RXRG, PRKAG3, MAP2K6	116	921	8548	0.720094	1	1	1
REACTOME_PATHWAY	R-MMU-74160~Gene expression (Transcription)	9	3.33333	0.971372	SESN1, TACO1, USP2, CCNG1, TRP63, PPARA, RXRG, PRKAG3, MAP2K6	116	1018	8548	0.65148	1	1	1
Annotation Cluster 21	Enrichment Score: 0.12961140720314504
Category	Term	Count	%	PValue	Genes	List Total	Pop Hits	Pop Total	Fold Enrichment	Bonferroni	Benjamini	FDR
GOTERM_MF_DIRECT	GO:0008237~metallopeptidase activity	3	1.11111	0.553957	AGBL1, DPEP1, ADAMTS20	212	163	18600	1.61477	1	1	1
GOTERM_MF_DIRECT	GO:0008233~peptidase activity	5	1.85185	0.84278	AGBL1, USP2, DPEP1, UFSP1, ADAMTS20	212	518	18600	0.846871	1	1	1
GOTERM_BP_DIRECT	GO:0006508~proteolysis	5	1.85185	0.874934	AGBL1, USP2, DPEP1, UFSP1, ADAMTS20	212	596	20119	0.796149	1	1	0.997703
Annotation Cluster 22	Enrichment Score: 0.1026445191541697
Category	Term	Count	%	PValue	Genes	List Total	Pop Hits	Pop Total	Fold Enrichment	Bonferroni	Benjamini	FDR
REACTOME_PATHWAY	R-MMU-8980692~RHOA GTPase cycle	3	1.11111	0.541467	ACTC1, TFRC, FAM13A	116	134	8548	1.64977	1	1	1
REACTOME_PATHWAY	R-MMU-9012999~RHO GTPase cycle	5	1.85185	0.783275	FGD4, ARHGEF9, ACTC1, TFRC, FAM13A	116	394	8548	0.935148	1	1	1
REACTOME_PATHWAY	R-MMU-194315~Signaling by Rho GTPases	5	1.85185	0.954021	FGD4, ARHGEF9, ACTC1, TFRC, FAM13A	116	571	8548	0.645268	1	1	1
REACTOME_PATHWAY	R-MMU-9716542~Signaling by Rho GTPases, Miro GTPases and RHOBTB3	5	1.85185	0.960235	FGD4, ARHGEF9, ACTC1, TFRC, FAM13A	116	586	8548	0.628751	1	1	1
Annotation Cluster 23	Enrichment Score: 0.09891962369143703
Category	Term	Count	%	PValue	Genes	List Total	Pop Hits	Pop Total	Fold Enrichment	Bonferroni	Benjamini	FDR
GOTERM_BP_DIRECT	GO:0045893~positive regulation of transcription, DNA-templated	9	3.33333	0.512706	MSTN, ZBTB16, TRP63, PPARA, MAFA, KLF15, PPARGC1A, TRP53INP2, ABRA	212	738	20119	1.15733	1	1	0.997703
GOTERM_MF_DIRECT	GO:0003700~transcription factor activity, sequence-specific DNA binding	8	2.96296	0.612115	ZBTB16, SNAI3, TRP63, PPARA, MAFA, KLF15, RXRG, BARX2	212	652	18600	1.07651	1	1	1
GOTERM_MF_DIRECT	GO:0000977~RNA polymerase II regulatory region sequence-specific DNA binding	5	1.85185	0.711974	SNAI3, GM14325, TRP63, KLF15, BARX2	212	424	18600	1.03462	1	1	1
GOTERM_BP_DIRECT	GO:0045944~positive regulation of transcription from RNA polymerase II promoter	12	4.44444	0.758272	P2RY1, TRP63, DPF3, ADRB2, PPARA, LPIN1, MAFA, KLF15, RXRG, BARX2, PPARGC1A, ABRA	212	1240	20119	0.918396	1	1	0.997703
GOTERM_BP_DIRECT	GO:0006355~regulation of transcription, DNA-templated	12	4.44444	0.770868	MN1, MTERF2, PERM1, ZBTB16, SNAI3, TRP63, PPARA, MAFA, RXRG, BARX2, PPARGC1A, MLF1	212	1254	20119	0.908143	1	1	0.997703
GOTERM_MF_DIRECT	GO:0043565~sequence-specific DNA binding	5	1.85185	0.817615	TRP63, PPARA, RXRG, BARX2, PPARGC1A	212	496	18600	0.884434	1	1	1
GOTERM_MF_DIRECT	GO:0001228~transcriptional activator activity, RNA polymerase II transcription regulatory region sequence-specific binding	5	1.85185	0.860182	TRP63, PPARA, MAFA, KLF15, BARX2	212	535	18600	0.819961	1	1	1
GOTERM_MF_DIRECT	GO:1990837~sequence-specific double-stranded DNA binding	5	1.85185	0.875923	SNAI3, MAFA, KLF15, RXRG, BARX2	212	552	18600	0.794709	1	1	1
GOTERM_BP_DIRECT	GO:0006357~regulation of transcription from RNA polymerase II promoter	13	4.81481	0.92258	GM14403, SNAI3, ZBTB16, GM14325, TRP63, HR, MAFA, DACH2, KLF15, BARX2, DPF3, LPIN1, RXRG	212	1614	20119	0.764382	1	1	0.997703
GOTERM_MF_DIRECT	GO:0000981~RNA polymerase II transcription factor activity, sequence-specific DNA binding	9	3.33333	0.946698	GM14403, ZBTB16, SNAI3, GM14325, TRP63, MAFA, DACH2, KLF15, BARX2	212	1129	18600	0.6994	1	1	1
GOTERM_MF_DIRECT	GO:0000978~RNA polymerase II core promoter proximal region sequence-specific DNA binding	9	3.33333	0.960177	GM14403, ZBTB16, SNAI3, TRP63, PPARA, MAFA, DACH2, KLF15, RXRG	212	1175	18600	0.672019	1	1	1
GOTERM_MF_DIRECT	GO:0003677~DNA binding	15	5.55556	0.963435	ANKRD33B, MTERF2, SNAI3, ZBTB16, TRP63, HR, YBX2, MAFA, DACH2, KLF15, BARX2, MLF1, PPARA, PPARGC1A, RXRG	212	1844	18600	0.713686	1	1	1
Annotation Cluster 24	Enrichment Score: 0.03949712840993399
Category	Term	Count	%	PValue	Genes	List Total	Pop Hits	Pop Total	Fold Enrichment	Bonferroni	Benjamini	FDR
REACTOME_PATHWAY	R-MMU-372790~Signaling by GPCR	8	2.96296	0.707741	FGD4, ARHGEF9, PDE4D, P2RY1, ACKR4, ADRB2, PDE7B, PDE7A	116	601	8548	0.980894	1	1	1
REACTOME_PATHWAY	R-MMU-373076~Class A/1 (Rhodopsin-like receptors)	3	1.11111	0.92262	P2RY1, ACKR4, ADRB2	116	307	8548	0.720094	1	1	1
REACTOME_PATHWAY	R-MMU-500792~GPCR ligand binding	3	1.11111	0.971891	P2RY1, ACKR4, ADRB2	116	394	8548	0.561089	1	1	1
GOTERM_BP_DIRECT	GO:0007186~G-protein coupled receptor signaling pathway	3	1.11111	1	P2RY1, ACKR4, ADRB2	212	1724	20119	0.165141	1	1	1
GOTERM_MF_DIRECT	GO:0004930~G-protein coupled receptor activity	3	1.11111	1	P2RY1, ACKR4, ADRB2	212	1743	18600	0.151008	1	1	1
Annotation Cluster 25	Enrichment Score: 0.031079682622794015
Category	Term	Count	%	PValue	Genes	List Total	Pop Hits	Pop Total	Fold Enrichment	Bonferroni	Benjamini	FDR
GOTERM_MF_DIRECT	GO:0061630~ubiquitin protein ligase activity	3	1.11111	0.896132	HECTD2, HECW2, ASB2	212	335	18600	0.785694	1	1	1
REACTOME_PATHWAY	R-MMU-983168~Antigen processing: Ubiquitination & Proteasome degradation	3	1.11111	0.900984	HECTD2, HECW2, ASB2	116	285	8548	0.775681	1	1	1
REACTOME_PATHWAY	R-MMU-983169~Class I MHC mediated antigen processing & presentation	3	1.11111	0.948762	HECTD2, HECW2, ASB2	116	343	8548	0.644516	1	1	1
REACTOME_PATHWAY	R-MMU-1280218~Adaptive Immune System	5	1.85185	0.980471	BTNL9, CD274, HECTD2, HECW2, ASB2	116	657	8548	0.560804	1	1	1
Annotation Cluster 26	Enrichment Score: 0.014454057141636343
Category	Term	Count	%	PValue	Genes	List Total	Pop Hits	Pop Total	Fold Enrichment	Bonferroni	Benjamini	FDR
REACTOME_PATHWAY	R-MMU-6798695~Neutrophil degranulation	5	1.85185	0.92711	RAB3A, AGL, PGM2, PADI2, ALDOA	116	522	8548	0.70584	1	1	1
REACTOME_PATHWAY	R-MMU-168256~Immune System	14	5.18519	0.986553	BTNL9, CNTFR, CD274, RAB3A, IRS1, AGL, HECTD2, HECW2, PADI2, TXNIP, PGM2, ASB2, ALDOA, MAP2K6	116	1575	8548	0.655019	1	1	1
REACTOME_PATHWAY	R-MMU-168249~Innate Immune System	7	2.59259	0.989432	RAB3A, AGL, TXNIP, PGM2, PADI2, ALDOA, MAP2K6	116	931	8548	0.554058	1	1	1

## Sheet: D12 UP
Immune system
Annotation Cluster 1	Enrichment Score: 17.03646713892775
Category	Term	Count	%	PValue	Genes	List Total	Pop Hits	Pop Total	Fold Enrichment	Bonferroni	Benjamini	FDR
REACTOME_PATHWAY	R-MMU-168256~Immune System	246	18.5102	7.20502e-21	IFITM3, EIF4A1, IFITM1, IL1RN, IFITM2, CCNF, IFI30, ACTB, ICAM1, CDC20, C4B, PNP, C3AR1, SKP2, IL1R1, SLC11A1, IL1R2, SLPI, BTK, SERPING1, KIF20A, KIF20B, CFI, FPR2, CFP, MEFV, PLAC8, C3, PRDX4, RACGAP1, INPP5D, PLCG2, NCKAP1L, CD14, ARSB, S100A11, TNFSF18, VAT1, MYO5A, PILRA, COL1A1, CD300C2, BST1, COL1A2, TREML2, SDC1, TNFSF8, LGMN, ARPC1B, CTSZ, KIF12, PTPRJ, KIF11, ORM2, CTSS, EDA2R, KIF15, S…	778	1575	8548	1.71609	8.3218e-18	8.329e-18	7.83185e-18
REACTOME_PATHWAY	R-MMU-168249~Innate Immune System	163	12.2649	6.01838e-18	NCF1, CLEC4N, NCF2, NCF4, IFI211, CLU, ACTB, ACTG1, PYCARD, C4B, PNP, TUBB5, CLEC5A, COTL1, C3AR1, SIRPA, MAP3K8, TICAM2, CD300A, SLC11A1, CYBA, FCGR1, DOK3, TYROBP, SLPI, FCGR4, CHIL1, BTK, SERPING1, ADAM8, CLEC4E, PPIA, S100A9, ARL8A, S100A8, SHC1, CFI, C5AR1, PLD4, FPR2, REG3G, CFP, MEFV, PLAC8, RAP1B, C3, CNN2, PRDX4, ALDH3B1, PLCG2, NLRP3, RIPK1, NCKAP1L, CD14, ARSB, S100A11, GM5150, VAT1, A…	778	931	8548	1.92364	6.95123e-15	3.47863e-15	3.27099e-15
REACTOME_PATHWAY	R-MMU-6798695~Neutrophil degranulation	103	7.75019	1.7926e-14	CLEC4N, IFI211, PYCARD, PNP, TUBB5, CLEC5A, COTL1, C3AR1, SIRPA, TICAM2, CD300A, SLC11A1, CYBA, DOK3, TYROBP, SLPI, FCGR4, CHIL1, ADAM8, PPIA, S100A9, ARL8A, S100A8, C5AR1, FPR2, CFP, PLAC8, RAP1B, C3, CNN2, PRDX4, ALDH3B1, NCKAP1L, CD14, ARSB, S100A11, GM5150, VAT1, ATP8B4, ARPC5, SERPINA3I, BST1, TARM1, LCN2, HPSE, TNFAIP6, ITGB2, CTSZ, PTPRJ, CXCL1, TCIRG1, ORM2, CTSS, SIGLECE, HK3, OLR1, QSOX…	778	522	8548	2.16796	2.06452e-11	6.90749e-12	6.49519e-12
Cell cycle
Annotation Cluster 2	Enrichment Score: 8.99496713508985
Category	Term	Count	%	PValue	Genes	List Total	Pop Hits	Pop Total	Fold Enrichment	Bonferroni	Benjamini	FDR
GOTERM_BP_DIRECT	GO:0007049~cell cycle	116	8.72837	1.3694e-25	ERCC6L, ZWILCH, CCNF, BUB1B, MKI67, SMC4, SMC2, CDC20, CCND1, CHEK1, PIM1, NUSAP1, RCC1, MAP3K8, NEK2, KNTC1, FBXO5, LIG1, ESCO2, KNL1, PIMREG, CDC25C, HASPIN, KNSTRN, SGO1, MELK, CCNE1, KCTD11, SIK1, KIF20B, ARL8A, CDCA2, CDCA3, CDCA5, CDCA8, PKMYT1, NCAPH, SKA1, CCNB2, CCNB1, RACGAP1, CLSPN, ECT2, FAM83D, FANCI, CDT1, PLK3, UBE2C, DDIAS, GADD45A, NEK6, PLK1, HMGA2, CDC6, NDC80, ANLN, TPX2, KIF1…	1229	653	20119	2.90803	7.14418e-22	3.57141e-22	3.42556e-22
GOTERM_BP_DIRECT	GO:0051301~cell division	82	6.17005	2.80609e-22	ERCC6L, ZWILCH, NCAPG2, CCNF, KIF14, BUB1B, KIF11, SMC4, SMC2, CKS1B, CDC20, CCND1, MIS18BP1, NUF2, NUSAP1, RCC1, NEK2, KNTC1, FBXO5, SPDL1, CEP55, HELLS, LIG1, KIF23, KNL1, PIMREG, MASTL, CDC25C, KNSTRN, CCNA2, SGO1, ASPM, PSRC1, SAPCD2, KIFC1, CCNE1, INCENP, CKS2, BIRC5, KIF2C, KIF20B, ARL8A, CDCA2, CDCA3, RGS14, CDCA5, CDCA8, NCAPG, NSL1, AURKB, SKA1, NCAPH, GNAI2, CCNB2, CCNB1, RACGAP1, RBBP8…	1229	399	20119	3.36431	1.46394e-18	3.65914e-19	3.50972e-19
GOTERM_BP_DIRECT	GO:0007059~chromosome segregation	32	2.40783	1.26453e-14	TOP2A, CDCA2, RGS14, TTK, BRCA1, NSL1, SKA1, NUF2, RCC1, NEK2, BUB1, DLGAP5, CENPT, CDT1, SPAG5, NEK6, KNL1, ESCO2, KNSTRN, NDC80, SGO1, CENPE, CENPF, ESPL1, CENPH, INCENP, BIRC5, KIF2C, CENPN, SPC24, ARL8A, SPC25	1229	99	20119	5.29138	6.60292e-11	9.42254e-12	9.03777e-12
GOTERM_CC_DIRECT	GO:0000775~chromosome, centromeric region	40	3.00978	1.27044e-14	TOP2A, ERCC6L, ZWILCH, BUB1B, CDCA8, MKI67, CENPA, SMC4, NSL1, AURKB, SKA1, MIS18BP1, NUF2, NEK2, KNTC1, SPDL1, BUB1, CENPT, WDHD1, HELLS, CDT1, SPAG5, PLK1, NSMCE1, KNL1, KNSTRN, NDC80, SGO1, CENPE, CENPF, CENPH, CENPI, INCENP, CENPM, BIRC5, KIF2C, CENPN, SPC24, SPC25, MAD2L1	1267	156	21095	4.26912	9.35318e-12	1.87771e-12	1.68207e-12
GOTERM_BP_DIRECT	GO:0007094~mitotic spindle assembly checkpoint	18	1.3544	1.76089e-12	ZWILCH, PLK1, BUB1B, TTK, HASPIN, AURKB, NDC80, CDC20, CENPE, NUF2, BIRC5, KNTC1, SPDL1, TRIP13, BUB1, SPC24, SPC25, MAD2L1	1229	34	20119	8.66659	9.18674e-09	1.02053e-09	9.78859e-10
REACTOME_PATHWAY	R-MMU-195258~RHO GTPase Effectors	55	4.13845	1.34819e-10	ERCC6L, NCF1, ZWILCH, NCF2, ARPC1B, NCF4, KIF14, BUB1B, ACTB, ACTG1, CDC20, TUBA1C, TUBB6, TUBA1B, CDH1, TUBB3, NUF2, RAC2, KNTC1, SPDL1, ACTR3, CYBA, RHOC, CDC25C, SGO1, INCENP, BTK, MYH9, KIF2C, S100A9, S100A8, CDCA8, CENPA, IQGAP3, AURKB, SKA1, NCKAP1L, BUB1, CENPT, PLK1, ARPC5, NDC80, MAPK11, CENPE, CENPF, DIAPH3, CENPH, CENPI, ARPC3, PRC1, CENPM, CENPN, SPC24, SPC25, MAD2L1	778	238	8548	2.53905	1.55715e-07	3.11701e-08	2.93096e-08
GOTERM_CC_DIRECT	GO:0000776~kinetochore	34	2.55831	2.06999e-10	ERCC6L, ZWILCH, BUB1B, TTK, CENPA, NSL1, ACTB, AURKB, SKA1, NUF2, NEK2, KNTC1, SPDL1, BUB1, CENPT, CDT1, SPAG5, PLK1, KNL1, KNSTRN, NDC80, SGO1, CENPE, CENPF, CENPH, CENPI, INCENP, CENPM, BIRC5, KIF2C, CENPN, SPC24, SPC25, MAD2L1	1267	157	21095	3.60564	1.52972e-07	1.91215e-08	1.71291e-08
REACTOME_PATHWAY	R-MMU-2500257~Resolution of Sister Chromatid Cohesion	35	2.63356	4.3363e-10	ERCC6L, ZWILCH, CDCA5, BUB1B, CDCA8, CENPA, AURKB, SKA1, CDC20, TUBA1C, CCNB2, CCNB1, TUBB6, TUBA1B, TUBB3, NUF2, KNTC1, SPDL1, BUB1, CENPT, PLK1, NDC80, SGO1, CENPE, CENPF, CENPH, CENPI, INCENP, CDK1, CENPM, KIF2C, CENPN, SPC24, SPC25, MAD2L1	778	117	8548	3.28675	5.00843e-07	7.1611e-08	6.73366e-08
REACTOME_PATHWAY	R-MMU-69278~Cell Cycle, Mitotic	87	6.54628	2.22109e-09	ERCC6L, CDKN1A, ZWILCH, NCAPG2, BUB1B, MCM10, SMC4, SMC2, LMNB1, CKS1B, CDC20, TUBA1C, TUBB6, TUBA1B, TUBB5, CCND1, TUBB3, NUF2, RCC1, NEK2, KNTC1, FBXO5, SPDL1, SKP2, GTSE1, RFC5, LIG1, KIF23, ESCO2, MASTL, CDC25C, CCNA2, SGO1, NUP93, RBL1, DBF4, ESPL1, CCNE1, INCENP, MCM3, MCM4, MCM5, KIF2C, KIF20A, MCM6, MCM2, PCNA, CDCA5, CDCA8, NCAPG, HMMR, PKMYT1, CENPA, AURKB, SKA1, NCAPH, CCNB2, CCNB1, OR…	778	499	8548	1.91559	2.56536e-06	3.20948e-07	3.01791e-07
REACTOME_PATHWAY	R-MMU-1640170~Cell Cycle	96	7.22348	6.72636e-09	ERCC6L, CDKN1A, ZWILCH, NCAPG2, BUB1B, MCM10, BRCA1, SMC4, SMC2, LMNB1, CKS1B, CDC20, TUBA1C, TUBB6, TUBA1B, TUBB5, CCND1, TUBB3, MIS18BP1, NUF2, CHEK1, RCC1, NEK2, KNTC1, FBXO5, SPDL1, SKP2, GTSE1, RFC5, LIG1, KIF23, ESCO2, MASTL, CDC25C, CCNA2, SGO1, NUP93, RBL1, DBF4, ESPL1, CCNE1, INCENP, NHP2, MCM3, MCM4, MCM5, KIF2C, KIF20A, MCM6, MCM2, PIF1, PCNA, CDCA5, CDCA8, NCAPG, HMMR, PKMYT1, CENPA, …	778	584	8548	1.80611	7.76892e-06	7.06879e-07	6.64687e-07
REACTOME_PATHWAY	R-MMU-9648025~EML4 and NUDC in mitotic spindle formation	31	2.33258	9.23599e-09	ERCC6L, ZWILCH, BUB1B, CDCA8, CENPA, AURKB, SKA1, CDC20, TUBA1C, TUBB6, TUBA1B, TUBB3, NUF2, KNTC1, SPDL1, BUB1, CENPT, PLK1, NDC80, SGO1, CENPE, CENPF, CENPH, CENPI, INCENP, CENPM, KIF2C, CENPN, SPC24, SPC25, MAD2L1	778	106	8548	3.21322	1.06675e-05	8.89734e-07	8.36627e-07
REACTOME_PATHWAY	R-MMU-5663220~RHO GTPases Activate Formins	35	2.63356	1.09612e-08	ERCC6L, ZWILCH, BUB1B, CDCA8, CENPA, ACTB, AURKB, SKA1, ACTG1, CDC20, TUBA1C, TUBB6, TUBA1B, TUBB3, NUF2, KNTC1, SPDL1, BUB1, CENPT, PLK1, RHOC, NDC80, SGO1, CENPE, CENPF, DIAPH3, CENPH, CENPI, INCENP, CENPM, KIF2C, CENPN, SPC24, SPC25, MAD2L1	778	131	8548	2.9355	1.26601e-05	9.34608e-07	8.78823e-07
GOTERM_CC_DIRECT	GO:0005694~chromosome	71	5.34236	1.63565e-08	ERCC6L, ZWILCH, HMGB2, BUB1B, BRCA1, MKI67, SMC4, SMC2, MIS18BP1, NUF2, CHEK1, NUSAP1, RCC1, NEK2, KNTC1, SPDL1, TGM2, NSMCE1, ZFP618, KNL1, ESCO2, HASPIN, KNSTRN, GNL3, KIF4, SGO1, NEIL3, INCENP, MCM3, BIRC5, MCM4, MCM5, KIF2C, MCM6, XIST, DTL, MCM2, DDX27, CDCA2, CDCA5, CDCA8, CENPA, NSL1, AURKB, SKA1, NCAPH, RAD51AP1, RBBP8, CLSPN, BUB1, CENPT, GINS1, GINS2, IL33, CDT1, SPAG5, PLK1, PUM3, NDC8…	1267	578	21095	2.04519	1.20873e-05	1.00729e-06	9.02331e-07
REACTOME_PATHWAY	R-MMU-141424~Amplification of signal from the kinetochores	27	2.0316	5.70457e-08	ERCC6L, ZWILCH, BUB1B, CDCA8, CENPA, AURKB, SKA1, CDC20, NUF2, KNTC1, SPDL1, BUB1, CENPT, PLK1, NDC80, SGO1, CENPE, CENPF, CENPH, CENPI, INCENP, CENPM, KIF2C, CENPN, SPC24, SPC25, MAD2L1	778	90	8548	3.29614	6.58856e-05	4.12155e-06	3.87554e-06
REACTOME_PATHWAY	R-MMU-141444~Amplification of signal from unattached kinetochores via a MAD2 inhibitory signal	27	2.0316	5.70457e-08	ERCC6L, ZWILCH, BUB1B, CDCA8, CENPA, AURKB, SKA1, CDC20, NUF2, KNTC1, SPDL1, BUB1, CENPT, PLK1, NDC80, SGO1, CENPE, CENPF, CENPH, CENPI, INCENP, CENPM, KIF2C, CENPN, SPC24, SPC25, MAD2L1	778	90	8548	3.29614	6.58856e-05	4.12155e-06	3.87554e-06
REACTOME_PATHWAY	R-MMU-68877~Mitotic Prometaphase	42	3.16027	6.64987e-08	ERCC6L, ZWILCH, CDCA5, BUB1B, CDCA8, NCAPG, CENPA, SMC4, AURKB, NCAPH, SKA1, SMC2, CDC20, TUBA1C, CCNB2, CCNB1, TUBB6, TUBA1B, TUBB5, TUBB3, NUF2, NEK2, KNTC1, SPDL1, BUB1, PLK4, CENPT, PLK1, NDC80, SGO1, CENPE, CENPF, CENPH, CENPI, INCENP, CDK1, CENPM, KIF2C, CENPN, SPC24, SPC25, MAD2L1	778	187	8548	2.4677	7.6803e-05	4.52191e-06	4.252e-06
REACTOME_PATHWAY	R-MMU-69620~Cell Cycle Checkpoints	53	3.98796	2.95971e-07	ERCC6L, CDKN1A, ZWILCH, BUB1B, MCM10, BRCA1, CDC20, NUF2, CHEK1, KNTC1, SPDL1, GTSE1, RFC5, CDC25C, CCNA2, SGO1, DBF4, CCNE1, INCENP, MCM3, MCM4, MCM5, KIF2C, MCM6, MCM2, CDCA8, PKMYT1, CENPA, AURKB, SKA1, CCNB2, CCNB1, ORC1, RBBP8, CLSPN, BUB1, CENPT, BARD1, UBE2C, PLK1, CDC6, NDC80, CENPE, CENPF, CENPH, CENPI, TRP53, CDK1, CENPM, CENPN, SPC24, SPC25, MAD2L1	778	278	8548	2.09467	0.000341788	1.90079e-05	1.78734e-05
REACTOME_PATHWAY	R-MMU-69618~Mitotic Spindle Checkpoint	28	2.10685	6.60043e-07	ERCC6L, ZWILCH, BUB1B, CDCA8, CENPA, AURKB, SKA1, CDC20, NUF2, KNTC1, SPDL1, BUB1, CENPT, UBE2C, PLK1, NDC80, SGO1, CENPE, CENPF, CENPH, CENPI, INCENP, CENPM, KIF2C, CENPN, SPC24, SPC25, MAD2L1	778	107	8548	2.87514	0.000762059	4.01584e-05	3.77614e-05
REACTOME_PATHWAY	R-MMU-9716542~Signaling by Rho GTPases, Miro GTPases and RHOBTB3	85	6.39579	1.17098e-05	ARHGAP11A, CPNE8, ERCC6L, NCF1, ZWILCH, NCF2, ARPC1B, NCF4, KIF14, BUB1B, ACTB, LMNB1, RND1, ACTG1, AKAP12, CDC20, TUBA1C, GJA1, TUBB6, TUBA1B, HTR7, CDH1, TUBB3, BASP1, ARHGDIA, NUF2, RAC2, FLOT1, EPSTI1, KNTC1, SPDL1, ACTR3, DSP, TPM4, ACTN1, CYBA, RHOC, CDC25C, CKAP4, VAV1, SGO1, DEPDC1B, CCNE1, INCENP, CDC42EP4, BTK, MYH9, KIF2C, S100A9, S100A8, EPHA2, TWF1, CDCA8, CENPA, IQGAP3, AURKB, SKA1,…	778	586	8548	1.5937	0.0134338	0.000615295	0.000578569
REACTOME_PATHWAY	R-MMU-2555396~Mitotic Metaphase and Anaphase	41	3.08503	1.27697e-05	ERCC6L, ZWILCH, CDCA5, BUB1B, CDCA8, CENPA, AURKB, SKA1, LMNB1, CDC20, TUBA1C, CCNB2, CCNB1, TUBB6, TUBA1B, TUBB3, NUF2, RCC1, KNTC1, FBXO5, SPDL1, BUB1, CENPT, UBE2C, PLK1, NDC80, SGO1, NUP93, CENPE, CENPF, ESPL1, CENPH, CENPI, INCENP, CDK1, CENPM, KIF2C, CENPN, SPC24, SPC25, MAD2L1	778	219	8548	2.05695	0.0146409	0.000641817	0.000603508
REACTOME_PATHWAY	R-MMU-194315~Signaling by Rho GTPases	83	6.2453	1.42585e-05	ARHGAP11A, CPNE8, ERCC6L, NCF1, ZWILCH, NCF2, ARPC1B, NCF4, KIF14, BUB1B, ACTB, LMNB1, RND1, ACTG1, AKAP12, CDC20, TUBA1C, GJA1, TUBB6, TUBA1B, CDH1, TUBB3, BASP1, ARHGDIA, NUF2, RAC2, FLOT1, EPSTI1, KNTC1, SPDL1, ACTR3, DSP, TPM4, ACTN1, CYBA, RHOC, CDC25C, CKAP4, VAV1, SGO1, DEPDC1B, INCENP, CDC42EP4, BTK, MYH9, KIF2C, S100A9, S100A8, EPHA2, TWF1, CDCA8, CENPA, IQGAP3, AURKB, SKA1, FGD2, RACGAP…	778	571	8548	1.59708	0.0163338	0.000686785	0.000645792
REACTOME_PATHWAY	R-MMU-68882~Mitotic Anaphase	40	3.00978	2.6804e-05	ERCC6L, ZWILCH, CDCA5, BUB1B, CDCA8, CENPA, AURKB, SKA1, LMNB1, CDC20, TUBA1C, CCNB2, CCNB1, TUBB6, TUBA1B, TUBB3, NUF2, RCC1, KNTC1, SPDL1, BUB1, CENPT, UBE2C, PLK1, NDC80, SGO1, NUP93, CENPE, CENPF, ESPL1, CENPH, CENPI, INCENP, CDK1, CENPM, KIF2C, CENPN, SPC24, SPC25, MAD2L1	778	218	8548	2.01599	0.0304847	0.00110662	0.00104057
REACTOME_PATHWAY	R-MMU-2467813~Separation of Sister Chromatids	34	2.55831	8.40899e-05	ERCC6L, ZWILCH, CDCA5, BUB1B, CDCA8, CENPA, AURKB, SKA1, CDC20, TUBA1C, TUBB6, TUBA1B, TUBB3, NUF2, KNTC1, SPDL1, BUB1, CENPT, UBE2C, PLK1, NDC80, SGO1, CENPE, CENPF, ESPL1, CENPH, CENPI, INCENP, CENPM, KIF2C, CENPN, SPC24, SPC25, MAD2L1	778	182	8548	2.05254	0.0925601	0.00262724	0.00247043
REACTOME_PATHWAY	R-MMU-68886~M Phase	53	3.98796	0.00199755	ERCC6L, ZWILCH, NCAPG2, BUB1B, SMC4, SMC2, LMNB1, CDC20, TUBA1C, TUBB6, TUBA1B, TUBB5, TUBB3, NUF2, RCC1, NEK2, KNTC1, FBXO5, SPDL1, KIF23, MASTL, SGO1, NUP93, ESPL1, INCENP, KIF2C, KIF20A, CDCA5, CDCA8, NCAPG, CENPA, AURKB, SKA1, NCAPH, CCNB2, CCNB1, BUB1, PLK4, CENPT, UBE2C, PLK1, NDC80, CENPE, CENPF, CENPH, CENPI, CDK1, CENPM, CENPN, LPIN2, SPC24, SPC25, MAD2L1	778	383	8548	1.52041	0.900687	0.0401638	0.0377665
ECM organization
Annotation Cluster 3	Enrichment Score: 5.453140294889624
Category	Term	Count	%	PValue	Genes	List Total	Pop Hits	Pop Total	Fold Enrichment	Bonferroni	Benjamini	FDR
GOTERM_BP_DIRECT	GO:0030199~collagen fibril organization	20	1.50489	5.0627e-10	COL18A1, FKBP10, FOXC2, CRTAP, COL27A1, ANXA2, LOXL3, SCX, P3H1, LOXL4, LOXL1, COL1A1, COL3A1, COL1A2, LOX, COL5A1, COL5A2, SERPINH1, CYP1B1, ADAMTS7	1229	57	20119	5.74394	2.6412e-06	1.65044e-07	1.58304e-07
REACTOME_PATHWAY	R-MMU-2022090~Assembly of collagen fibrils and other multimeric structures	20	1.50489	3.29446e-09	COL18A1, COL27A1, COL12A1, MMP3, LOXL3, LOXL4, CTSS, LOXL1, COL1A1, COL3A1, COL1A2, BMP1, LOX, COL4A2, COL5A1, CTSL, COL4A1, COL5A2, COL8A1, CTSB	778	45	8548	4.88318	3.8051e-06	4.23155e-07	3.97898e-07
REACTOME_PATHWAY	R-MMU-1474244~Extracellular matrix organization	51	3.83747	3.70356e-09	COL18A1, COL12A1, ITGB2, TNC, LOXL3, LOXL4, PLOD2, LOXL1, CTSS, ICAM1, ADAMTS4, EFEMP2, CDH1, CTSL, EMILIN1, TIMP1, CTSB, COL27A1, ITGA3, ITGA2, MMP3, BGN, P3H1, MMP14, COL4A2, LOX, COL4A1, ADAM12, COL8A1, MMP19, ADAM8, ITGA5, CD44, FBN2, SDC4, SDC3, SPP1, SERPINH1, A2M, CRTAP, TGFB1, GDF5, COL1A1, COL3A1, COL1A2, BMP1, COL5A1, COL5A2, MFAP2, SDC1, P4HB	778	231	8548	2.42573	4.2776e-06	4.28132e-07	4.02577e-07
REACTOME_PATHWAY	R-MMU-1474290~Collagen formation	25	1.88111	1.13188e-08	COL18A1, COL12A1, LOXL3, LOXL4, PLOD2, CTSS, LOXL1, CTSL, SERPINH1, CTSB, CRTAP, COL27A1, MMP3, P3H1, COL1A1, COL3A1, COL1A2, BMP1, COL4A2, COL5A1, LOX, COL4A1, COL5A2, COL8A1, P4HB	778	73	8548	3.76272	1.30731e-05	9.34608e-07	8.78823e-07
GOTERM_CC_DIRECT	GO:0005581~collagen trimer	21	1.58014	4.4132e-08	C1QB, MSR1, C1QA, COL18A1, CCBE1, COL27A1, COL12A1, COL1A1, COL3A1, COL1A2, LOX, COL4A2, COL5A1, COL4A1, C1QTNF6, COL5A2, COL8A1, EMILIN1, EMID1, C1QC, CTHRC1	1267	81	21095	4.31655	3.26131e-05	2.32954e-06	2.08682e-06
REACTOME_PATHWAY	R-MMU-216083~Integrin cell surface interactions	18	1.3544	5.84213e-05	COL18A1, ITGA3, ITGA2, ITGB2, TNC, ICAM1, COL1A1, COL3A1, COL1A2, COL4A2, COL5A1, CDH1, COL4A1, COL5A2, SPP1, COL8A1, ITGA5, CD44	778	66	8548	2.99649	0.0652522	0.00211047	0.0019845
REACTOME_PATHWAY	R-MMU-1650814~Collagen biosynthesis and modifying enzymes	17	1.27916	6.08988e-05	COL18A1, CRTAP, COL27A1, COL12A1, P3H1, PLOD2, COL1A1, COL3A1, COL1A2, BMP1, COL4A2, COL5A1, COL4A1, COL5A2, SERPINH1, COL8A1, P4HB	778	60	8548	3.11302	0.0679234	0.0021333	0.00200597
REACTOME_PATHWAY	R-MMU-1474228~Degradation of the extracellular matrix	24	1.80587	7.14589e-05	FBN2, COL18A1, COL12A1, MMP3, CTSS, COL1A1, ADAMTS4, MMP14, COL3A1, COL1A2, COL4A2, COL5A1, CDH1, CTSL, COL4A1, COL5A2, SPP1, COL8A1, MMP19, ADAM8, TIMP1, A2M, CD44, CTSB	778	107	8548	2.46441	0.0792235	0.00230489	0.00216731
GOTERM_MF_DIRECT	GO:0030020~extracellular matrix structural constituent conferring tensile strength	11	0.82769	8.77926e-05	COL1A1, COL18A1, COL3A1, COL1A2, COL27A1, COL4A2, COL5A1, COL4A1, COL12A1, COL5A2, COL8A1	1172	38	18600	4.59404	0.111615	0.00473378	0.00454415
REACTOME_PATHWAY	R-MMU-1442490~Collagen degradation	14	1.05342	0.00103498	COL18A1, COL12A1, MMP3, COL1A1, MMP14, COL3A1, COL1A2, COL4A2, COL5A1, CTSL, COL4A1, COL5A2, COL8A1, CTSB	778	55	8548	2.79673	0.697604	0.0232501	0.0218623
KEGG_PATHWAY	mmu04974:Protein digestion and absorption	17	1.27916	0.00443408	COL18A1, COL27A1, COL12A1, SLC3A2, PRCP, COL1A1, LAT2, COL3A1, COL1A2, SLC7A7, COL4A2, COL5A1, COL4A1, KCNQ1, COL5A2, COL8A1, KCNN4	651	108	9011	2.1788	0.753363	0.0255986	0.0199913
REACTOME_PATHWAY	R-MMU-8948216~Collagen chain trimerization	9	0.677201	0.0115491	COL1A1, COL18A1, COL3A1, COL1A2, COL27A1, COL5A1, COL12A1, COL5A2, COL8A1	778	35	8548	2.82527	0.999999	0.146529	0.137783
Cytokine-mediated signaling
Annotation Cluster 4	Enrichment Score: 4.900653632036327
Category	Term	Count	%	PValue	Genes	List Total	Pop Hits	Pop Total	Fold Enrichment	Bonferroni	Benjamini	FDR
GOTERM_BP_DIRECT	GO:0019221~cytokine-mediated signaling pathway	31	2.33258	3.24615e-08	CSF1R, CCL12, CSF3R, PTPRN, IL4RA, CSF2RB, PIRB, CSF2RA, SOCS1, IL21R, CCL2, CCR2, IL13RA1, IFNAR2, IL1R1, IL10RA, STAT3, LILRB4A, OSMR, TNFRSF1A, EREG, CSF2RB2, IL6, IL1B, IL3RA, PTPN6, IRF5, MYD88, CD44, PF4, CRLF2	1229	160	20119	3.17173	0.000169337	5.13088e-06	4.92136e-06
GOTERM_MF_DIRECT	GO:0004896~cytokine receptor activity	14	1.05342	5.0439e-05	IFNAR2, CX3CR1, CSF3R, IL10RA, IL4RA, CSF2RB, OSMR, CSF2RA, CSF2RB2, IL3RA, IL21R, CD44, IL13RA1, CRLF2	1172	58	18600	3.83076	0.0657335	0.00323771	0.00310801
KEGG_PATHWAY	mmu04630:JAK-STAT signaling pathway	25	1.88111	0.00121312	CDKN1A, CSF3R, IL4RA, CSF2RB, CSF2RA, EGFR, SOCS3, SOCS1, THPO, CCND1, MYC, PIM1, IL21R, IL13RA1, IFNAR2, IL10RA, STAT3, OSMR, CSF2RB2, IL6, CLCF1, IL3RA, PTPN6, PTPN2, CRLF2	651	171	9011	2.02365	0.317754	0.00979827	0.00765199
NAD+ nucleosidase activity
Annotation Cluster 5	Enrichment Score: 4.573499831415938
Category	Term	Count	%	PValue	Genes	List Total	Pop Hits	Pop Total	Fold Enrichment	Bonferroni	Benjamini	FDR
GOTERM_MF_DIRECT	GO:0003953~NAD+ nucleosidase activity	11	0.82769	4.3428e-06	TLR1, BST1, TICAM2, IL18RAP, IL1R1, TLR8, CD38, TLR7, PIK3AP1, TLR4, MYD88	1172	28	18600	6.23476	0.005837	0.000585409	0.000561958
GOTERM_MF_DIRECT	GO:0061809~NAD+ nucleotidase, cyclic ADP-ribose generating	8	0.601956	6.62011e-05	TLR1, BST1, IL18RAP, IL1R1, CD38, TLR4, IL18R1, TLR13	1172	18	18600	7.05347	0.0853759	0.0037183	0.00356934
GOTERM_MF_DIRECT	GO:0050135~NAD(P)+ nucleosidase activity	8	0.601956	6.62011e-05	TLR1, BST1, IL18RAP, IL1R1, CD38, TLR4, IL18R1, TLR13	1172	18	18600	7.05347	0.0853759	0.0037183	0.00356934
Platelet activation, signaling and aggregation
Annotation Cluster 6	Enrichment Score: 4.170705263177624
Category	Term	Count	%	PValue	Genes	List Total	Pop Hits	Pop Total	Fold Enrichment	Bonferroni	Benjamini	FDR
REACTOME_PATHWAY	R-MMU-76002~Platelet activation, signaling and aggregation	44	3.31076	1.70496e-05	CD63, ITIH4, SHC1, PROS1, PLEK, ENDOD1, F13A1, ARRB2, CLU, ORM2, KNG2, ACTG1, PIK3R5, GNAI2, RAP1B, TMSB4X, PDPN, PLCG2, RAC2, QSOX1, CSK, TIMP1, A2M, SRGN, P2RY12, PTPN1, TGFB1, FCER1G, SYK, ACTN1, PLA2G4A, SERPINA3I, VAV1, COL1A1, SELP, COL1A2, CD109, PCYOX1L, SERPING1, PTPN6, TAGLN2, LCP2, FERMT3, PF4	778	245	8548	1.9732	0.0194998	0.000758052	0.000712805
REACTOME_PATHWAY	R-MMU-114608~Platelet degranulation	25	1.88111	9.52171e-05	CD63, ITIH4, PROS1, PLEK, ENDOD1, F13A1, CLU, ORM2, KNG2, ACTG1, TMSB4X, QSOX1, TIMP1, A2M, SRGN, TGFB1, ACTN1, SERPINA3I, SELP, CD109, PCYOX1L, SERPING1, TAGLN2, FERMT3, PF4	778	116	8548	2.36792	0.104149	0.00288679	0.00271448
REACTOME_PATHWAY	R-MMU-76005~Response to elevated platelet cytosolic Ca2+	25	1.88111	0.000189433	CD63, ITIH4, PROS1, PLEK, ENDOD1, F13A1, CLU, ORM2, KNG2, ACTG1, TMSB4X, QSOX1, TIMP1, A2M, SRGN, TGFB1, ACTN1, SERPINA3I, SELP, CD109, PCYOX1L, SERPING1, TAGLN2, FERMT3, PF4	778	121	8548	2.27007	0.19653	0.00534108	0.00502228
Chemotaxis
Annotation Cluster 7	Enrichment Score: 3.866066158285215
Category	Term	Count	%	PValue	Genes	List Total	Pop Hits	Pop Total	Fold Enrichment	Bonferroni	Benjamini	FDR
GOTERM_BP_DIRECT	GO:0006935~chemotaxis	32	2.40783	1.26916e-10	CX3CR1, CCL12, PTAFR, C5AR1, ECSCR, HMGB2, CXCL17, CXCL1, FPR2, CXCL5, CXCL16, CCL9, CYSLTR1, CCL8, CCL7, CCL6, CXCR2, RAC2, C3AR1, CCL2, NCKAP1L, EAR2, CCR5, CCL17, CCR2, CCR1, CMTM3, FES, ACKR2, S100A9, S100A8, PF4	1229	136	20119	3.85182	6.62119e-07	4.72852e-08	4.53542e-08
KEGG_PATHWAY	mmu04061:Viral protein interaction with cytokine and cytokine receptor	25	1.88111	3.81558e-08	CX3CR1, CSF1R, CCL12, CXCL1, CXCL14, CXCL5, CCL9, CCL8, IL18RAP, CCL7, CCL6, CXCR2, CCL2, CCR5, CCL17, CCR2, CCR1, IL10RA, TNFRSF10B, TNFRSF1B, TNFRSF1A, IL6, LTBR, IL18R1, PF4	651	95	9011	3.64257	1.2019e-05	1.50238e-06	1.17329e-06
GOTERM_BP_DIRECT	GO:0070098~chemokine-mediated signaling pathway	17	1.27916	5.82669e-08	CCR1, CX3CR1, CCL12, GPR35, CXCL17, CXCL1, CXCL5, CCL9, CCL8, CCL7, CCL6, CXCR2, CCL2, ACKR1, CCL17, CCR2, PF4	1229	53	20119	5.25083	0.000303932	8.68343e-06	8.32883e-06
GOTERM_MF_DIRECT	GO:0008009~chemokine activity	13	0.978179	1.17572e-05	CCL12, CXCL17, CXCL1, CXCL14, CXCL5, CXCL16, CCL9, CCL8, CCL7, CCL6, CCL2, CCL17, PF4	1172	44	18600	4.68895	0.0157239	0.00121913	0.0011703
GOTERM_BP_DIRECT	GO:0071346~cellular response to interferon-gamma	19	1.42965	0.000114904	ACTR3, CCL12, CAPG, AIF1, STX11, ACTG1, CCL9, RAB20, CCL8, CCL7, CCL6, CDC42EP4, MRC1, ZYX, CCL2, IRF8, SIRPA, CCL17, TLR4	1229	110	20119	2.82758	0.450909	0.00582539	0.0055875
KEGG_PATHWAY	mmu04062:Chemokine signaling pathway	29	2.18209	0.000259698	CX3CR1, CCL12, NCF1, SHC1, CXCL1, ARRB2, CXCL14, CXCL5, PIK3R5, GNAI2, CXCL16, RAP1B, CCL9, CCL8, CCL7, CCL6, CXCR2, PLCG2, RAC2, CCL2, CCR5, CCL17, CCR2, CCR1, STAT3, VAV1, FGR, HCK, PF4	651	192	9011	2.09069	0.0785581	0.00267771	0.00209116
GOTERM_BP_DIRECT	GO:0002548~monocyte chemotaxis	10	0.752445	0.000299593	LGALS3, CCL9, CCL12, CALCA, CCL8, CCL7, CCL6, CCL2, CCL17, CCR2	1229	37	20119	4.42438	0.790538	0.0129147	0.0123873
GOTERM_BP_DIRECT	GO:0048247~lymphocyte chemotaxis	9	0.677201	0.000419971	CCL9, CCL12, CCL8, CCL7, CCL6, CCL2, ADAM8, CCL17, CXCL16	1229	31	20119	4.75264	0.888245	0.0167219	0.0160391
GOTERM_BP_DIRECT	GO:0048245~eosinophil chemotaxis	7	0.526712	0.00408798	LGALS3, CCL9, CCL12, CCL8, CCL7, CCL6, CCL2	1229	26	20119	4.40737	1	0.0832925	0.0798912
GOTERM_MF_DIRECT	GO:0048020~CCR chemokine receptor binding	7	0.526712	0.00475805	CCL9, CCL12, CCL8, CCL7, CCL6, CCL2, CCL17	1172	26	18600	4.27278	0.998386	0.0986746	0.0947217
GOTERM_MF_DIRECT	GO:0031727~CCR2 chemokine receptor binding	4	0.300978	0.0109701	CCL12, CCL7, CCL2, CCR2	1172	8	18600	7.93515	1	0.180547	0.173315
REACTOME_PATHWAY	R-MMU-380108~Chemokine receptors bind chemokines	11	0.82769	0.0219979	CX3CR1, CCL12, CCL7, CXCR2, CXCL1, ACKR2, CCR5, CCL17, CXCL5, CXCL16, PF4	778	54	8548	2.23812	1	0.244173	0.229599
GOTERM_MF_DIRECT	GO:0031726~CCR1 chemokine receptor binding	3	0.225734	0.0673044	CCL9, CCL7, CCL6	1172	7	18600	6.80156	1	0.648045	0.622085
GOTERM_BP_DIRECT	GO:0043547~positive regulation of GTPase activity	16	1.20391	0.190609	ARHGAP11A, CCL12, RGS14, RGS16, VAV1, RASGRP4, ICAM1, CCL9, CCL8, CCL7, CCL6, CCL2, ECT2, CCL17, EZH2, TGM2	1229	191	20119	1.37133	1	0.955061	0.91606
G1/S transition of mitotic cell cycle
Annotation Cluster 8	Enrichment Score: 3.272500910060902
Category	Term	Count	%	PValue	Genes	List Total	Pop Hits	Pop Total	Fold Enrichment	Bonferroni	Benjamini	FDR
GOTERM_BP_DIRECT	GO:0000082~G1/S transition of mitotic cell cycle	18	1.3544	1.11942e-06	TCF19, PLK3, CDKN1A, CDKN2A, ACVR1B, IQGAP3, CCND1, CDK4, CCNE1, MYC, E2F1, EIF4EBP1, RBBP8, RCC1, ANP32B, SKP2, E2F5, EZH2	1229	72	20119	4.09255	0.00582297	0.000129753	0.000124454
REACTOME_PATHWAY	R-MMU-69231~Cyclin D associated events in G1	10	0.752445	0.0116615	CDKN1A, RBL1, CCND1, CDK4, CCNE1, E2F1, E2F2, E2F5, SKP2, CKS1B	778	42	8548	2.61599	0.999999	0.146529	0.137783
REACTOME_PATHWAY	R-MMU-69236~G1 Phase	10	0.752445	0.0116615	CDKN1A, RBL1, CCND1, CDK4, CCNE1, E2F1, E2F2, E2F5, SKP2, CKS1B	778	42	8548	2.61599	0.999999	0.146529	0.137783
Antigen processing and presentation of exogenous peptide antigen via MHC class I
Annotation Cluster 9	Enrichment Score: 3.213001453370102
Category	Term	Count	%	PValue	Genes	List Total	Pop Hits	Pop Total	Fold Enrichment	Bonferroni	Benjamini	FDR
GOTERM_BP_DIRECT	GO:0042590~antigen processing and presentation of exogenous peptide antigen via MHC class I	7	0.526712	1.80857e-05	FCGR1, CLEC4A1, FCGR3, CLEC4A3, CLEC4A2, FCER1G, IFI30	1229	11	20119	10.4174	0.0900394	0.00131021	0.0012567
GOTERM_BP_DIRECT	GO:0001805~positive regulation of type III hypersensitivity	4	0.300978	0.000866037	FCGR1, FCGR3, FCER1G, BTK	1229	4	20119	16.3702	0.989112	0.026572	0.025487
GOTERM_MF_DIRECT	GO:0019864~IgG binding	5	0.376223	0.000891265	FCGR1, FCGR3, FCER1G, FCGR4, FCGR2B	1172	8	18600	9.91894	0.699396	0.0300356	0.0288324
GOTERM_BP_DIRECT	GO:0001798~positive regulation of type IIa hypersensitivity	4	0.300978	0.010072	FCGR1, C3, FCGR3, FCER1G	1229	8	20119	8.18511	1	0.160798	0.154232
Kinesins & microtubule
Annotation Cluster 10	Enrichment Score: 3.1612080272618592
Category	Term	Count	%	PValue	Genes	List Total	Pop Hits	Pop Total	Fold Enrichment	Bonferroni	Benjamini	FDR
REACTOME_PATHWAY	R-MMU-983189~Kinesins	18	1.3544	1.72227e-06	KIF12, KIF23, KIF11, KIF22, KIF15, KIF4, TUBA1C, CENPE, TUBB6, TUBA1B, KIF18B, RACGAP1, TUBB3, KIFC1, KIF26B, KIF2C, KIF20A, KIF20B	778	52	8548	3.80324	0.00198725	9.95472e-05	9.36054e-05
GOTERM_MF_DIRECT	GO:0003777~microtubule motor activity	15	1.12867	3.36464e-06	DNAH6, KIF14, KIF12, KIF23, KIF11, KIF22, KIF15, KIF4, CENPE, KIF18B, KIFC1, KIF26B, KIF2C, KIF20A, KIF20B	1172	53	18600	4.4916	0.00452527	0.000539028	0.000517435
GOTERM_CC_DIRECT	GO:0005874~microtubule	46	3.46125	4.27314e-06	RGS14, DNAH6, KIF14, KIF12, KIF11, MEFV, HDAC6, SKA1, KIF15, PYCARD, TUBA1C, TUBB6, TUBA1B, TUBB5, TUBB3, RASSF5, STMN1, NUSAP1, NEK2, APOE, GTSE1, GAS2L3, SPAG5, MID1IP1, NCKAP5L, CKAP2, SHROOM3, KIF23, KIF22, KCNAB2, KNSTRN, KIF4, CENPE, ASPM, TPX2, KIF18B, HOOK2, KIFC1, PRC1, INCENP, KIF26B, FEZ1, BIRC5, KIF2C, KIF20A, KIF20B	1267	367	21095	2.08687	0.00315288	0.000121456	0.000108801
GOTERM_MF_DIRECT	GO:0008017~microtubule binding	37	2.78405	9.97803e-06	RGS14, KIF14, KIF12, FMN1, KIF11, HDAC6, SKA1, KIF15, RACGAP1, TRIM46, TOGARAM2, NUSAP1, FAM83D, GTSE1, DLGAP5, GAS2L3, SPAG5, PLK1, KIF23, KIF22, KIF4, CENPE, TPX2, CENPF, KIF18B, PSRC1, HOOK2, FES, KIFC1, PRC1, KIF26B, BIRC5, KIF2C, KIF20A, KIF20B, S100A8, SPC24	1172	264	18600	2.22425	0.0133604	0.00112087	0.00107596
REACTOME_PATHWAY	R-MMU-6811434~COPI-dependent Golgi-to-ER retrograde traffic	22	1.65538	4.89407e-05	ARF4, KIF12, KIF23, KIF11, KIF22, KIF15, KIF4, TUBA1C, CENPE, TUBB6, TUBA1B, KIF18B, RACGAP1, TUBB3, KIFC1, KIF26B, TMED3, KDELR2, KIF2C, KIF20A, KDELR3, KIF20B	778	91	8548	2.65623	0.0549599	0.00188585	0.00177328
REACTOME_PATHWAY	R-MMU-2132295~MHC class II antigen presentation	26	1.95636	5.25353e-05	KIF12, KIF11, IFI30, CTSS, KIF15, TUBA1C, TUBB6, TUBA1B, RACGAP1, TUBB3, CTSL, CTSE, CTSC, CTSB, KIF23, KIF22, KIF4, CENPE, KIF18B, KIFC1, KIF26B, KIF2C, KIF20A, KIF20B, SEC24D, LGMN	778	119	8548	2.40055	0.0588755	0.00195906	0.00184212
GOTERM_MF_DIRECT	GO:0003774~motor activity	14	1.05342	6.10053e-05	KIF14, MYO5A, KIF12, MYO7A, KIF22, KIF15, KIF18B, KIFC1, KIF26B, MYH9, KIF2C, KIF20A, KIF20B, MYO1F	1172	59	18600	3.76584	0.078947	0.0037183	0.00356934
GOTERM_CC_DIRECT	GO:0005871~kinesin complex	11	0.82769	0.000781751	KIF18B, KIFC1, KIF26B, KIF14, KIF12, KIF23, KIF2C, KIF22, KIF20A, KIF20B, KIF15	1267	51	21095	3.59108	0.438947	0.0106984	0.00958369
GOTERM_BP_DIRECT	GO:0007018~microtubule-based movement	15	1.12867	0.00107043	DNAH6, KIF14, KIF12, KIF23, KIF11, KIF22, KIF15, KIF4, CENPE, KIF18B, KIFC1, KIF26B, KIF2C, KIF20A, KIF20B	1229	90	20119	2.72837	0.996255	0.0305102	0.0292642
REACTOME_PATHWAY	R-MMU-8856688~Golgi-to-ER retrograde transport	23	1.73062	0.0016536	ARF4, PLA2G4A, KIF12, KIF23, KIF11, KIF22, KIF15, KIF4, TUBA1C, CENPE, TUBB6, TUBA1B, KIF18B, RACGAP1, TUBB3, KIFC1, KIF26B, TMED3, KDELR2, KIF2C, KIF20A, KDELR3, KIF20B	778	124	8548	2.03794	0.852139	0.0341349	0.0320975
REACTOME_PATHWAY	R-MMU-983231~Factors involved in megakaryocyte development and platelet production	19	1.42965	0.0267424	GATA5, KIF12, KIF23, KIF11, KIF22, KIF15, KIF4, TUBA1C, CENPE, TUBB6, TUBA1B, KIF18B, RACGAP1, TUBB3, KIFC1, KIF26B, KIF2C, KIF20A, KIF20B	778	122	8548	1.71111	1	0.281038	0.264263
REACTOME_PATHWAY	R-MMU-6811442~Intra-Golgi and retrograde Golgi-to-ER traffic	24	1.80587	0.0559635	ARF4, PLA2G4A, KIF12, KIF23, KIF11, KIF22, KIF15, KIF4, TUBA1C, CENPE, TUBB6, TUBA1B, KIF18B, CYTH4, RACGAP1, TUBB3, KIFC1, KIF26B, TMED3, KDELR2, KIF2C, KIF20A, KDELR3, KIF20B	778	179	8548	1.47314	1	0.465423	0.437642
GOTERM_MF_DIRECT	GO:0008574~ATP-dependent microtubule motor activity, plus-end-directed	5	0.376223	0.0962251	CENPE, KIF18B, KIF14, KIF11, KIF20B	1172	28	18600	2.83398	1	0.847788	0.813826
REACTOME_PATHWAY	R-MMU-5653656~Vesicle-mediated transport	50	3.76223	0.671924	SCARB1, ARF4, HIP1, CTSZ, KIF12, ARRB2, KIF11, ACTB, ACTG1, KIF15, TUBA1C, GJA1, TUBB6, TUBA1B, TUBB3, TMED3, CTSC, RAB8B, SH3GL1, ACTR3, PLA2G4A, RAB3IL1, KIF23, KIF22, EREG, KIF4, RAB32, KIFC1, KIF2C, KDELR2, KIF20A, KDELR3, KIF20B, RIN1, EGFR, CYTH4, RACGAP1, APOE, LDLR, MSR1, CD163, ARPC5, CENPE, DAB2, KIF18B, GJB3, ARPC3, CPD, KIF26B, SEC24D	778	567	8548	0.968884	1	1	0.941126
REACTOME_PATHWAY	R-MMU-199991~Membrane Trafficking	46	3.46125	0.735852	ARF4, HIP1, CTSZ, KIF12, ARRB2, KIF11, ACTB, EGFR, ACTG1, KIF15, TUBA1C, GJA1, TUBB6, TUBA1B, CYTH4, RACGAP1, TUBB3, TMED3, LDLR, CTSC, RAB8B, SH3GL1, ACTR3, PLA2G4A, RAB3IL1, KIF23, KIF22, ARPC5, EREG, KIF4, RAB32, CENPE, DAB2, KIF18B, KIFC1, GJB3, ARPC3, CPD, KIF26B, KIF2C, KDELR2, KIF20A, KDELR3, KIF20B, RIN1, SEC24D	778	535	8548	0.944689	1	1	0.941126
Peptidase inhibitor activity
Annotation Cluster 11	Enrichment Score: 3.1040477803543256
Category	Term	Count	%	PValue	Genes	List Total	Pop Hits	Pop Total	Fold Enrichment	Bonferroni	Benjamini	FDR
GOTERM_MF_DIRECT	GO:0030414~peptidase inhibitor activity	21	1.58014	0.00011576	ITIH4, CSTB, WFDC21, LXN, SERPINE1, C5AR1, SERPINA3M, SERPINA3N, SPINT2, RENBP, WFDC2, SERPINB1A, PBP2, SLPI, SPINT1, CD109, SERPING1, FETUB, BIRC5, TIMP1, A2M	1172	126	18600	2.64505	0.144487	0.00600173	0.0057613
GOTERM_BP_DIRECT	GO:0010466~negative regulation of peptidase activity	19	1.42965	0.000774632	ITIH4, CSTB, LXN, SERPINE1, SERPINA3M, SERPINA3N, SPINT2, WFDC2, SERPINB1A, PBP2, SLPI, SPINT1, CD109, SERPING1, FETUB, BIRC5, TIMP1, A2M, CTSB	1229	128	20119	2.42995	0.982452	0.0246371	0.023631
GOTERM_MF_DIRECT	GO:0004867~serine-type endopeptidase inhibitor activity	20	1.50489	0.000879819	ITIH4, WFDC21, ANXA2, SERPINE1, SERPINA3M, SERPINA3N, SPINT2, SERPINA3H, SERPINA3I, WFDC2, SERPINB5, SERPINB1A, PBP2, SLPI, SPINT1, CD109, SERPINH1, SERPING1, WFDC17, A2M	1172	136	18600	2.33387	0.694718	0.0300356	0.0288324
GOTERM_BP_DIRECT	GO:0010951~negative regulation of endopeptidase activity	13	0.978179	0.00486139	SERPINE1, SERPINA3M, SERPINA3N, KNG2, RENBP, SERPINA3I, SERPINB5, SERPINB1A, SERPINH1, SERPING1, FETUB, TIMP1, A2M	1229	84	20119	2.53349	1	0.0967825	0.0928303
Cytokine and chemokine production
Annotation Cluster 12	Enrichment Score: 3.0961761227372997
Category	Term	Count	%	PValue	Genes	List Total	Pop Hits	Pop Total	Fold Enrichment	Bonferroni	Benjamini	FDR
GOTERM_BP_DIRECT	GO:0032722~positive regulation of chemokine production	14	1.05342	1.61862e-05	IL33, CSF1R, CARD9, IL4RA, AIF1, MCOLN2, PYCARD, IL6, IL1B, CHIL3, TLR7, LBP, TLR4, MYD88	1229	54	20119	4.24413	0.080977	0.00118912	0.00114056
GOTERM_BP_DIRECT	GO:0060907~positive regulation of macrophage cytokine production	10	0.752445	5.07302e-05	P2RX7, PYCARD, SEMA7A, CARD9, CASP4, LAPTM5, PLCG2, TLR7, TLR4, MYD88	1229	30	20119	5.45674	0.232538	0.00315011	0.00302147
GOTERM_BP_DIRECT	GO:0032635~interleukin-6 production	9	0.677201	0.00122758	P2RX7, IL18RAP, FCER1G, IL1B, CARD9, TLR7, PRG4, TLR4, MYD88	1229	36	20119	4.09255	0.998352	0.0342409	0.0328427
GOTERM_BP_DIRECT	GO:0010934~macrophage cytokine production	9	0.677201	0.00148358	P2RX7, PYCARD, IL1B, CARD9, CASP4, NLRP3, TLR7, TLR4, MYD88	1229	37	20119	3.98195	0.999567	0.0394813	0.037869
GOTERM_BP_DIRECT	GO:0007254~JNK cascade	6	0.451467	0.220977	PTGER4, IL1B, CARD9, TLR7, TLR4, MYD88	1229	53	20119	1.85323	1	0.990307	0.949867
Positive regulation of chromosome segregation
Annotation Cluster 13	Enrichment Score: 2.8617525467099263
Category	Term	Count	%	PValue	Genes	List Total	Pop Hits	Pop Total	Fold Enrichment	Bonferroni	Benjamini	FDR
GOTERM_BP_DIRECT	GO:0051984~positive regulation of chromosome segregation	8	0.601956	7.28124e-06	CENPE, NCAPG2, NCAPG, CDC6, SMC4, NCAPH, RAD18, SMC2	1229	14	20119	9.35441	0.037274	0.000612564	0.000587549
GOTERM_BP_DIRECT	GO:0045132~meiotic chromosome segregation	5	0.376223	0.00018757	SGO1, NUF2, SMC4, NCAPH, SMC2	1229	6	20119	13.6418	0.624181	0.00889425	0.00853104
GOTERM_BP_DIRECT	GO:1905820~positive regulation of chromosome separation	6	0.451467	0.000284646	PLSCR1, NCAPG2, NCAPG, SMC4, NCAPH, SMC2	1229	11	20119	8.92921	0.773545	0.0124766	0.0119671
GOTERM_CC_DIRECT	GO:0000796~condensin complex	5	0.376223	0.000743424	NCAPG2, NCAPG, SMC4, NCAPH, SMC2	1267	8	21095	10.406	0.422816	0.0103659	0.00928579
GOTERM_BP_DIRECT	GO:0007076~mitotic chromosome condensation	6	0.451467	0.00105712	CDCA5, NUSAP1, NCAPG, SMC4, NCAPH, SMC2	1229	14	20119	7.01581	0.995986	0.0302964	0.0290592
GOTERM_BP_DIRECT	GO:1905821~positive regulation of chromosome condensation	4	0.300978	0.00206652	NCAPG, SMC4, NCAPH, SMC2	1229	5	20119	13.0962	0.999979	0.0494448	0.0474256
GOTERM_CC_DIRECT	GO:0000794~condensed nuclear chromosome	10	0.752445	0.00452376	RAD51, CHEK1, NCAPG2, NCAPG, RCC1, NEK2, BRCA1, SMC4, NCAPH, SMC2	1267	54	21095	3.08325	0.964938	0.0470854	0.0421793
GOTERM_BP_DIRECT	GO:0030261~chromosome condensation	7	0.526712	0.0060274	TOP2A, NCAPG2, CDK1, HMGA2, SMC4, NCAPH, SMC2	1229	28	20119	4.09255	1	0.114323	0.109655
REACTOME_PATHWAY	R-MMU-2514853~Condensation of Prometaphase Chromosomes	4	0.300978	0.0295867	NCAPG, SMC4, NCAPH, SMC2	778	8	8548	5.49357	1	0.305377	0.287149
GOTERM_BP_DIRECT	GO:0010032~meiotic chromosome condensation	3	0.225734	0.0473666	SMC4, NCAPH, SMC2	1229	6	20119	8.18511	1	0.436147	0.418336
Cross-linking of collagen fibrils
Annotation Cluster 14	Enrichment Score: 2.7823542282150586
Category	Term	Count	%	PValue	Genes	List Total	Pop Hits	Pop Total	Fold Enrichment	Bonferroni	Benjamini	FDR
REACTOME_PATHWAY	R-MMU-2243919~Crosslinking of collagen fibrils	9	0.677201	1.62144e-05	COL1A1, BMP1, COL1A2, LOX, COL4A2, COL4A1, LOXL3, LOXL4, LOXL1	778	15	8548	6.59229	0.0185535	0.000749754	0.000705002
REACTOME_PATHWAY	R-MMU-1566948~Elastic fibre formation	11	0.82769	0.00201514	FBN2, EFEMP2, TGFB1, LOX, MFAP2, LOXL3, LOXL4, EMILIN1, ITGA5, GDF5, LOXL1	778	39	8548	3.09894	0.902688	0.0401638	0.0377665
GOTERM_BP_DIRECT	GO:0018057~peptidyl-lysine oxidation	4	0.300978	0.00206652	LOX, LOXL3, LOXL4, LOXL1	1229	5	20119	13.0962	0.999979	0.0494448	0.0474256
GOTERM_MF_DIRECT	GO:0016641~oxidoreductase activity, acting on the CH-NH2 group of donors, oxygen as acceptor	4	0.300978	0.00226073	LOX, LOXL3, LOXL4, LOXL1	1172	5	18600	12.6962	0.952684	0.0554085	0.0531888
GOTERM_MF_DIRECT	GO:0004720~protein-lysine 6-oxidase activity	4	0.300978	0.00226073	LOX, LOXL3, LOXL4, LOXL1	1172	5	18600	12.6962	0.952684	0.0554085	0.0531888
GOTERM_MF_DIRECT	GO:0005507~copper ion binding	9	0.677201	0.0586046	P2RX7, P2RX4, LOX, TRP53, LOXL3, LOXL4, MT1, SOD3, LOXL1	1172	67	18600	2.13183	1	0.62002	0.595183
Mitotic spindle midzone assembly
Annotation Cluster 15	Enrichment Score: 2.7808547865700044
Category	Term	Count	%	PValue	Genes	List Total	Pop Hits	Pop Total	Fold Enrichment	Bonferroni	Benjamini	FDR
GOTERM_BP_DIRECT	GO:0051256~mitotic spindle midzone assembly	8	0.601956	1.00246e-07	RACGAP1, PRC1, INCENP, CDCA8, BIRC5, KIF23, AURKB, KIF4	1229	9	20119	14.5513	0.000522849	1.4132e-05	1.35549e-05
GOTERM_BP_DIRECT	GO:0090267~positive regulation of mitotic cell cycle spindle assembly checkpoint	6	0.451467	0.000463465	INCENP, CDCA8, BIRC5, AURKB, NDC80, MAD2L1	1229	12	20119	8.18511	0.910941	0.0172674	0.0165623
GOTERM_BP_DIRECT	GO:1901970~positive regulation of mitotic sister chromatid separation	4	0.300978	0.000866037	INCENP, CDCA8, BIRC5, AURKB	1229	4	20119	16.3702	0.989112	0.026572	0.025487
GOTERM_BP_DIRECT	GO:1903490~positive regulation of mitotic cytokinesis	4	0.300978	0.00206652	INCENP, CDCA8, BIRC5, AURKB	1229	5	20119	13.0962	0.999979	0.0494448	0.0474256
GOTERM_CC_DIRECT	GO:0032133~chromosome passenger complex	4	0.300978	0.00375965	INCENP, CDCA8, BIRC5, AURKB	1267	6	21095	11.0997	0.938185	0.0414684	0.0371476
GOTERM_BP_DIRECT	GO:1902425~positive regulation of attachment of mitotic spindle microtubules to kinetochore	4	0.300978	0.010072	INCENP, CDCA8, BIRC5, AURKB	1229	8	20119	8.18511	1	0.160798	0.154232
GOTERM_CC_DIRECT	GO:0010369~chromocenter	4	0.300978	0.0571022	INCENP, CDCA8, ESCO2, AURKB	1267	15	21095	4.43988	1	0.340311	0.304852
REACTOME_PATHWAY	R-MMU-4615885~SUMOylation of DNA replication proteins	6	0.451467	0.315053	TOP2A, NUP93, PCNA, INCENP, CDCA8, AURKB	778	41	8548	1.60788	1	1	0.941126
…
Annotation Cluster 16	Enrichment Score: 2.776804085453485
Category	Term	Count	%	PValue	Genes	List Total	Pop Hits	Pop Total	Fold Enrichment	Bonferroni	Benjamini	FDR
KEGG_PATHWAY	mmu05169:Epstein-Barr virus infection	36	2.7088	2.01507e-05	CDKN1A, OAS1A, ICAM1, RELB, CASP8, CCND1, MYC, CASP3, H2-DMB1, PLCG2, E2F1, E2F2, RIPK1, SKP2, BID, IFNAR2, PDIA3, ENTPD1, APAF1, ENTPD3, SYK, GADD45A, STAT3, RUNX3, NFKB2, SAP30, CCNA2, MAPK11, IL6, CDK4, CCNE1, TRP53, BTK, NFKBIE, MYD88, CD44	651	231	9011	2.15716	0.00632742	0.000334077	0.000260898
KEGG_PATHWAY	mmu05160:Hepatitis C	23	1.73062	0.00364821	IFNAR2, SCARB1, CDKN1A, APAF1, STAT3, OAS1A, CLDN2, EGFR, TNFRSF1A, CLDN6, SOCS3, CASP8, CCND1, CDK4, TRP53, MYC, CASP3, E2F1, CLDN18, E2F2, RIPK1, BID, LDLR	651	165	9011	1.92946	0.683771	0.0216828	0.0169332
KEGG_PATHWAY	mmu05163:Human cytomegalovirus infection	30	2.25734	0.0100129	PTGER4, CCL12, CDKN1A, EGFR, GNAI2, CASP8, CCND1, MYC, CASP3, CXCR2, RAC2, E2F1, EIF4EBP1, CCL2, E2F2, RIPK1, BID, CCR5, CCR1, PDIA3, CDKN2A, IL1R1, IL10RA, STAT3, TNFRSF1A, MAPK11, IL6, CDK4, TRP53, IL1B	651	256	9011	1.62208	0.957995	0.0470755	0.0367637
KEGG_PATHWAY	mmu05167:Kaposi sarcoma-associated herpesvirus infection	27	2.0316	0.0106134	CDKN1A, CXCL1, HIF1A, PIK3R5, ICAM1, C3, CASP8, CCND1, MYC, CASP3, PLCG2, E2F1, E2F2, BID, CCR5, CCR1, IFNAR2, ANGPT2, SYK, STAT3, TNFRSF1A, RCAN1, MAPK11, HCK, IL6, CDK4, TRP53	651	224	9011	1.66843	0.965303	0.049165	0.0383956
Nucleotide binding
Annotation Cluster 17	Enrichment Score: 2.6797933236394615
Category	Term	Count	%	PValue	Genes	List Total	Pop Hits	Pop Total	Fold Enrichment	Bonferroni	Benjamini	FDR
GOTERM_MF_DIRECT	GO:0005524~ATP binding	138	10.3837	1.32828e-05	EIF4A1, ERCC6L, CERK, F13A1, BUB1B, MKI67, SMC4, ACTB, IGF1R, SMC2, ACTG1, CHEK1, PIM1, PIP4K2A, PDK3, MAP3K8, NEK2, EPHB2, MAP3K6, STK32A, ENTPD1, ENTPD3, LIG1, DDX11, MYO7A, CTPS, PASK, HASPIN, RUNX3, RUNX1, MELK, TYRO3, BTK, SIK1, KIF20A, KIF20B, ABCG1, EPHA2, SLC22A4, CSF1R, PIF1, PFKFB4, TWF1, PKMYT1, NUAK2, ORC1, FIGNL1, NLRP3, RIPK1, PLK4, PLK3, ATP8B4, MLKL, UBE2C, ATP8B1, NEK6, PLK1, ASN…	1172	1530	18600	1.43144	0.017746	0.00127895	0.00122771
GOTERM_MF_DIRECT	GO:0000166~nucleotide binding	149	11.2114	4.37918e-05	EIF4A1, ERCC6L, CERK, RASL11A, BUB1B, MKI67, SMC4, ACTB, IGF1R, SMC2, ACTG1, HHAT, TUBB6, TUBB5, TUBB3, CHEK1, PIM1, PIP4K2A, PDK3, MAP3K8, NEK2, EPHB2, MAP3K6, STK32A, TGM2, ARL11, ENTPD1, ENTPD3, ARL14, LIG1, DDX11, MYO7A, CTPS, PASK, HASPIN, RAB32, MELK, TYRO3, BTK, SIK1, KIF20A, KIF20B, ABCG1, ARL8A, EPHA2, SLC22A4, CSF1R, PIF1, PFKFB4, RRAD, PKMYT1, RAP1B, NUAK2, ORC1, FIGNL1, NLRP3, RIPK1, …	1172	1720	18600	1.37481	0.057324	0.00295157	0.00283333
GOTERM_BP_DIRECT	GO:0006468~protein phosphorylation	64	4.81565	0.000196613	BUB1B, IGF1R, CCND1, CFL1, CHEK1, PIM1, PBK, PDK3, MAP3K8, NEK2, EPHB2, STK32A, MAP3K6, RIPK3, SYK, PASK, MASTL, HASPIN, RUNX3, CSF2RB2, FGR, HCK, MELK, PDIK1L, CCNE1, INCENP, CD109, TYRO3, BTK, BMP2K, BIRC5, SIK1, EPHA2, CSF1R, SEMA7A, CALCA, CDCA8, CSF2RB, TTK, PKMYT1, ACVR1B, CSF2RA, IQGAP3, AURKB, EGFR, CAMKK2, CCNB1, NUAK2, RIPK1, CSK, BUB1, PLK4, SMAD1, PLK3, TGFB1, MLKL, NEK6, PLK1, P2RX7,…	1229	651	20119	1.60936	0.641501	0.0090755	0.0087049
GOTERM_MF_DIRECT	GO:0016301~kinase activity	64	4.81565	0.000655652	CERK, BUB1B, IGF1R, AKAP12, HK3, CCND1, CHEK1, PIM1, PBK, PIP4K2A, PDK3, MAP3K8, NEK2, SKP2, EPHB2, STK32A, MAP3K6, RIPK3, SYK, SPHK1, PASK, MASTL, HASPIN, DCK, FGR, ITPKC, CNKSR1, HCK, MELK, PDIK1L, CCNE1, HKDC1, CKS2, TYRO3, BTK, BMP2K, SIK1, EPHA2, CSF1R, PFKFB4, TTK, PKMYT1, ACVR1B, AURKB, EGFR, PIK3R5, CAMKK2, NUAK2, RIPK1, CSK, BUB1, PLK4, PLK3, NEK6, PLK1, MAPK11, UCK2, TEC, CDK4, FES, CDK…	1172	661	18600	1.53661	0.586918	0.0245505	0.023567
GOTERM_BP_DIRECT	GO:0016310~phosphorylation	59	4.43943	0.0010108	CERK, HTR2B, BUB1B, IGF1R, HK3, CHEK1, PIM1, PBK, PIP4K2A, PDK3, MAP3K8, NEK2, EPHB2, STK32A, MAP3K6, RIPK3, SYK, SPHK1, PASK, MASTL, HASPIN, DCK, FGR, ITPKC, HCK, MELK, PDIK1L, HKDC1, TYRO3, BTK, BMP2K, SIK1, EPHA2, CSF1R, PFKFB4, TTK, PKMYT1, ACVR1B, AURKB, EGFR, CAMKK2, NUAK2, RIPK1, CSK, BUB1, PLK4, PLK3, NEK6, PLK1, STAT3, MAPK11, UCK2, TEC, CDK4, FES, CDK1, COQ8B, ALDH18A1, GALK1	1229	626	20119	1.54288	0.994887	0.0292906	0.0280945
GOTERM_MF_DIRECT	GO:0004672~protein kinase activity	49	3.68698	0.00486205	BUB1B, IGF1R, CCND1, CHEK1, PIM1, PBK, PDK3, MAP3K8, NEK2, EPHB2, STK32A, MAP3K6, RIPK3, SYK, PASK, MASTL, HASPIN, FGR, HCK, MELK, PDIK1L, TYRO3, BTK, BMP2K, SIK1, EPHA2, CSF1R, CCL12, TTK, PKMYT1, ACVR1B, AURKB, EGFR, CAMKK2, NUAK2, CCL8, RIPK1, CSK, BUB1, PLK4, PLK3, NEK6, PLK1, MAPK11, TEC, CDK4, PTK7, FES, CDK1	1172	519	18600	1.49835	0.998598	0.0993037	0.0953256
GOTERM_MF_DIRECT	GO:0004712~protein serine/threonine/tyrosine kinase activity	42	3.16027	0.0100655	CSF1R, BUB1B, TTK, PKMYT1, AURKB, EGFR, IGF1R, CAMKK2, NUAK2, CHEK1, PIM1, NEK2, MAP3K8, RIPK1, CSK, EPHB2, STK32A, MAP3K6, BUB1, PLK4, PLK3, RIPK3, SYK, NEK6, PLK1, PASK, MASTL, HASPIN, FGR, MAPK11, HCK, TEC, MELK, FES, CDK4, PDIK1L, BTK, TYRO3, BMP2K, CDK1, SIK1, EPHA2	1172	447	18600	1.49117	0.999999	0.180547	0.173315
GOTERM_BP_DIRECT	GO:0046777~protein autophosphorylation	21	1.58014	0.0152325	CSF1R, SYK, RIPK3, NEK6, TTK, PASK, ACVR1B, EGFR, IGF1R, CAMKK2, FGR, HCK, MELK, FES, BTK, PIM1, TYRO3, NEK2, RIPK1, SIK1, CSK	1229	194	20119	1.77203	1	0.21075	0.202144
GOTERM_MF_DIRECT	GO:0004674~protein serine/threonine kinase activity	34	2.55831	0.150357	BUB1B, TTK, PKMYT1, ACVR1B, AURKB, CAMKK2, NUAK2, CHEK1, PBK, PIM1, PDK3, NEK2, MAP3K8, RIPK1, STK32A, MAP3K6, BUB1, PLK4, PLK3, RIPK3, SYK, NEK6, PLK1, PASK, MASTL, HASPIN, MAPK11, DBF4, MELK, CDK4, PDIK1L, BMP2K, CDK1, SIK1	1172	434	18600	1.2433	1	1	0.960653
GOTERM_MF_DIRECT	GO:0016740~transferase activity	122	9.17983	0.187449	CERK, GALNT18, CBLC, F13A1, BUB1B, JADE2, SAT1, IGF1R, TGM1, HHAT, HPGDS, PNP, CHEK1, PIM1, PIP4K2A, PDK3, MAP3K8, NEK2, EPHB2, MAP3K6, STK32A, TGM2, CSGALNACT1, ALG8, NSMCE1, ESCO2, PASK, HASPIN, MELK, SOAT1, SOAT2, TYRO3, BTK, KCTD11, SIK1, EPHA2, CSF1R, PFKFB4, NNMT, PKMYT1, UGCG, NUAK2, CHST11, ST3GAL4, RIPK1, B4GALNT1, GGT5, PLK4, BARD1, PLK3, EGR2, UBE2C, NEK6, PLK1, POLA1, BST1, UCK2, CDK4…	1172	1774	18600	1.09142	1	1	0.960653
Hyaluronic acid binding
Annotation Cluster 18	Enrichment Score: 2.650958927679104
Category	Term	Count	%	PValue	Genes	List Total	Pop Hits	Pop Total	Fold Enrichment	Bonferroni	Benjamini	FDR
GOTERM_MF_DIRECT	GO:0005540~hyaluronic acid binding	8	0.601956	0.000677687	CEMIP, VCAN, TNFAIP6, STAB1, LAYN, HMMR, LYVE1, CD44	1172	25	18600	5.0785	0.599015	0.0246898	0.0237007
GOTERM_BP_DIRECT	GO:0030214~hyaluronan catabolic process	7	0.526712	0.000695384	CEMIP, TGFB1, HEXA, HMMR, GUSB, LYVE1, CD44	1229	19	20119	6.03113	0.973459	0.0228121	0.0218805
REACTOME_PATHWAY	R-MMU-2142845~Hyaluronan metabolism	7	0.526712	0.00285147	CEMIP, HAS1, HEXA, HMMR, GUSB, LYVE1, CD44	778	17	8548	4.52412	0.963049	0.0549384	0.0516592
REACTOME_PATHWAY	R-MMU-2160916~Hyaluronan uptake and degradation	5	0.376223	0.0185285	HEXA, HMMR, GUSB, LYVE1, CD44	778	12	8548	4.57798	1	0.21419	0.201405
DNA replication
Annotation Cluster 19	Enrichment Score: 2.628197848314559
Category	Term	Count	%	PValue	Genes	List Total	Pop Hits	Pop Total	Fold Enrichment	Bonferroni	Benjamini	FDR
GOTERM_BP_DIRECT	GO:0006260~DNA replication	25	1.88111	2.55226e-07	PIF1, PCNA, MCM10, CHAF1B, CHAF1A, ORC1, PCLAF, RFC5, GINS1, GINS2, CDT1, RRM2, LIG1, DDX11, CDC6, TICRR, POLA1, FAM111A, DBF4, MCM3, MCM4, MCM5, MCM6, DTL, MCM2	1229	121	20119	3.38228	0.00133063	3.24698e-05	3.11438e-05
GOTERM_BP_DIRECT	GO:0006270~DNA replication initiation	10	0.752445	9.56046e-06	POLA1, ORC1, CCNE1, MCM3, MCM4, MCM5, MCM10, MCM6, CDC6, MCM2	1229	25	20119	6.54809	0.0486537	0.00076719	0.000735861
GOTERM_CC_DIRECT	GO:0071162~CMG complex	7	0.526712	1.6422e-05	GINS1, GINS2, MCM3, MCM4, MCM5, MCM6, MCM2	1267	11	21095	10.5952	0.0120626	0.000404529	0.000362379
REACTOME_PATHWAY	R-MMU-176187~Activation of ATR in response to replication stress	13	0.978179	2.43934e-05	RFC5, MCM10, CDC6, CDC25C, DBF4, ORC1, CHEK1, MCM3, MCM4, MCM5, MCM6, CLSPN, MCM2	778	34	8548	4.20097	0.0277815	0.0010444	0.000982061
GOTERM_BP_DIRECT	GO:0030174~regulation of DNA-dependent DNA replication initiation	7	0.526712	6.04022e-05	CDT1, MCM3, MCM4, MCM5, MCM6, MCM2, TICRR	1229	13	20119	8.81473	0.270304	0.0035802	0.003434
GOTERM_MF_DIRECT	GO:0003688~DNA replication origin binding	7	0.526712	0.000187812	POLA1, ORC1, DDX11, MCM5, MCM10, CDC6, MCM2	1172	15	18600	7.40614	0.223683	0.00873002	0.0083803
REACTOME_PATHWAY	R-MMU-68962~Activation of the pre-replicative complex	11	0.82769	0.000202056	POLA1, CDT1, DBF4, ORC1, MCM3, MCM4, MCM5, MCM10, MCM6, CDC6, MCM2	778	30	8548	4.02862	0.208162	0.00556136	0.00522941
GOTERM_BP_DIRECT	GO:0006268~DNA unwinding involved in DNA replication	8	0.601956	0.000234787	GINS1, GINS2, RAD51, MCM3, MCM4, MCM5, MCM6, MCM2	1229	22	20119	5.95281	0.70625	0.0105573	0.0101262
GOTERM_BP_DIRECT	GO:0000727~double-strand break repair via break-induced replication	6	0.451467	0.000463465	GINS2, MCM3, MCM4, MCM5, MCM6, MCM2	1229	12	20119	8.18511	0.910941	0.0172674	0.0165623
GOTERM_MF_DIRECT	GO:0017116~single-stranded DNA-dependent ATP-dependent DNA helicase activity	7	0.526712	0.00146907	RFC5, PIF1, RAD51, MCM3, MCM4, MCM5, MCM2	1172	21	18600	5.2901	0.862174	0.0416243	0.0399568
GOTERM_BP_DIRECT	GO:1902975~mitotic DNA replication initiation	4	0.300978	0.00206652	POLA1, MCM3, MCM4, MCM2	1229	5	20119	13.0962	0.999979	0.0494448	0.0474256
KEGG_PATHWAY	mmu03030:DNA replication	9	0.677201	0.00288491	RFC5, POLA1, PCNA, LIG1, MCM3, MCM4, MCM5, MCM6, MCM2	651	35	9011	3.55932	0.5975	0.0178185	0.0139154
GOTERM_CC_DIRECT	GO:0042555~MCM complex	5	0.376223	0.00302992	MCM3, MCM4, MCM5, MCM6, MCM2	1267	11	21095	7.56798	0.893809	0.0339259	0.030391
REACTOME_PATHWAY	R-MMU-453279~Mitotic G1 phase and G1/S transition	22	1.65538	0.00496692	CDT1, CDKN1A, MCM10, CDC6, CKS1B, CCNA2, POLA1, RBL1, DBF4, ORC1, CCND1, CDK4, CCNE1, E2F1, MCM3, MCM4, E2F2, MCM5, MCM6, SKP2, E2F5, MCM2	778	127	8548	1.90329	0.996821	0.0820252	0.0771292
REACTOME_PATHWAY	R-MMU-69242~S Phase	24	1.80587	0.00524217	RFC5, GINS1, GINS2, CDT1, CDKN1A, PCNA, LIG1, UBE2C, CDCA5, ESCO2, CDC6, CKS1B, CCNA2, POLA1, ORC1, CCND1, CDK4, CCNE1, MCM3, MCM4, MCM5, MCM6, SKP2, MCM2	778	144	8548	1.83119	0.99769	0.0853513	0.0802568
REACTOME_PATHWAY	R-MMU-69206~G1/S Transition	18	1.3544	0.0121171	CDT1, CDKN1A, MCM10, CDC6, CKS1B, CCNA2, POLA1, DBF4, ORC1, CCND1, CDK4, CCNE1, MCM3, MCM4, MCM5, MCM6, SKP2, MCM2	778	104	8548	1.90162	0.999999	0.150617	0.141627
REACTOME_PATHWAY	R-MMU-69306~DNA Replication	20	1.50489	0.0148827	RFC5, GINS1, GINS2, CDT1, PCNA, LIG1, UBE2C, MCM10, CDC6, CCNA2, POLA1, DBF4, ORC1, CCNE1, MCM3, MCM4, MCM5, MCM6, SKP2, MCM2	778	123	8548	1.78653	1	0.181099	0.17029
GOTERM_BP_DIRECT	GO:0032508~DNA duplex unwinding	7	0.526712	0.0180756	PIF1, DDX11, MCM3, MCM4, MCM5, MCM6, MCM2	1229	35	20119	3.27404	1	0.241132	0.231285
GOTERM_MF_DIRECT	GO:0003678~DNA helicase activity	9	0.677201	0.0189746	PIF1, ERCC6L, DDX11, MCM3, MCM4, RAD54L, MCM5, MCM6, MCM2	1172	54	18600	2.64505	1	0.278019	0.266882
REACTOME_PATHWAY	R-MMU-69239~Synthesis of DNA	18	1.3544	0.0325517	RFC5, GINS1, GINS2, CDT1, PCNA, LIG1, UBE2C, CDC6, CCNA2, POLA1, ORC1, CCNE1, MCM3, MCM4, MCM5, MCM6, SKP2, MCM2	778	116	8548	1.7049	1	0.327215	0.307684
GOTERM_BP_DIRECT	GO:0006271~DNA strand elongation involved in DNA replication	3	0.225734	0.0473666	POLA1, MCM3, MCM4	1229	6	20119	8.18511	1	0.436147	0.418336
GOTERM_MF_DIRECT	GO:0004386~helicase activity	14	1.05342	0.0627641	HELLS, EIF4A1, PIF1, ERCC6L, DDX27, DDX11, DDX56, RAD54B, MCM3, MCM4, RAD54L, MCM5, MCM6, MCM2	1172	129	18600	1.72236	1	0.648045	0.622085
REACTOME_PATHWAY	R-MMU-68949~Orc1 removal from chromatin	10	0.752445	0.182359	CCNA2, CDT1, ORC1, MCM3, MCM4, MCM5, MCM6, CDC6, SKP2, MCM2	778	70	8548	1.56959	1	0.962588	0.905133
REACTOME_PATHWAY	R-MMU-69052~Switching of origins to a post-replicative state	12	0.902935	0.20198	CCNA2, CDT1, ORC1, UBE2C, CCNE1, MCM3, MCM4, MCM5, MCM6, CDC6, SKP2, MCM2	778	91	8548	1.44885	1	1	0.941126
REACTOME_PATHWAY	R-MMU-69002~DNA Replication Pre-Initiation	12	0.902935	0.264915	POLA1, CDT1, DBF4, ORC1, UBE2C, MCM3, MCM4, MCM5, MCM10, MCM6, CDC6, MCM2	778	97	8548	1.35923	1	1	0.941126
REACTOME_PATHWAY	R-MMU-68867~Assembly of the pre-replicative complex	9	0.677201	0.47198	CDT1, ORC1, UBE2C, MCM3, MCM4, MCM5, MCM6, CDC6, MCM2	778	82	8548	1.20591	1	1	0.941126
Calcium-mediated signaling
Annotation Cluster 20	Enrichment Score: 2.530222598151929
Category	Term	Count	%	PValue	Genes	List Total	Pop Hits	Pop Total	Fold Enrichment	Bonferroni	Benjamini	FDR
GOTERM_BP_DIRECT	GO:0019722~calcium-mediated signaling	17	1.27916	9.94933e-05	CCR1, P2RY12, CX3CR1, SYK, SPHK1, HTR2B, CACNA1D, TPCN2, LAT2, RCAN1, EDNRB, CXCR2, PLCG2, ACKR2, CCR5, ADA, CCR2	1229	90	20119	3.09215	0.404934	0.00522867	0.00501515
GOTERM_MF_DIRECT	GO:0004950~chemokine receptor activity	7	0.526712	0.00146907	CCR1, CX3CR1, GPR35, CXCR2, ACKR2, CCR5, CCR2	1172	21	18600	5.2901	0.862174	0.0416243	0.0399568
GOTERM_MF_DIRECT	GO:0019957~C-C chemokine binding	7	0.526712	0.00386252	CCR1, CX3CR1, CXCR2, ACKR2, ACKR1, CCR5, CCR2	1172	25	18600	4.44369	0.994575	0.0853554	0.0819361
GOTERM_MF_DIRECT	GO:0016493~C-C chemokine receptor activity	6	0.451467	0.0181287	CCR1, CX3CR1, CXCR2, ACKR2, CCR5, CCR2	1172	25	18600	3.80887	1	0.268544	0.257786
GOTERM_MF_DIRECT	GO:0071791~chemokine (C-C motif) ligand 5 binding	3	0.225734	0.0218179	CCR1, CCR5, CCR2	1172	4	18600	11.9027	1	0.285539	0.2741
…
Annotation Cluster 21	Enrichment Score: 2.4735375403129236
Category	Term	Count	%	PValue	Genes	List Total	Pop Hits	Pop Total	Fold Enrichment	Bonferroni	Benjamini	FDR
GOTERM_BP_DIRECT	GO:0061760~antifungal innate immune response	8	0.601956	8.15503e-05	CLEC4A1, CX3CR1, CLEC4A3, CLEC4A2, CLEC4N, CARD9, PLCG2, CLEC4E	1229	19	20119	6.89272	0.346534	0.00452517	0.00434038
GOTERM_MF_DIRECT	GO:0005537~mannose binding	9	0.677201	0.00100427	CLEC4A1, CD209D, CLEC4A3, CD209B, CLEC4A2, MGL2, CLEC4N, CLEC10A, MRC1	1172	34	18600	4.20096	0.741906	0.0320575	0.0307733
GOTERM_BP_DIRECT	GO:0002470~plasmacytoid dendritic cell antigen processing and presentation	3	0.225734	0.0328929	CLEC4A1, CLEC4A3, CLEC4A2	1229	5	20119	9.82213	1	0.345082	0.33099
GOTERM_BP_DIRECT	GO:0036037~CD8-positive, alpha-beta T cell activation	3	0.225734	0.0473666	CLEC4A1, CLEC4A3, CLEC4A2	1229	6	20119	8.18511	1	0.436147	0.418336
ECM remodeling?
Annotation Cluster 22	Enrichment Score: 2.432484908297705
Category	Term	Count	%	PValue	Genes	List Total	Pop Hits	Pop Total	Fold Enrichment	Bonferroni	Benjamini	FDR
REACTOME_PATHWAY	R-MMU-216083~Integrin cell surface interactions	18	1.3544	5.84213e-05	COL18A1, ITGA3, ITGA2, ITGB2, TNC, ICAM1, COL1A1, COL3A1, COL1A2, COL4A2, COL5A1, CDH1, COL4A1, COL5A2, SPP1, COL8A1, ITGA5, CD44	778	66	8548	2.99649	0.0652522	0.00211047	0.0019845
REACTOME_PATHWAY	R-MMU-3000171~Non-integrin membrane-ECM interactions	12	0.902935	7.05646e-05	COL1A1, COL3A1, COL1A2, TGFB1, SDC4, COL4A2, COL5A1, COL4A1, ITGA2, COL5A2, SDC3, SDC1	778	32	8548	4.12018	0.0782719	0.00230489	0.00216731
REACTOME_PATHWAY	R-MMU-6806834~Signaling by MET	18	1.3544	7.17786e-05	PTPN1, COL27A1, SHC1, ITGA3, ITGA2, STAT3, PTPRJ, SPINT2, COL1A1, RAP1B, COL3A1, COL1A2, SPINT1, COL5A1, COL5A2, TNS4, PTPN2, SH3GL1	778	67	8548	2.95177	0.0795635	0.00230489	0.00216731
GOTERM_MF_DIRECT	GO:0030020~extracellular matrix structural constituent conferring tensile strength	11	0.82769	8.77926e-05	COL1A1, COL18A1, COL3A1, COL1A2, COL27A1, COL4A2, COL5A1, COL4A1, COL12A1, COL5A2, COL8A1	1172	38	18600	4.59404	0.111615	0.00473378	0.00454415
REACTOME_PATHWAY	R-MMU-8875878~MET promotes cell motility	10	0.752445	0.00100301	RAP1B, COL1A1, COL3A1, COL1A2, COL27A1, COL5A1, ITGA3, ITGA2, COL5A2, TNS4	778	30	8548	3.66238	0.686218	0.0231895	0.0218054
REACTOME_PATHWAY	R-MMU-1442490~Collagen degradation	14	1.05342	0.00103498	COL18A1, COL12A1, MMP3, COL1A1, MMP14, COL3A1, COL1A2, COL4A2, COL5A1, CTSL, COL4A1, COL5A2, COL8A1, CTSB	778	55	8548	2.79673	0.697604	0.0232501	0.0218623
REACTOME_PATHWAY	R-MMU-8874081~MET activates PTK2 signaling	8	0.601956	0.0013445	COL1A1, COL3A1, COL1A2, COL27A1, COL5A1, ITGA3, ITGA2, COL5A2	778	20	8548	4.39486	0.788587	0.0293253	0.0275749
GOTERM_MF_DIRECT	GO:0048407~platelet-derived growth factor binding	5	0.376223	0.00514226	COL1A1, COL3A1, COL1A2, COL5A1, COL4A1	1172	12	18600	6.61263	0.999041	0.103459	0.0993147
REACTOME_PATHWAY	R-MMU-8948216~Collagen chain trimerization	9	0.677201	0.0115491	COL1A1, COL18A1, COL3A1, COL1A2, COL27A1, COL5A1, COL12A1, COL5A2, COL8A1	778	35	8548	2.82527	0.999999	0.146529	0.137783
GOTERM_BP_DIRECT	GO:0043588~skin development	10	0.752445	0.0357016	DSP, COL1A1, COL3A1, COL5A1, ITGA3, GJB3, COL5A2, ARRDC3, DHCR24, MYD88	1229	74	20119	2.21219	1	0.365853	0.350913
GOTERM_BP_DIRECT	GO:0043589~skin morphogenesis	4	0.300978	0.0409401	COL1A1, ERRFI1, COL1A2, ITGA2	1229	13	20119	5.03699	1	0.400644	0.384284
REACTOME_PATHWAY	R-MMU-419037~NCAM1 interactions	5	0.376223	0.0509515	COL3A1, COL4A2, COL5A1, COL4A1, COL5A2	778	16	8548	3.43348	1	0.436965	0.410883
REACTOME_PATHWAY	R-MMU-186797~Signaling by PDGF	9	0.677201	0.0798065	COL3A1, COL4A2, COL5A1, COL4A1, STAT3, COL5A2, PDGFC, SPP1, PTPN12	778	50	8548	1.97769	1	0.60695	0.570722
REACTOME_PATHWAY	R-MMU-3000178~ECM proteoglycans	8	0.601956	0.0821409	COL1A1, COL3A1, COL1A2, COL5A1, ITGA2, COL5A2, TNC, BGN	778	42	8548	2.09279	1	0.620621	0.583577
REACTOME_PATHWAY	R-MMU-375165~NCAM signaling for neurite out-growth	5	0.376223	0.30976	COL3A1, COL4A2, COL5A1, COL4A1, COL5A2	778	31	8548	1.77212	1	1	0.941126
IgG binding
Annotation Cluster 23	Enrichment Score: 2.2866709558331078
Category	Term	Count	%	PValue	Genes	List Total	Pop Hits	Pop Total	Fold Enrichment	Bonferroni	Benjamini	FDR
GOTERM_MF_DIRECT	GO:0019864~IgG binding	5	0.376223	0.000891265	FCGR1, FCGR3, FCER1G, FCGR4, FCGR2B	1172	8	18600	9.91894	0.699396	0.0300356	0.0288324
REACTOME_PATHWAY	R-MMU-2029481~FCGR activation	6	0.451467	0.00424168	FCGR1, FGR, HCK, SYK, FCGR4, FCGR2B	778	13	8548	5.07099	0.992624	0.0731479	0.0687818
REACTOME_PATHWAY	R-MMU-2029485~Role of phospholipids in phagocytosis	6	0.451467	0.0365125	FCGR1, SYK, FCGR4, PLCG2, PLD4, FCGR2B	778	21	8548	3.13918	1	0.351737	0.330743
Complement and coagulation cascades
Annotation Cluster 24	Enrichment Score: 2.2563130250053502
Category	Term	Count	%	PValue	Genes	List Total	Pop Hits	Pop Total	Fold Enrichment	Bonferroni	Benjamini	FDR
KEGG_PATHWAY	mmu04610:Complement and coagulation cascades	24	1.80587	1.38655e-07	C1QB, C1QA, C1RA, ITGAM, PROS1, SERPINE1, C5AR1, CFI, ITGB2, PLAUR, F13A1, KNG2, CLU, C3, C4B, THBD, PROCR, F7, C3AR1, SERPING1, BDKRB1, A2M, CFB, C1QC	651	94	9011	3.53407	4.36754e-05	4.85293e-06	3.78991e-06
REACTOME_PATHWAY	R-MMU-977606~Regulation of Complement cascade	12	0.902935	0.000234251	C1QB, C3, C4B, C1QA, C1RA, C5AR1, CFI, C3AR1, SERPING1, CFP, CLU, C1QC	778	36	8548	3.66238	0.237072	0.00629755	0.00592166
REACTOME_PATHWAY	R-MMU-166658~Complement cascade	12	0.902935	0.00224272	C1QB, C3, C4B, C1QA, C1RA, C5AR1, CFI, C3AR1, SERPING1, CFP, CLU, C1QC	778	46	8548	2.86621	0.925223	0.0439421	0.0413192
GOTERM_CC_DIRECT	GO:0005602~complement component C1 complex	4	0.300978	0.00628668	C1QB, C1QA, C1RA, C1QC	1267	7	21095	9.51404	0.990538	0.0627818	0.0562403
GOTERM_BP_DIRECT	GO:0098883~synapse disassembly	4	0.300978	0.00659223	C1QB, CX3CR1, C1QA, C1QC	1229	7	20119	9.35441	1	0.119809	0.114916
REACTOME_PATHWAY	R-MMU-166663~Initial triggering of complement	7	0.526712	0.00705224	C1QB, C3, C4B, C1QA, C1RA, CFP, C1QC	778	20	8548	3.8455	0.999718	0.105779	0.0994651
REACTOME_PATHWAY	R-MMU-173623~Classical antibody-mediated complement activation	4	0.300978	0.0198113	C1QB, C1QA, C1RA, C1QC	778	7	8548	6.27837	1	0.224528	0.211126
REACTOME_PATHWAY	R-MMU-166786~Creation of C4 and C2 activators	4	0.300978	0.128188	C1QB, C1QA, C1RA, C1QC	778	14	8548	3.13918	1	0.810116	0.761761
KEGG_PATHWAY	mmu05322:Systemic lupus erythematosus	12	0.902935	0.513836	FCGR1, C1QB, C3, C4B, C1QA, FCGR3, C1RA, SNRPD1, FCGR4, H2-DMB1, ACTN1, C1QC	651	149	9011	1.11477	1	1	0.783439
GOTERM_BP_DIRECT	GO:0006958~complement activation, classical pathway	8	0.601956	0.984264	C1QB, C3, C4B, C1QA, C1RA, CFI, SERPING1, C1QC	1229	222	20119	0.589918	1	1	0.984264
IL-1 beta production
Annotation Cluster 25	Enrichment Score: 2.182131223697019
Category	Term	Count	%	PValue	Genes	List Total	Pop Hits	Pop Total	Fold Enrichment	Bonferroni	Benjamini	FDR
GOTERM_BP_DIRECT	GO:0032611~interleukin-1 beta production	8	0.601956	2.17767e-05	P2RX7, PYCARD, NLRP1B, TNFAIP8, IL1B, CASP4, SLAMF9, NLRP3	1229	16	20119	8.18511	0.107394	0.00153497	0.00147228
GOTERM_BP_DIRECT	GO:0002221~pattern recognition receptor signaling pathway	6	0.451467	0.000463465	PYCARD, NLRP1B, NLRP3, MEFV, CLEC4E, INAVA	1229	12	20119	8.18511	0.910941	0.0172674	0.0165623
GOTERM_BP_DIRECT	GO:0070269~pyroptosis	9	0.677201	0.00295733	PYCARD, ZBP1, NLRP1B, GRN, CASP8, CASP4, NLRP3, TREM2, MEFV	1229	41	20119	3.59346	1	0.0659207	0.0632288
REACTOME_PATHWAY	R-MMU-844456~The NLRP3 inflammasome	5	0.376223	0.00910452	P2RX7, PYCARD, PSTPIP1, NLRP3, MEFV	778	10	8548	5.49357	0.999974	0.123822	0.116431
GOTERM_CC_DIRECT	GO:0061702~inflammasome complex	5	0.376223	0.0103378	PYCARD, NLRP1B, CASP4, NLRP3, MEFV	1267	15	21095	5.54986	0.999538	0.0922927	0.0826762
GOTERM_CC_DIRECT	GO:0072558~NLRP1 inflammasome complex	3	0.225734	0.0318675	PYCARD, NLRP1B, CASP4	1267	5	21095	9.98974	1	0.218056	0.195336
REACTOME_PATHWAY	R-MMU-622312~Inflammasomes	5	0.376223	0.0323853	P2RX7, PYCARD, PSTPIP1, NLRP3, MEFV	778	14	8548	3.92398	1	0.327215	0.307684
GOTERM_CC_DIRECT	GO:0072559~NLRP3 inflammasome complex	3	0.225734	0.0791629	PYCARD, CASP4, NLRP3	1267	8	21095	6.24359	1	0.446575	0.400045
REACTOME_PATHWAY	R-MMU-168643~Nucleotide-binding domain, leucine rich repeat containing receptor (NLR) signaling pathways	8	0.601956	0.100002	P2RX7, PYCARD, MAPK11, PSTPIP1, CASP8, CASP4, NLRP3, MEFV	778	44	8548	1.99766	1	0.709214	0.666882
Lipospolysaccharide binding
Annotation Cluster 26	Enrichment Score: 2.1713321140549517
Category	Term	Count	%	PValue	Genes	List Total	Pop Hits	Pop Total	Fold Enrichment	Bonferroni	Benjamini	FDR
GOTERM_MF_DIRECT	GO:0001530~lipopolysaccharide binding	9	0.677201	0.00216273	P2RX7, SELP, SCARB1, DMBT1, PTAFR, TREM2, LBP, CD14, TLR4	1172	38	18600	3.75876	0.945986	0.0554085	0.0531888
GOTERM_MF_DIRECT	GO:0070891~lipoteichoic acid binding	4	0.300978	0.00719051	DMBT1, TREM2, LBP, CD14	1172	7	18600	9.06875	0.99994	0.134622	0.12923
GOTERM_BP_DIRECT	GO:0071223~cellular response to lipoteichoic acid	4	0.300978	0.0196898	TREM2, LBP, CD14, TLR4	1229	10	20119	6.54809	1	0.251677	0.241399
Annotation Cluster 27	Enrichment Score: 2.1640710694785454
Category	Term	Count	%	PValue	Genes	List Total	Pop Hits	Pop Total	Fold Enrichment	Bonferroni	Benjamini	FDR
GOTERM_BP_DIRECT	GO:0002755~MyD88-dependent toll-like receptor signaling pathway	7	0.526712	0.00015845	TLR1, TLR8, TLR7, REG3G, TLR4, MYD88, TLR13	1229	15	20119	7.63944	0.56251	0.00772409	0.00740867
GOTERM_BP_DIRECT	GO:0002224~toll-like receptor signaling pathway	7	0.526712	0.00408798	TLR1, UNC93B1, PLCG2, TLR8, TLR7, TLR4, TLR13	1229	26	20119	4.40737	1	0.0832925	0.0798912
GOTERM_BP_DIRECT	GO:0032727~positive regulation of interferon-alpha production	3	0.225734	0.497032	TLR8, TLR7, TLR4	1229	27	20119	1.81891	1	1	0.959348
Annotation Cluster 28	Enrichment Score: 2.055577818155651
Category	Term	Count	%	PValue	Genes	List Total	Pop Hits	Pop Total	Fold Enrichment	Bonferroni	Benjamini	FDR
KEGG_PATHWAY	mmu04512:ECM-receptor interaction	17	1.27916	0.000484004	SDC4, ITGA3, LAMC3, ITGA2, TNC, LAMC2, HMMR, THBS1, COL1A1, COL1A2, COL4A2, COL4A1, SPP1, SDC1, ITGA7, ITGA5, CD44	651	88	9011	2.67398	0.14144	0.00448415	0.00350191
KEGG_PATHWAY	mmu04510:Focal adhesion	26	1.95636	0.00512464	SHC1, LAMC3, TNC, LAMC2, THBS1, ACTB, EGFR, IGF1R, ACTG1, RAP1B, CCND1, PDGFC, SPP1, RAC2, VASP, ITGA3, ITGA2, ACTN1, VAV1, COL1A1, COL1A2, COL4A2, COL4A1, ZYX, ITGA7, ITGA5	651	201	9011	1.79048	0.801787	0.0269044	0.021011
KEGG_PATHWAY	mmu04151:PI3K-Akt signaling pathway	40	3.00978	0.00639463	CSF1R, CDKN1A, CSF3R, LAMC3, TNC, IL4RA, LAMC2, BRCA1, EFNA5, THBS1, EGFR, IGF1R, PIK3R5, CCND1, MYC, PDGFC, SPP1, EIF4EBP1, FGF23, IFNAR2, ANGPT2, SYK, ITGA3, ITGA2, OSMR, EREG, COL1A1, IL6, COL1A2, COL4A2, CDK4, COL4A1, CCNE1, TRP53, IL3RA, ITGA7, ITGA5, PIK3AP1, TLR4, EPHA2	651	359	9011	1.54226	0.867448	0.0330215	0.0257882
KEGG_PATHWAY	mmu05165:Human papillomavirus infection	29	2.18209	0.377886	PTGER4, CDKN1A, LAMC3, TNC, LAMC2, TCIRG1, THBS1, EGFR, CASP8, CCND1, CASP3, SPP1, E2F1, EIF4EBP1, IFNAR2, ITGA3, ITGA2, TNFRSF1A, CCNA2, COL1A1, RBL1, COL1A2, COL4A2, CDK4, COL4A1, CCNE1, TRP53, ITGA7, ITGA5	651	362	9011	1.10887	1	0.844213	0.65929
Annotation Cluster 29	Enrichment Score: 1.9864477920394197
Category	Term	Count	%	PValue	Genes	List Total	Pop Hits	Pop Total	Fold Enrichment	Bonferroni	Benjamini	FDR
GOTERM_BP_DIRECT	GO:0007160~cell-matrix adhesion	17	1.27916	0.000217517	CD63, ITGAM, VCAM1, ITGA3, ITGA2, ITGB2, FERMT1, COL3A1, BCAM, ZYX, ITGA7, SIRPA, ADAM8, EMILIN1, ITGA5, HPSE, FERMT3	1229	96	20119	2.89889	0.678549	0.00995237	0.00954596
GOTERM_BP_DIRECT	GO:0033627~cell adhesion mediated by integrin	8	0.601956	0.00854897	ITGAM, ITGA3, ITGA2, ITGB2, ITGA7, EMILIN1, ITGA5, ICAM1	1229	39	20119	3.35799	1	0.143843	0.137969
GOTERM_CC_DIRECT	GO:0008305~integrin complex	6	0.451467	0.031461	ITGAM, ITGA3, ITGA2, ITGB2, ITGA7, ITGA5	1267	30	21095	3.32991	1	0.218056	0.195336
GOTERM_BP_DIRECT	GO:0034113~heterotypic cell-cell adhesion	4	0.300978	0.193655	VCAM1, ITGB2, ITGA7, ITGA5	1229	25	20119	2.61924	1	0.959423	0.920244
Annotation Cluster 30	Enrichment Score: 1.9839278839082637
Category	Term	Count	%	PValue	Genes	List Total	Pop Hits	Pop Total	Fold Enrichment	Bonferroni	Benjamini	FDR
GOTERM_CC_DIRECT	GO:0000307~cyclin-dependent protein kinase holoenzyme complex	12	0.902935	2.06944e-05	CCNA2, CCNB2, CCNB1, CDKN1A, PCNA, CCND1, CDK4, CCNE1, CCNF, CKS2, CDK1, CKS1B	1267	41	21095	4.87304	0.015177	0.00046343	0.000415143
GOTERM_BP_DIRECT	GO:0044772~mitotic cell cycle phase transition	9	0.677201	5.73965e-05	CCNA2, CCNB2, CCNB1, CCND1, CCNE1, CCNF, CKS2, CDK1, CKS1B	1229	24	20119	6.13883	0.258771	0.00344115	0.00330063
GOTERM_BP_DIRECT	GO:0000079~regulation of cyclin-dependent protein serine/threonine kinase activity	9	0.677201	0.00148358	CCNA2, CCNB2, CCNB1, CDKN1A, CCND1, CDKN2A, CCNE1, CCNF, ACTB	1229	37	20119	3.98195	0.999567	0.0394813	0.037869
GOTERM_MF_DIRECT	GO:0016538~cyclin-dependent protein serine/threonine kinase regulator activity	8	0.601956	0.00217766	CCNA2, CCNB2, CCNB1, CCND1, CCNE1, CCNF, CKS2, CKS1B	1172	30	18600	4.23208	0.947065	0.0554085	0.0531888
GOTERM_MF_DIRECT	GO:0061575~cyclin-dependent protein serine/threonine kinase activator activity	3	0.225734	0.172231	CCNB1, CKS2, CKS1B	1172	12	18600	3.96758	1	1	0.960653
REACTOME_PATHWAY	R-MMU-187577~SCF(Skp2)-mediated degradation of p27/p21	7	0.526712	0.483449	CCNA2, CDKN1A, CCND1, CDK4, CCNE1, SKP2, CKS1B	778	61	8548	1.26082	1	1	0.941126
REACTOME_PATHWAY	R-MMU-69202~Cyclin E associated events during G1/S transition	7	0.526712	0.635314	CCNA2, CDKN1A, CCND1, CDK4, CCNE1, SKP2, CKS1B	778	71	8548	1.08324	1	1	0.941126
REACTOME_PATHWAY	R-MMU-69656~Cyclin A:Cdk2-associated events at S phase entry	7	0.526712	0.66235	CCNA2, CDKN1A, CCND1, CDK4, CCNE1, SKP2, CKS1B	778	73	8548	1.05356	1	1	0.941126
Annotation Cluster 31	Enrichment Score: 1.9403688044567162
Category	Term	Count	%	PValue	Genes	List Total	Pop Hits	Pop Total	Fold Enrichment	Bonferroni	Benjamini	FDR
REACTOME_PATHWAY	R-MMU-422475~Axon guidance	37	2.78405	0.00334908	SEMA7A, SHC1, ARPC1B, SEMA3A, TREM2, EFNA5, ACTB, EGFR, ACTG1, RND1, TUBA1C, TUBB6, TUBA1B, TUBB3, SLIT3, EPHB2, ACTR3, VASP, CD72, MSN, GFRA1, ARPC5, RHOC, KIF4, MAPK11, DOK2, COL3A1, NFASC, TYROBP, COL4A2, COL5A1, FES, COL4A1, ARPC3, COL5A2, ITGA5, EPHA2	778	249	8548	1.63263	0.979239	0.0624441	0.0587169
REACTOME_PATHWAY	R-MMU-9675108~Nervous system development	37	2.78405	0.0035826	SEMA7A, SHC1, ARPC1B, SEMA3A, TREM2, EFNA5, ACTB, EGFR, ACTG1, RND1, TUBA1C, TUBB6, TUBA1B, TUBB3, SLIT3, EPHB2, ACTR3, VASP, CD72, MSN, GFRA1, ARPC5, RHOC, KIF4, MAPK11, DOK2, COL3A1, NFASC, TYROBP, COL4A2, COL5A1, FES, COL4A1, ARPC3, COL5A2, ITGA5, EPHA2	778	250	8548	1.6261	0.984162	0.0637151	0.059912
REACTOME_PATHWAY	R-MMU-1266738~Developmental Biology	49	3.68698	0.125826	CDKN1A, ARPC1B, KRT23, TREM2, KRT20, ACTB, RND1, ACTG1, TGM1, TUBA1C, TUBB6, TUBA1B, TUBB3, EPHB2, ACTR3, DSP, KRT8, KRT7, GFRA1, RHOC, KIF4, DOK2, TYROBP, COL4A2, COL4A1, ITGA5, EPHA2, SEMA7A, KRT80, SHC1, SEMA3A, EFNA5, EGFR, SLIT3, VASP, CD72, MSN, ARPC5, MAPK11, COL3A1, NFASC, KRT18, COL5A1, CDK4, ARPC3, FES, KRT14, COL5A2, MYF6	778	447	8548	1.20441	1	0.809003	0.760714
Annotation Cluster 32	Enrichment Score: 1.9079506255187413
Category	Term	Count	%	PValue	Genes	List Total	Pop Hits	Pop Total	Fold Enrichment	Bonferroni	Benjamini	FDR
GOTERM_BP_DIRECT	GO:0072332~intrinsic apoptotic signaling pathway by p53 class mediator	11	0.82769	0.000108773	PYCARD, IFI207, IFI204, IFI205, TRP53, E2F1, IFI211, SHISA5, E2F2, EDA2R, BOK	1229	40	20119	4.50181	0.433059	0.00561743	0.00538804
GOTERM_BP_DIRECT	GO:0045071~negative regulation of viral genome replication	12	0.902935	0.000780514	IFITM3, FAM111A, PLSCR1, IFITM1, APOBEC3, IFI207, IFITM2, SLPI, IFI204, IFI205, IFI211, OAS1A	1229	59	20119	3.32954	0.982983	0.0246737	0.0236661
GOTERM_BP_DIRECT	GO:0097202~activation of cysteine-type endopeptidase activity	8	0.601956	0.00182505	PYCARD, IFI207, CASP8, APAF1, IFI204, IFI205, IFI211, LGMN	1229	30	20119	4.36539	0.999927	0.0455475	0.0436876
GOTERM_BP_DIRECT	GO:0043392~negative regulation of DNA binding	9	0.677201	0.0046665	IFI207, IFI204, IFI205, E2F1, IFI211, HMGA2, HMOX1, NEK2, MDFI	1229	44	20119	3.34845	1	0.0939786	0.0901409
GOTERM_BP_DIRECT	GO:0002218~activation of innate immune response	8	0.601956	0.0205864	PYCARD, ZBP1, IFI207, IFI204, IFI205, TRIM30C, IFI211, TLR4	1229	46	20119	2.84699	1	0.251677	0.241399
GOTERM_BP_DIRECT	GO:0045824~negative regulation of innate immune response	7	0.526712	0.0206031	CCR1, GRN, IFI207, IFI204, IFI205, IFI211, TYRO3	1229	36	20119	3.1831	1	0.251677	0.241399
GOTERM_BP_DIRECT	GO:0030224~monocyte differentiation	6	0.451467	0.0293486	IFI207, IFI204, IFI205, PIR, IFI211, MYH9	1229	29	20119	3.38694	1	0.330631	0.317129
GOTERM_BP_DIRECT	GO:2000117~negative regulation of cysteine-type endopeptidase activity	4	0.300978	0.106048	IFI207, IFI204, IFI205, IFI211	1229	19	20119	3.44636	1	0.730712	0.700872
GOTERM_BP_DIRECT	GO:0040029~regulation of gene expression, epigenetic	5	0.376223	0.239349	IFI207, IFI204, IFI205, IFI211, HDAC6	1229	41	20119	1.99637	1	1	0.959348
GOTERM_BP_DIRECT	GO:0035458~cellular response to interferon-beta	6	0.451467	0.364494	IFI207, IFITM2, IFI204, IFI205, IFI211, OAS1A	1229	65	20119	1.5111	1	1	0.959348
Annotation Cluster 33	Enrichment Score: 1.8312001470948385
Category	Term	Count	%	PValue	Genes	List Total	Pop Hits	Pop Total	Fold Enrichment	Bonferroni	Benjamini	FDR
GOTERM_BP_DIRECT	GO:0001755~neural crest cell migration	10	0.752445	0.00389359	SEMA6B, SEMA7A, EDNRB, SEMA4B, SEMA3A, CFL1, HTR2B, SEMA4G, SEMA3F, HIF1A	1229	52	20119	3.14812	1	0.0813421	0.0780204
GOTERM_BP_DIRECT	GO:0071526~semaphorin-plexin signaling pathway	8	0.601956	0.00739533	SEMA6B, SEMA7A, SEMA4B, ARHGDIA, SEMA3A, PLXNB2, SEMA4G, SEMA3F	1229	38	20119	3.44636	1	0.13076	0.12542
GOTERM_MF_DIRECT	GO:0045499~chemorepellent activity	7	0.526712	0.0083566	SEMA6B, SEMA7A, SEMA4B, SEMA3A, SEMA4G, SEMA3F, EFNA5	1172	29	18600	3.83076	0.999988	0.154311	0.148129
GOTERM_MF_DIRECT	GO:0030215~semaphorin receptor binding	6	0.451467	0.0105025	SEMA6B, SEMA7A, SEMA4B, SEMA3A, SEMA4G, SEMA3F	1172	22	18600	4.32827	0.999999	0.180547	0.173315
GOTERM_BP_DIRECT	GO:0007411~axon guidance	21	1.58014	0.0123367	SEMA6B, VASP, CSF1R, SEMA7A, SEMA4B, SEMA3A, NOG, SEMA4G, SEMA3F, EFNA5, RUNX3, NFASC, ALCAM, TUBB3, CHL1, FLOT1, NRCAM, SLIT3, EMB, EPHB2, EPHA2	1229	190	20119	1.80934	1	0.185977	0.178383
GOTERM_BP_DIRECT	GO:0050919~negative chemotaxis	7	0.526712	0.0206031	SEMA6B, SEMA7A, SEMA4B, SEMA3A, SLIT3, SEMA4G, SEMA3F	1229	36	20119	3.1831	1	0.251677	0.241399
GOTERM_BP_DIRECT	GO:0048843~negative regulation of axon extension involved in axon guidance	6	0.451467	0.0220494	SEMA6B, SEMA7A, SEMA4B, SEMA3A, SEMA4G, SEMA3F	1229	27	20119	3.63783	1	0.263783	0.253011
KEGG_PATHWAY	mmu04360:Axon guidance	18	1.3544	0.158213	SEMA6B, SEMA7A, SEMA4B, SEMA3A, SEMA4G, SEMA3F, EFNA5, SSH3, RND1, GNAI2, FES, CFL1, PLCG2, RAC2, PLXNB2, SLIT3, EPHB2, EPHA2	651	181	9011	1.37653	1	0.439973	0.343598
Annotation Cluster 34	Enrichment Score: 1.8190525137167366
Category	Term	Count	%	PValue	Genes	List Total	Pop Hits	Pop Total	Fold Enrichment	Bonferroni	Benjamini	FDR
GOTERM_BP_DIRECT	GO:0070665~positive regulation of leukocyte proliferation	4	0.300978	0.00394547	CSF2RB2, CSF1R, CSF2RB, CSF2RA	1229	6	20119	10.9135	1	0.0813421	0.0780204
GOTERM_BP_DIRECT	GO:0007259~JAK-STAT cascade	8	0.601956	0.0128009	CSF2RB2, IFNAR2, SOCS3, SOCS1, CLCF1, STAT3, CSF2RB, CSF2RA	1229	42	20119	3.11814	1	0.191317	0.183504
GOTERM_CC_DIRECT	GO:0030526~granulocyte macrophage colony-stimulating factor receptor complex	3	0.225734	0.0318675	CSF2RB2, CSF2RB, CSF2RA	1267	5	21095	9.98974	1	0.218056	0.195336
GOTERM_BP_DIRECT	GO:0038157~granulocyte-macrophage colony-stimulating factor signaling pathway	3	0.225734	0.0328929	CSF2RB2, CSF2RB, CSF2RA	1229	5	20119	9.82213	1	0.345082	0.33099
Annotation Cluster 35	Enrichment Score: 1.7970702266051493
Category	Term	Count	%	PValue	Genes	List Total	Pop Hits	Pop Total	Fold Enrichment	Bonferroni	Benjamini	FDR
GOTERM_MF_DIRECT	GO:0003756~protein disulfide isomerase activity	7	0.526712	0.0004164	PDIA3, QSOX1, P4HB, CRELD2, PDIA6, PDIA5, PDIA4	1172	17	18600	6.53483	0.429604	0.0170093	0.0163279
GOTERM_CC_DIRECT	GO:0034663~endoplasmic reticulum chaperone complex	5	0.376223	0.00433056	SDF2L1, HYOU1, P4HB, PDIA6, PDIA4	1267	12	21095	6.93732	0.959532	0.0457183	0.0409547
GOTERM_CC_DIRECT	GO:0005788~endoplasmic reticulum lumen	14	1.05342	0.0247492	PDIA3, FKBP10, H6PD, SDF2L1, PDIA6, CLN6, PDIA5, PDIA4, MANF, RCN3, P4HA3, SERPINH1, HYOU1, P4HB	1267	118	21095	1.97537	1	0.184744	0.165495
GOTERM_CC_DIRECT	GO:0005790~smooth endoplasmic reticulum	6	0.451467	0.0452556	PDIA3, PRDX4, MYO5A, HYOU1, PDIA6, PDIA4	1267	33	21095	3.02719	1	0.284746	0.255077
GOTERM_MF_DIRECT	GO:0015035~protein disulfide oxidoreductase activity	5	0.376223	0.0460997	PDIA3, P4HB, PDIA6, PDIA5, PDIA4	1172	22	18600	3.60689	1	0.529231	0.508031
GOTERM_BP_DIRECT	GO:0006457~protein folding	11	0.82769	0.177253	PDIA3, DNAJB1, FKBP10, P3H1, QSOX1, P4HB, PPIA, PDIA5, HSPA1B, PDIA4	1229	117	20119	1.53908	1	0.918994	0.881466
Annotation Cluster 36	Enrichment Score: 1.7881336861560646
Category	Term	Count	%	PValue	Genes	List Total	Pop Hits	Pop Total	Fold Enrichment	Bonferroni	Benjamini	FDR
REACTOME_PATHWAY	R-MMU-140877~Formation of Fibrin Clot (Clotting Cascade)	10	0.752445	0.00402373	THBD, PROCR, F7, PROS1, F13A1, SERPING1, PRCP, A2M, KNG2, PF4	778	36	8548	3.05199	0.990503	0.0704762	0.0662696
GOTERM_BP_DIRECT	GO:0007599~hemostasis	9	0.677201	0.00616981	P2RY12, THBD, PROCR, F7, PROS1, F13A1, SERPING1, ANXA7, ANXA8	1229	46	20119	3.20287	1	0.116327	0.111576
GOTERM_BP_DIRECT	GO:0007596~blood coagulation	12	0.902935	0.00831021	P2RY12, C3, THBD, PROCR, F7, PROS1, F13A1, SERPING1, PTPRJ, ANXA8, LILRB4A, KNG2	1229	79	20119	2.48662	1	0.142894	0.137059
GOTERM_BP_DIRECT	GO:0050819~negative regulation of coagulation	3	0.225734	0.0473666	THBD, PROCR, PROS1	1229	6	20119	8.18511	1	0.436147	0.418336
REACTOME_PATHWAY	R-MMU-140875~Common Pathway of Fibrin Clot Formation	5	0.376223	0.117313	THBD, PROCR, PROS1, F13A1, PF4	778	21	8548	2.61599	1	0.774937	0.728682
Annotation Cluster 37	Enrichment Score: 1.775492331794095
Category	Term	Count	%	PValue	Genes	List Total	Pop Hits	Pop Total	Fold Enrichment	Bonferroni	Benjamini	FDR
GOTERM_BP_DIRECT	GO:0035455~response to interferon-alpha	5	0.376223	0.006329	IFNAR2, IFITM3, PLSCR1, IFITM1, IFITM2	1229	13	20119	6.29624	1	0.117481	0.112683
GOTERM_BP_DIRECT	GO:0035456~response to interferon-beta	5	0.376223	0.00843776	IFNAR2, IFITM3, PLSCR1, IFITM1, IFITM2	1229	14	20119	5.84651	1	0.142894	0.137059
GOTERM_BP_DIRECT	GO:0034341~response to interferon-gamma	7	0.526712	0.0157689	IFITM3, IFITM1, IFITM2, GCH1, SLC11A1, MEFV, CXCL16	1229	34	20119	3.37034	1	0.21702	0.208157
GOTERM_BP_DIRECT	GO:0060337~type I interferon signaling pathway	6	0.451467	0.0293486	IFNAR2, IFITM3, IFITM1, IFITM2, OAS1A, MYD88	1229	29	20119	3.38694	1	0.330631	0.317129
GOTERM_BP_DIRECT	GO:0046597~negative regulation of viral entry into host cell	6	0.451467	0.0536523	IFITM3, IFITM1, IFITM2, TRIM30C, TRIM59, PTX3	1229	34	20119	2.88886	1	0.478663	0.459116
Annotation Cluster 38	Enrichment Score: 1.7695720308540834
Category	Term	Count	%	PValue	Genes	List Total	Pop Hits	Pop Total	Fold Enrichment	Bonferroni	Benjamini	FDR
GOTERM_MF_DIRECT	GO:0030169~low-density lipoprotein particle binding	7	0.526712	0.00146907	MSR1, SCARB1, STAB1, LSR, TREM2, THBS1, LDLR	1172	21	18600	5.2901	0.862174	0.0416243	0.0399568
GOTERM_BP_DIRECT	GO:0034381~plasma lipoprotein particle clearance	3	0.225734	0.0205624	MSR1, SCARB1, LDLR	1229	4	20119	12.2777	1	0.251677	0.241399
GOTERM_BP_DIRECT	GO:0030301~cholesterol transport	4	0.300978	0.162618	MSR1, SCARB1, LDLR, ABCG1	1229	23	20119	2.84699	1	0.902548	0.865692
Annotation Cluster 39	Enrichment Score: 1.7335993534608138
Category	Term	Count	%	PValue	Genes	List Total	Pop Hits	Pop Total	Fold Enrichment	Bonferroni	Benjamini	FDR
KEGG_PATHWAY	mmu01232:Nucleotide metabolism	16	1.20391	0.000875189	ENTPD1, RRM2, ENTPD3, GDA, CTPS2, AMPD2, AMPD3, CTPS, TYMS, DCK, APRT, DCTD, UCK2, PNP, UPP1, ADA	651	84	9011	2.63653	0.241039	0.00745093	0.00581882
GOTERM_BP_DIRECT	GO:0032264~IMP salvage	5	0.376223	0.00135783	PNP, AMPD2, AMPD3, ADA, APRT	1229	9	20119	9.09457	0.999165	0.0365075	0.0350167
GOTERM_BP_DIRECT	GO:0032263~GMP salvage	5	0.376223	0.00322231	PNP, AMPD2, AMPD3, ADA, APRT	1229	11	20119	7.44101	1	0.0700316	0.0671718
REACTOME_PATHWAY	R-MMU-8956321~Nucleotide salvage	8	0.601956	0.00333976	UCK2, PNP, AMPD2, AMPD3, UPP1, DCK, ADA, APRT	778	23	8548	3.82162	0.979014	0.0624441	0.0587169
REACTOME_PATHWAY	R-MMU-15869~Metabolism of nucleotides	18	1.3544	0.00436609	ENTPD1, RRM2, ENTPD3, GDA, GSR, ENTPD7, CTPS2, AMPD2, AMPD3, CTPS, TYMS, DCK, APRT, DCTD, UCK2, PNP, UPP1, ADA	778	94	8548	2.10392	0.993615	0.0731479	0.0687818
REACTOME_PATHWAY	R-MMU-74217~Purine salvage	6	0.451467	0.0061107	PNP, AMPD2, AMPD3, DCK, ADA, APRT	778	14	8548	4.70878	0.999158	0.0967667	0.0909908
GOTERM_MF_DIRECT	GO:0019239~deaminase activity	4	0.300978	0.0109701	GDA, AMPD2, AMPD3, ADA	1172	8	18600	7.93515	1	0.180547	0.173315
KEGG_PATHWAY	mmu00240:Pyrimidine metabolism	10	0.752445	0.0178406	DCTD, UCK2, ENTPD1, RRM2, ENTPD3, CTPS2, CTPS, UPP1, TYMS, DCK	651	56	9011	2.47175	0.996554	0.0769832	0.0601202
GOTERM_BP_DIRECT	GO:0009168~purine ribonucleoside monophosphate biosynthetic process	3	0.225734	0.0473666	AMPD2, AMPD3, ADA	1229	6	20119	8.18511	1	0.436147	0.418336
GOTERM_BP_DIRECT	GO:0044209~AMP salvage	3	0.225734	0.0815445	PNP, ADA, APRT	1229	8	20119	6.13883	1	0.611115	0.58616
REACTOME_PATHWAY	R-MMU-499943~Interconversion of nucleotide di- and triphosphates	6	0.451467	0.0926975	DCTD, RRM2, GSR, CTPS2, CTPS, TYMS	778	27	8548	2.44159	1	0.66974	0.629764
GOTERM_BP_DIRECT	GO:0006196~AMP catabolic process	3	0.225734	0.120978	PNP, AMPD3, ADA	1229	10	20119	4.91107	1	0.753009	0.722259
KEGG_PATHWAY	mmu00230:Purine metabolism	12	0.902935	0.373207	ENTPD1, PNP, RRM2, ENTPD3, GDA, PDE4B, AMPD2, AMPD3, DCK, PGM1, ADA, APRT	651	134	9011	1.23956	1	0.844213	0.65929
GOTERM_BP_DIRECT	GO:0009117~nucleotide metabolic process	3	0.225734	0.497032	AMPD2, AMPD3, ADA	1229	27	20119	1.81891	1	1	0.959348
Annotation Cluster 40	Enrichment Score: 1.713911980420267
Category	Term	Count	%	PValue	Genes	List Total	Pop Hits	Pop Total	Fold Enrichment	Bonferroni	Benjamini	FDR
GOTERM_MF_DIRECT	GO:0004713~protein tyrosine kinase activity	17	1.27916	0.00710683	CSF1R, SYK, TWF1, TTK, EGFR, IGF1R, FGR, HCK, TEC, MELK, FES, PBK, BTK, TYRO3, CSK, EPHB2, EPHA2	1172	129	18600	2.09144	0.999933	0.134622	0.12923
GOTERM_MF_DIRECT	GO:0004715~non-membrane spanning protein tyrosine kinase activity	8	0.601956	0.0214146	FGR, HCK, TEC, MELK, SYK, FES, BTK, CSK	1172	45	18600	2.82139	1	0.285539	0.2741
GOTERM_BP_DIRECT	GO:0018108~peptidyl-tyrosine phosphorylation	11	0.82769	0.0474109	FGR, CSF1R, HCK, TEC, SYK, FES, BTK, PTPN6, TTK, EPHB2, EGFR	1229	90	20119	2.0008	1	0.436147	0.418336
Annotation Cluster 41	Enrichment Score: 1.6684980137703174
Category	Term	Count	%	PValue	Genes	List Total	Pop Hits	Pop Total	Fold Enrichment	Bonferroni	Benjamini	FDR
GOTERM_BP_DIRECT	GO:0030001~metal ion transport	8	0.601956	0.000934635	SLC41A2, SLC11A1, SLC39A6, CACNA1D, SLC39A8, SLC39A1, SLC39A14, SLC39A4	1229	27	20119	4.85044	0.99239	0.0278575	0.0267199
REACTOME_PATHWAY	R-MMU-442380~Zinc influx into cells by the SLC39 gene family	5	0.376223	0.00351887	SLC39A6, SLC39A8, SLC39A1, SLC39A14, SLC39A4	778	8	8548	6.86697	0.982947	0.0635595	0.0597657
GOTERM_MF_DIRECT	GO:0046873~metal ion transmembrane transporter activity	6	0.451467	0.00542524	SLC11A1, SLC39A6, SLC39A8, SLC39A1, SLC39A14, SLC39A4	1172	19	18600	5.01168	0.999346	0.107547	0.103239
REACTOME_PATHWAY	R-MMU-425410~Metal ion SLC transporters	7	0.526712	0.00705224	SLC41A2, SLC11A1, SLC39A6, SLC39A8, SLC39A1, SLC39A14, SLC39A4	778	20	8548	3.8455	0.999718	0.105779	0.0994651
GOTERM_BP_DIRECT	GO:0071578~zinc II ion transmembrane import	4	0.300978	0.010072	SLC39A6, SLC39A8, SLC39A14, SLC39A4	1229	8	20119	8.18511	1	0.160798	0.154232
REACTOME_PATHWAY	R-MMU-435354~Zinc transporters	5	0.376223	0.013292	SLC39A6, SLC39A8, SLC39A1, SLC39A14, SLC39A4	778	11	8548	4.99416	1	0.163464	0.153707
GOTERM_MF_DIRECT	GO:0015086~cadmium ion transmembrane transporter activity	3	0.225734	0.0218179	SLC11A1, SLC39A8, SLC39A14	1172	4	18600	11.9027	1	0.285539	0.2741
GOTERM_BP_DIRECT	GO:0006882~cellular zinc ion homeostasis	6	0.451467	0.0335058	SLC39A6, MT2, SLC39A8, MT1, SLC39A14, SLC39A4	1229	30	20119	3.27404	1	0.346759	0.332599
REACTOME_PATHWAY	R-MMU-425366~Transport of bile salts and organic acids, metal ions and amine compounds	12	0.902935	0.0499359	SLC22A4, SLC13A3, SLC10A6, SLC44A4, SLC41A2, SLC11A1, SLC39A6, SLC39A8, EMB, SLC39A1, SLC39A14, SLC39A4	778	70	8548	1.88351	1	0.436965	0.410883
GOTERM_MF_DIRECT	GO:0005385~zinc ion transmembrane transporter activity	5	0.376223	0.0531231	SLC39A6, SLC39A8, SLC39A1, SLC39A14, SLC39A4	1172	23	18600	3.45007	1	0.572879	0.54993
GOTERM_MF_DIRECT	GO:0005384~manganese ion transmembrane transporter activity	3	0.225734	0.0673044	SLC11A1, SLC39A8, SLC39A14	1172	7	18600	6.80156	1	0.648045	0.622085
GOTERM_MF_DIRECT	GO:0005381~iron ion transmembrane transporter activity	3	0.225734	0.0860825	SLC11A1, SLC39A8, SLC39A14	1172	8	18600	5.95137	1	0.773595	0.742605
GOTERM_BP_DIRECT	GO:0071577~zinc II ion transmembrane transport	4	0.300978	0.119375	SLC39A6, SLC39A8, SLC39A1, SLC39A14	1229	20	20119	3.27404	1	0.753009	0.722259
GOTERM_BP_DIRECT	GO:0006829~zinc II ion transport	4	0.300978	0.193655	SLC39A6, SLC39A8, SLC39A1, SLC39A14	1229	25	20119	2.61924	1	0.959423	0.920244
Annotation Cluster 42	Enrichment Score: 1.633536900788529
Category	Term	Count	%	PValue	Genes	List Total	Pop Hits	Pop Total	Fold Enrichment	Bonferroni	Benjamini	FDR
KEGG_PATHWAY	mmu00600:Sphingolipid metabolism	11	0.82769	0.00469315	ACER2, UGCG, CERS6, SPTLC2, CERK, SPHK1, HEXA, B4GALNT1, PLPP2, SGPP2, B4GALT5	651	54	9011	2.81962	0.772777	0.0259358	0.0202546
REACTOME_PATHWAY	R-MMU-428157~Sphingolipid metabolism	14	1.05342	0.0167133	CERS6, CERK, SPHK1, HEXA, SGPP2, ACER2, UGCG, SPTLC2, ALDH3B1, ARSI, SPTSSB, B4GALNT1, PLPP2, ARSB	778	75	8548	2.05093	1	0.197789	0.185983
GOTERM_BP_DIRECT	GO:0006665~sphingolipid metabolic process	8	0.601956	0.037631	ACER2, UGCG, SPTLC2, CERK, SPHK1, B4GALNT1, SPTSSB, B4GALT5	1229	52	20119	2.5185	1	0.380394	0.36486
REACTOME_PATHWAY	R-MMU-1660661~Sphingolipid de novo biosynthesis	8	0.601956	0.0462356	ACER2, CERS6, SPTLC2, ALDH3B1, SPHK1, SPTSSB, PLPP2, SGPP2	778	37	8548	2.3756	1	0.414328	0.389598
GOTERM_BP_DIRECT	GO:0046512~sphingosine biosynthetic process	4	0.300978	0.0498044	ACER2, SPTLC2, SPHK1, SPTSSB	1229	14	20119	4.67721	1	0.447896	0.429606
Annotation Cluster 43	Enrichment Score: 1.604638908742108
Category	Term	Count	%	PValue	Genes	List Total	Pop Hits	Pop Total	Fold Enrichment	Bonferroni	Benjamini	FDR
REACTOME_PATHWAY	R-MMU-114604~GPVI-mediated activation cascade	11	0.82769	0.000630754	COL1A1, COL1A2, FCER1G, SYK, PDPN, PLCG2, RAC2, PTPN6, LCP2, VAV1, PIK3R5	778	34	8548	3.55467	0.517489	0.0151907	0.014284
REACTOME_PATHWAY	R-MMU-2172127~DAP12 interactions	11	0.82769	0.00162853	GM5150, TYROBP, SYK, SHC1, CLEC5A, BTK, PLCG2, SIRPA, LCP2, TREM2, TREM1	778	38	8548	3.18049	0.847788	0.0341349	0.0320975
KEGG_PATHWAY	mmu04664:Fc epsilon RI signaling pathway	12	0.902935	0.00708515	MAPK11, FCER1G, SYK, ALOX5, INPP5D, ALOX5AP, BTK, PLCG2, RAC2, PLA2G4A, LCP2, VAV1	651	66	9011	2.51669	0.893517	0.0354257	0.0276658
REACTOME_PATHWAY	R-MMU-2871809~FCERI mediated Ca+2 mobilization	8	0.601956	0.0108154	TEC, FCER1G, SYK, SHC1, BTK, PLCG2, LCP2, VAV1	778	28	8548	3.13918	0.999996	0.143709	0.135131
REACTOME_PATHWAY	R-MMU-2424491~DAP12 signaling	7	0.526712	0.042968	TYROBP, SYK, SHC1, BTK, PLCG2, LCP2, TREM2	778	29	8548	2.65207	1	0.398075	0.374315
GOTERM_BP_DIRECT	GO:0010543~regulation of platelet activation	3	0.225734	0.0636764	TEC, FCER1G, SYK	1229	7	20119	7.01581	1	0.515739	0.494679
REACTOME_PATHWAY	R-MMU-2871796~FCERI mediated MAPK activation	6	0.451467	0.13134	FCER1G, SYK, SHC1, PLCG2, LCP2, VAV1	778	30	8548	2.19743	1	0.811919	0.763456
REACTOME_PATHWAY	R-MMU-2730905~Role of LAT2/NTAL/LAB on calcium mobilization	4	0.300978	0.149967	LAT2, FCER1G, SYK, SHC1	778	15	8548	2.92991	1	0.85588	0.804794
REACTOME_PATHWAY	R-MMU-2454202~Fc epsilon receptor (FCERI) signaling	9	0.677201	0.852486	LAT2, TEC, FCER1G, SYK, SHC1, BTK, PLCG2, LCP2, VAV1	778	118	8548	0.838003	1	1	0.941126
Annotation Cluster 44	Enrichment Score: 1.5904796307635563
Category	Term	Count	%	PValue	Genes	List Total	Pop Hits	Pop Total	Fold Enrichment	Bonferroni	Benjamini	FDR
REACTOME_PATHWAY	R-MMU-2029480~Fcgamma receptor (FCGR) dependent phagocytosis	19	1.42965	9.73916e-05	ACTR3, SYK, ARPC1B, PLD4, MYO5A, ARPC5, ACTB, VAV1, ACTG1, FGR, FCGR1, HCK, FCGR4, ARPC3, BTK, PLCG2, MYH9, NCKAP1L, FCGR2B	778	75	8548	2.78341	0.106396	0.00288679	0.00271448
REACTOME_PATHWAY	R-MMU-2029482~Regulation of actin dynamics for phagocytic cup formation	15	1.12867	0.00029665	ACTR3, SYK, ARPC1B, MYO5A, ARPC5, ACTB, VAV1, ACTG1, FCGR1, FCGR4, ARPC3, BTK, MYH9, NCKAP1L, FCGR2B	778	55	8548	2.99649	0.290135	0.00779379	0.00732859
GOTERM_CC_DIRECT	GO:0005885~Arp2/3 protein complex	4	0.300978	0.0137816	ACTR3, ARPC3, ARPC1B, ARPC5	1267	9	21095	7.39981	0.999965	0.115734	0.103675
REACTOME_PATHWAY	R-MMU-5663213~RHO GTPases Activate WASPs and WAVEs	8	0.601956	0.0223896	ACTR3, ARPC3, ARPC1B, BTK, NCKAP1L, ARPC5, ACTB, ACTG1	778	32	8548	2.74679	1	0.244173	0.229599
GOTERM_BP_DIRECT	GO:0030833~regulation of actin filament polymerization	7	0.526712	0.0408232	CTTN, ARPC3, ARPC1B, COTL1, HCLS1, ARPC5, CORO1A	1229	42	20119	2.72837	1	0.400644	0.384284
KEGG_PATHWAY	mmu05100:Bacterial invasion of epithelial cells	11	0.82769	0.045488	ACTR3, CTTN, SHC1, CDH1, ARPC3, ARPC1B, HCLS1, ITGA5, ARPC5, ACTB, ACTG1	651	76	9011	2.00342	1	0.168573	0.131648
GOTERM_BP_DIRECT	GO:0034314~Arp2/3 complex-mediated actin nucleation	4	0.300978	0.0595159	ACTR3, ARPC3, ARPC1B, ARPC5	1229	15	20119	4.36539	1	0.505331	0.484695
REACTOME_PATHWAY	R-MMU-3928662~EPHB-mediated forward signaling	7	0.526712	0.103426	ACTR3, ARPC3, ARPC1B, ARPC5, EPHB2, ACTB, ACTG1	778	36	8548	2.13639	1	0.716854	0.674066
REACTOME_PATHWAY	R-MMU-2682334~EPH-Ephrin signaling	9	0.677201	0.210447	ACTR3, ARPC3, ARPC1B, ARPC5, EPHB2, EFNA5, ACTB, ACTG1, EPHA2	778	63	8548	1.56959	1	1	0.941126
GOTERM_CC_DIRECT	GO:0035861~site of double-strand break	8	0.601956	0.221138	ACTR3, RAD51, ARPC3, TRP53, RBBP8, ESCO2, ARPC5, RAD18	1267	82	21095	1.62435	1	0.85115	0.762464
REACTOME_PATHWAY	R-MMU-8856828~Clathrin-mediated endocytosis	12	0.902935	0.674124	ACTR3, DAB2, HIP1, ARPC3, ARRB2, ARPC5, LDLR, EGFR, ACTB, EREG, SH3GL1, ACTG1	778	133	8548	0.991321	1	1	0.941126
Annotation Cluster 45	Enrichment Score: 1.5281141185221117
Category	Term	Count	%	PValue	Genes	List Total	Pop Hits	Pop Total	Fold Enrichment	Bonferroni	Benjamini	FDR
GOTERM_MF_DIRECT	GO:0004197~cysteine-type endopeptidase activity	14	1.05342	0.00271553	CTLA2A, CTSZ, USP28, CTSS, PYCARD, SFRP1, CASP8, ESPL1, CTSL, CASP3, CASP4, CTSC, LGMN, CTSB	1172	86	18600	2.58354	0.974409	0.0621788	0.0596879
GOTERM_BP_DIRECT	GO:0051603~proteolysis involved in cellular protein catabolic process	10	0.752445	0.0330792	CTLA2A, GRN, CASP8, CTSL, CTSZ, CTSS, CTSC, LGMN, CTSB, ADAMTS7	1229	73	20119	2.2425	1	0.345082	0.33099
GOTERM_MF_DIRECT	GO:0008234~cysteine-type peptidase activity	12	0.902935	0.2899	CASP8, ESPL1, CTSL, CASP3, CTSZ, CASP4, USP28, PGPEP1L, CTSS, CTSC, LGMN, CTSB	1172	143	18600	1.33177	1	1	0.960653
Annotation Cluster 46	Enrichment Score: 1.4908925308592949
Category	Term	Count	%	PValue	Genes	List Total	Pop Hits	Pop Total	Fold Enrichment	Bonferroni	Benjamini	FDR
REACTOME_PATHWAY	R-MMU-3299685~Detoxification of Reactive Oxygen Species	11	0.82769	0.00048409	GPX2, NCF1, NCF2, GPX3, NCF4, GSR, GPX7, NOX4, CYBA, P4HB, SOD3	778	33	8548	3.66238	0.428368	0.0124357	0.0116935
GOTERM_BP_DIRECT	GO:0045730~respiratory burst	5	0.376223	0.000792609	NCF1, NCF2, SLC11A1, NCF4, CYBA	1229	8	20119	10.2314	0.984024	0.0249051	0.0238881
GOTERM_CC_DIRECT	GO:0043020~NADPH oxidase complex	5	0.376223	0.00433056	NCF1, NCF2, NCF4, NOX4, CYBA	1267	12	21095	6.93732	0.959532	0.0457183	0.0409547
REACTOME_PATHWAY	R-MMU-5668599~RHO GTPases Activate NADPH Oxidases	8	0.601956	0.00435148	MAPK11, NCF1, NCF2, NCF4, RAC2, CYBA, S100A9, S100A8	778	24	8548	3.66238	0.993506	0.0731479	0.0687818
GOTERM_BP_DIRECT	GO:0042554~superoxide anion generation	6	0.451467	0.00602733	NCF1, NCF2, NCF4, SH3PXD2B, NOX4, CYBA	1229	20	20119	4.91107	1	0.114323	0.109655
GOTERM_BP_DIRECT	GO:0006801~superoxide metabolic process	6	0.451467	0.00602733	NRROS, NCF2, SH3PXD2B, NOX4, CYBA, SOD3	1229	20	20119	4.91107	1	0.114323	0.109655
GOTERM_MF_DIRECT	GO:0016176~superoxide-generating NADPH oxidase activator activity	4	0.300978	0.0109701	NCF1, NCF2, NCF4, SH3PXD2B	1172	8	18600	7.93515	1	0.180547	0.173315
GOTERM_MF_DIRECT	GO:0016175~superoxide-generating NADPH oxidase activity	4	0.300978	0.0156929	NCF1, NCF2, NOX4, CYBA	1172	9	18600	7.05347	1	0.240386	0.230757
REACTOME_PATHWAY	R-MMU-1236973~Cross-presentation of particulate exogenous antigens (phagosomes)	4	0.300978	0.0295867	NCF1, NCF2, NCF4, CYBA	778	8	8548	5.49357	1	0.305377	0.287149
REACTOME_PATHWAY	R-MMU-1222556~ROS and RNS production in phagocytes	7	0.526712	0.103426	NCF1, NCF2, SLC11A1, NCF4, RAC2, CYBA, TCIRG1	778	36	8548	2.13639	1	0.716854	0.674066
REACTOME_PATHWAY	R-MMU-4420097~VEGFA-VEGFR2 Pathway	12	0.902935	0.211994	MAPK11, NCF1, NCF2, SPHK1, NCF4, HSPB1, CYBA, NCKAP1L, SHB, VAV1, ACTB, ACTG1	778	92	8548	1.43311	1	1	0.941126
REACTOME_PATHWAY	R-MMU-194138~Signaling by VEGF	12	0.902935	0.298572	MAPK11, NCF1, NCF2, SPHK1, NCF4, HSPB1, CYBA, NCKAP1L, SHB, VAV1, ACTB, ACTG1	778	100	8548	1.31846	1	1	0.941126
REACTOME_PATHWAY	R-MMU-9013423~RAC3 GTPase cycle	10	0.752445	0.38041	DEPDC1B, DIAPH3, NCF1, RACGAP1, NCF2, MCAM, NCF4, CYBA, NCKAP1L, EPHA2	778	86	8548	1.27758	1	1	0.941126
REACTOME_PATHWAY	R-MMU-9711123~Cellular response to chemical stress	14	1.05342	0.670999	GPX2, SRXN1, NCF1, NCF2, GPX3, NCF4, GSR, GPX7, CYBA, SOD3, HMOX1, NOX4, P4HB, SKP2	778	156	8548	0.986026	1	1	0.941126
REACTOME_PATHWAY	R-MMU-1236975~Antigen processing-Cross presentation	8	0.601956	0.742781	FCGR1, PDIA3, MRC2, NCF1, NCF2, NCF4, MRC1, CYBA	778	92	8548	0.955404	1	1	0.941126
KEGG_PATHWAY	mmu05415:Diabetic cardiomyopathy	13	0.978179	0.842284	TGFB1, NCF1, NCF2, NCF4, GSR, SLC2A1, CYBA, COL1A1, MAPK11, COL3A1, COL1A2, RAC2, PDK3	651	211	9011	0.852811	1	1	0.842284
Annotation Cluster 47	Enrichment Score: 1.4838217740993116
Category	Term	Count	%	PValue	Genes	List Total	Pop Hits	Pop Total	Fold Enrichment	Bonferroni	Benjamini	FDR
REACTOME_PATHWAY	R-MMU-5357769~Caspase activation via extrinsic apoptotic signalling pathway	7	0.526712	0.00533992	CASP8, TICAM2, CASP3, TNFRSF10B, RIPK1, CD14, TLR4	778	19	8548	4.0479	0.997938	0.0857353	0.0806179
REACTOME_PATHWAY	R-MMU-5357801~Programmed Cell Death	19	1.42965	0.0525697	DSP, TICAM2, APAF1, MLKL, RIPK3, HMGB2, TNFRSF10B, LMNB1, CASP8, CDH1, CASP3, IL1B, CASP4, FLOT1, RIPK1, CLSPN, CD14, BID, TLR4	778	132	8548	1.58148	1	0.440367	0.414082
REACTOME_PATHWAY	R-MMU-109581~Apoptosis	14	1.05342	0.125969	DSP, TICAM2, APAF1, HMGB2, TNFRSF10B, LMNB1, CASP8, CDH1, CASP3, RIPK1, CLSPN, CD14, BID, TLR4	778	101	8548	1.52297	1	0.809003	0.760714
Annotation Cluster 48	Enrichment Score: 1.4043447224702885
Category	Term	Count	%	PValue	Genes	List Total	Pop Hits	Pop Total	Fold Enrichment	Bonferroni	Benjamini	FDR
KEGG_PATHWAY	mmu04520:Adherens junction	13	0.978179	0.00446959	PTPN1, ACTN1, PTPRJ, ACTB, EGFR, IGF1R, ACTG1, CDH1, SNAI1, RAC2, PTPN6, NECTIN4, NECTIN2	651	71	9011	2.53441	0.75612	0.0255986	0.0199913
REACTOME_PATHWAY	R-MMU-1500931~Cell-Cell communication	16	1.20391	0.00722883	GM5150, VASP, FBLIM1, ACTN1, PVR, ACTB, FYB, ACTG1, SDK1, TYROBP, CDH1, KRT14, SIRPA, NECTIN4, NECTIN2, SKAP2	778	83	8548	2.118	0.999771	0.105779	0.0994651
GOTERM_CC_DIRECT	GO:0043296~apical junction complex	6	0.451467	0.0239352	SAPCD2, CDH1, SHROOM3, ACTB, NECTIN2, ACTG1	1267	28	21095	3.56776	1	0.184729	0.165481
REACTOME_PATHWAY	R-MMU-446728~Cell junction organization	11	0.82769	0.0617984	VASP, SDK1, CDH1, FBLIM1, ACTN1, KRT14, NECTIN4, PVR, ACTB, NECTIN2, ACTG1	778	64	8548	1.88842	1	0.494344	0.464837
REACTOME_PATHWAY	R-MMU-420597~Nectin/Necl trans heterodimerization	3	0.225734	0.127543	NECTIN4, PVR, NECTIN2	778	7	8548	4.70878	1	0.810116	0.761761
REACTOME_PATHWAY	R-MMU-421270~Cell-cell junction organization	7	0.526712	0.151038	SDK1, CDH1, NECTIN4, PVR, ACTB, NECTIN2, ACTG1	778	40	8548	1.92275	1	0.85588	0.804794
REACTOME_PATHWAY	R-MMU-418990~Adherens junctions interactions	6	0.451467	0.160507	CDH1, NECTIN4, PVR, ACTB, NECTIN2, ACTG1	778	32	8548	2.06009	1	0.887783	0.834792
Annotation Cluster 49	Enrichment Score: 1.3933285234898143
Category	Term	Count	%	PValue	Genes	List Total	Pop Hits	Pop Total	Fold Enrichment	Bonferroni	Benjamini	FDR
REACTOME_PATHWAY	R-MMU-166663~Initial triggering of complement	7	0.526712	0.00705224	C1QB, C3, C4B, C1QA, C1RA, CFP, C1QC	778	20	8548	3.8455	0.999718	0.105779	0.0994651
GOTERM_BP_DIRECT	GO:0050778~positive regulation of immune response	6	0.451467	0.0293486	C3, C4B, FCER1G, SYK, CFP, CFB	1229	29	20119	3.38694	1	0.330631	0.317129
GOTERM_BP_DIRECT	GO:0006956~complement activation	5	0.376223	0.0359473	C3, C4B, CFI, CFP, CFB	1229	21	20119	3.89767	1	0.366213	0.351258
GOTERM_BP_DIRECT	GO:1903028~positive regulation of opsonization	4	0.300978	0.0409401	C3, C4B, CFP, CFB	1229	13	20119	5.03699	1	0.400644	0.384284
REACTOME_PATHWAY	R-MMU-174577~Activation of C3 and C5	3	0.225734	0.0685526	C3, C4B, CFP	778	5	8548	6.59229	1	0.539094	0.506916
GOTERM_BP_DIRECT	GO:0006957~complement activation, alternative pathway	3	0.225734	0.209062	C3, CFP, CFB	1229	14	20119	3.5079	1	0.990307	0.949867
Annotation Cluster 50	Enrichment Score: 1.3333093247540226
Category	Term	Count	%	PValue	Genes	List Total	Pop Hits	Pop Total	Fold Enrichment	Bonferroni	Benjamini	FDR
GOTERM_CC_DIRECT	GO:0034362~low-density lipoprotein particle	6	0.451467	0.000979399	MSR1, APOBR, LSR, APOE, LDLR, PLA2G7	1267	14	21095	7.13553	0.515254	0.0124789	0.0111787
GOTERM_CC_DIRECT	GO:0042627~chylomicron	3	0.225734	0.181453	APOBR, LSR, APOE	1267	13	21095	3.84221	1	0.761896	0.682511
GOTERM_CC_DIRECT	GO:0034361~very-low-density lipoprotein particle	3	0.225734	0.562792	APOBR, LSR, APOE	1267	31	21095	1.61125	1	1	0.897019
Annotation Cluster 51	Enrichment Score: 1.2608666246040667
Category	Term	Count	%	PValue	Genes	List Total	Pop Hits	Pop Total	Fold Enrichment	Bonferroni	Benjamini	FDR
KEGG_PATHWAY	mmu04625:C-type lectin receptor signaling pathway	20	1.50489	0.00037484	CD209D, PLK3, CD209B, EGR2, FCER1G, SYK, CLEC4N, CARD9, RELB, NFKB2, PYCARD, MAPK11, IL6, CASP8, IL1B, BCL3, PLCG2, NLRP3, CLEC4E, CCL17	651	112	9011	2.47175	0.11139	0.00357802	0.00279426
REACTOME_PATHWAY	R-MMU-5621481~C-type lectin receptors (CLRs)	11	0.82769	0.52457	PYCARD, CASP8, FCER1G, SYK, CLEC4N, IL1B, CARD9, PLCG2, CLEC4E, RELB, NFKB2	778	108	8548	1.11906	1	1	0.941126
REACTOME_PATHWAY	R-MMU-5607764~CLEC7A (Dectin-1) signaling	7	0.526712	0.838977	PYCARD, CASP8, IL1B, CARD9, PLCG2, RELB, NFKB2	778	90	8548	0.854556	1	1	0.941126
Annotation Cluster 52	Enrichment Score: 1.2510164661847174
Category	Term	Count	%	PValue	Genes	List Total	Pop Hits	Pop Total	Fold Enrichment	Bonferroni	Benjamini	FDR
GOTERM_BP_DIRECT	GO:0089718~amino acid import across plasma membrane	5	0.376223	0.013917	SLC22A4, LAT2, SLC7A5, SLC16A2, SLC7A1	1229	16	20119	5.11569	1	0.199975	0.191809
GOTERM_BP_DIRECT	GO:0070327~thyroid hormone transport	4	0.300978	0.0258651	LAT2, SLC7A5, SLC3A2, SLC16A2	1229	11	20119	5.95281	1	0.298479	0.28629
REACTOME_PATHWAY	R-MMU-352230~Amino acid transport across the plasma membrane	7	0.526712	0.0497439	LAT2, SLC7A5, SLC7A7, SLC3A2, SLC1A4, SLC7A11, SLC7A1	778	30	8548	2.56367	1	0.436965	0.410883
GOTERM_MF_DIRECT	GO:0015349~thyroid hormone transmembrane transporter activity	3	0.225734	0.0673044	LAT2, SLC7A5, SLC16A2	1172	7	18600	6.80156	1	0.648045	0.622085
GOTERM_CC_DIRECT	GO:0009925~basal plasma membrane	9	0.677201	0.0953177	SLC22A4, P2RY12, LAT2, ABCC3, SLC7A5, SLCO2A1, SLC3A2, SLC7A1, EGFR	1267	78	21095	1.9211	1	0.51794	0.463973
GOTERM_BP_DIRECT	GO:0015807~L-amino acid transport	3	0.225734	0.10072	LAT2, SLC7A5, SLC7A1	1229	9	20119	5.45674	1	0.707076	0.678202
GOTERM_MF_DIRECT	GO:0015171~amino acid transmembrane transporter activity	5	0.376223	0.151199	SLC22A4, LAT2, SLC7A5, SLC16A2, SLC7A1	1172	33	18600	2.40459	1	1	0.960653
Annotation Cluster 53	Enrichment Score: 1.228455300171151
Category	Term	Count	%	PValue	Genes	List Total	Pop Hits	Pop Total	Fold Enrichment	Bonferroni	Benjamini	FDR
GOTERM_BP_DIRECT	GO:0030206~chondroitin sulfate biosynthetic process	5	0.376223	0.0173368	CSGALNACT1, UGDH, CHSY1, CHST11, DSE	1229	17	20119	4.81477	1	0.234272	0.224705
REACTOME_PATHWAY	R-MMU-1793185~Chondroitin sulfate/dermatan sulfate metabolism	10	0.752445	0.0208134	CSGALNACT1, CHSY1, CHST11, SDC4, DSE, SDC3, HEXA, BGN, SDC1, ARSB	778	46	8548	2.38851	1	0.233594	0.219652
GOTERM_BP_DIRECT	GO:0030204~chondroitin sulfate metabolic process	3	0.225734	0.0473666	CSGALNACT1, CHST11, DSE	1229	6	20119	8.18511	1	0.436147	0.418336
KEGG_PATHWAY	mmu00532:Glycosaminoglycan biosynthesis - chondroitin sulfate / dermatan sulfate	4	0.300978	0.171355	CSGALNACT1, CHSY1, CHST11, DSE	651	20	9011	2.76836	1	0.465317	0.36339
REACTOME_PATHWAY	R-MMU-2022870~Chondroitin sulfate biosynthesis	4	0.300978	0.246061	CSGALNACT1, CHSY1, CHST11, BGN	778	19	8548	2.31308	1	1	0.941126
Annotation Cluster 54	Enrichment Score: 1.224877210856874
Category	Term	Count	%	PValue	Genes	List Total	Pop Hits	Pop Total	Fold Enrichment	Bonferroni	Benjamini	FDR
GOTERM_BP_DIRECT	GO:1903801~L-leucine import into cell	3	0.225734	0.0107142	LAT2, SLC7A5, SLC3A2	1229	3	20119	16.3702	1	0.166822	0.160009
GOTERM_BP_DIRECT	GO:0098713~leucine import across plasma membrane	3	0.225734	0.0107142	LAT2, SLC7A5, SLC3A2	1229	3	20119	16.3702	1	0.166822	0.160009
GOTERM_BP_DIRECT	GO:0015829~valine transport	3	0.225734	0.0107142	LAT2, SLC7A5, SLC3A2	1229	3	20119	16.3702	1	0.166822	0.160009
GOTERM_BP_DIRECT	GO:0015820~leucine transport	4	0.300978	0.0196898	LAT2, SLC7A5, SLC7A7, SLC3A2	1229	10	20119	6.54809	1	0.251677	0.241399
GOTERM_BP_DIRECT	GO:1904273~L-alanine import across plasma membrane	3	0.225734	0.0205624	LAT2, SLC3A2, SLC1A4	1229	4	20119	12.2777	1	0.251677	0.241399
GOTERM_BP_DIRECT	GO:0070327~thyroid hormone transport	4	0.300978	0.0258651	LAT2, SLC7A5, SLC3A2, SLC16A2	1229	11	20119	5.95281	1	0.298479	0.28629
GOTERM_BP_DIRECT	GO:0015827~tryptophan transport	3	0.225734	0.0328929	LAT2, SLC7A5, SLC3A2	1229	5	20119	9.82213	1	0.345082	0.33099
REACTOME_PATHWAY	R-MMU-352230~Amino acid transport across the plasma membrane	7	0.526712	0.0497439	LAT2, SLC7A5, SLC7A7, SLC3A2, SLC1A4, SLC7A11, SLC7A1	778	30	8548	2.56367	1	0.436965	0.410883
GOTERM_MF_DIRECT	GO:0015190~L-leucine transmembrane transporter activity	3	0.225734	0.0673044	LAT2, SLC7A5, SLC3A2	1172	7	18600	6.80156	1	0.648045	0.622085
GOTERM_BP_DIRECT	GO:0006865~amino acid transport	8	0.601956	0.0718752	LAT2, SLC7A5, SLC7A7, MYC, SLC3A2, SLC7A11, SLC25A45, SLC7A1	1229	60	20119	2.1827	1	0.563761	0.540739
GOTERM_CC_DIRECT	GO:0009925~basal plasma membrane	9	0.677201	0.0953177	SLC22A4, P2RY12, LAT2, ABCC3, SLC7A5, SLCO2A1, SLC3A2, SLC7A1, EGFR	1267	78	21095	1.9211	1	0.51794	0.463973
GOTERM_MF_DIRECT	GO:0015180~L-alanine transmembrane transporter activity	3	0.225734	0.127396	LAT2, SLC3A2, SLC1A4	1172	10	18600	4.76109	1	0.932279	0.894933
GOTERM_MF_DIRECT	GO:0015179~L-amino acid transmembrane transporter activity	5	0.376223	0.127946	LAT2, SLC7A5, SLC7A7, SLC1A4, SLC7A11	1172	31	18600	2.55973	1	0.932279	0.894933
GOTERM_MF_DIRECT	GO:0015175~neutral amino acid transmembrane transporter activity	4	0.300978	0.142579	LAT2, SLC7A5, SLC3A2, SLC1A4	1172	21	18600	3.02292	1	1	0.960653
GOTERM_BP_DIRECT	GO:0015824~proline transport	3	0.225734	0.163946	SLC7A5, SLC3A2, SLC1A4	1229	12	20119	4.09255	1	0.902548	0.865692
GOTERM_BP_DIRECT	GO:0003333~amino acid transmembrane transport	4	0.300978	0.242532	LAT2, SLC7A5, SLC7A7, SLC7A11	1229	28	20119	2.3386	1	1	0.959348
REACTOME_PATHWAY	R-MMU-425393~Transport of inorganic cations/anions and amino acids/oligopeptides	12	0.902935	0.28722	LAT2, SLC7A5, SLC7A7, SLC9A9, SLC3A2, SLC1A4, SLC26A9, SLC7A11, SLC15A3, SLC4A3, SLC7A1, SAT1	778	99	8548	1.33178	1	1	0.941126
GOTERM_BP_DIRECT	GO:0015804~neutral amino acid transport	3	0.225734	0.347326	LAT2, SLC7A5, SLC3A2	1229	20	20119	2.45553	1	1	0.959348
Annotation Cluster 55	Enrichment Score: 1.1773400109974
Category	Term	Count	%	PValue	Genes	List Total	Pop Hits	Pop Total	Fold Enrichment	Bonferroni	Benjamini	FDR
GOTERM_BP_DIRECT	GO:0006935~chemotaxis	32	2.40783	1.26916e-10	CX3CR1, CCL12, PTAFR, C5AR1, ECSCR, HMGB2, CXCL17, CXCL1, FPR2, CXCL5, CXCL16, CCL9, CYSLTR1, CCL8, CCL7, CCL6, CXCR2, RAC2, C3AR1, CCL2, NCKAP1L, EAR2, CCR5, CCL17, CCR2, CCR1, CMTM3, FES, ACKR2, S100A9, S100A8, PF4	1229	136	20119	3.85182	6.62119e-07	4.72852e-08	4.53542e-08
REACTOME_PATHWAY	R-MMU-375276~Peptide ligand-binding receptors	23	1.73062	0.120162	CX3CR1, CCL12, C5AR1, CXCL1, FPR2, NTS, KNG2, CXCL5, CXCL16, C3, PROKR2, CCL9, EDNRB, CCL7, CCL6, CXCR2, C3AR1, APLNR, BDKRB1, ACKR2, CCR5, CCL17, PF4	778	186	8548	1.35863	1	0.789247	0.742138
REACTOME_PATHWAY	R-MMU-373076~Class A/1 (Rhodopsin-like receptors)	33	2.48307	0.233142	PTGER4, CX3CR1, CCL12, GPR65, PTAFR, C5AR1, HTR2B, CXCL1, FPR2, NTS, KNG2, CXCL5, CXCL16, C3, CCL9, P2RY6, PROKR2, CYSLTR1, HTR7, EDNRB, CCL7, CCL6, CXCR2, C3AR1, BDKRB1, S1PR2, CCR5, CCL17, P2RY12, GPR35, APLNR, ACKR2, PF4	778	307	8548	1.18103	1	1	0.941126
REACTOME_PATHWAY	R-MMU-418594~G alpha (i) signalling events	28	2.10685	0.357779	CX3CR1, RGS19, RGS14, RGS16, C5AR1, CXCL1, FPR2, KNG2, CXCL5, CAMKK2, GNAI2, CXCL16, C3, CCL9, CCL6, CXCR2, PDE4B, C3AR1, BDKRB1, S1PR2, CCR5, GPSM3, CCR1, P2RY12, PLA2G4A, PPP1R1B, APLNR, PF4	778	274	8548	1.12277	1	1	0.941126
REACTOME_PATHWAY	R-MMU-372790~Signaling by GPCR	58	4.36418	0.394033	GPR65, HTR2B, CXCL1, ARRB2, CXCL5, CXCL16, ADGRE1, GPR176, CYSLTR1, EDNRB, HTR7, PDE4B, C3AR1, BDKRB1, CCR5, GPSM3, GPR35, MMP3, PLA2G4A, RHOC, VAV1, BTK, APLNR, ITGA5, PTGER4, CX3CR1, CALCA, CCL12, RGS19, RGS14, SHC1, RGS16, PTAFR, C5AR1, FPR2, NTS, KNG2, EGFR, FGD2, PIK3R5, CAMKK2, GNAI2, C3, PROKR2, CCL9, P2RY6, CCL7, CCL6, CXCR2, S1PR2, ECT2, CCL17, P2RY12, CCR1, ARHGEF39, PPP1R1B, ACKR2, PF4	778	601	8548	1.06032	1	1	0.941126
REACTOME_PATHWAY	R-MMU-388396~GPCR downstream signalling	52	3.91272	0.555506	GPR65, HTR2B, CXCL1, ARRB2, CXCL5, CXCL16, GPR176, CYSLTR1, EDNRB, HTR7, PDE4B, C3AR1, BDKRB1, CCR5, GPSM3, MMP3, PLA2G4A, RHOC, VAV1, BTK, APLNR, ITGA5, PTGER4, CX3CR1, CALCA, RGS19, RGS14, SHC1, RGS16, PTAFR, C5AR1, FPR2, NTS, KNG2, EGFR, FGD2, PIK3R5, CAMKK2, GNAI2, C3, PROKR2, CCL9, P2RY6, CCL6, CXCR2, S1PR2, ECT2, P2RY12, CCR1, ARHGEF39, PPP1R1B, PF4	778	567	8548	1.00764	1	1	0.941126
REACTOME_PATHWAY	R-MMU-416476~G alpha (q) signalling events	18	1.3544	0.651993	RGS19, RGS16, GPR65, PTAFR, MMP3, HTR2B, FPR2, NTS, KNG2, EGFR, P2RY6, PROKR2, CYSLTR1, CCL9, EDNRB, CCL6, BTK, BDKRB1	778	200	8548	0.988843	1	1	0.941126
REACTOME_PATHWAY	R-MMU-500792~GPCR ligand binding	35	2.63356	0.654143	PTGER4, CX3CR1, CCL12, CALCA, GPR65, PTAFR, C5AR1, HTR2B, CXCL1, FPR2, NTS, KNG2, CXCL5, CXCL16, ADGRE1, C3, CCL9, P2RY6, PROKR2, CYSLTR1, HTR7, EDNRB, CCL7, CCL6, CXCR2, C3AR1, BDKRB1, S1PR2, CCR5, CCL17, P2RY12, GPR35, APLNR, ACKR2, PF4	778	394	8548	0.976016	1	1	0.941126
KEGG_PATHWAY	mmu04080:Neuroactive ligand-receptor interaction	22	1.65538	0.943202	CHRNA1, PTGER4, CALCA, GPR35, PTAFR, C5AR1, HTR2B, FPR2, NTS, KNG2, P2RX7, C3, P2RY6, CYSLTR1, P2RX4, HTR7, EDNRB, C3AR1, APLNR, TSPO, BDKRB1, S1PR2	651	391	9011	0.778821	1	1	0.943202
GOTERM_BP_DIRECT	GO:0007186~G-protein coupled receptor signaling pathway	46	3.46125	1	CX3CR1, CCL12, RGS14, RGS16, GPR65, PTAFR, C5AR1, GPR85, HTR2B, ARRB2, PIK3R5, GNAI2, ADGRE1, CCL9, P2RY6, GPR176, PROKR2, CYSLTR1, HTR7, CCL8, EDNRB, CCL7, CCL6, ADGRA2, CXCR2, RAC2, C3AR1, CCL2, BDKRB1, S1PR2, APOE, CCR5, CCL17, CCR2, TGM2, CCR1, P2RY12, GPR39, ENTPD1, SYK, GPR35, VAV1, GPRC5A, APLNR, ACKR2, ACKR1	1229	1724	20119	0.436792	1	1	1
GOTERM_MF_DIRECT	GO:0004930~G-protein coupled receptor activity	30	2.25734	1	PTGER4, CX3CR1, GPR65, PTAFR, C5AR1, GPR85, HTR2B, FPR2, ADGRE1, P2RY6, GPR176, PROKR2, CYSLTR1, HTR7, EDNRB, ADGRA2, CXCR2, C3AR1, BDKRB1, S1PR2, CCR5, CCR2, CCR1, P2RY12, GPR39, GPR35, GPRC5A, APLNR, ACKR2, ACKR1	1172	1743	18600	0.273155	1	1	1
Annotation Cluster 56	Enrichment Score: 1.1629260948981417
Category	Term	Count	%	PValue	Genes	List Total	Pop Hits	Pop Total	Fold Enrichment	Bonferroni	Benjamini	FDR
KEGG_PATHWAY	mmu05219:Bladder cancer	11	0.82769	0.000513838	CDKN1A, CCND1, CDKN2A, CDH1, CDK4, TRP53, MYC, E2F1, E2F2, THBS1, EGFR	651	41	9011	3.71365	0.149474	0.00462455	0.00361155
KEGG_PATHWAY	mmu05218:Melanoma	13	0.978179	0.00502183	CDKN1A, CDKN2A, GADD45A, EGFR, IGF1R, CCND1, CDH1, CDK4, TRP53, PDGFC, E2F1, E2F2, FGF23	651	72	9011	2.49921	0.795229	0.0268115	0.0209385
KEGG_PATHWAY	mmu05212:Pancreatic cancer	13	0.978179	0.00779641	CDKN1A, TGFB1, CDKN2A, GADD45A, STAT3, EGFR, RAD51, CCND1, CDK4, TRP53, E2F1, RAC2, E2F2	651	76	9011	2.36767	0.915033	0.0377826	0.0295064
KEGG_PATHWAY	mmu05223:Non-small cell lung cancer	12	0.902935	0.0134895	CDKN1A, CCND1, CDKN2A, CDK4, GADD45A, RASSF5, TRP53, STAT3, E2F1, PLCG2, E2F2, EGFR	651	72	9011	2.30696	0.986131	0.0598476	0.0467381
KEGG_PATHWAY	mmu05214:Glioma	12	0.902935	0.0163852	CDKN1A, CCND1, SHC1, CDKN2A, CDK4, GADD45A, TRP53, E2F1, PLCG2, E2F2, EGFR, IGF1R	651	74	9011	2.24461	0.994506	0.0716852	0.0559827
KEGG_PATHWAY	mmu05220:Chronic myeloid leukemia	12	0.902935	0.0197225	CDKN1A, TGFB1, CCND1, SHC1, CDKN2A, CDK4, GADD45A, TRP53, MYC, E2F1, E2F2, RUNX1	651	76	9011	2.18554	0.998117	0.0817448	0.0638388
KEGG_PATHWAY	mmu05215:Prostate cancer	13	0.978179	0.0520356	CDKN1A, IL1R2, MMP3, TMPRSS2, EGFR, IGF1R, CCND1, SPINT1, CCNE1, TRP53, PDGFC, E2F1, E2F2	651	99	9011	1.81761	1	0.186757	0.145848
KEGG_PATHWAY	mmu05210:Colorectal cancer	11	0.82769	0.100818	CDKN1A, TGFB1, CCND1, GADD45A, TRP53, MYC, CASP3, RAC2, BIRC5, EGFR, EREG	651	88	9011	1.73022	1	0.311349	0.243148
KEGG_PATHWAY	mmu05216:Thyroid cancer	6	0.451467	0.124615	CDKN1A, CCND1, CDH1, GADD45A, TRP53, MYC	651	37	9011	2.24461	1	0.370319	0.289202
KEGG_PATHWAY	mmu01522:Endocrine resistance	11	0.82769	0.132041	MAPK11, CDKN1A, CCND1, SHC1, CDKN2A, CDK4, TRP53, E2F1, E2F2, EGFR, IGF1R	651	93	9011	1.6372	1	0.388718	0.303571
KEGG_PATHWAY	mmu05225:Hepatocellular carcinoma	17	1.27916	0.188482	CDKN1A, TGFB1, SHC1, CDKN2A, GADD45A, ACTB, EGFR, IGF1R, ACTG1, CCND1, CDK4, TRP53, MYC, E2F1, PLCG2, HMOX1, E2F2	651	174	9011	1.35236	1	0.497439	0.388476
KEGG_PATHWAY	mmu05213:Endometrial cancer	7	0.526712	0.238582	CDKN1A, CCND1, CDH1, GADD45A, TRP53, MYC, EGFR	651	58	9011	1.67056	1	0.601225	0.469528
KEGG_PATHWAY	mmu05224:Breast cancer	14	1.05342	0.261899	CDKN1A, SHC1, GADD45A, BRCA1, EGFR, IGF1R, NFKB2, CCND1, CDK4, TRP53, MYC, E2F1, E2F2, FGF23	651	147	9011	1.31826	1	0.647761	0.505871
KEGG_PATHWAY	mmu05226:Gastric cancer	13	0.978179	0.398129	CDKN1A, TGFB1, SHC1, GADD45A, EGFR, CCND1, CDH1, CCNE1, TRP53, MYC, E2F1, E2F2, FGF23	651	150	9011	1.19962	1	0.876997	0.684893
KEGG_PATHWAY	mmu04934:Cushing syndrome	13	0.978179	0.505711	SCARB1, CDKN1A, CDKN2A, CACNA1D, EGFR, GNAI2, RAP1B, CCND1, CDK4, CCNE1, E2F1, E2F2, LDLR	651	162	9011	1.11076	1	1	0.783439
KEGG_PATHWAY	mmu05217:Basal cell carcinoma	3	0.225734	0.94781	CDKN1A, GADD45A, TRP53	651	63	9011	0.659132	1	1	0.94781
KEGG_PATHWAY	mmu04310:Wnt signaling pathway	5	0.376223	0.998756	SFRP1, CCND1, TRP53, MYC, RAC2	651	171	9011	0.40473	1	1	0.998756
Annotation Cluster 57	Enrichment Score: 1.146951792458889
Category	Term	Count	%	PValue	Genes	List Total	Pop Hits	Pop Total	Fold Enrichment	Bonferroni	Benjamini	FDR
GOTERM_MF_DIRECT	GO:0008233~peptidase activity	44	3.31076	0.038034	NLRP1B, CTSZ, CFI, FGL2, TMPRSS2, PRCP, CTSS, CNDP2, ADAMTS4, ADAMTS15, CASP8, CTSL, ADAMTS1, CASP3, CASP4, CLCA1, CPXM1, ADAMTS8, CTSE, RHBDL2, CTSC, CTSB, ADAMTS7, TGM2, GGT5, PDIA3, C1RA, MMP3, USP28, SPCS3, FAM111A, F7, MMP14, BMP1, ESPL1, SLPI, CPD, ADAM12, MMP19, TLL1, ADAM8, PGPEP1L, CFB, LGMN	1172	518	18600	1.34806	1	0.453716	0.43554
GOTERM_MF_DIRECT	GO:0008237~metallopeptidase activity	17	1.27916	0.0516792	MMP3, CNDP2, ADAMTS4, ADAMTS15, MMP14, BMP1, ADAMTS1, CPD, ADAM12, CLCA1, MMP19, TLL1, CPXM1, ADAM8, ADAMTS8, ADAMTS9, ADAMTS7	1172	163	18600	1.65519	1	0.56637	0.543682
GOTERM_BP_DIRECT	GO:0006508~proteolysis	43	3.23552	0.184356	NLRP1B, CTSZ, CFI, TMPRSS2, PRCP, CTSS, CNDP2, PYCARD, ADAMTS4, C3, ADAMTS15, CASP8, CTSL, ADAMTS1, CASP3, CASP4, CLCA1, ADAMTS8, CTSE, RHBDL2, ADAMTS9, CTSC, CTSB, ADAMTS7, TGM2, GGT5, C1RA, MMP3, USP28, SPCS3, FAM111A, F7, MMP14, BMP1, ESPL1, CPD, ADAM12, MMP19, TLL1, ADAM8, PGPEP1L, CFB, LGMN	1229	596	20119	1.18107	1	0.940755	0.902338
Annotation Cluster 58	Enrichment Score: 1.134137631045949
Category	Term	Count	%	PValue	Genes	List Total	Pop Hits	Pop Total	Fold Enrichment	Bonferroni	Benjamini	FDR
GOTERM_MF_DIRECT	GO:0004713~protein tyrosine kinase activity	17	1.27916	0.00710683	CSF1R, SYK, TWF1, TTK, EGFR, IGF1R, FGR, HCK, TEC, MELK, FES, PBK, BTK, TYRO3, CSK, EPHB2, EPHA2	1172	129	18600	2.09144	0.999933	0.134622	0.12923
GOTERM_MF_DIRECT	GO:0004714~transmembrane receptor protein tyrosine kinase activity	6	0.451467	0.228016	CSF1R, TYRO3, EPHB2, EGFR, IGF1R, EPHA2	1172	52	18600	1.83119	1	1	0.960653
GOTERM_BP_DIRECT	GO:0033674~positive regulation of kinase activity	7	0.526712	0.244313	CSF1R, TYRO3, TREM2, EPHB2, EGFR, IGF1R, EPHA2	1229	69	20119	1.66075	1	1	0.959348
Annotation Cluster 59	Enrichment Score: 1.050496924912596
Category	Term	Count	%	PValue	Genes	List Total	Pop Hits	Pop Total	Fold Enrichment	Bonferroni	Benjamini	FDR
REACTOME_PATHWAY	R-MMU-2424491~DAP12 signaling	7	0.526712	0.042968	TYROBP, SYK, SHC1, BTK, PLCG2, LCP2, TREM2	778	29	8548	2.65207	1	0.398075	0.374315
GOTERM_BP_DIRECT	GO:0050850~positive regulation of calcium-mediated signaling	5	0.376223	0.0707532	P2RX4, SYK, PLCG2, TREM2, ADA	1229	26	20119	3.14812	1	0.556635	0.533904
GOTERM_BP_DIRECT	GO:0071396~cellular response to lipid	3	0.225734	0.23207	SYK, PLCG2, TREM2	1229	15	20119	3.27404	1	1	0.959348
Annotation Cluster 60	Enrichment Score: 1.0059494453529485
Category	Term	Count	%	PValue	Genes	List Total	Pop Hits	Pop Total	Fold Enrichment	Bonferroni	Benjamini	FDR
GOTERM_MF_DIRECT	GO:0097199~cysteine-type endopeptidase activity involved in apoptotic signaling pathway	3	0.225734	0.0860825	CASP8, CASP3, CASP4	1172	8	18600	5.95137	1	0.773595	0.742605
REACTOME_PATHWAY	R-MMU-5218859~Regulated Necrosis	9	0.677201	0.0875143	CASP8, RIPK3, MLKL, IL1B, CASP3, CASP4, FLOT1, TNFRSF10B, RIPK1	778	51	8548	1.93891	1	0.644536	0.606065
GOTERM_MF_DIRECT	GO:0097200~cysteine-type endopeptidase activity involved in execution phase of apoptosis	3	0.225734	0.127396	CASP8, CASP3, CASP4	1172	10	18600	4.76109	1	0.932279	0.894933
Annotation Cluster 61	Enrichment Score: 0.9948361874607253
Category	Term	Count	%	PValue	Genes	List Total	Pop Hits	Pop Total	Fold Enrichment	Bonferroni	Benjamini	FDR
GOTERM_BP_DIRECT	GO:0051382~kinetochore assembly	6	0.451467	0.000715379	CENPT, CENPE, CENPH, CENPN, CENPA, DLGAP5	1229	13	20119	7.55549	0.97609	0.0233214	0.022369
REACTOME_PATHWAY	R-MMU-73886~Chromosome Maintenance	15	1.12867	0.262965	CENPT, RFC5, PIF1, PCNA, LIG1, CENPA, CCNA2, POLA1, CENPH, CENPI, MIS18BP1, GAR1, NHP2, CENPM, CENPN	778	127	8548	1.29769	1	1	0.941126
REACTOME_PATHWAY	R-MMU-774815~Nucleosome assembly	7	0.526712	0.746638	CENPT, CENPH, MIS18BP1, CENPI, CENPM, CENPN, CENPA	778	80	8548	0.961375	1	1	0.941126
REACTOME_PATHWAY	R-MMU-606279~Deposition of new CENPA-containing nucleosomes at the centromere	7	0.526712	0.746638	CENPT, CENPH, MIS18BP1, CENPI, CENPM, CENPN, CENPA	778	80	8548	0.961375	1	1	0.941126
Annotation Cluster 62	Enrichment Score: 0.9923481749201782
Category	Term	Count	%	PValue	Genes	List Total	Pop Hits	Pop Total	Fold Enrichment	Bonferroni	Benjamini	FDR
REACTOME_PATHWAY	R-MMU-425407~SLC-mediated transmembrane transport	29	2.18209	0.0361971	SLC22A4, SLC44A4, SLC41A2, SLC2A1, SLC1A4, SLC3A2, SLC7A11, SLC4A3, SLC7A1, SAT1, SLC39A6, SLC39A8, APOD, EMB, SLC15A3, SLC16A2, SLC39A1, SLC39A4, SLC13A3, SLC10A6, SLC11A1, SLC35C1, SLC39A14, LAT2, SLC7A5, SLC7A7, SLC9A9, SLCO2A1, SLC26A9	778	217	8548	1.46833	1	0.351737	0.330743
GOTERM_MF_DIRECT	GO:0022857~transmembrane transporter activity	20	1.50489	0.0588743	SLC22A4, ABCC3, SLC13A3, SLC44A4, SLC2A1, SLC7A11, SLC4A3, SLC7A1, MFSD10, DISP2, LAT2, SEC61A1, SLC7A5, GJA1, SLC7A7, SLCO2A1, SLC16A6, SLC15A3, SLC25A45, SLC16A2	1172	205	18600	1.54832	1	0.62002	0.595183
GOTERM_BP_DIRECT	GO:0055085~transmembrane transport	36	2.7088	0.0911443	SLC22A4, SLC44A4, CATSPER4, KCNC4, SLC2A1, CACNA1D, SLC7A11, SLC4A3, SLC7A1, SAT1, GJA1, SLC39A6, SLC16A6, SLC39A8, SCN5A, SLC15A3, SLC16A2, SLC25A45, SLC39A1, SLC39A4, ABCC3, SLC13A3, SLC10A3, TRPV2, SLC39A14, TPCN2, MFSD10, DISP2, LAT2, SLC7A5, SLC7A7, KCNQ1, SLC9A9, SLCO2A1, SLC26A9, ABCG1	1229	453	20119	1.30094	1	0.673384	0.645885
REACTOME_PATHWAY	R-MMU-382551~Transport of small molecules	59	4.43943	0.55243	SCARB1, SLC44A4, MCUB, SLC2A1, TCIRG1, SLC7A11, SLC4A3, SAT1, SLC39A6, SLC39A8, EMB, SLC16A2, SLC39A1, SLC39A4, ABCC3, SLC13A3, RIPK3, SLC11A1, SLC35C1, SLC39A14, LAT2, SLC7A5, SLC7A7, SOAT1, SOAT2, SLC9A9, SLCO2A1, STEAP2, ABCG1, SLC22A4, TTYH3, SLC41A2, SLC1A4, ATP10A, SLC3A2, SLC7A1, CYGB, HMOX1, CLCA1, APOD, RIPK1, APOE, A2M, SLC15A3, LDLR, ATP9A, ATP8B4, SLC10A6, MLKL, ATP8B1, TRPV2, ERLIN1,…	778	644	8548	1.00659	1	1	0.941126
Annotation Cluster 63	Enrichment Score: 0.9886458445272169
Category	Term	Count	%	PValue	Genes	List Total	Pop Hits	Pop Total	Fold Enrichment	Bonferroni	Benjamini	FDR
GOTERM_MF_DIRECT	GO:0005031~tumor necrosis factor-activated receptor activity	4	0.300978	0.0109701	TNFRSF11A, TNFRSF1B, EDA2R, TNFRSF1A	1172	8	18600	7.93515	1	0.180547	0.173315
REACTOME_PATHWAY	R-MMU-5669034~TNFs bind their physiological receptors	5	0.376223	0.187494	TNFSF18, TNFSF8, TNFRSF1B, EDA2R, TNFRSF1A	778	25	8548	2.19743	1	0.980738	0.922199
REACTOME_PATHWAY	R-MMU-5668541~TNFR2 non-canonical NF-kB pathway	10	0.752445	0.525855	TNFSF18, TNFRSF12A, TNFSF8, LTBR, TNFRSF11A, TNFRSF1B, EDA2R, TNFRSF1A, RELB, NFKB2	778	97	8548	1.1327	1	1	0.941126
Annotation Cluster 64	Enrichment Score: 0.9825411260947327
Category	Term	Count	%	PValue	Genes	List Total	Pop Hits	Pop Total	Fold Enrichment	Bonferroni	Benjamini	FDR
GOTERM_BP_DIRECT	GO:0006974~cellular response to DNA damage stimulus	45	3.386	0.0159597	TOP2A, PIF1, BTG2, CDKN1A, ANKLE1, PCNA, PARPBP, UHRF1, MCM10, BRCA1, FOXM1, RAD54B, RAD51AP1, CHAF1B, CHAF1A, CCND1, MYC, CASP3, CHEK1, RBBP8, PCLAF, RAD54L, CLSPN, E2F7, FANCI, BARD1, PLK3, LIG1, GADD45A, DDIAS, DDX11, FANCA, NSMCE1, MASTL, USP28, SPIDR, TICRR, ACER2, FAM111A, NEIL3, RAD51, TRP53, BCL3, DTL, RAD18	1229	516	20119	1.42764	1	0.219068	0.210123
GOTERM_BP_DIRECT	GO:0006281~DNA repair	32	2.40783	0.0780648	PIF1, PCNA, PARPBP, UHRF1, BRCA1, FOXM1, RAD51AP1, CHAF1B, PNP, CHAF1A, CHEK1, RBBP8, PCLAF, RAD54L, CLSPN, FANCI, RFC5, BARD1, WDHD1, LIG1, DDX11, FANCA, NSMCE1, KIF22, USP28, SPIDR, TICRR, FAM111A, NEIL3, RAD51, RAD18, HSPA1B	1229	389	20119	1.34665	1	0.605932	0.581188
REACTOME_PATHWAY	R-MMU-73894~DNA Repair	21	1.58014	0.905514	FANCI, BARD1, RFC5, PCNA, LIG1, FANCA, BRCA1, SPIDR, ACTG1, RAD51AP1, CCNA2, NEIL3, RAD51, TRP53, CHEK1, PCLAF, RBBP8, CLSPN, KPNA2, DTL, RAD18	778	282	8548	0.818192	1	1	0.941126
Annotation Cluster 65	Enrichment Score: 0.9660124918142393
Category	Term	Count	%	PValue	Genes	List Total	Pop Hits	Pop Total	Fold Enrichment	Bonferroni	Benjamini	FDR
GOTERM_BP_DIRECT	GO:0042632~cholesterol homeostasis	13	0.978179	0.0214631	GPR39, SCARB1, XBP1, AMPD2, CYP7B1, TSKU, LIMA1, SOAT1, SOAT2, TSPO, APOE, LDLR, ABCG1	1229	102	20119	2.0864	1	0.258548	0.24799
GOTERM_BP_DIRECT	GO:0033344~cholesterol efflux	6	0.451467	0.042868	SCARB1, SOAT1, SOAT2, APOE, TSKU, ABCG1	1229	32	20119	3.06942	1	0.414841	0.397901
GOTERM_BP_DIRECT	GO:0034384~high-density lipoprotein particle clearance	3	0.225734	0.0636764	SCARB1, APOE, LDLR	1229	7	20119	7.01581	1	0.515739	0.494679
REACTOME_PATHWAY	R-MMU-174824~Plasma lipoprotein assembly, remodeling, and clearance	10	0.752445	0.123453	SCARB1, BMP1, SOAT1, SOAT2, APOBR, P4HB, APOE, A2M, LDLR, ABCG1	778	64	8548	1.71674	1	0.801748	0.753893
REACTOME_PATHWAY	R-MMU-8964043~Plasma lipoprotein clearance	6	0.451467	0.175991	SCARB1, SOAT1, SOAT2, APOBR, APOE, LDLR	778	33	8548	1.99766	1	0.933235	0.877531
KEGG_PATHWAY	mmu04979:Cholesterol metabolism	6	0.451467	0.291617	SCARB1, SOAT1, SOAT2, TSPO, APOE, LDLR	651	50	9011	1.66101	1	0.701217	0.547617
REACTOME_PATHWAY	R-MMU-8964038~LDL clearance	3	0.225734	0.465914	SOAT1, SOAT2, LDLR	778	17	8548	1.93891	1	1	0.941126
Annotation Cluster 66	Enrichment Score: 0.960780503899912
Category	Term	Count	%	PValue	Genes	List Total	Pop Hits	Pop Total	Fold Enrichment	Bonferroni	Benjamini	FDR
REACTOME_PATHWAY	R-MMU-176417~Phosphorylation of Emi1	5	0.376223	0.00087521	CDC20, CCNB1, PLK1, CDK1, FBXO5	778	6	8548	9.15596	0.636258	0.0206478	0.0194154
REACTOME_PATHWAY	R-MMU-2980767~Activation of NIMA Kinases NEK9, NEK6, NEK7	4	0.300978	0.0065041	CCNB2, CCNB1, PLK1, CDK1	778	5	8548	8.78972	0.999467	0.10025	0.0942661
REACTOME_PATHWAY	R-MMU-69478~G2/M DNA replication checkpoint	4	0.300978	0.0065041	CCNB2, CCNB1, CDK1, PKMYT1	778	5	8548	8.78972	0.999467	0.10025	0.0942661
GOTERM_BP_DIRECT	GO:0051444~negative regulation of ubiquitin-protein transferase activity	5	0.376223	0.00843776	CDC20, CDKN2A, BUB1B, FBXO5, MAD2L1	1229	14	20119	5.84651	1	0.142894	0.137059
REACTOME_PATHWAY	R-MMU-176408~Regulation of APC/C activators between G1/S and early anaphase	9	0.677201	0.0115491	CDC20, CCNA2, CCNB1, UBE2C, PLK1, CDK1, BUB1B, FBXO5, MAD2L1	778	35	8548	2.82527	0.999999	0.146529	0.137783
REACTOME_PATHWAY	R-MMU-69273~Cyclin A/B1/B2 associated events during G2/M transition	7	0.526712	0.0116081	CCNA2, CCNB2, CCNB1, PLK1, CDK1, CDC25C, PKMYT1	778	22	8548	3.49591	0.999999	0.146529	0.137783
GOTERM_CC_DIRECT	GO:0033597~mitotic checkpoint complex	3	0.225734	0.0199076	CDC20, BUB1B, MAD2L1	1267	4	21095	12.4872	1	0.157884	0.141433
KEGG_PATHWAY	mmu04914:Progesterone-mediated oocyte maturation	13	0.978179	0.0321089	PLK1, KIF22, PKMYT1, CDC25C, IGF1R, GNAI2, CCNA2, MAPK11, CCNB2, CCNB1, CDK1, BUB1, MAD2L1	651	92	9011	1.9559	0.999966	0.128029	0.0999846
KEGG_PATHWAY	mmu04114:Oocyte meiosis	15	1.12867	0.0527663	PLK1, PKMYT1, CDC25C, IGF1R, CDC20, SGO1, MAPK11, CCNB2, CCNB1, ESPL1, CCNE1, CDK1, FBXO5, BUB1, MAD2L1	651	121	9011	1.71592	1	0.186757	0.145848
REACTOME_PATHWAY	R-MMU-4419969~Depolymerisation of the Nuclear Lamina	4	0.300978	0.107659	CCNB1, CDK1, LPIN2, LMNB1	778	13	8548	3.38066	1	0.723569	0.68038
REACTOME_PATHWAY	R-MMU-174143~APC/C-mediated degradation of cell cycle proteins	12	0.902935	0.164138	CDC20, CCNA2, CCNB1, UBE2C, PLK1, CDK1, BUB1B, NEK2, FBXO5, SKP2, AURKB, MAD2L1	778	87	8548	1.51547	1	0.895635	0.842176
REACTOME_PATHWAY	R-MMU-453276~Regulation of mitotic cell cycle	12	0.902935	0.164138	CDC20, CCNA2, CCNB1, UBE2C, PLK1, CDK1, BUB1B, NEK2, FBXO5, SKP2, AURKB, MAD2L1	778	87	8548	1.51547	1	0.895635	0.842176
REACTOME_PATHWAY	R-MMU-2995383~Initiation of Nuclear Envelope (NE) Reformation	4	0.300978	0.196561	CCNB2, CCNB1, CDK1, LMNB1	778	17	8548	2.58521	1	1	0.941126
REACTOME_PATHWAY	R-MMU-179409~APC-Cdc20 mediated degradation of Nek2A	5	0.376223	0.206799	CDC20, UBE2C, BUB1B, NEK2, MAD2L1	778	26	8548	2.11291	1	1	0.941126
REACTOME_PATHWAY	R-MMU-2980766~Nuclear Envelope Breakdown	7	0.526712	0.252331	NUP93, CCNB2, CCNB1, PLK1, CDK1, LPIN2, LMNB1	778	47	8548	1.63638	1	1	0.941126
REACTOME_PATHWAY	R-MMU-176412~Phosphorylation of the APC/C	4	0.300978	0.271497	CCNB1, UBE2C, PLK1, CDK1	778	20	8548	2.19743	1	1	0.941126
REACTOME_PATHWAY	R-MMU-141405~Inhibition of the proteolytic activity of APC/C required for the onset of anaphase by mitotic spindle checkpoint components	4	0.300978	0.297195	CDC20, UBE2C, BUB1B, MAD2L1	778	21	8548	2.09279	1	1	0.941126
REACTOME_PATHWAY	R-MMU-141430~Inactivation of APC/C via direct inhibition of the APC/C complex	4	0.300978	0.297195	CDC20, UBE2C, BUB1B, MAD2L1	778	21	8548	2.09279	1	1	0.941126
REACTOME_PATHWAY	R-MMU-174048~APC/C:Cdc20 mediated degradation of Cyclin B	4	0.300978	0.374566	CDC20, CCNB1, UBE2C, CDK1	778	24	8548	1.83119	1	1	0.941126
REACTOME_PATHWAY	R-MMU-176814~Activation of APC/C and APC/C:Cdc20 mediated degradation of mitotic proteins	9	0.677201	0.40098	CDC20, CCNA2, CCNB1, UBE2C, PLK1, CDK1, BUB1B, NEK2, MAD2L1	778	77	8548	1.28421	1	1	0.941126
REACTOME_PATHWAY	R-MMU-176409~APC/C:Cdc20 mediated degradation of mitotic proteins	8	0.601956	0.543677	CDC20, CCNA2, CCNB1, UBE2C, CDK1, BUB1B, NEK2, MAD2L1	778	76	8548	1.15654	1	1	0.941126
REACTOME_PATHWAY	R-MMU-3301854~Nuclear Pore Complex (NPC) Disassembly	4	0.300978	0.544384	NUP93, CCNB2, CCNB1, CDK1	778	31	8548	1.4177	1	1	0.941126
REACTOME_PATHWAY	R-MMU-68875~Mitotic Prophase	11	0.82769	0.660983	NUP93, CCNB2, CCNB1, PLK1, NCAPG2, CDK1, MASTL, SMC4, LPIN2, SMC2, LMNB1	778	120	8548	1.00716	1	1	0.941126
REACTOME_PATHWAY	R-MMU-179419~APC:Cdc20 mediated degradation of cell cycle proteins prior to satisfation of the cell cycle checkpoint	7	0.526712	0.675388	CDC20, CCNA2, UBE2C, CDK1, BUB1B, NEK2, MAD2L1	778	74	8548	1.03932	1	1	0.941126
REACTOME_PATHWAY	R-MMU-2565942~Regulation of PLK1 Activity at G2/M Transition	7	0.526712	0.777735	PLK4, CCNB2, CCNB1, TUBB5, PLK1, CDK1, NEK2	778	83	8548	0.926627	1	1	0.941126
REACTOME_PATHWAY	R-MMU-174184~Cdc20:Phospho-APC/C mediated degradation of Cyclin A	6	0.451467	0.805478	CDC20, CCNA2, UBE2C, CDK1, BUB1B, MAD2L1	778	73	8548	0.903053	1	1	0.941126
REACTOME_PATHWAY	R-MMU-174178~APC/C:Cdh1 mediated degradation of Cdc20 and other APC/C:Cdh1 targeted proteins in late mitosis/early G1	5	0.376223	0.914199	CDC20, UBE2C, PLK1, SKP2, AURKB	778	74	8548	0.742375	1	1	0.941126
Annotation Cluster 67	Enrichment Score: 0.9548163528442902
Category	Term	Count	%	PValue	Genes	List Total	Pop Hits	Pop Total	Fold Enrichment	Bonferroni	Benjamini	FDR
REACTOME_PATHWAY	R-MMU-5357769~Caspase activation via extrinsic apoptotic signalling pathway	7	0.526712	0.00533992	CASP8, TICAM2, CASP3, TNFRSF10B, RIPK1, CD14, TLR4	778	19	8548	4.0479	0.997938	0.0857353	0.0806179
REACTOME_PATHWAY	R-MMU-140534~Caspase activation via Death Receptors in the presence of ligand	6	0.451467	0.00849062	CASP8, TICAM2, TNFRSF10B, RIPK1, CD14, TLR4	778	15	8548	4.39486	0.999947	0.119697	0.112552
GOTERM_BP_DIRECT	GO:0070266~necroptotic process	5	0.376223	0.0256315	CASP8, RIPK3, MLKL, TRP53, RIPK1	1229	19	20119	4.30795	1	0.298479	0.28629
GOTERM_CC_DIRECT	GO:0031264~death-inducing signaling complex	3	0.225734	0.0459214	CASP8, CASP3, RIPK1	1267	6	21095	8.32478	1	0.284746	0.255077
REACTOME_PATHWAY	R-MMU-5218859~Regulated Necrosis	9	0.677201	0.0875143	CASP8, RIPK3, MLKL, IL1B, CASP3, CASP4, FLOT1, TNFRSF10B, RIPK1	778	51	8548	1.93891	1	0.644536	0.606065
GOTERM_BP_DIRECT	GO:0097527~necroptotic signaling pathway	3	0.225734	0.10072	RIPK3, MLKL, RIPK1	1229	9	20119	5.45674	1	0.707076	0.678202
REACTOME_PATHWAY	R-MMU-5213460~RIPK1-mediated regulated necrosis	6	0.451467	0.145609	CASP8, RIPK3, MLKL, FLOT1, TNFRSF10B, RIPK1	778	31	8548	2.12654	1	0.85588	0.804794
REACTOME_PATHWAY	R-MMU-5675482~Regulation of necroptotic cell death	6	0.451467	0.145609	CASP8, RIPK3, MLKL, FLOT1, TNFRSF10B, RIPK1	778	31	8548	2.12654	1	0.85588	0.804794
REACTOME_PATHWAY	R-MMU-3295583~TRP channels	5	0.376223	0.226643	RIPK3, MLKL, TRPV2, RIPK1, MCOLN2	778	27	8548	2.03466	1	1	0.941126
REACTOME_PATHWAY	R-MMU-3371378~Regulation by c-FLIP	3	0.225734	0.228832	CASP8, TNFRSF10B, RIPK1	778	10	8548	3.29614	1	1	0.941126
REACTOME_PATHWAY	R-MMU-69416~Dimerization of procaspase-8	3	0.225734	0.228832	CASP8, TNFRSF10B, RIPK1	778	10	8548	3.29614	1	1	0.941126
REACTOME_PATHWAY	R-MMU-5218900~CASP8 activity is inhibited	3	0.225734	0.228832	CASP8, TNFRSF10B, RIPK1	778	10	8548	3.29614	1	1	0.941126
GOTERM_MF_DIRECT	GO:0005123~death receptor binding	3	0.225734	0.266882	CASP8, CASP3, RIPK1	1172	16	18600	2.97568	1	1	0.960653
REACTOME_PATHWAY	R-MMU-2672351~Stimuli-sensing channels	8	0.601956	0.772271	TTYH3, RIPK3, MLKL, TRPV2, CLCA1, RIPK1, MCOLN2, TPCN2	778	95	8548	0.925233	1	1	0.941126
REACTOME_PATHWAY	R-MMU-983712~Ion channel transport	13	0.978179	0.852973	ATP8B4, TTYH3, MLKL, RIPK3, ATP8B1, TRPV2, ATP10A, TCIRG1, MCOLN2, TPCN2, CLCA1, RIPK1, ATP9A	778	169	8548	0.845165	1	1	0.941126
Annotation Cluster 68	Enrichment Score: 0.944050368800051
Category	Term	Count	%	PValue	Genes	List Total	Pop Hits	Pop Total	Fold Enrichment	Bonferroni	Benjamini	FDR
GOTERM_CC_DIRECT	GO:0008305~integrin complex	6	0.451467	0.031461	ITGAM, ITGA3, ITGA2, ITGB2, ITGA7, ITGA5	1267	30	21095	3.32991	1	0.218056	0.195336
KEGG_PATHWAY	mmu05410:Hypertrophic cardiomyopathy	11	0.82769	0.118985	IL6, TGFB1, TPM4, ITGA3, TNNT2, ITGA2, ITGA7, CACNA1D, ITGA5, ACTB, ACTG1	651	91	9011	1.67318	1	0.360388	0.281446
KEGG_PATHWAY	mmu05412:Arrhythmogenic right ventricular cardiomyopathy	9	0.677201	0.1895	DSP, GJA1, ITGA3, ITGA2, ITGA7, CACNA1D, ITGA5, ACTB, ACTG1	651	77	9011	1.61787	1	0.497439	0.388476
KEGG_PATHWAY	mmu05414:Dilated cardiomyopathy	10	0.752445	0.236006	TGFB1, TPM4, ITGA3, TNNT2, ITGA2, ITGA7, CACNA1D, ITGA5, ACTB, ACTG1	651	94	9011	1.47253	1	0.599532	0.468206
Annotation Cluster 69	Enrichment Score: 0.9418162949410687
Category	Term	Count	%	PValue	Genes	List Total	Pop Hits	Pop Total	Fold Enrichment	Bonferroni	Benjamini	FDR
REACTOME_PATHWAY	R-MMU-512988~Interleukin-3, Interleukin-5 and GM-CSF signaling	8	0.601956	0.0662764	HCK, TEC, SYK, SHC1, INPP5D, PTPN6, CSF2RB, VAV1	778	40	8548	2.19743	1	0.524764	0.493441
REACTOME_PATHWAY	R-MMU-451927~Interleukin-2 family signaling	7	0.526712	0.0830667	SYK, SHC1, INPP5D, STAT3, IL21R, PTPN6, CSF2RB	778	34	8548	2.26206	1	0.62354	0.586321
REACTOME_PATHWAY	R-MMU-912526~Interleukin receptor SHC signaling	4	0.300978	0.271497	SHC1, INPP5D, PTPN6, CSF2RB	778	20	8548	2.19743	1	1	0.941126
Annotation Cluster 70	Enrichment Score: 0.9352525969919608
Category	Term	Count	%	PValue	Genes	List Total	Pop Hits	Pop Total	Fold Enrichment	Bonferroni	Benjamini	FDR
KEGG_PATHWAY	mmu04662:B cell receptor signaling pathway	14	1.05342	0.00497914	IFITM1, CD72, SYK, LILRB4A, PIRB, VAV1, INPP5D, BTK, PLCG2, RAC2, PTPN6, PIK3AP1, FCGR2B, NFKBIE	651	81	9011	2.39241	0.792442	0.0268115	0.0209385
REACTOME_PATHWAY	R-MMU-2871809~FCERI mediated Ca+2 mobilization	8	0.601956	0.0108154	TEC, FCER1G, SYK, SHC1, BTK, PLCG2, LCP2, VAV1	778	28	8548	3.13918	0.999996	0.143709	0.135131
REACTOME_PATHWAY	R-MMU-983695~Antigen activates B Cell Receptor (BCR) leading to generation of second messengers	6	0.451467	0.0609428	SYK, BTK, PLCG2, PTPN6, PIK3AP1, VAV1	778	24	8548	2.74679	1	0.494344	0.464837
REACTOME_PATHWAY	R-MMU-2454202~Fc epsilon receptor (FCERI) signaling	9	0.677201	0.852486	LAT2, TEC, FCER1G, SYK, SHC1, BTK, PLCG2, LCP2, VAV1	778	118	8548	0.838003	1	1	0.941126
REACTOME_PATHWAY	R-MMU-983705~Signaling by the B Cell Receptor (BCR)	7	0.526712	0.902067	SYK, BTK, PLCG2, PTPN6, PIK3AP1, NFKBIE, VAV1	778	100	8548	0.7691	1	1	0.941126
GOTERM_BP_DIRECT	GO:0050853~B cell receptor signaling pathway	9	0.677201	0.969254	LAT2, TEC, SYK, NFAM1, BTK, PLCG2, CD38, PTPN6, NCKAP1L	1229	226	20119	0.651911	1	1	0.969254
Annotation Cluster 71	Enrichment Score: 0.9256013112636515
Category	Term	Count	%	PValue	Genes	List Total	Pop Hits	Pop Total	Fold Enrichment	Bonferroni	Benjamini	FDR
GOTERM_BP_DIRECT	GO:0097398~cellular response to interleukin-17	5	0.376223	0.00843776	SOCS3, IL6, IL1B, STAT3, CXCL1	1229	14	20119	5.84651	1	0.142894	0.137059
REACTOME_PATHWAY	R-MMU-6783589~Interleukin-6 family signaling	5	0.376223	0.133641	SOCS3, IL6, CLCF1, STAT3, OSMR	778	22	8548	2.49708	1	0.8131	0.764567
REACTOME_PATHWAY	R-MMU-1059683~Interleukin-6 signaling	3	0.225734	0.194125	SOCS3, IL6, STAT3	778	9	8548	3.66238	1	1	0.941126
KEGG_PATHWAY	mmu04931:Insulin resistance	6	0.451467	0.906455	SOCS3, PTPN1, IL6, STAT3, SLC2A1, TNFRSF1A	651	110	9011	0.755006	1	1	0.906455
Annotation Cluster 72	Enrichment Score: 0.9229684592351444
[truncated: 564 more rows]

## Sheet: D12 DOWN
TCA and respiratory electron transport
[truncated: 758 more rows]

[truncated: 4 more sheets: D14 UP, D14 DOWN, END UP, END DOWN]
