# Supplementary material for: Local Inflammation Precedes Diaphragm Wasting and Fibrotic Remodelling in a Mouse Model of Pancreatic Cancer
Source: J Cachexia Sarcopenia Muscle. 2025 Jan 15;16(1):e13668. doi: 10.1002/jcsm.13668 (PMC11733308; doi:10.1002/jcsm.13668)
Supplement: Supplementary file 4 — Data S3 Supporting Information [file JCSM-16-e13668-s003.xlsx]

## Sheet: Sheet1
© 2000-2020 QIAGEN. All rights reserved.
	D8 DIA	D10 DIA	D12 DIA	D14 DIA	END DIA
Upstream Regulators	q<0.01 D8_DIAvsSHAM_DIA.DEG - 2020-10-29 06:06 PM	q<0.01 D10_DIAvsSHAM_DIA.DEG - 2020-10-29 06:05 PM	q<0.01 D12_DIAvsSHAM_DIA.DEG - 2020-10-29 06:04 PM	q<0.01 D14_DIAvsSHAM_DIA.DEG - 2020-10-29 06:03 PM	q<0.01 END_DIAvsSHAM_DIA.DEG - 2020-10-29 06:02 PM
PPARGC1A	-3.502	-5.977	-8.097	-8.326	-8.297
RB1	-2.975	-5.42	-7.965	-8.429	-8.114
l-asparaginase	-5.171	-6.219	-6.975	-7.84	-7.838
let-7	-4.457	-5.55	-6.779	-6.701	-7.054
Alpha catenin	-4.302	-4.918	-6.562	-7.36	-6.388
PD98059	-4.507	-5.667	-6.503	-7.458	-7.358
LY294002	-5.495	-5.817	-6.23	-7.124	-6.449
SP600125	-4.313	-4.801	-6.026	-6.963	-6.03
rosiglitazone	-1.54	-3.814	-5.964	-5.561	-6.698
mono-(2-ethylhexyl)phthalate	N/A	-3.872	-5.956	-5.352	-5.889
sirolimus	-4.388	-4.09	-5.666	-5.81	-6.065
SB203580	-3.902	-4.819	-5.599	-6.436	-5.814
let-7a-5p (and other miRNAs w/seed GAGGUAG)	-3.766	-4.225	-5.558	-5.99	-5.669
miR-124-3p (and other miRNAs w/seed AAGGCAC)	-3.37	-4.173	-5.44	-5.139	-4.48
U0126	-4.222	-4.245	-5.436	-6.65	-6.812
HBA1/HBA2	N/A	-4	-5.396	-5.667	-5.754
ETV6-RUNX1	-2.899	-3.303	-5.162	-5.064	-3.198
INSR	0.865	-2.762	-5.145	-4.548	-4.704
LARP1	N/A	-3.317	-5.095	-6.779	-7.613
guanidinopropionic acid	N/A	-2.684	-5.055	-5.522	-5.698
Rb	-3.164	-4.146	-4.993	-4.356	-4.394
CDKN1A	-2.978	-4.046	-4.954	-5.184	-5.25
miR-1-3p (and other miRNAs w/seed GGAAUGU)	-3.04	-4.548	-4.941	-5.994	-7.229
APOE	-4.708	-5.213	-4.895	-5.053	-4.419
N-acetyl-L-cysteine	-2.669	-3.604	-4.777	-4.343	-3.493
SMARCA5	-1.457	-3.289	-4.744	-5.54	-4.906
immethridine	-3.464	-4	-4.583	-4.491	-4.025
GFI1	-2.848	-3.834	-4.578	-5.445	-5.134
DMD	-2.867	-2.867	-4.577	-4.371	-4.993
CAB39L	N/A	N/A	-4.575	-5	-4.914
PPARG	-0.665	-2.652	-4.497	-3.349	-3.975
wortmannin	-3.075	-3.193	-4.373	-4.294	-3.582
NKX2-2-AS1	-2.646	-3	-4.359	-4.472	-4.744
DDX5	0.038	-2.283	-4.355	-4.861	-5.054
curcumin	-2.497	-2.586	-4.349	-5.536	-5.573
Irgm1	-2.891	-3.844	-4.312	-4.988	-4.635
miR-30c-5p (and other miRNAs w/seed GUAAACA)	-2.152	-1.405	-4.222	-4.474	-4.135
miR-155-5p (miRNAs w/seed UAAUGCU)	-2.703	-3.716	-4.175	-4.582	-5.225
PPARGC1B	0.16	-2.889	-4.159	-3.233	-3.06
vitamin E	-1.944	-3.035	-4.092	-2.983	-2.914
KLF15	N/A	-2.852	-4.062	-3.806	-4.495
miR-146a-5p (and other miRNAs w/seed GAGAACU)	-2.813	-3.786	-4.059	-4.875	-4.067
2-(4-amino-1-isopropyl-1H-pyrazolo[3,4-d]pyrimidin-3-yl)-1H-indol-5-ol	-2.929	-3.899	-4.038	-4.091	-4.693
JQ1	-3.491	-3.153	-4.032	-5.214	-4.988
STK11	0.445	-2.024	-4.018	-3.056	-3.328
mir-155	-2.211	-2.387	-3.975	-3.719	-2.544
PF543	-1.897	-4	-3.962	-3.53	-2.887
tyrphostin AG 1478	-2.557	-3.126	-3.951	-4.012	-4.495
minocycline	-1.782	-3.374	-3.902	-2.728	-2.734
CR1L	-1.671	-2.158	-3.888	-4.132	-3.767
NCSTN	-2.985	-3.401	-3.873	-3.175	-2.417
SOCS1	-2.555	-1.76	-3.861	-4.503	-3.355
E2F6	-2.646	-3.148	-3.86	-3.637	-3.769
metribolone	1.271	-1.091	-3.856	-3.708	-3.427
ADAMTS12	-2.828	-3.286	-3.838	-4.088	-3.772
CFTR	-3.13	-3.742	-3.837	-4.193	-3.591
ZBTB7B	-2.219	-3.464	-3.837	-3.057	-3.483
IKZF1	-2.665	-3.8	-3.816	-4.302	-3.632
mir-21	-3.65	-3.849	-3.804	-3.551	-3.368
SB-431542	-2.23	-1.745	-3.792	-3.276	-3.316
pyrrolidine dithiocarbamate	-2.887	-2.644	-3.781	-4.517	-3.978
NS-398	-2.621	-2.838	-3.773	-3.788	-3.367
levodopa	-0.514	-2.864	-3.771	-4.298	-2.515
diphenyleneiodonium	-2.757	-3.214	-3.753	-4.386	-3.946
troglitazone	-1.826	-2.437	-3.738	-3.939	-4.46
miR-199a-5p (and other miRNAs w/seed CCAGUGU)	-2.383	-3.329	-3.724	-4.253	-3.843
mir-1	-2.313	-2.531	-3.694	-4.939	-4.847
fenofibrate	-1.125	-2.752	-3.664	-3.403	-3.02
RBL1	-2.047	-2.213	-3.658	-3.117	-3.156
imipramine blue	-2.218	-3.208	-3.626	-3.761	-4.653
ESRRA	-0.407	-1.867	-3.618	-2.964	-2.377
CAT	-1.969	-2.019	-3.614	-3.511	-3.424
SIRT1	-1.876	-1.859	-3.584	-4.481	-3.03
silibinin	-2.665	-2.609	-3.569	-3.725	-3.185
PPARA	-0.55	-2.588	-3.56	-3.106	-3.439
ZFP36	-3.056	-2.82	-3.558	-3.523	-4.102
miR-34a-5p (and other miRNAs w/seed GGCAGUG)	-3.27	-4.051	-3.551	-3.935	-3.685
PSMB11	-3.589	-3.364	-3.53	-4.525	-2.814
mir-146	N/A	-2.758	-3.507	-3.611	-2.607
TWNK	N/A	-3.208	-3.499	-2.688	-2.089
obeticholic acid	-1.487	-3.207	-3.479	-3.616	-3.866
RBL2	-3.479	-3.419	-3.476	-3.921	-3.625
DAP3	N/A	-3	-3.464	-3.317	-3.464
PNPLA2	-2.639	-2.458	-3.458	-2.627	-2.826
GLIS2	-2.219	-2.63	-3.45	-3.729	-3.592
ZNF106	-2.646	-2.887	-3.441	-3.922	-3.381
rottlerin	-2.069	-3.099	-3.44	-4.487	-4.347
miR-338-3p (miRNAs w/seed CCAGCAU)	-2.377	-2.155	-3.426	-3.802	-3.003
UXT	N/A	-2.791	-3.422	-2.303	-2.929
N-[N-(3,5-difluorophenacetyl-L-Ala)]-S-phenylglycine t-butyl ester	-2.236	-2.141	-3.42	-2.507	-1.858
mir-30 (includes others)	N/A	-2.88	-3.403	-3.611	-3.854
ADIPOQ	-0.96	-2.648	-3.341	-2.234	-2.014
PTCD1	N/A	-2.236	-3.317	-3.742	-4
estriol	-2.449	-2.309	-3.3	-3.578	-3.638
miR-335-3p (miRNAs w/seed UUUUCAU)	-2.236	-2.121	-3.273	-3.674	-3.13
FOXO3	-1.791	-2.481	-3.247	-3.919	-3.093
CDKN2A	-3.217	-2.596	-3.242	-3.379	-5.047
CBL	N/A	-2.375	-3.24	-3.227	-2.357
ABCG1	-2	-2.733	-3.218	-3.074	-3.074
U73122	N/A	-2.949	-3.21	-3.499	-2.387
mir-10	-1.044	-0.624	-3.207	-2.527	-2.725
SP110	-1.807	-1.46	-3.202	-4.202	-3.5
FOXO4	-1.937	-3.101	-3.187	-4.102	-3.291
Ptprd	-2.236	-2.828	-3.162	-2.53	-2.333
fingolimod	-1.211	-2.665	-3.162	-3.188	-3.775
ABCB4	-1.981	-2.46	-3.14	-3.696	-3.543
imatinib	-1.79	-1.619	-3.139	-2.975	-3.215
taurine	N/A	-2.425	-3.138	-2.534	-2.864
verteporfin	N/A	-2.425	-3.138	-2.975	-2.975
TSC2	-2.465	-3.31	-3.126	-2.166	-2.347
eplerenone	-1.919	-2.569	-3.102	-3.528	-3.384
NPPB	-2.423	-2.96	-3.08	-3.08	-3.209
EIF3E	-2.611	-2.892	-3.071	-2.063	-1.39
valsartan	-1.784	-2.315	-3.07	-3.163	-2.978
GPX1	-2.189	-2.355	-3.069	-3.883	-2.484
BCL6	-1.597	-3.218	-3.067	-3.802	-4.399
ramipril	N/A	-1.664	-3.053	-2.387	-2.867
TFAM	N/A	-2.121	-3.051	-3.5	-3.638
Sn50 peptide	-1.809	-3.535	-3.04	-3.395	-3.492
alvocidib	-1.955	-2.449	-3.037	-2.483	-2.895
SU6656	-3.592	-3.359	-3.023	-2.887	-2.887
losartan potassium	-2.385	-3.139	-3.019	-3.577	-3.885
AMPK	-0.174	-2.107	-3.015	-2.886	-2.769
CGA	-0.563	-2.597	-3.015	-2.76	-2.405
KDM5B	-2.501	-3.026	-3.011	-2.673	-2.971
mifepristone	-0.925	-1.513	-3.009	-2.727	-2.366
RNF31	-1.786	-2.692	-3.007	-2.091	-2.442
IKZF2	-2	N/A	-3	-3.162	-1.941
BMS-690514	-3.162	-2.496	-3	-2.828	-2.065
MIR124	N/A	-1.355	-3	-2.858	-2.61
TRIM37	-2	-2.449	-3	-3.162	-3.606
SMAD7	-1.121	-2.913	-2.994	-3.906	-3.777
miR-29b-3p (and other miRNAs w/seed AGCACCA)	-2.458	-2.16	-2.986	-4.232	-4.197
betaine	N/A	-2.219	-2.985	-2.353	-2.132
10-nitrooleate	N/A	-2.219	-2.985	-3.302	-2.345
IL1RN	-0.721	-2.245	-2.983	-3.777	-2.559
tempol	-1.177	-2.722	-2.969	-3.256	-3.177
FBN1	N/A	N/A	-2.964	-2.614	-2.393
OPA1	N/A	-2.418	-2.961	-2.267	-2.038
B4GALNT1	-1.664	-2.789	-2.961	-2.961	-2.377
miR-218-5p (and other miRNAs w/seed UGUGCUU)	N/A	-2.407	-2.945	-3.105	-2.475
SMYD1	N/A	-1.953	-2.942	-2.942	-2.729
candesartan	-1.673	-2.553	-2.938	-2.188	-1.82
DYRK1A	-2.646	-2.831	-2.936	-2.936	-3.448
miR-125b-5p (and other miRNAs w/seed CCCUGAG)	N/A	-2.931	-2.935	-4.698	-3.94
FBXW7	-2.599	-3.046	-2.93	-1.733	-0.768
MXI1	-1.964	-2.57	-2.917	-2.917	-2.92
ADA	-1.969	-1.976	-2.912	-2.9	-2.674
bezafibrate	-1.131	-1.915	-2.912	-2.148	-3.237
CTBP1	-2.41	-2.401	-2.908	-2.389	-2.289
SAV1	-1.951	-2.4	-2.887	-2.516	-2.516
acetovanillone	N/A	-2.18	-2.884	-3.617	-3.022
TOB1	N/A	-1.946	-2.873	-2.395	-2.005
TAF4	-0.942	-2.034	-2.869	-3.77	-3.908
PTC-209	-1.633	-2.042	-2.865	-3.523	-2.721
MM-589	-1.633	-2.042	-2.865	-3.523	-2.721
CTLA4	-1.976	-2.173	-2.864	-3.714	-1.975
AG490	-2.876	-3.235	-2.864	-3.092	-2.527
napabucasin	-2.828	N/A	-2.857	-3.418	-4.025
PTEN	-2.225	-3.279	-2.855	-3.716	-3.604
Sb202190	-1.742	-2.081	-2.854	-2.526	-2.918
halofuginone	-2.081	-2.264	-2.843	-3.308	-2.713
FST	-1.878	-2.997	-2.834	-3.131	-4.14
ALKBH1	N/A	-2.449	-2.828	-2.646	-2.828
NSUN3	N/A	-2.449	-2.828	-2.646	-2.828
HCAR2	N/A	-2.449	-2.828	-2.333	-2.885
canrenoate potassium	N/A	-2.433	-2.813	-2.813	-2.813
miR-204-5p (and other miRNAs w/seed UCCCUUU)	-3.413	-3.464	-2.805	-3.879	-3.498
F630028O10Rik	N/A	-2.425	-2.804	-2.621	-2.621
JAK inhibitor I	-1.982	-2.425	-2.8	-3.286	-3.283
caffeic acid phenethyl ester	-1.28	-2.528	-2.798	-3.351	-3.006
mir-8	-2.656	-3.199	-2.795	-2.595	-3.198
miR-141-3p (and other miRNAs w/seed AACACUG)	N/A	-2.238	-2.791	-1.742	-2.069
bisindolylmaleimide I	N/A	-2.295	-2.784	-2.701	-2.575
Bay 11-7082	-2.023	-3.021	-2.775	-3.482	-2.922
ZMPSTE24	-2.062	-2.921	-2.775	-2.631	-2.822
PP1	-0.97	-1.461	-2.757	-2.927	-3.115
SFTPA1	-0.632	-0.944	-2.757	-2.87	-2.512
vasoactive intestinal peptide	-1.387	-2.382	-2.75	-2.75	-2.182
thioctic acid	-1.922	-2.587	-2.741	-1.699	-1.641
ALDH1A2	-2.828	-2.813	-2.739	-3.258	-3.12
Nr1h	-0.508	-2.652	-2.737	-2.797	-1.946
miR-26a-5p (and other miRNAs w/seed UCAAGUA)	-1.934	N/A	-2.734	-3.222	-3.202
RHO	-1.667	-3.148	-2.734	-2.15	-1.012
TRPS1	-3.181	-2.857	-2.734	-2.207	-2.367
pentoxifylline	-1.746	-2.642	-2.726	-3.025	-3.014
JAG2	-2.449	-2.538	-2.72	-1.846	-2.102
PPARD	-1.712	-1.8	-2.719	-2.591	-2.995
GSR	-2	-2.891	-2.714	-1.213	-1.508
ATP7B	-1.698	-1.414	-2.711	-1.46	-0.962
calcitriol	-1.583	-3.482	-2.711	-3.059	-2.531
VEGFB	-2.19	-0.85	-2.71	-1.833	-3.093
NPC1	-2.072	-2.058	-2.705	-2.422	-2.207
NLRP12	-2	-2.349	-2.705	-2.705	-2.723
CUL3	-2	-2.714	-2.688	-3.022	-3.012
emodin	N/A	-3.081	-2.686	-3.112	-2.644
ASXL2	N/A	-2.121	-2.673	-3.3	-3.273
nilotinib	-2.646	-3.053	-2.668	-1.785	-2.275
miR-450a-5p (and other miRNAs w/seed UUUGCGA)	-2	-2.111	-2.668	-3.13	-3.4
1810019D21Rik	N/A	-0.302	-2.668	-2.2	-1.732
apigenin	-2.388	-2.19	-2.66	-2.474	-2.516
NOSTRIN	N/A	-2.631	-2.652	-3.798	-1.547
GHRL	N/A	-1.629	-2.65	-2.695	-2.041
FMO3	N/A	-2.236	-2.646	-2	-2.449
7-(4-fluorobenzylamino)-1,3,4,8-tetrahydropyrrolo[4,3,2-de]quinolin-8(1H)-one	N/A	-2	-2.646	-2.828	-3
ALDH2	N/A	-2.433	-2.646	-2.985	-3.058
calphostin C	-2.958	-2.969	-2.641	-2.598	-2.129
irbesartan	-1.974	-2.429	-2.634	-3.113	-3.537
3,5-diiodothyronine	N/A	-2.63	-2.63	-1.706	-1.706
selenomethylselenocysteine	N/A	N/A	-2.63	-2.345	-1.772
SHARPIN	N/A	-2.433	-2.63	-2.813	-2.63
ginkgolide B	N/A	-1.982	-2.63	-2.985	-2.63
NAB2	-1.98	-2.425	-2.621	-2.621	-1.657
IDR-1002	-0.129	-1.131	-2.618	-2.784	-2.333
SCGB1A1	N/A	-1.987	-2.615	-2.781	-2.39
aspirin	-2.455	-3.066	-2.612	-4.866	-3.806
SEL1L	N/A	-2.415	-2.608	-2.18	N/A
4-phenylbutyric acid	N/A	-2.531	-2.604	-2.858	-2.255
PP2/AG1879 tyrosine kinase inhibitor	-2.567	-1.414	-2.603	-2.049	-1.925
ST1926	-4.243	-2.243	-2.603	-2.579	-3.435
onapristone	-1.951	-2.186	-2.598	-2.4	-2.135
CCNC	N/A	-2.207	-2.595	-2.396	-3.927
Ro41-5253	N/A	-2.413	-2.592	-2.067	-2.322
INSIG1	-3.168	-3.168	-2.591	-4.874	-4.918
Go 6976	-2.779	-2.316	-2.589	-2.978	-2.68
anakinra	-1.4	-2.182	-2.572	-2.749	-2.759
TFE3	-0.555	-2.197	-2.571	-3.191	-2.412
H89	-2.583	-2.466	-2.552	-3.068	-2.99
LATS1	-1.982	-2.433	-2.55	-2.867	-3.023
metformin	-1.315	-2.62	-2.55	-3.737	-3.467
fulvestrant	-2.643	-2.806	-2.55	-2.776	-3.908
COL18A1	-3.081	-3.336	-2.549	-3.427	-3.609
ANXA1	-0.762	-2.292	-2.545	-2.605	-2.035
NF1	-1.067	-1.664	-2.543	-1.715	-1.662
TIMP3	-1.51	-1.643	-2.539	-1.985	-2.39
carbohydrate	N/A	N/A	-2.538	N/A	N/A
panobinostat	-1.633	-2.132	-2.532	-2.08	-2.107
PHF12	N/A	N/A	-2.53	N/A	N/A
elovanoid N34	N/A	-1.89	-2.53	-2.333	-2.887
elovanoid N32	N/A	-1.89	-2.53	-2.333	-2.887
mir-133	-2.333	-1.332	-2.53	-2.052	-2.456
roscovitine	N/A	-0.066	-2.528	-1.511	-1.468
IL37	N/A	-2.335	-2.525	-2.894	-2.897
GPS2	-0.67	N/A	-2.525	-3.347	-3.049
NEUROG1	-2.121	-1.941	-2.524	-2.858	-2.043
PRKN	N/A	-2.301	-2.503	-2.738	-2.187
CBX5	-1.508	-2.668	-2.502	-2.579	-2.243
resveratrol	-1.992	-2.008	-2.5	-3.187	-2.707
PROC	N/A	-2.434	-2.498	-2.632	-2.473
maneb	N/A	N/A	-2.496	-2.673	-0.2
RBM5	N/A	N/A	-2.493	-2.015	-2.089
heparin	-0.788	-2	-2.492	-1.187	-2
PDCD4	-1.159	-2.093	-2.491	-2.704	-2.513
TNFAIP3	-1.633	-1.997	-2.48	-2.66	-3.063
VCAN	-2.758	-2.308	-2.468	-1.191	-0.33
ADM	0.242	-1.411	-2.46	-2.314	-2.207
Notch	-1.705	-1.375	-2.454	-2.008	-1.861
DUSP1	0.47	-1.493	-2.451	-2.491	-3.459
glutamyl-Se-methylselenocysteine	N/A	N/A	-2.449	-2.449	-1.667
UDP-D-glucose	N/A	-2.236	-2.449	-2.449	-2
CYP51A1	-2.236	-1.89	-2.449	-2.449	-2.333
MALSU1	N/A	-2	-2.449	-2.449	-2.449
MRPL14	N/A	-2	-2.449	-2.449	-2.646
1'-acetoxychavicol acetate	N/A	-2	-2.449	-2.646	-2.828
R-WIN 55,212	-1.012	-1.949	-2.449	-2.798	-2.944
dasatinib	N/A	N/A	-2.449	-2.143	-2.08
SP2509	-1.92	-1.409	-2.447	-1.631	-1.772
miR-291a-3p (and other miRNAs w/seed AAGUGCU)	-2.369	-2.357	-2.446	-1.944	-1.513
MEOX2	-2.2	-2.355	-2.445	-3.346	-3.594
PTPN6	-1.964	-1.637	-2.442	-2.611	-3.228
NLRX1	-1.633	-2.923	-2.438	-3.015	-3.138
RPL22	N/A	N/A	-2.433	N/A	N/A
bosutinib	N/A	N/A	-2.433	-1.706	-1.463
bosentan	-2	-2	-2.433	-2.345	-1.765
miR-125b-2-3p (and other miRNAs w/seed CAAGUCA)	N/A	N/A	-2.426	-2.426	-2.443
ACLY	N/A	-1.4	-2.426	-2.539	-2.539
FGFR4	N/A	N/A	-2.425	-2.2	-2.038
LDHB	N/A	N/A	-2.425	-2.425	-2.425
BNIP3L	-0.898	-2.354	-2.425	-2.127	-3.454
101.10 peptide	N/A	-2.423	-2.423	-2.616	-2.294
DIM-C-pPhOH-3-Cl-5-OCH3	N/A	-2.423	-2.423	-2.219	-2.616
NDUFA13	-1.997	-1.997	-2.423	-2.621	-2.815
SIGIRR	N/A	-2.205	-2.421	-2.802	-2.441
MRPL12	N/A	-2.207	-2.415	-2.791	-2.791
TRIM28	N/A	N/A	-2.414	-1.824	N/A
DAXX	N/A	-1.982	-2.412	N/A	N/A
SUV39H1	N/A	N/A	-2.407	-2.19	-1.814
helenalin	N/A	-2.19	-2.407	-2.952	-2.945
adefovir dipivoxil	N/A	N/A	-2.401	-2.407	-1.974
hexarelin	N/A	N/A	-2.4	-2.386	-2.563
CXCR3	N/A	-1.951	-2.4	-1.914	-2.356
PLA2G10	-0.853	-0.981	-2.399	-1.793	N/A
pifithrin alpha	N/A	-0.808	-2.398	N/A	-1.237
2-[[9-isopropyl-6-[[4-(2-pyridyl)phenyl]methylamino]purin-2-yl]amino]butan-1-ol	N/A	-2.393	-2.393	-2.588	-2.393
CRTC3	N/A	N/A	-2.392	-2.4	-2.392
FASN	N/A	N/A	-2.391	-0.611	-2.879
GAS5	-2	-1.947	-2.378	-2.6	-2.785
TNIP1	N/A	-2.18	-2.377	-2.562	-2.794
sucrose	N/A	-0.447	-2.376	-0.29	-0.464
spironolactone	N/A	-2.319	-2.373	-3.033	-3.014
PRKAA1	-0.577	-1.744	-2.371	-1.911	-1.157
CDK19	-1.508	-2.324	-2.365	-2.294	-3.246
miR-21-5p (and other miRNAs w/seed AGCUUAU)	-2.096	N/A	-2.364	-2.535	-2.202
ETV6	N/A	N/A	-2.363	-2.56	-2.15
cilostazol	-1.937	-2.157	-2.363	-2.793	-2.921
PLA2R1	N/A	N/A	-2.362	-2.254	-2.362
ibrutinib	N/A	-1.98	-2.36	-2.382	-1.599
SOD1	-1.664	-2.547	-2.358	-2.206	-2.383
HDAC2	-2.985	-3.053	-2.358	-2.114	-2.285
resolvin D2	N/A	-1.4	-2.355	-2.54	-1.778
KDM3B	-3.162	-2.5	-2.353	-2.611	-2.535
TP73	-2.352	-2.701	-2.351	-2.428	-2.196
HDAC1	-2.734	-2.134	-2.35	-3.072	-2.795
HSPA5	N/A	-1.081	-2.35	-1.014	-1.661
taxifolin	N/A	-1.342	-2.345	-2.547	-2.17
SRSF2	-1.387	-0.478	-2.345	-1.32	-0.568
hexamethylene bisacetamide	N/A	N/A	-2.343	-2.801	-2.842
NUP98-DDX10	N/A	N/A	-2.331	-0.862	0.962
RC3H1	-1.633	-1.897	-2.324	-3.71	-3.153
miR-24-3p (and other miRNAs w/seed GGCUCAG)	-2.586	-2.457	-2.32	-2.296	-2.616
CST5	0.335	-0.438	-2.319	-1.957	-1.831
SERPINF1	N/A	-1.316	-2.309	-0.912	-1.42
pyridaben	N/A	N/A	-2.309	-2.496	-0.209
miR-483-3p (miRNAs w/seed CACUCCU)	-2.634	-2.545	-2.289	-1.211	-1.437
BCL3	-1.626	-2.481	-2.282	-3.142	-3.01
nicotinic acid	N/A	-2.151	-2.262	-1.462	-0.853
H2AX	N/A	-1.994	-2.259	-2.41	-2.799
PEBP1	N/A	-1.11	-2.253	N/A	N/A
mir-29	-2.255	-1.19	-2.246	-2.497	-2.8
bicalutamide	-1.432	-2.388	-2.246	-1.222	-1.823
medroxyprogesterone acetate	-1.919	-2.021	-2.245	-1.605	-1.347
PKD1	-3.148	-2.012	-2.239	-3.038	-2.818
mir-122	-2.371	-2.61	-2.238	-2.11	-2.448
CAVIN1	N/A	N/A	-2.236	-2	N/A
C-miR146a	N/A	-2.236	-2.236	-2.449	-1.408
Cdkn1c	N/A	N/A	-2.236	-2.236	-1.567
SLC5A5	N/A	N/A	-2.236	N/A	-1.633
5A apoA-I mimetic peptide	N/A	N/A	-2.236	-2.236	-1.667
beraprost	N/A	-2	-2.236	-1.633	-2.236
3',4',7-trihydroxyisoflavone	N/A	N/A	-2.236	-2.236	-2.236
AQP11	N/A	-2	-2.236	-2.236	-2.236
PLA2G2E	N/A	-2	-2.236	-2.236	-2.236
retroinverso ERG inhibitory peptide 2	N/A	N/A	-2.236	-2.449	-2.236
retroinverso ERG inhibitory peptide 1	N/A	N/A	-2.236	-2.449	-2.236
PROKR1	N/A	-2	-2.236	-2.236	-2.449
Sod	N/A	N/A	-2.236	-2.449	-2.449
ethidium	N/A	-2	-2.236	-2.449	-2.449
gambogic acid	N/A	-2	-2.236	-2.449	-2.646
JMF3086	N/A	-2.236	-2.236	-2.646	-2.646
tetrathiomolybdate	N/A	N/A	-2.236	-2.449	-3
DUSP5	N/A	-2	-2.236	-2.714	-3.162
PRKAA2	-0.847	-1.823	-2.229	-1.801	-1.718
pioglitazone	-1.018	-2.762	-2.226	-2.628	-3.901
rhodamine 6G	N/A	-2	-2.224	-2.438	-2.429
CPT1C	N/A	-1.987	-2.224	-2.224	-2.438
VIP	N/A	-0.883	-2.223	-2.93	-2.539
AIFM1	N/A	N/A	-2.221	-2.221	-2.221
DGAT2	N/A	N/A	-2.219	N/A	-1.982
eprosartan	N/A	N/A	-2.219	-2.219	-2.219
PON1	N/A	-2.219	-2.219	-2.219	-2.219
PER2	N/A	N/A	-2.219	N/A	-2.401
DIM-C-pPhOH-3,5-Br2	N/A	-2.219	-2.219	-2.219	-2.425
CHCHD5	N/A	-1.982	-2.219	N/A	-2.433
KCNJ11	N/A	N/A	-2.219	-2.219	-2.433
UCHL3	N/A	N/A	-2.219	-1.982	-2.621
cercosporin	N/A	-1.987	-2.216	-1.691	-1.944
HRH3	N/A	N/A	-2.216	N/A	-2.926
DIABLO	N/A	N/A	-2.213	N/A	N/A
PER1	N/A	N/A	-2.213	-0.883	-0.939
zofenopril	N/A	-2.213	-2.213	-2.213	-1.98
ZC3H10	N/A	N/A	-2.213	-2.213	-2.213
Vhl	-1.993	-1.993	-2.213	-2.213	-2.213
bempedoic acid	N/A	-1.98	-2.213	-2.425	-2.213
abscisic acid	N/A	N/A	-2.213	-2.213	-2.425
1-(carboxymethylthio)tetradecane	N/A	N/A	-2.213	-2.219	-2.412
miR-31-5p (and other miRNAs w/seed GGCAAGA)	N/A	-2.208	-2.208	-2.423	-2.058
tosylphenylalanyl chloromethyl ketone	N/A	-2.207	-2.208	-2.841	-2.971
NCGC00186528	N/A	-1.981	-2.207	-2.207	-2.207
FEM1A	N/A	-2.207	-2.207	-2.415	-2.415
COL6A1	N/A	-2.449	-2.206	-2.487	-2.799
gamma-tocotrienol	N/A	N/A	-2.204	N/A	N/A
SAT1	N/A	-1.96	-2.204	-2.398	-2.771
manumycin A	N/A	-1.964	-2.2	-2.188	-2.188
polymyxin B	N/A	N/A	-2.2	-2.2	-2.2
SRT1720	N/A	-1.969	-2.2	-2.2	-2.2
PEMT	N/A	N/A	-2.2	-2.2	-2.207
MACROH2A1	N/A	-2.324	-2.2	-2.317	-1.623
SOD3	N/A	-2.41	-2.193	-1.937	-1.937
Ciap	N/A	-2.183	-2.183	-2.183	N/A
C2CD5	N/A	N/A	-2.178	-2.178	-2.578
PITX2	N/A	-0.684	-2.176	-2.588	-1.787
TFRC	-2.121	-2.683	-2.176	-2.008	-1.248
miR-200b-3p (and other miRNAs w/seed AAUACUG)	N/A	-2.359	-2.174	-2.371	-2.068
JWH-015	N/A	-1.96	-2.173	-2.173	N/A
BIRC5	N/A	-1.678	-2.173	-2.157	-1.954
PECAM1	N/A	N/A	-2.172	-1.172	-1.604
RGMB	N/A	-1.934	-2.172	-2.38	-2.38
TXNRD1	-1.387	-2.722	-2.168	-0.714	-1.037
CISH	-3	-1.557	-2.159	-1.956	-1.087
pirfenidone	N/A	-1.949	-2.159	-2.159	-1.988
FOXP1	N/A	N/A	-2.158	N/A	N/A
CORT	N/A	-2.607	-2.158	-2.736	-2.75
LMO2	-0.447	-0.309	-2.155	-1.506	-1.375
benzyl isothiocyanate	-2.24	-2.351	-2.151	-2.78	-3.037
PCGF2	N/A	-1.456	-2.149	-2.56	-2.217
histone deacetylase	-0.956	-1.238	-2.145	-2.515	-2.335
MMP14	-1.067	-1.73	-2.142	-1.471	N/A
THZ1	N/A	N/A	-2.138	-1.554	N/A
evodiamine	N/A	-1.982	-2.138	-2.345	-2.538
lapatinib	-1.98	-1.387	-2.138	-2.008	-1.822
HDL-cholesterol	0.378	-1.488	-2.135	-0.885	N/A
choline	-2	-1.408	-2.132	-0.559	0.23
PLA2G2D	N/A	-2.121	-2.121	-1.492	-1.238
HBB	N/A	-2.646	-2.121	-2.53	-2.309
LDB1	-0.143	-0.504	-2.115	-1.548	-1.355
selumetinib	-2.593	-2.416	-2.107	-2.718	-2.28
DICER1	-2.379	-2.44	-2.096	-2.504	-2.51
IKZF3	N/A	-2.822	-2.095	-2.31	N/A
ACOX1	-2.639	-2.189	-2.094	-1.267	-1.234
KL	-1.981	-2.591	-2.084	-2.417	-1.788
PTX3	-2.213	-1.57	-2.083	-2.038	-1.736
thalidomide	-0.908	-0.837	-2.066	-2.393	-2.393
APOA1	-1.942	-2.79	-2.055	-2.428	-1.874
SIRT6	-1.307	-2.126	-2.055	-1.761	-0.95
ST8SIA1	-1.195	-1.601	-2.054	-2.266	-1.812
succinic acid	-1.237	-1.564	-2.053	-1.635	-0.951
mir-145	N/A	-1.726	-2.049	-1.792	-1.596
Mir200	N/A	N/A	-2.048	-1.736	-1.356
CHRNA7	N/A	-2.399	-2.045	-2.412	-1.973
vismodegib	-2.401	-2.877	-2.04	-2.365	-2.202
N,N-dimethylsphingosine	-0.762	-1.516	-2.038	-1.766	-1.384
NR4A3	-0.268	-1.808	-2.034	-2.194	-2.483
JAK3	-0.447	N/A	-2.032	N/A	N/A
alpha-tocopherol	-1	-1.746	-2.03	-1.104	-0.941
infliximab	-0.816	-1.726	-2.028	-2.24	-2.118
PLK1	N/A	-1.481	-2.02	-0.708	-1.594
miR-17-5p (and other miRNAs w/seed AAAGUGC)	-1.575	-0.968	-2.018	-1.508	-1.222
FGF21	-0.384	-2.023	-2.015	-0.816	-1.669
PML-RARA	N/A	-1.795	-2.003	-0.949	0.195
mir-135	-2.619	-2.102	-2.003	-1.342	-1.832
10,12-tricosadiynoic acid	N/A	N/A	-2	-1.342	N/A
sulfo-N-succinimidyl oleate	N/A	N/A	-2	-2	N/A
CDKN1C	N/A	N/A	-2	-2.236	N/A
CV 3988	N/A	N/A	-2	-1.342	-0.816
ADM2	N/A	N/A	-2	-1.221	-0.954
WNT10B	N/A	N/A	-2	N/A	-1.134
nimodipine	N/A	-2	-2	-2.236	-1.89
topiramate	N/A	-2.236	-2	-2.236	-1.89
MCU	N/A	N/A	-2	-2	-2
miR-873-5p (and other miRNAs w/seed CAGGAAC)	N/A	N/A	-2	-2	-2
dehydroepiandrosterone sulfate	N/A	N/A	-2	-2	-2
nicotiflorin	N/A	-2	-2	-2	-2
scoparone	N/A	-2	-2	-2	-2
CYP3A	N/A	-2	-2	-2	-2
CLEC10A	N/A	-2	-2	-2	-2
picropodophyllin	-1.633	-1.342	-2	-2.621	-2.157
DIM-C-pPhOH-3-Cl	N/A	-2	-2	-2	-2.219
amoxicillin	N/A	N/A	-2	-2.219	-2.219
CIMO	N/A	N/A	-2	-2	-2.236
astragalin	N/A	-2	-2	-2.236	-2.236
nimesulide	N/A	N/A	-2	-2.098	-2.313
PT-2385	N/A	N/A	-2	-2.449	-2.449
SERPIND1	N/A	-2	-2	-2.449	-2.449
CIC	N/A	N/A	-2	-2.414	-2.795
pregna-4,17-diene-3,16-dione	N/A	N/A	-1.999	-2.411	-1.963
mir-7	N/A	N/A	-1.997	N/A	N/A
E4F1	N/A	N/A	-1.996	-1.996	-2.211
EIF4EBP2	N/A	-1.994	-1.994	-2.133	N/A
triptolide	-1.247	-1.639	-1.993	-3.765	-2.16
G2535	N/A	N/A	-1.992	-1.992	N/A
DMP1	-1.078	-1.534	-1.992	-1.079	-1.342
miR-186-5p (miRNAs w/seed AAAGAAU)	N/A	N/A	-1.991	-2.226	-2.439
PPP5C	N/A	N/A	-1.99	-2.194	-2.778
Hbb-b1	-0.788	-1.065	-1.986	-1.753	-2.285
kawain	N/A	-1.532	-1.985	-2.405	-2.401
CSRP3	-1.067	-1.067	-1.982	-1.067	N/A
miR-219a-5p (and other miRNAs w/seed GAUUGUC)	N/A	N/A	-1.982	-2.213	N/A
chrysin	N/A	N/A	-1.982	-2.213	-0.97
dexmedetomidine	N/A	-1.982	-1.982	-2.2	-1.276
SLC7A2	N/A	-1.982	-1.982	-1.912	-1.912
huperzine A	N/A	N/A	-1.982	-1.172	-1.982
NSC719239	N/A	N/A	-1.982	-1.982	-1.982
NET1	N/A	N/A	-1.982	-2.213	-2.213
entolimod	N/A	-1.982	-1.982	-2.213	-2.213
GRB10	N/A	N/A	-1.982	N/A	-2.219
miR-508-3p (miRNAs w/seed GAUUGUA)	N/A	N/A	-1.982	-1.982	-2.219
noscapine	N/A	N/A	-1.982	-2.213	-2.425
KN 93	N/A	N/A	-1.982	-2.157	-2.563
TYMS	N/A	N/A	-1.98	N/A	N/A
orotic acid	N/A	-1.067	-1.98	N/A	N/A
SORT1	N/A	-1.98	-1.98	N/A	N/A
epoxyeicosatrienoic acid analog B	N/A	N/A	-1.98	-1.982	N/A
epoxyeicosatrienoic acid analog A	N/A	N/A	-1.98	-1.982	N/A
ganetespib	N/A	N/A	-1.98	N/A	-0.492
necrostatin-1	N/A	N/A	-1.98	-2.213	-1.698
PAPOLA	N/A	N/A	-1.98	-1.98	-1.98
NUBPL	N/A	N/A	-1.98	-1.98	-1.98
sulfasalazine	N/A	-2.596	-1.98	-1.98	-2.183
AGI-1067	N/A	N/A	-1.98	-2.425	-2.425
COL4A3	N/A	N/A	-1.98	-2.425	-2.425
SPOP	N/A	N/A	-1.977	-2.214	N/A
YWHAZ	N/A	N/A	-1.977	-1.977	-1.982
GW3965	-2.042	-2.227	-1.974	-1.93	-1.23
SMARCC1	N/A	N/A	-1.972	N/A	N/A
TNFAIP8L2	N/A	-1.972	-1.972	-1.972	-1.972
CYP2C8	N/A	N/A	-1.969	-1.969	N/A
GFI1B	N/A	N/A	-1.969	N/A	-1.965
TSG101	N/A	N/A	-1.969	N/A	-1.982
NEDD4	N/A	N/A	-1.969	-1.969	-2.207
vinpocetine	N/A	N/A	-1.969	-2.207	-2.207
MEF2C	-0.845	-1.782	-1.966	-2.523	-2.367
NCOA4	N/A	-2.96	-1.964	-2.578	-1.695
mir-196	N/A	N/A	-1.964	-1.964	-2.191
SFRP4	N/A	-1.698	-1.964	-1.728	-2.48
Ro31-8220	-2.415	-2.96	-1.962	-2.079	-2.413
miR-27a-3p (and other miRNAs w/seed UCACAGU)	N/A	N/A	-1.961	-1.607	-1.664
FAS	-1.202	-0.174	-1.96	-2.154	-1.769
GNB3	N/A	N/A	-1.953	N/A	N/A
AXIN1	-1.96	N/A	-1.951	N/A	N/A
buparlisib	N/A	N/A	-1.951	-1.951	-1.951
PRTN3	N/A	N/A	-1.949	N/A	N/A
HOXA3	N/A	N/A	-1.944	-1.575	N/A
mir-23	-1.067	-2	-1.942	-1.765	0.023
flutamide	-0.956	-1.937	-1.941	N/A	N/A
DES	N/A	N/A	-1.936	-1.936	N/A
MBD3	N/A	N/A	-1.934	-1.934	-2.177
SLC9A3R2	N/A	N/A	-1.929	N/A	N/A
sapanisertib	N/A	-1.924	-1.924	N/A	N/A
indirubin	N/A	N/A	-1.915	N/A	-1.915
DAG1	-1	N/A	-1.915	-2.143	-2.343
KN-62	N/A	-1.387	-1.912	N/A	-1.022
choline fenofibrate	-1.513	-2.19	-1.912	-1.334	-1.827
mir-34	-1.952	-0.89	-1.911	-2.493	-3.298
H-7	-2.571	-1.525	-1.911	-2.747	-2.515
miR-143-3p (and other miRNAs w/seed GAGAUGA)	N/A	-1.112	-1.902	-1.442	-1.013
LYN	-1.912	-1.757	-1.9	-1.103	N/A
SAFB	N/A	N/A	-1.897	-2.138	N/A
monobutyl phthalate	N/A	N/A	-1.897	-1.069	0.547
FAAH	N/A	N/A	-1.89	-0.548	-1.352
NO 1886	N/A	N/A	-1.89	-2.345	-1.929
RYR2	-1	-1.342	-1.89	-1.89	-2.333
Mir122a,b	N/A	-1.383	-1.888	-0.81	-0.721
NPR1	N/A	-2.19	-1.877	-1.542	-0.815
RXRA	0.109	-0.407	-1.875	-1.617	-1.402
mir-124	N/A	-2.042	-1.867	-1.142	-1.144
SCARB1	-3.11	-1.695	-1.866	-2.023	-1.736
IFRD1	N/A	-2.376	-1.849	-2.592	-2.921
ADIPOR1	0.105	-0.956	-1.847	-1.54	-1.736
branched chain amino acids	N/A	-1.609	-1.842	-1.682	-1.682
SCD	0.763	-1.181	-1.841	-1.525	-0.417
BCAP31	N/A	-1.394	-1.838	-1.953	N/A
GRN	N/A	-1.838	-1.838	-1.451	-1.451
CL 316243	N/A	-1.946	-1.835	-0.42	-2.062
miR-145-5p (and other miRNAs w/seed UCCAGUU)	-2.404	-2.01	-1.834	-2.025	-1.787
L-triiodothyronine	0.026	-1.014	-1.826	-0.951	-1.099
ARID1A	N/A	-2.425	-1.824	-3.355	-2.848
2,4-dinitrophenol	N/A	N/A	-1.823	-1.823	-1.454
PCGEM1	N/A	-1.43	-1.822	-1.113	-1.254
perilla alcohol	N/A	N/A	-1.818	-2.216	-2.216
zVAD-FMK	-0.555	-2.36	-1.817	-1.535	-1.297
sunitinib	-1.966	-2.606	-1.816	-2.41	-0.996
CDH1	-1.37	-0.889	-1.814	-1.481	-1.747
mir-183	-2.2	N/A	-1.814	-0.572	-1.661
coenzyme Q10	-1.067	-2.433	-1.811	-1.811	-2.354
CD300LF	N/A	-1.897	-1.807	-1.414	-1.528
carbonyl cyanide p-(trifluoromethoxy)phenylhydrazone	N/A	N/A	-1.806	N/A	N/A
kaempferol	N/A	-1	-1.8	-1.8	N/A
CYP2J2	N/A	-1.946	-1.798	-1.522	N/A
trastuzumab	N/A	-1.253	-1.793	-2.053	-2.053
EIF4EBP1	-1.165	-1.791	-1.791	-2.355	-1.534
tyrphostin AG 1296	N/A	-1.546	-1.782	-1.782	-1.782
resolvin E1	N/A	-1.51	-1.782	-1.782	-1.993
Esrra	N/A	-0.473	-1.781	-2.595	-1.994
tetraethylammonium	N/A	-1.195	-1.78	-2.412	-1.867
IL10RA	-0.952	-1.526	-1.778	-2.185	-1.921
miR-196a-5p (and other miRNAs w/seed AGGUAGU)	N/A	N/A	-1.777	-1.777	-2.027
plicamycin	-1.969	-2.013	-1.775	-3.654	-3.686
GATA3	-0.196	-0.845	-1.772	-0.683	N/A
BMPER	N/A	N/A	-1.767	-2.274	-1.915
GHR	N/A	-1.664	-1.762	-1.07	N/A
piceatannol	-1.154	-1.751	-1.751	-2.213	-1.858
TBX3	-1.452	-2.2	-1.744	-1.342	-0.651
NT5E	-1.732	-1.937	-1.744	-1.744	-1.744
magnolol	N/A	N/A	-1.744	-2.216	-2.216
everolimus	-1.982	-2.445	-1.738	-1.845	-1.532
CDX1	-0.415	-1.595	-1.736	-2.026	-2.699
IGF1R	1.311	-0.827	-1.735	-1.65	-1.699
ITCH	-2.646	-1.897	-1.732	-2.138	-1.291
maslinic acid	-2.236	-2.121	-1.732	-1.414	-1.528
isoliquiritigenin	N/A	N/A	-1.732	-1.964	-1.969
leucine	-0.44	-1.39	-1.731	N/A	-0.469
telmisartan	-0.822	-2.043	-1.731	-1.155	-1.582
carvedilol	N/A	-0.943	-1.723	-2.138	-2.138
actinomycin D	-4.288	-1.971	-1.72	-2.621	-1.897
digoxin	N/A	-1.214	-1.719	N/A	-1.941
RECK	N/A	N/A	-1.718	-1.4	N/A
LRP1	-1.633	-1.952	-1.716	-1.402	-0.899
GHRHR	N/A	-1.4	-1.715	-1.715	-0.555
STAT5B	-0.999	-2.795	-1.713	-0.59	-1.778
SPTLC2	N/A	-0.849	-1.709	-1.386	-1.334
ZNF148	N/A	N/A	-1.709	-1.491	-1.777
ebselen	N/A	-1.109	-1.709	-2.155	-2.353
AMBP	N/A	-1.446	-1.706	-1.526	-1.526
THZ2	-2.236	-2.63	-1.706	-2.538	-3.582
simvastatin	0.158	-0.66	-1.706	-1.652	-2.032
Pde4	-1.67	-1.811	-1.704	-1.704	-2.068
GATA1	-0.59	-0.966	-1.703	-0.936	-1.47
IgG	-1.276	-2.123	-1.7	-2.118	-2.243
SRF	1.423	-1.243	-1.699	-0.805	-0.239
NHLH2	N/A	N/A	-1.698	N/A	N/A
fish oils	N/A	N/A	-1.698	N/A	N/A
quercetin	0.388	-0.984	-1.695	-1.97	-1.389
miR-199a-3p (and other miRNAs w/seed CAGUAGU)	N/A	-1.549	-1.675	-2.654	-2.631
DNAJB6	N/A	N/A	-1.675	N/A	-1.893
TAPI-1	N/A	N/A	-1.673	-1.914	-2.356
IGF2R	N/A	N/A	-1.671	N/A	N/A
MIRLET7	N/A	N/A	-1.671	-1.671	N/A
mir-17	N/A	-0.736	-1.669	-0.708	-1.226
tazemetostat	-0.957	-0.488	-1.665	-1.093	-1.276
NUP98-KDM5A	N/A	-1	-1.664	-0.943	N/A
NUP98-NSD1	N/A	-1	-1.664	-1.026	N/A
UBA1	N/A	N/A	-1.664	-1.195	N/A
MFN2	N/A	-1.387	-1.664	-0.342	-0.342
artemisinin	N/A	N/A	-1.662	-1.997	-1.997
propofol	0.412	-0.655	-1.658	-1.514	-1.578
CASZ1	-1	-0.426	-1.656	-2.492	-2.792
HMOX1	-0.852	-1.393	-1.656	-1.834	-1.858
SULT1E1	-0.785	-1.949	-1.655	-1.784	-1.855
PAX5	N/A	-2.138	-1.648	-1.96	-3.07
dibenzoylmethane	N/A	N/A	-1.643	-1.643	N/A
metoprolol	1	-1.342	-1.633	N/A	N/A
tiron	N/A	N/A	-1.633	-0.816	N/A
Mn(III)-tetrakis-(4-benzoic acid) porphyrin	N/A	N/A	-1.633	-1.414	N/A
COTI-2	N/A	-2	-1.633	-1.89	-1.633
dihydroartemisinin	N/A	N/A	-1.633	-2.231	-2.421
PRKG1	N/A	-1.982	-1.63	-1.765	N/A
PHB	N/A	-2.395	-1.628	N/A	N/A
8-(4-chlorophenylthio)-guanosine-3', 5'-cyclic monophosphate	N/A	-2.236	-1.622	-2.236	N/A
MDM4	N/A	-1.282	-1.621	-1.342	N/A
PROCR	-1.154	-2.035	-1.621	-1.385	-1.167
SPDEF	-1.633	-1.508	-1.619	-3.082	-3.457
RASSF1	-1.484	-1.847	-1.617	-2.554	-1.927
NPC2	N/A	0	-1.616	N/A	-2.054
miR-30a-3p (and other miRNAs w/seed UUUCAGU)	-1.192	N/A	-1.615	-0.917	-1.225
FOXA2	-1.046	-1.741	-1.611	-0.69	-0.792
miR-503-5p (miRNAs w/seed AGCAGCG)	N/A	N/A	-1.609	N/A	-2.033
NLRP3	-1.571	-1.474	-1.601	-0.54	-0.941
NR1D1	N/A	-1.982	-1.601	-1.383	-2.417
BTG2	-0.796	-0.855	-1.598	-1.224	-0.696
LPL	-1.913	-0.634	-1.594	-1.515	-2.06
valproic acid	0.021	-0.32	-1.592	-0.388	-0.102
SOCS3	-1.427	-0.872	-1.589	-1.122	-1.859
resatorvid	N/A	-1.346	-1.588	N/A	-1.673
cinnamaldehyde	0.732	-0.868	-1.585	-1.872	-2.692
ATG7	-0.711	-0.727	-1.582	-1.214	-2.163
FOXA1	1.335	-0.095	-1.574	-1.612	-1.368
THRB	-1.327	-2.821	-1.574	-2.288	-2.482
MTM1	-0.068	-1.331	-1.572	N/A	N/A
TRIM24	N/A	-1.941	-1.571	-3.913	-3.196
RARRES2	N/A	-1.078	-1.569	-1.787	-2.366
carbon monoxide	0.15	-0.493	-1.567	-1.639	-2.132
PSEN1	-1.585	-2.152	-1.561	0.12	-0.919
DNASE2	N/A	N/A	-1.555	-2.593	N/A
CLUH	N/A	-1.973	-1.55	-1.153	-0.786
Mt2	N/A	-1.664	-1.539	0.024	-0.853
methylselenic acid	-1.067	-0.033	-1.539	0.588	0.808
diazoxide	N/A	-1.488	-1.534	-1.673	-1.456
miR-148a-3p (and other miRNAs w/seed CAGUGCA)	N/A	N/A	-1.53	-1.801	-1.838
trichloroethylene	-1	-2.5	-1.528	-1.219	-0.324
Mt1	N/A	-1.577	-1.524	0.182	-0.519
WZ-4002	N/A	N/A	-1.522	-1.522	-1.522
mir-210	N/A	-2.585	-1.522	-1.741	-1.972
mir-101	N/A	N/A	-1.521	N/A	N/A
hydroxypropyl-beta-cyclodextrin	-1.303	-2.191	-1.518	-1.979	-1.797
vatalanib	N/A	N/A	-1.516	-2.433	-2.425
HLX	-1.044	-1.48	-1.51	-2.402	-2.291
CEACAM1	N/A	N/A	-1.51	N/A	N/A
TNFSF13	-1.342	-0.707	-1.508	-0.775	-0.905
PD 169316	N/A	-0.816	-1.508	-1.457	-1.161
HTATIP2	-1.982	-1.504	-1.504	-1.504	-2.176
fibric acid derivative	N/A	-1.558	-1.499	-2.226	N/A
miR-16-5p (and other miRNAs w/seed AGCAGCA)	-1.998	-1.448	-1.493	-1.618	-1.214
L-arginine	N/A	-1.094	-1.492	-1.492	N/A
CRTC2	N/A	-0.415	-1.491	-0.575	-0.575
embelin	N/A	N/A	-1.491	-1.741	-1.969
caffeine	-1.593	-1.953	-1.483	-1.741	-1.173
ANPEP	N/A	-1.695	-1.478	-1.478	-1.944
metronidazole	-1.604	-1.89	-1.478	-1.306	-1.14
dimethyl sulfoxide	-1.086	-1.483	-1.476	-1.758	-1.672
BCL2L11	-0.447	-1.245	-1.473	-1.886	-1.364
NKX2-1	N/A	-0.651	-1.472	-0.722	-1.817
CRBN	N/A	-0.896	-1.463	-1.373	-1.782
ibuprofen	-2.213	-1.695	-1.463	-2.393	-2.23
Tcf7	-2.524	-2.077	-1.463	-2.165	-2.001
L-histidine	N/A	-0.611	-1.46	-0.963	N/A
ARRB2	N/A	-1.289	-1.46	-1.79	-2.22
mir-148	-0.947	-1.144	-1.459	-2.061	-1.533
epicatechin gallate	N/A	-0.849	-1.455	-1.294	-1.822
trientine	N/A	-0.908	-1.454	-1.137	-1.767
MK2 inhibitory peptide	N/A	-1.987	-1.449	-1.734	-1.734
tanespimycin	-1.572	-1.3	-1.449	-2.447	-2.684
miR-192-5p (and other miRNAs w/seed UGACCUA)	N/A	N/A	-1.446	-1.446	N/A
manidipine	N/A	N/A	-1.445	N/A	N/A
mir-154	-1.562	-1.562	-1.443	-2.301	-2.162
vemurafenib	N/A	-2.324	-1.439	-0.738	-0.348
tannic acid	N/A	N/A	-1.432	N/A	N/A
SDC1	N/A	-1.131	-1.432	-1.732	N/A
HSD11B1	N/A	N/A	-1.432	-1.937	-2.36
herbimycin	-1.959	-1.634	-1.43	-2.373	-2.23
paricalcitol	N/A	-2.345	-1.429	-1.318	-1.79
NCOR1	-1.432	0.64	-1.424	-0.621	-0.391
MAX	1.195	-0.373	-1.421	-0.661	0.116
SAHM1	N/A	N/A	-1.414	-1.414	0.286
mannose	N/A	-1.342	-1.414	N/A	-0.632
plumbagin	N/A	-0.816	-1.414	-2.111	-2.143
AS1842856	-1.342	-1.414	-1.411	-2.53	-1.237
BML-284	N/A	N/A	-1.41	-1.41	-1.673
ATG16L1	N/A	-1.091	-1.4	N/A	N/A
NCF4	N/A	-1.4	-1.4	-0.928	N/A
azithromycin	N/A	-1.4	-1.4	-1.219	-1.219
CUL1	N/A	N/A	-1.4	-1.964	-1.964
dactolisib	N/A	0.152	-1.4	N/A	N/A
berberine	-1.717	-1.002	-1.397	-1.631	-1.598
pirinixic acid	1.384	-1.252	-1.392	-1.069	-2.167
Y 27632	-0.99	0.575	-1.392	-0.612	-0.852
PPM1D	N/A	-1.067	-1.387	N/A	N/A
nandrolone	N/A	-1.067	-1.387	N/A	N/A
theaflavin	N/A	-0.849	-1.387	-1.172	N/A
LCAT	-1.213	-0.721	-1.387	-0.978	-0.618
6-mercaptopurine	N/A	N/A	-1.387	-2.219	-1.664
mir-15	-1.288	0.454	-1.366	-1.273	-1.64
Rhox5	-2	-1.803	-1.363	-2.258	-1.679
chelerythrine	N/A	-1.134	-1.36	-1.796	-1.311
Z-551	N/A	-1.98	-1.348	-1.013	-0.744
E2F8	-1.009	-1.009	-1.347	-1.347	-1.347
uridine	N/A	N/A	-1.342	-1.342	N/A
ZNF43	N/A	N/A	-1.342	N/A	-0.447
ZNF665	N/A	N/A	-1.342	N/A	-0.447
ZNF254	N/A	N/A	-1.342	N/A	-0.447
RASSF8	N/A	N/A	-1.342	N/A	-0.447
ZNF708	N/A	N/A	-1.342	N/A	-0.447
ZNF431	N/A	N/A	-1.342	N/A	-0.447
ZNF100	N/A	N/A	-1.342	N/A	-0.447
ZNF528	N/A	N/A	-1.342	N/A	-0.447
ZNF85	N/A	N/A	-1.342	N/A	-0.447
ZNF429	N/A	N/A	-1.342	N/A	-0.447
ZNF91	N/A	N/A	-1.342	-1	-0.447
IDH1	N/A	N/A	-1.342	-0.816	-0.905
WDFY2	N/A	N/A	-1.342	-1.342	-1.633
NCKAP1L	N/A	N/A	-1.342	-1.633	-1.633
decursin	N/A	-1.964	-1.342	-2.137	-1.718
icilin	N/A	-2	-1.342	-1.633	-1.89
PON2	N/A	N/A	-1.342	-1.342	-2
RXRB	N/A	N/A	-1.342	-1.387	-2.138
Atrial Natriuretic Peptide	N/A	N/A	-1.342	-0.816	-2.236
colistin	-1.387	-1.732	-1.341	-1.182	-1.017
kanamycin A	-1.387	-1.732	-1.341	-1.182	-1.176
HOXA4	N/A	-1.329	-1.339	-1.102	-1.102
INT-767	N/A	-1.041	-1.336	-0.547	N/A
LRP5	N/A	-1.248	-1.335	-1.53	-0.923
DKK1	N/A	N/A	-1.323	-0.594	-0.345
glucocorticoid	-2.335	-1.976	-1.318	-1.874	N/A
ARNTL	-0.033	-0.747	-1.317	-0.968	-0.658
BMS-387032	N/A	N/A	-1.312	-1.312	N/A
NRF1	-0.447	-0.082	-1.312	-1.421	-2.078
salinosporamide A	-1.4	-1.556	-1.301	-1.776	-2.01
acyclic retinoid	N/A	N/A	-1.301	-2.414	N/A
fasudil	-0.277	-0.862	-1.3	-1.355	-1.985
TSHZ3	N/A	N/A	-1.3	-1.622	N/A
BDNF	-1.293	-1.188	-1.299	-1.864	-1.56
BQ 123	N/A	-0.937	-1.293	-1.608	-1.293
pimagedine	-0.152	-0.57	-1.289	-1.121	-1.569
MTA3	N/A	-1.987	-1.287	-1.135	-2.216
TRPC1	N/A	N/A	-1.281	-0.223	N/A
bicyclol	N/A	N/A	-1.276	N/A	-1.172
mir-185	N/A	-0.371	-1.266	-0.722	-0.67
ACSS2	1	0	-1.265	N/A	N/A
PMP22	N/A	N/A	-1.264	N/A	N/A
estrogen receptor	0.368	0.626	-1.256	-1.649	-0.446
C-21	N/A	-1.982	-1.254	-1.254	-1.254
SCAP	1.422	0.913	-1.253	1.134	1.803
perindopril	N/A	N/A	-1.253	-1.595	-1.052
maraviroc	N/A	N/A	-1.253	-1.548	-1.548
gemfibrozil	2.423	-1.053	-1.249	-0.918	-1.236
STK3	-0.762	-1.109	-1.238	-1.492	-1.492
genipin	N/A	-0.762	-1.238	-1.673	-1.673
noladin ether	N/A	N/A	-1.236	-1.566	N/A
miR-296-5p (miRNAs w/seed GGGCCCC)	N/A	-1.387	-1.234	-2.198	-2.198
L-lactic acid	N/A	-1.231	-1.231	N/A	N/A
ARNT	0.928	-0.478	-1.228	-0.212	0.296
YY1	-1.865	-1.727	-1.226	-2.071	-2.183
Bvht	N/A	-0.832	-1.225	-1.181	-1.226
Laminin (complex)	N/A	-0.388	-1.224	-0.336	-1.151
pravastatin	N/A	-0.945	-1.222	-0.889	-1.585
RUNX3	-1.461	-1.192	-1.222	-1.693	-1.015
RCAN1	0.277	-0.06	-1.221	-1.266	-0.943
daporinad	-1.89	-2.138	-1.221	-1.221	-2.611
probucol	N/A	N/A	-1.219	N/A	N/A
CCN5	-0.583	0.158	-1.216	-0.814	-0.319
OMA1	N/A	-0.555	-1.212	-1.554	-1.772
NF2	-1.192	-0.883	-1.212	N/A	-1.951
CLCN5	N/A	-0.963	-1.207	-1.207	-0.584
NOS3	0.464	-0.368	-1.204	-1.288	-1.473
TUG1	N/A	-0.551	-1.2	-0.42	N/A
ABCA1	-0.922	-2.069	-1.198	-1.78	-2.321
dichlororibofuranosylbenzimidazole	N/A	N/A	-1.195	N/A	N/A
artesunic acid	N/A	-1	-1.195	-1.744	-1.463
gallic acid	N/A	N/A	-1.195	-1.195	-1.51
GAS2L3	N/A	-1	-1.195	-1.667	-2.333
SIN3A	N/A	N/A	-1.195	-0.426	-0.389
baicalein	-1.348	-1.063	-1.194	-1.149	-1.32
patulin	N/A	N/A	-1.184	N/A	N/A
miR-451a (and other miRNAs w/seed AACCGUU)	N/A	N/A	-1.183	-1.715	-1.761
AURKB	-0.447	-0.378	-1.177	N/A	N/A
epothilone B	-1.067	-0.555	-1.177	-0.647	-0.923
IRF4	-2.138	-0.695	-1.175	-1.769	-1.036
RTN4	N/A	0.817	-1.173	-1.241	-0.54
miR-150-5p (and other miRNAs w/seed CUCCCAA)	N/A	N/A	-1.172	N/A	N/A
VASP	N/A	-1.982	-1.172	-1.501	-1.091
15-deoxy-delta-12,14 -PGJ 2	0.127	-0.668	-1.172	-2.697	-2.325
DEPTOR	N/A	N/A	-1.165	-1.911	-2.103
NRAS	-0.7	-0.393	-1.162	-0.779	-0.644
ascorbic acid	-0.784	-1.517	-1.159	-0.527	N/A
mir-515	N/A	-1.107	-1.157	-1.522	-1.349
TBX5	0.186	-0.354	-1.156	-1.568	-1.728
ZNF281	-1.342	-1.897	-1.155	-0.728	0
amiodarone	N/A	-0.707	-1.155	-1.698	-1.698
BRCA2	N/A	N/A	-1.154	N/A	N/A
IREB2	N/A	-2.529	-1.149	-1.573	-1.573
SMURF2	-0.689	-0.156	-1.148	-1.148	-1.656
SREBF2	N/A	0.799	-1.147	0.833	1.404
MAT1A	N/A	-2.18	-1.146	-1.346	N/A
BACH1	0.171	-1.934	-1.145	N/A	N/A
ursolic acid	N/A	-0.954	-1.143	N/A	-1.879
mir-373	N/A	N/A	-1.139	-1.026	-0.615
EGLN3	N/A	-1.048	-1.138	-0.856	-0.372
SMARCE1	-0.447	-1.633	-1.134	-1.633	-0.213
NELFB	N/A	0.447	-1.134	0.816	1.134
glutamine	-0.412	-1.466	-1.132	-0.696	-1.273
betaxolol	N/A	N/A	-1.131	-1.131	N/A
CYB5R4	-1.402	-1.427	-1.13	-1.012	-0.545
AHR	0.989	0.853	-1.13	-2.135	-0.544
DACH1	-0.152	N/A	-1.13	-1.461	-1.544
ritonavir	-0.152	-0.243	-1.129	-1.596	-0.326
bexarotene	-0.384	-1.308	-1.124	-1.976	-1.952
SMARCB1	-0.617	-0.882	-1.119	-1.119	-1.435
glycyrrhizic acid	N/A	-1.134	-1.117	N/A	N/A
galactose	N/A	-0.277	-1.117	-0.563	-1.117
luteolin	-1.254	-1.015	-1.115	-1.92	-1.989
RGS10	N/A	-1.114	-1.114	-0.651	-0.963
pCPT-cAMP	0.28	-2.247	-1.113	-0.811	-0.149
triamcinolone acetonide	-2.433	-1.958	-1.113	-0.922	-2.929
benzene	-1	-2.5	-1.113	-1.414	-0.493
APC	-0.58	-1.105	-1.113	-1.202	-0.743
BAPTA-AM	-0.896	-0.556	-1.111	-1.066	-0.963
TO-901317	0.78	-0.406	-1.107	-0.621	0.016
CD 437	-2.584	-1.27	-1.105	-1.815	-2.257
NR0B2	0.853	-1.038	-1.105	-1.484	-1.785
mir-140	N/A	N/A	-1.103	-1.103	-1.114
GSK2816126	N/A	-0.995	-1.099	-1.077	-0.95
SOX2	0.408	0.079	-1.098	0.149	0.899
UCN-01	N/A	-1.706	-1.096	-1.394	-1.483
UBE3A	N/A	-0.465	-1.096	-0.708	-0.976
miR-210-3p (miRNAs w/seed UGUGCGU)	N/A	N/A	-1.094	-1.107	-1.592
EWSR1-FLI1	N/A	-0.258	-1.093	-1.181	N/A
metyrapone	N/A	-0.808	-1.091	N/A	N/A
CDKN1B	0.526	-0.348	-1.089	-0.977	-0.357
LGR4	N/A	-1.01	-1.088	-1.218	-1.645
docosahexaenoic acid	-1.461	-1.519	-1.085	-2.07	-2.928
H1-2	0.14	-1.082	-1.082	-0.963	-1.247
DIO3	N/A	0.108	-1.081	-1.127	-0.333
oleic acid	-2.704	-1.698	-1.08	-0.989	-1.524
KLF2	-0.559	-1.46	-1.071	-1.946	-2.469
ZBTB16	0.427	-0.576	-1.07	-1.384	-1.745
teasaponin	N/A	-1.067	-1.067	N/A	N/A
N-(3-oxododecanoyl)-homoserine lactone	N/A	-1.067	-1.067	-0.501	N/A
cariporide	N/A	N/A	-1.067	-0.555	N/A
FLT4	N/A	N/A	-1.067	-1.067	N/A
TRDN	N/A	N/A	-1.067	-1.067	-1.067
RBM14	N/A	N/A	-1.067	-1.067	-1.067
MIA-459	N/A	N/A	-1.067	-1.432	-1.432
MIA-313	N/A	N/A	-1.067	-1.432	-1.432
aminoglutethimide	N/A	N/A	-1.067	N/A	-1.982
DSP	N/A	-1.069	-1.065	-0.853	-0.135
methotrexate	0.801	-0.706	-1.065	-1.584	-2.822
SERPINA4	N/A	N/A	-1.061	N/A	-1.93
MYOD1	0.265	-0.187	-1.055	-1.72	-2.49
2-amino-5-phosphonovaleric acid	-2.901	-2.086	-1.055	-1.996	-2.423
PDPK1	N/A	-0.509	-1.052	-0.852	N/A
MYOCD	0.633	-1.68	-1.048	-1.946	-1.764
letrozole	-2.213	-1.253	-1.046	-2.017	-1.895
K-252	N/A	-0.825	-1.044	N/A	N/A
Wfdc17	N/A	-1.044	-1.044	-0.514	-0.514
LPIN1	N/A	-0.564	-1.041	0.256	0.271
HNF1B	0.216	1.3	-1.04	-0.434	-0.021
HAND2	-0.849	-1.204	-1.037	-1.835	-1.718
mir-192	-1.944	-1.046	-1.037	-1.146	-0.634
PRMT2	N/A	-1.035	-1.035	-1.035	-1.035
ilomastat	N/A	-1.132	-1.034	-0.536	-0.536
TREM2	N/A	-1.23	-1.021	-0.275	-0.464
KMT2A	N/A	N/A	-1.018	0.396	0.915
FHIT	N/A	-1.98	-1.017	N/A	N/A
FLT1	1	0.113	-1.013	-1.139	0.587
GSK0660	0.152	0.254	-1.009	N/A	0.713
DNMT1	-0.922	0.015	-1.007	-0.429	0.281
clofibrate	1.62	-0.457	-1.006	-1.229	-0.798
cycloheximide	-0.071	-0.405	-1.002	-1.674	-0.449
CXXC4	N/A	N/A	-1	N/A	N/A
geraniol	N/A	N/A	-1	N/A	N/A
GNL3L	N/A	N/A	-1	N/A	N/A
thenoyltrifluoroacetone	N/A	N/A	-1	N/A	N/A
PNPLA1	N/A	0.13	-1	N/A	N/A
NPM1	N/A	-1.649	-1	-0.711	N/A
HYAL1	N/A	N/A	-1	-1	N/A
ADRA1B	N/A	N/A	-1	-0.447	0
FMN2	N/A	N/A	-1	-0.302	-0.302
OMP-52M51	N/A	N/A	-1	-1	-0.447
TRPC4AP	N/A	N/A	-1	-0.447	-0.816
CEL	N/A	N/A	-1	-1	-1
phenylmethylsulfonyl fluoride	N/A	N/A	-1	-1	-1
PILRA	N/A	-1.732	-1	-1	-1
ID4	N/A	N/A	-1	N/A	-1.406
FUS	N/A	N/A	-1	N/A	-1.633
2-(tridec-12-yn-1-ylthio)acetic acid	N/A	N/A	-1	-1.342	-1.633
silicon phthalocyanine	N/A	N/A	-1	-2	-2
evofosfamide	N/A	N/A	-1	-2.236	-2
LAMC1	N/A	N/A	-1	-1.352	-2.184
mangiferin	N/A	N/A	-1	-1.342	-2.236
elaidic acid	0.535	0.286	-1	1.076	1.431
nitrofen	N/A	N/A	-1	-2.357	-1.698
GJA1	-0.6	0.083	-0.998	N/A	N/A
PSEN2	-1.961	-1.642	-0.996	0.208	-1.111
prednisolone	-0.868	-1.752	-0.994	-0.772	-1.029
BAR501	N/A	-0.988	-0.988	N/A	N/A
GPR132	N/A	-1.029	-0.984	-1.236	-0.564
Go6983	-1.067	-0.555	-0.97	-0.594	-0.792
Ras homolog	N/A	N/A	-0.97	0.518	1.386
cucurbitacin B	N/A	-1.387	-0.959	-1.664	-1.937
NGFR	N/A	-0.702	-0.959	-0.431	N/A
KLF3	N/A	0.845	-0.954	-0.996	-1.539
moxonidine	N/A	N/A	-0.946	N/A	N/A
TFAP2A	-1.942	-1.192	-0.946	-0.76	-1.292
PAX3-FOXO1	-2.434	-1.075	-0.942	-1.584	-0.994
rotenone	-1.709	-0.735	-0.942	-1.939	-1.695
dehydrocostus lactone	N/A	-1.057	-0.939	-1.418	-1.647
mir-25	N/A	-0.62	-0.939	-0.268	-0.453
HDAC8	N/A	N/A	-0.938	N/A	-1.035
TSC22D3	-1.981	-1.512	-0.938	-1.462	N/A
HDAC3	-0.732	-0.732	-0.937	-1.26	-0.41
LY6E	N/A	-1.732	-0.933	-1.424	-0.854
salicylic acid	-1.954	-1.551	-0.932	-2.226	-1.742
celecoxib	-1.525	-1.844	-0.931	-0.789	-1.194
sorafenib	N/A	N/A	-0.93	-2.065	-1.44
amino acids	-2.194	-0.647	-0.93	-0.235	-0.862
RHOH	N/A	N/A	-0.927	N/A	N/A
xanthohumol	N/A	-0.164	-0.927	N/A	-0.819
PRDM1	N/A	-1.889	-0.922	-1.127	-0.551
MTORC1	0.471	0.053	-0.922	0.168	-0.489
ADRB	-0.252	-1.013	-0.918	-0.682	-0.685
GW501516	-2.411	-2.269	-0.915	-0.679	-1.032
LONP1	N/A	-1.414	-0.912	-0.373	-0.16
mir-19	N/A	0.316	-0.912	-0.748	-0.249
docetaxel	-0.339	-0.855	-0.909	-1.02	-1.31
di(2-ethylhexyl) phthalate	1.387	N/A	-0.909	-1.268	N/A
NUPR1	-3.394	-1.999	-0.899	-2.413	-2.575
POR	-1.023	-1.992	-0.897	-1.318	-0.535
glycerol	N/A	0	-0.896	N/A	N/A
SU1498	N/A	N/A	-0.896	-1.195	-0.128
Fe2+	-1.067	-0.555	-0.896	-1.066	-1.066
HOXA10	-1.414	0	-0.896	-0.362	0.489
2-deoxyglucose	-0.369	-1.722	-0.887	-0.863	-0.646
3M-002	N/A	-0.232	-0.884	-0.024	0.422
cerivastatin	-0.05	-0.731	-0.884	-0.648	-0.438
PKP2	N/A	-0.88	-0.88	-0.88	-1.126
PLIN1	N/A	0	-0.873	-1.455	0.2
dipyridamole	-2	-1.633	-0.87	N/A	N/A
CAMKK2	N/A	-0.555	-0.863	N/A	N/A
Hif1	0.915	-0.633	-0.862	-0.163	0.279
SLC29A1	-0.816	-1.633	-0.853	-1.492	-1.117
MXD1	-2.72	-2.546	-0.85	-0.823	-0.56
SULF1	N/A	N/A	-0.849	N/A	N/A
HMG20A	N/A	-0.849	-0.849	-0.849	N/A
L-type Calcium Channel	N/A	N/A	-0.849	0.115	0.524
(6)-gingerol	N/A	N/A	-0.849	-2.213	-2.213
HSPA9	-0.816	-0.718	-0.845	-0.542	0.718
potassium chloride	-0.336	0.137	-0.844	-0.377	-0.202
IRS1	1.54	0.475	-0.844	0.231	-0.737
lisinopril	N/A	-0.918	-0.843	-1.141	N/A
allyl sulfide	N/A	0	-0.842	N/A	N/A
SRSF1	N/A	-0.439	-0.842	-1.093	-0.382
CYP7A1	1	-1.226	-0.84	-0.674	-0.511
thymoquinone	0.152	0.178	-0.835	-0.565	-1.242
HBP1	N/A	-1.029	-0.823	-0.749	-0.681
oxymatrine	N/A	N/A	-0.816	N/A	N/A
NDN	N/A	N/A	-0.816	N/A	N/A
roflumilast N-oxide	N/A	-0.816	-0.816	-0.816	N/A
PPARα-RXRα	N/A	N/A	-0.816	-1.134	N/A
Fibrin	N/A	-1.342	-0.816	-1.134	N/A
MBTPS1	N/A	-0.447	-0.816	N/A	0.707
hesperetin	0	-0.816	-0.816	-0.816	-0.816
creatine	N/A	-0.816	-0.816	-1.508	-1.508
quinidine	N/A	-1	-0.816	N/A	-1.633
JNJ-39933673	N/A	-1.342	-0.816	-1.342	-1.633
KLF11	-0.632	0.263	-0.816	-1.054	-1.124
miR-138-5p (miRNAs w/seed GCUGGUG)	N/A	-0.97	-0.815	-1.06	-1.288
TG	N/A	-1.584	-0.813	N/A	N/A
METTL3	N/A	N/A	-0.808	-0.291	-0.666
CTH	N/A	-1.432	-0.808	-1.698	-2.213
green tea polyphenol	-0.342	-1.145	-0.801	-1.012	-0.995
SPARC	-1.411	-1.966	-0.801	-1.71	-3.051
mir-130	-0.651	N/A	-0.8	N/A	-1.509
RAE1	N/A	N/A	-0.788	0.508	N/A
paroxetine	N/A	N/A	-0.788	-1.077	N/A
CYP27A1	N/A	0.277	-0.788	-1.195	N/A
GW7647	-2	-0.447	-0.788	0.102	-0.18
trabectedin	0.816	0	-0.788	-0.508	-1.313
CLDN7	-0.588	-0.29	-0.785	-1.857	-0.858
ASAH1	-1.254	-1.129	-0.784	-1.237	-0.523
HEXIM1	N/A	-0.626	-0.782	-1.509	-1.509
Pzp	N/A	N/A	-0.781	-0.283	-0.283
vincristine	N/A	-0.578	-0.78	0.024	0.094
PHLPP1	N/A	0.14	-0.78	-1.118	-0.404
AICAR	-1.206	-0.97	-0.773	-0.896	-1.318
CRTC1	N/A	-0.44	-0.765	N/A	N/A
ALOX12	N/A	N/A	-0.765	-0.388	N/A
atorvastatin	1.189	0.908	-0.763	0.186	0.291
19,20-epoxydocosapentaenoic acid	N/A	N/A	-0.762	-0.762	N/A
prazosin	N/A	N/A	-0.762	-2	N/A
methylpiperidinyl-3b-hydroxycholenamide	N/A	N/A	-0.762	-0.762	-0.762
NUDT21	N/A	N/A	-0.762	-0.762	-1.109
mir-379	N/A	0	-0.761	-0.14	-0.404
ERBB4	-0.572	-0.783	-0.751	-1.222	-1.208
alpha-santalol	N/A	-0.927	-0.749	-1.364	-1.364
E2F4	-1.172	-1.746	-0.747	-0.295	-0.51
MSI2	N/A	N/A	-0.743	-0.844	N/A
(5-(4-N-methyl-N(2-pyridyl)amino)ethoxy)benzyl thiazolidine-2,4-dione	N/A	N/A	-0.739	N/A	-1.104
NPPA	N/A	0.218	-0.736	N/A	N/A
SNAI2	-0.645	-0.825	-0.735	-0.335	-0.172
lipoxin A4	0.822	-0.341	-0.73	-1.54	-1.066
TWIST	N/A	N/A	-0.728	0.128	N/A
isocoumarin NM-3	N/A	N/A	-0.728	-1.038	N/A
CCN3	N/A	N/A	-0.726	-0.664	-1.145
MEF2A	-0.891	-0.711	-0.724	-1.861	-2.171
STUB1	0.272	0.101	-0.724	0.509	0.146
PTP4A3	N/A	-0.141	-0.723	-1.316	-1.122
MYF6	N/A	N/A	-0.721	-1.101	-2.18
PTGER4	-0.51	0.134	-0.721	-0.754	-0.499
ACE2	-0.192	-0.232	-0.717	-0.883	-0.98
naringenin	0	-0.707	-0.714	-1.116	-1.408
26s Proteasome	0.894	0.397	-0.708	0.834	0.314
NFIC	1	0.928	-0.707	N/A	N/A
SFTPD	0	-0.378	-0.707	-1	N/A
ellagic acid	N/A	0	-0.707	-1.265	-1.265
Abcb1b	N/A	N/A	-0.707	-1	-1.457
miR-18a-5p (and other miRNAs w/seed AAGGUGC)	N/A	0.245	-0.705	-0.268	-0.843
PRMT1	-1.598	-0.741	-0.694	-0.372	-1.294
LCOR	N/A	N/A	-0.693	N/A	N/A
salirasib	-1.504	0.066	-0.69	-1.821	-1.47
ciglitazone	N/A	-1.962	-0.688	-1.069	-0.994
SLC13A1	N/A	-0.943	-0.686	-1.183	-1.333
USP19	N/A	-2	-0.682	-1.198	-1.149
epigallocatechin-gallate	-0.438	-0.41	-0.68	-1.359	-2.105
CTCF	-0.863	-1.372	-0.677	N/A	N/A
vorinostat	-2	-1.021	-0.673	-1.289	-0.557
prostaglandin A2	-1.02	-1.021	-0.673	-0.889	-1.113
PRDM16	N/A	N/A	-0.668	N/A	N/A
fisetin	-1.067	-0.97	-0.664	N/A	N/A
ZC3H12C	0.218	N/A	-0.662	N/A	N/A
LIPE	-1.672	-1.085	-0.659	-0.278	-0.586
LGALS7/LGALS7B	N/A	N/A	-0.651	-0.651	-0.651
haloperidol	1.244	0.87	-0.65	N/A	N/A
sulforafan	-0.932	0.03	-0.65	-0.771	-1.482
gefitinib	-0.47	-0.006	-0.65	-0.808	-1.01
CDON	N/A	0.068	-0.647	-0.943	N/A
MIA-602	N/A	-0.314	-0.647	-0.659	-0.659
tranylcypromine	-0.655	N/A	-0.647	N/A	-1.942
ATF3	-1.016	-1.447	-0.641	-1.799	-2.389
bardoxolone methyl	0.462	-0.404	-0.639	-0.92	-1.221
andrographolide	N/A	-0.051	-0.633	-1.073	-1.347
MST1	-0.277	-0.816	-0.632	-0.853	0.144
PLK2	N/A	N/A	-0.632	0.302	N/A
Hdac	0.207	1.076	-0.626	-0.535	-0.134
caffeic acid	N/A	-0.254	-0.625	-1.287	-1.287
PRKAA	-0.17	-0.326	-0.625	-0.689	-0.448
FADD	-0.6	-1.387	-0.625	-0.771	-1.572
INHA	-0.429	-1.346	-0.625	-1.743	-2.258
bromobenzene	0.813	0.913	-0.624	-0.717	-0.509
PS-1145	-1.091	-0.61	-0.61	-1.154	N/A
RPL11	N/A	-0.607	-0.609	-1.025	-0.404
PLCD1	N/A	N/A	-0.605	N/A	N/A
mir-96	-1.977	N/A	-0.605	N/A	N/A
OXT	N/A	0.103	-0.604	-0.259	-0.401
NUMBL	N/A	N/A	-0.6	N/A	N/A
STS	-0.577	-0.728	-0.6	-0.378	0.781
10-(6'-ubiquinonyl)decyltriphenylphosphonium	N/A	-1.091	-0.6	-1.091	-0.6
8-chlorophenylthio-adenosine 3',5'-cyclic monophosphate	N/A	0.101	-0.598	0.125	0.863
carbenoxolone	-0.762	-0.594	-0.595	-0.911	-0.208
betulinic acid	N/A	-0.99	-0.595	-0.762	-1.773
MIR17HG	-1.762	-0.319	-0.595	-1.169	-1.802
nicorandil	N/A	N/A	-0.594	N/A	N/A
MLH1	N/A	-0.594	-0.594	N/A	N/A
WNT16	N/A	N/A	-0.594	N/A	-2
O6-benzylguanine	-1.285	-1.285	-0.591	N/A	N/A
acetyl-L-carnitine	N/A	N/A	-0.59	-0.849	-1.089
AZGP1	0.294	-1.011	-0.588	-0.289	-0.301
TMBIM6	N/A	-0.586	-0.586	N/A	N/A
TOPBP1	N/A	N/A	-0.585	-0.882	-1.116
NR1H4	0.008	-1.294	-0.58	-1.737	-0.217
NFIX	N/A	0.034	-0.578	-0.578	-0.113
5-nitro-2-(3-phenylpropylamino)benzoic acid	N/A	N/A	-0.577	N/A	N/A
HNF4A	-1.097	1.241	-0.574	0.12	0.551
FOXP3	-1.412	-1.306	-0.572	-2.563	-3.219
(±)-2-hydroxyoleic acid	N/A	N/A	-0.57	-1.309	N/A
batimastat	N/A	-0.555	-0.57	N/A	-0.196
CIP2A	-1.664	-1.481	-0.566	-0.494	-0.906
MCL1	N/A	N/A	-0.555	N/A	N/A
vandetanib	N/A	N/A	-0.555	N/A	N/A
zeranol	N/A	N/A	-0.555	N/A	-0.128
SFRP1	-0.447	-0.724	-0.555	-1.918	-0.522
DETA-NONOate	0.202	-0.697	-0.554	-0.043	-0.015
trans-hydroxytamoxifen	-0.896	-0.3	-0.552	-1.541	-2.16
mir-182	N/A	-0.664	-0.545	N/A	-0.79
verapamil	-0.239	-1.177	-0.543	-1.072	-1.451
ID2	-0.845	-1.104	-0.542	-0.777	-0.315
molybdenum disulfide	0.577	-0.378	-0.535	-0.229	0.663
TRAF3	N/A	-1.149	-0.534	-1.386	-1.995
SB 216763	N/A	-0.169	-0.53	N/A	0.25
N(6)-(3-iodobenzyl)-5'-N-methylcarboxamidoadenosine	N/A	-0.492	-0.524	N/A	N/A
DL-fructose	N/A	-1.513	-0.523	N/A	N/A
L-N6-(1-iminoethyl)-lysine	N/A	-0.522	-0.522	-0.824	-0.468
folic acid	0.896	-0.57	-0.518	-0.46	-1.111
DYRK1B	N/A	N/A	-0.514	N/A	N/A
azathioprine	N/A	N/A	-0.509	-2	N/A
SB 290157	N/A	-1.134	-0.508	-0.954	N/A
SUB1	N/A	-0.447	-0.508	-0.508	-0.238
BDKRB2	N/A	-0.371	-0.508	-0.239	-0.508
TAB1	N/A	N/A	-0.507	-1.362	N/A
glucosamine	-1.506	-1.154	-0.507	-0.46	-0.23
PARP	N/A	-0.698	-0.501	-0.146	-0.422
tetrachlorodibenzodioxin	-1.094	0.023	-0.5	-0.014	0.438
betamethasone	N/A	N/A	-0.493	N/A	N/A
FOXC2	N/A	-1.341	-0.492	0.782	0.288
pyruvic acid	0	-0.577	-0.49	N/A	-0.711
2,3,7,8-tetrachlorodibenzofuran	N/A	N/A	-0.487	-0.152	-0.152
1,2,3,4,6,7,8-heptachlorodibenzofuran	N/A	N/A	-0.487	-0.152	-0.152
grape seed extract	N/A	-0.757	-0.486	-1.718	-2.213
FFAR1	N/A	-0.13	-0.485	-0.798	-1.334
NR1H3	0.465	-0.574	-0.482	0.121	0.779
SOX6	N/A	-0.707	-0.482	-0.678	-0.451
palmitoleic acid	N/A	0.277	-0.478	-0.113	-0.113
HSF1	0.302	0.333	-0.478	-0.169	-1.029
SGPP2	N/A	-0.896	-0.47	-0.676	N/A
XDH	1.287	0.835	-0.47	-0.14	0.943
zerumbone	0.13	0.102	-0.469	-1.117	-1.322
ING4	N/A	N/A	-0.468	-1.951	N/A
MLX	1.067	0.454	-0.458	N/A	0.794
CDX2	1	0.371	-0.458	-0.49	-0.925
niacinamide	-0.862	-0.976	-0.458	-1.128	-0.041
NR1I2	1.961	N/A	-0.457	N/A	1.86
staurosporine	-2.149	-1.493	-0.448	-0.365	0.111
carnosine	N/A	N/A	-0.447	N/A	N/A
RASSF10	N/A	0	-0.447	N/A	N/A
nitrate	N/A	-1	-0.447	-0.447	N/A
BMS-754807	-1	-1	-0.447	-0.113	-0.113
PDK1	N/A	N/A	-0.447	-0.447	-0.447
myricetin	N/A	-1	-0.447	-0.547	-0.547
miR-133a-3p (and other miRNAs w/seed UUGGUCC)	N/A	1.019	-0.446	-0.857	-0.892
desmosterol	N/A	N/A	-0.44	0.579	0.579
ouabain	0.44	-0.958	-0.439	-0.725	-0.151
CBS/CBSL	-1.982	-2.219	-0.426	-0.788	-0.788
MTOR	0.945	-0.197	-0.423	-0.461	-0.633
CLEC4G	N/A	-0.711	-0.414	-0.063	-1.359
WWOX	N/A	0.501	-0.413	-1.303	-2.036
ID3	0.29	0.189	-0.413	-0.712	-0.256
RORA	-1.106	-0.096	-0.403	-0.337	-0.799
teriflunomide	N/A	-1.244	-0.399	-0.369	-0.665
STK40	N/A	0.647	-0.399	0.477	N/A
RACK1	N/A	1.387	-0.396	-0.095	0.669
alitretinoin	-0.662	-0.698	-0.396	0.219	-0.303
3,4,3',4'-tetrachlorobiphenyl	N/A	N/A	-0.391	N/A	N/A
S-nitroso-N-acetyl-DL-penicillamine	-0.035	-0.328	-0.39	-0.567	-0.105
Hsp27	1.134	0.817	-0.38	0.074	1.067
LRPPRC	N/A	0	-0.378	-0.378	-0.378
ARHGDIG	N/A	N/A	-0.378	N/A	N/A
NR3C1	-1.972	-1.341	-0.374	-1.058	-1.356
selenium	N/A	0.788	-0.372	-0.028	N/A
zidovudine	N/A	N/A	-0.372	-0.105	-0.105
magnesium	N/A	N/A	-0.369	-0.137	N/A
SENP1	N/A	N/A	-0.362	-1.323	-0.628
tamoxifen	-0.022	-0.437	-0.36	-0.793	-1.234
TGFBR3	N/A	N/A	-0.352	N/A	N/A
EZH2	-0.666	0.121	-0.348	-0.187	0.268
miR-22-3p (miRNAs w/seed AGCUGCC)	N/A	N/A	-0.343	0.602	0.21
T3-TR-RXR	N/A	0	-0.341	1.372	0.416
S-nitrosoglutathione	-1.062	0.037	-0.34	N/A	N/A
BMI1	-1.177	-1.458	-0.336	0.608	0.022
EML4-ALK	-0.105	-0.659	-0.334	-0.572	-1.009
nilvadipine	N/A	N/A	-0.333	-0.277	N/A
ARRB1	0	-0.816	-0.333	-0.707	0.302
dexamethasone phosphate	N/A	-1.134	-0.333	-0.632	-1.155
3,3'-diindolylmethane	-0.395	-0.443	-0.331	-0.944	-0.701
CYP19A1	1.904	-0.575	-0.331	N/A	0.465
cerulenin	N/A	-0.44	-0.329	-0.825	-0.512
SR 144528	N/A	-0.323	-0.323	-0.633	N/A
miR-126a-3p (and other miRNAs w/seed CGUACCG)	N/A	N/A	-0.322	-0.322	-1.022
adaphostin	N/A	N/A	-0.321	N/A	N/A
SOD2	0.806	-0.226	-0.321	N/A	-0.821
iron	1.057	0.876	-0.319	0.652	0.793
GFAP	N/A	N/A	-0.318	-0.601	-1.293
EGR2	N/A	0.038	-0.315	0.779	0.739
beta-cyclodextrin	N/A	0.068	-0.314	N/A	N/A
UPF1	-1	-1.698	-0.314	N/A	N/A
GTF2I	N/A	N/A	-0.314	N/A	N/A
TFAP2C	N/A	0.678	-0.313	0.407	-0.21
methylmercury	-0.577	-1.243	-0.311	-0.423	0.349
ABCB1	N/A	N/A	-0.302	-0.64	N/A
PLK4	N/A	N/A	-0.302	0.577	N/A
CCAR2	-0.816	N/A	-0.302	-0.258	0.447
zinc sulfate	1.091	-0.624	-0.3	N/A	N/A
SLC2A1	N/A	-0.811	-0.294	N/A	-0.004
PARK7	N/A	-0.16	-0.29	-0.523	-0.743
ZBTB7A	N/A	0.394	-0.29	-0.67	-1.409
11,12-epoxyeicosatrienoic acid	N/A	N/A	-0.289	-0.211	-0.687
alvespimycin	-1.329	-0.602	-0.288	N/A	-1.251
DAB2IP	N/A	N/A	-0.287	-1.249	-0.776
LDLR	0.114	-0.821	-0.286	0.17	0.798
BCL2	1.299	1.229	-0.285	0.718	1.386
miR-221-3p (and other miRNAs w/seed GCUACAU)	-2.207	0.245	-0.284	0.115	-0.959
F Actin	N/A	N/A	-0.283	0.246	-0.283
PTPN11	-0.43	-0.419	-0.283	0.524	0.841
NME1	0.914	0.914	-0.282	-0.647	-1.376
parthenolide	N/A	-0.352	-0.281	-0.501	-1.597
alpha-tocopherol succinate	N/A	N/A	-0.278	N/A	N/A
AEBP1	N/A	N/A	-0.277	0.664	0.664
protocatechuic acid	N/A	0.152	-0.277	-0.277	-0.277
CUL7	N/A	N/A	-0.277	0.128	-0.342
FZR1	N/A	-0.762	-0.277	-0.789	-0.351
CLU	N/A	-0.169	-0.276	-0.276	0.407
BAP1	N/A	-0.488	-0.273	0.351	N/A
ochratoxin A	N/A	-0.27	-0.271	-0.192	N/A
mir-322	N/A	-0.371	-0.271	0.022	-0.093
EGLN	-0.788	-1.027	-0.27	-0.642	-1.078
TSC1	N/A	N/A	-0.268	-0.296	N/A
dehydroisoandrosterone	N/A	-1.217	-0.266	-0.952	N/A
LRP6	1.709	0.618	-0.259	-0.976	-0.702
SH2B3	N/A	N/A	-0.254	-0.254	N/A
sulindac	N/A	0	-0.254	-0.817	-0.817
BANP	N/A	N/A	-0.248	N/A	N/A
PF-3084014	N/A	N/A	-0.246	N/A	-0.663
NR1H2	-0.132	-1.398	-0.245	0.271	-0.105
SNHG1	N/A	N/A	-0.243	N/A	N/A
UCP2	N/A	-1.131	-0.243	N/A	-0.57
cetuximab	-0.351	0.171	-0.241	-0.241	N/A
NFATC2	0.513	0.503	-0.241	1.504	0.938
spermine	N/A	0.625	-0.24	0.841	N/A
PNN	N/A	0	-0.239	0.378	0
GCG	0.401	-0.402	-0.235	-0.753	-0.48
ESRRG	N/A	-0.583	-0.235	0.283	0.62
PTTG1	-1.387	-0.769	-0.23	-0.155	-1.625
2-methoxyestradiol	N/A	0.028	-0.23	-0.336	-0.528
ADAM12	-1.667	-0.303	-0.226	-0.333	0.109
dacinostat	-0.351	0	-0.223	-0.928	-0.822
MAPK9	1.59	0.879	-0.219	1.015	0.539
TERC	N/A	N/A	-0.218	N/A	1
PNPT1	N/A	0.496	-0.215	N/A	N/A
NFIA	-0.277	1.195	-0.213	N/A	0.581
THRA	N/A	-1.089	-0.211	-0.645	-1.083
GMNN	-0.239	-1.387	-0.209	-0.557	-0.118
melatonin	0.399	0.062	-0.208	0.258	N/A
IKBKE	1.6	-0.55	-0.202	1.059	1.4
COP1	N/A	0.218	-0.2	N/A	N/A
4-(2-aminoethyl)benzenesulfonylfluoride	N/A	N/A	-0.2	-0.03	0.205
NDRG1	0.532	-0.081	-0.199	0.383	1.091
crizotinib	0.256	0.471	-0.199	0.533	0.879
geldanamycin	-1.177	-0.66	-0.197	-1.578	-0.943
hemin	-0.473	-0.411	-0.187	N/A	N/A
CITED2	-0.078	0.017	-0.186	-0.668	-0.665
RBPJ	-0.926	-1.01	-0.186	0.422	0.731
GADD45A	N/A	0.219	-0.185	-0.872	N/A
MK2206	-0.222	0.156	-0.183	-0.183	0.359
calyculin A	0.128	0.478	-0.18	-0.671	-0.434
lovastatin	0.227	0.662	-0.179	-0.457	-0.341
deguelin	N/A	-0.797	-0.175	N/A	N/A
leptomycin B	N/A	N/A	-0.174	N/A	N/A
CA074-methyl ester	N/A	N/A	-0.168	-1.094	N/A
IGFBP7	N/A	0.557	-0.164	1.151	0.781
FABP1	N/A	N/A	-0.164	N/A	-0.397
MYCN	-0.662	-0.808	-0.158	0.622	1.189
fluticasone propionate	-0.066	-0.425	-0.156	-0.508	-0.152
HOXA11	N/A	-0.2	-0.156	0.24	N/A
Actin	N/A	N/A	-0.152	N/A	N/A
PLA2G5	N/A	N/A	-0.152	0.328	N/A
SERPINA3	N/A	N/A	-0.152	-0.128	-0.128
CREBZF	N/A	-0.483	-0.147	N/A	N/A
L-methionine	N/A	0.208	-0.14	0.454	-0.583
LRPAP1	-1	0.251	-0.136	-0.899	-0.552
vitamin D	0.378	-0.711	-0.134	N/A	N/A
CHGA	N/A	N/A	-0.13	N/A	N/A
DMRT1	N/A	N/A	-0.128	N/A	N/A
AIMP2	N/A	0.277	-0.128	-0.128	N/A
SIAH2	N/A	0.328	-0.127	0.182	0.051
Hsp70	-0.659	-0.693	-0.125	-0.084	N/A
TXN	1.131	-0.635	-0.125	-1.099	-0.14
COPS5	0.747	-0.059	-0.122	-0.877	N/A
miR-19b-3p (and other miRNAs w/seed GUGCAAA)	-0.626	0.194	-0.122	0.108	0.677
mir-199	N/A	-0.122	-0.122	-0.148	-0.402
suramin	0.479	0.383	-0.12	-0.576	-0.114
KDM8	1.195	0	-0.12	0.225	0.638
CASP8	N/A	-0.659	-0.119	N/A	N/A
(+)-catechin	N/A	-0.277	-0.114	0.863	N/A
entinostat	0.143	-0.981	-0.114	0.024	-0.587
FDFT1	-1.067	-1.387	-0.113	-0.788	N/A
miR-223-3p (miRNAs w/seed GUCAGUU)	N/A	0	-0.113	N/A	N/A
HOXD10	-1.89	-2.06	-0.111	-0.488	-0.64
FUS-DDIT3	0.447	0.429	-0.111	0.333	-0.59
miR-122-5p (miRNAs w/seed GGAGUGU)	-0.442	-0.447	-0.106	-0.13	0.318
JINK1/2	N/A	0.57	-0.103	-0.094	0
tacrolimus	1.211	-0.617	-0.103	-1.288	-0.556
DCN	-2.376	-0.747	-0.103	-0.366	-0.591
ZBTB20	0.447	0.765	-0.098	N/A	N/A
doxifluridine	-0.322	-1.4	-0.089	N/A	N/A
AKT2	N/A	-0.47	-0.086	-0.146	N/A
ZBED6	-1	-0.427	-0.081	-1.25	-0.074
ESR1	2.507	1.716	-0.08	0.158	0.984
BMP7	0.061	-0.737	-0.079	0.112	0.089
MEN1	-1.528	-1.155	-0.076	0.15	-0.188
KSR1	N/A	0.805	-0.075	-0.075	0.236
S1PR3	N/A	N/A	-0.068	0.766	N/A
IFNB1	-1.63	-1.704	-0.067	1.729	-0.468
BIRC3	N/A	0.279	-0.066	N/A	N/A
phosphate	0.453	0.261	-0.062	1.089	1.322
WNT5A	-0.972	0	-0.053	-0.317	-0.448
RGCC	N/A	0.377	-0.049	N/A	N/A
arginine	-0.61	-0.552	-0.045	-0.393	-0.619
butyric acid	0.584	0.333	-0.043	-0.002	0.606
Immunoglobulin	0.455	-0.521	-0.041	0.589	0.414
LOXL2	N/A	N/A	-0.038	0.322	0.322
SATB1	0.355	-0.678	-0.034	-0.343	N/A
miR-7a-5p (and other miRNAs w/seed GGAAGAC)	-1.972	0.32	-0.034	0.982	N/A
NREP	N/A	-0.625	-0.029	0.618	N/A
epinephrine	0.447	0.014	-0.024	0.147	0.545
USF1	0.505	0.342	-0.021	1.009	-0.413
ITGB1	1.481	0.494	-0.017	-0.008	0.459
IGF2	-0.631	-0.078	-0.002	0.083	-0.211
ESRRB	N/A	N/A	0	N/A	N/A
MZF1	N/A	N/A	0	N/A	N/A
N-Cadherin	N/A	N/A	0	N/A	N/A
Atg5	N/A	N/A	0	N/A	N/A
APBA3	N/A	N/A	0	N/A	N/A
cinnamon powder	N/A	N/A	0	N/A	N/A
PAX5-ELN	N/A	N/A	0	N/A	N/A
LAMTOR1	N/A	0.447	0	N/A	N/A
tranilast	N/A	0.277	0	N/A	N/A
FURIN	N/A	0	0	N/A	N/A
morin	-1	0	0	N/A	N/A
tetrandrine	N/A	-0.447	0	N/A	N/A
LOX	N/A	-0.342	0	0.588	N/A
ATP2B2	N/A	N/A	0	0.555	N/A
GLRX	N/A	0.391	0	0.342	N/A
risedronic acid	N/A	N/A	0	0	N/A
quinapril	N/A	N/A	0	0	N/A
Muc1	N/A	0	0	0	N/A
candesartan cilexetil	N/A	-0.447	0	0	N/A
kukoamine A	N/A	N/A	0	-0.341	N/A
Collagen type II	N/A	1.134	0	0.775	1.886
nitroglycerin	N/A	N/A	0	0	0.314
ITGA3	N/A	N/A	0	0.555	0.128
PDGF-DD	N/A	0.707	0	0.775	0
rhodioloside	N/A	0	0	0.378	0
Ho	N/A	N/A	0	0	0
sodium azide	N/A	0	0	0	0
TLCD3A	N/A	0	0	0	0
methylamine	N/A	0	0	0	0
edaravone	N/A	-2.449	0	-1.014	0
NUMB	1.067	0.436	0	0	-0.08
rhein	N/A	N/A	0	0.447	-0.128
CDK5R1	N/A	0	0	N/A	-0.333
WWC1	N/A	N/A	0	-0.333	-0.378
IND S7	-1	0	0	-0.447	-0.426
DSCAML1	-0.707	0.258	0	0.522	-0.447
olmesartan	N/A	N/A	0	0	-0.6
methyl-beta-cyclodextrin	0.447	-0.128	0	-0.282	-0.786
hymecromone	-1.287	0	0	-0.522	-0.822
2-hydroxy-1-naphthylaldehyde isonicotinoyl hydrazone	N/A	N/A	0	-1.212	-0.883
DTX1	-1	0.594	0	-1.018	-1.289
CHADL	N/A	0	0	-0.775	-1.414
SOX3	0	-1.069	0	-0.557	-0.18
SOX1	N/A	-1.387	0	-0.557	-0.557
RGS2	-0.535	-0.6	0	-1	-1.941
desipramine	N/A	0.151	0.002	N/A	N/A
fenretinide	-0.867	-1.274	0.019	-1.333	-1.68
MTA1	-0.802	0.266	0.02	0.17	-0.034
WNT3A	1.074	1.017	0.022	1.392	2.154
thyroid hormone	0.61	-0.8	0.028	1.005	0.248
Srebp	N/A	N/A	0.03	N/A	1.049
Cyp2c23	N/A	0.606	0.034	0.068	0.416
HDAC5	-0.776	-0.046	0.035	0.729	0.448
semaxinib	-1.134	-1.117	0.036	0	0.701
CDK5	N/A	0	0.039	1.202	0.776
uric acid	-1.286	0.219	0.04	1.134	0.902
EPCAM	0.651	0.484	0.041	N/A	N/A
bee venom	-0.21	0.497	0.058	0.779	0.407
POU2F1	N/A	1.076	0.067	-0.423	-0.214
CCN6	N/A	N/A	0.072	0.072	1.249
sodium arsenite	1.358	0.708	0.073	0.112	0.751
LATS2	-0.555	0.194	0.082	-0.809	-1.005
ZBTB48	N/A	0.721	0.083	-0.392	N/A
ITGA6	N/A	-0.059	0.086	1.203	1.78
ENG	1.987	0.243	0.087	0.183	-0.034
DRD2	0.485	0.114	0.091	N/A	N/A
propranolol	-0.785	0.426	0.093	-0.283	0.014
IGFBP2	0.97	1.136	0.096	0.524	1.632
CTSS	N/A	0.277	0.103	0.392	1.026
p70 S6k	N/A	0.762	0.103	1	-0.102
eflornithine	0.378	0.258	0.103	0.081	-0.541
C1q	N/A	1.067	0.104	0.664	N/A
Nos	0.555	0.447	0.113	0.726	1.054
SH3KBP1	N/A	0	0.113	-0.588	-0.508
RNF20	-1	-0.447	0.113	-0.508	N/A
PPP1R13L	0	-0.503	0.115	-0.166	0.36
TCF3	-1.63	-1.106	0.117	0.794	-0.165
azurin 50-77	N/A	N/A	0.122	N/A	N/A
BLVRA	N/A	-1.109	0.128	-1.408	N/A
ATP-gamma-S	N/A	N/A	0.13	1.078	0.971
IHH	N/A	-0.505	0.13	0.845	0.388
eicosapentenoic acid	-0.758	-0.687	0.132	0.223	-0.987
RIPK1	N/A	0.144	0.135	1.069	N/A
mir-22	N/A	0.181	0.139	0.598	0.22
S-adenosylmethionine	-1.342	0.841	0.141	N/A	N/A
CBX1	N/A	0.147	0.147	0.147	N/A
IL31	0.41	0.701	0.15	0.69	0.217
benzo(a)pyrene	-0.303	0.762	0.15	0.864	1.026
MGAT5	N/A	0.856	0.151	0.322	1.006
ZNF395	N/A	N/A	0.152	N/A	N/A
CCAR1	N/A	N/A	0.152	N/A	N/A
BDKRB1	N/A	N/A	0.152	0.152	N/A
PPP1R14B	N/A	N/A	0.152	0.283	-0.277
CHS-828	N/A	N/A	0.152	N/A	-1.109
HBEGF	0	1.041	0.154	1.071	1.238
chromium	-0.816	-0.563	0.159	0.368	-0.795
APBB1	-0.068	0.16	0.16	0.179	0.179
BCL2L1	0.816	-0.64	0.16	0.102	0.978
phorbol 12,13-didecanoate	0.555	-0.308	0.166	-0.183	0.415
ITGB4	N/A	-0.056	0.166	0.519	-0.228
topotecan	-0.132	-0.011	0.168	0.067	-0.211
CLOCK	-0.434	0.336	0.174	-1.606	-1.377
ING1	-0.548	-0.716	0.185	-0.681	-0.784
baicalin	N/A	N/A	0.186	-0.599	N/A
RGS4	0.333	-1.291	0.186	0	0.295
SLC16A2	0.447	0.674	0.187	0.187	N/A
TGFB1I1	N/A	N/A	0.19	0.312	0.601
heme	0.334	-0.374	0.191	0.61	0.058
MECP2	N/A	0.383	0.193	0.017	-0.461
LMNB1	-2.219	-0.792	0.2	-0.67	-0.268
DSCAM	N/A	N/A	0.209	0.99	-0.197
FUT8	-1.067	-0.128	0.213	1.026	0.043
PAK1	0.508	0.353	0.215	0.129	0.444
CLCA2	N/A	0.785	0.216	-0.069	-0.069
LEF1	0.717	0.626	0.22	0.256	0.915
mir-27	N/A	0.662	0.224	-0.202	0.1
asiatic acid	N/A	N/A	0.225	N/A	N/A
FOXF2	-0.339	-0.692	0.233	-0.71	N/A
IFNA1/IFNA13	N/A	-1.987	0.242	1.412	N/A
CAMK2N2	N/A	N/A	0.243	N/A	N/A
EPAS1	1.797	1.919	0.243	2.05	1.742
2-acetylaminofluorene	N/A	N/A	0.247	N/A	N/A
NOTCH3	N/A	-0.208	0.251	0.203	0.035
RNASEL	N/A	N/A	0.254	-0.894	N/A
CYP4F2	N/A	N/A	0.254	N/A	-0.156
HIC1	-1.392	-0.893	0.255	0.064	-0.603
HMGA1	-0.215	0.15	0.256	0.483	-0.045
SETD2	N/A	N/A	0.258	-0.775	N/A
finasteride	N/A	1	0.263	0.895	0.508
MEF2D	-0.556	0.258	0.265	-0.191	-1.182
HDL	-1.178	-0.819	0.269	0.141	-0.083
sanguinarine	0.277	0.277	0.277	N/A	N/A
PIWIL4	N/A	N/A	0.277	0.762	N/A
ZBTB17	1	1.342	0.277	0.64	1.026
MEL S3	N/A	N/A	0.277	-0.447	-0.209
RND3	N/A	-0.068	0.277	N/A	0.579
NUAK1	N/A	N/A	0.283	N/A	N/A
diosgenin	N/A	0.739	0.285	0.792	N/A
YBX1	1.414	1.878	0.29	0.625	1.109
MEG3	N/A	0.037	0.292	0.209	-0.651
MECOM	N/A	N/A	0.293	0.686	1.66
HSPA1A/HSPA1B	N/A	1.195	0.298	N/A	N/A
lenalidomide	0.345	1.701	0.301	0.127	-0.058
SH42	N/A	N/A	0.302	0.258	N/A
ACVRL1	N/A	N/A	0.303	1.105	0.823
retinoid	N/A	0.051	0.304	N/A	N/A
NTRK1	N/A	-0.163	0.305	0.73	0.973
PKM	1.26	0.996	0.305	0.792	1.194
GLI2	0.714	0.931	0.311	0.807	1.378
CETP	0.739	0.655	0.311	-0.089	-0.343
MAP2K2	N/A	0.883	0.312	1.4	1.729
estrone	N/A	N/A	0.313	N/A	N/A
dimethyl fumarate	N/A	N/A	0.314	-1.561	N/A
vanadate	N/A	0.115	0.319	0.497	0.871
FOSL1	0.851	0.629	0.32	0.377	0.517
L-serine	N/A	-0.038	0.322	-0.619	-0.619
PDLIM2	N/A	N/A	0.322	-0.058	0.103
IRF9	N/A	0.277	0.323	N/A	N/A
UCHL1	N/A	0.864	0.326	0.777	0.638
tetracycline	N/A	N/A	0.326	0.726	N/A
Sox2ot	N/A	N/A	0.332	0.631	1.024
SOCS6	N/A	1.342	0.333	0.905	0.577
MEL T1	N/A	N/A	0.333	-0.302	0
vanillin	N/A	N/A	0.333	-0.302	-0.258
STAT5A	0.848	-0.083	0.339	0.857	0.381
AFAP1-AS1	N/A	0	0.341	0.785	N/A
MAS1	N/A	-0.393	0.343	0.047	-0.245
C7	N/A	1.718	0.351	0.742	1.287
C8	N/A	1.718	0.351	0.742	1.287
dexamethasone	-0.919	-0.947	0.357	0.262	-0.881
DNMT3B	-0.989	0.621	0.362	1.332	2.152
MYCL	N/A	N/A	0.375	0.103	2.039
FOXO1	2.769	1.938	0.376	0.433	0.241
ALOX15	N/A	0.597	0.377	0.04	0.037
KLF1	-0.323	N/A	0.378	0.333	N/A
DBI	2	2	0.378	N/A	1.134
U18666A	N/A	-1	0.378	0.707	0.745
1,2-dimethylhydrazine	N/A	0.378	0.378	0.707	0.213
LY-2510924	N/A	0	0.378	0	-0.378
FBXO32	-0.308	0	0.38	-0.089	-0.804
T 0070907	N/A	N/A	0.391	N/A	N/A
indole-3-carbinol	0.115	0.915	0.391	N/A	N/A
PML	-2.151	-1.348	0.406	0.046	0.156
CCAT2	N/A	0.362	0.407	0.696	0.758
agmatine	N/A	-1.253	0.41	N/A	-1.157
Ctbp	-0.339	-0.692	0.412	0.368	0.368
MAPK12	N/A	N/A	0.421	N/A	N/A
NFYA	1.287	1.136	0.423	0.877	1.298
COLQ	-0.847	-1.532	0.423	0.528	0.481
bevacizumab	N/A	0.896	0.426	0.102	0.653
POMC	1.738	0.651	0.43	1.094	N/A
salvin	0.283	0.393	0.431	1.016	0.755
PPP3CB	N/A	N/A	0.435	1.784	1.948
spermidine	N/A	1.432	0.436	1.432	1.254
SQSTM1	1.414	1.134	0.437	0.5	0.448
mir-634	N/A	N/A	0.442	1.307	N/A
Mup1 (includes others)	N/A	N/A	0.447	N/A	N/A
DBH-AS1	N/A	N/A	0.447	N/A	N/A
PCM1	N/A	1	0.447	N/A	N/A
TSPO	N/A	1	0.447	0.447	N/A
orlistat	N/A	1	0.447	0	N/A
bendamustine	N/A	N/A	0.447	-0.447	N/A
TGFBR	N/A	N/A	0.447	1.195	1.912
CBX3	N/A	0.447	0.447	0	0.816
LBP	N/A	0.577	0.447	0.478	0.478
EFEMP1	N/A	N/A	0.447	0.447	0
D-alpha-tocopheryl succinate	N/A	N/A	0.447	-0.378	-0.707
RUNX1-RUNX1T1	N/A	N/A	0.447	-0.447	-0.816
clioquinol	N/A	N/A	0.447	N/A	N/A
PTP4A1	-0.789	-1.022	0.447	0.165	-0.254
TMPO	N/A	N/A	0.447	0.447	2
PNPLA8	N/A	-0.594	0.45	N/A	N/A
CNTF	1.104	-0.134	0.454	0.405	0.034
SMAD5	N/A	0.358	0.455	0.413	N/A
HIF3A	-0.44	0.505	0.456	0.146	0.419
mir-24	N/A	-1.47	0.463	-0.62	-0.927
sulindac sulfide	-0.976	-0.019	0.464	-0.173	-0.372
VLDLR	N/A	N/A	0.468	-0.022	-0.488
clopidogrel	0.389	0.359	0.469	-0.817	-1.385
progesterone	0.863	0.699	0.472	0.338	0.641
raloxifene	1.488	0.031	0.477	-0.227	-1.078
cobalt	N/A	0.555	0.478	0.128	0.57
cannabidiol	N/A	-0.277	0.478	-0.213	-0.508
ACVR1C	1	N/A	0.478	N/A	0.986
budesonide	N/A	-0.259	0.478	0.052	0.351
PTGS1	0	0.544	0.481	0.69	1.266
romidepsin	1.406	-0.626	0.483	-0.642	-0.269
CD5L	N/A	0.988	0.484	0.064	0.064
histone deacetylase inhibitor	N/A	0.156	0.492	0.04	0.733
Rxr	N/A	N/A	0.492	-0.577	-0.198
DPP4	0.012	1.444	0.494	1.454	0.77
miR-335-5p (and other miRNAs w/seed CAAGAGC)	N/A	N/A	0.507	0.801	-0.189
ammonium chloride	N/A	0.239	0.508	0.777	N/A
LTB4R	0	0.378	0.508	0.718	N/A
farnesyl pyrophosphate	0.555	0.128	0.508	0.887	1.393
hydrocortisone	0.59	0.171	0.508	0.373	-0.066
SMPD1	1.4	0.996	0.509	N/A	N/A
PDGF (family)	N/A	N/A	0.509	1.633	1.633
AGPAT2	N/A	0.128	0.513	N/A	N/A
BTRC	N/A	0.896	0.513	-0.213	N/A
costunolide	N/A	-0.115	0.518	0.096	0.691
NCD-38	N/A	N/A	0.522	N/A	N/A
(1S,2R)-NCL-1	N/A	N/A	0.522	N/A	N/A
wogonin	N/A	-0.655	0.522	0.186	N/A
CYBA	N/A	0	0.522	0.522	-0.174
glutathione	-0.303	1.065	0.524	0.826	1.254
FMR1	0.572	N/A	0.525	-0.096	-0.467
paclitaxel	-0.613	-0.286	0.529	0.957	1.066
S100A6	0	0.632	0.535	0.728	0.688
12-(3-adamantan-1-yl-ureido) dodecanoic acid	-2	-0.378	0.535	N/A	-0.968
ciprofibrate	2.337	0.479	0.536	-0.281	-0.743
HOXA11-AS	N/A	N/A	0.538	N/A	N/A
BAG1	2	N/A	0.539	N/A	-0.307
CREBBP	1.311	0.283	0.539	0.573	0.756
PDK4	N/A	0.257	0.54	-0.045	-0.185
anisomycin	0.434	-0.251	0.544	-0.312	0.279
NQO1	0.447	0	0.545	0.221	0.221
GSK3B	0.639	0.595	0.546	1.018	0.688
Focal adhesion kinase	-1.153	-0.701	0.551	0.396	0.932
PARP1	-0.383	0.39	0.554	1.827	2.196
RAPGEF1	N/A	N/A	0.555	N/A	N/A
ampelopsin	N/A	0.555	0.555	0.555	N/A
THRAP3	N/A	N/A	0.555	1.131	1.546
mir-33	N/A	N/A	0.556	N/A	0.826
Ahr-aryl hydrocarbon-Arnt	N/A	N/A	0.557	N/A	N/A
BARX2	N/A	-0.218	0.557	0.973	1.234
HELLS	N/A	0.655	0.557	0.557	0.493
Il3	-0.77	-0.206	0.558	0.554	0.762
ECM1	N/A	N/A	0.563	0.285	N/A
MAFG	N/A	-0.747	0.563	0.239	N/A
RAPGEF3	N/A	-0.128	0.563	0.213	0.877
Pkg	N/A	N/A	0.563	N/A	0.612
desmopressin	1.746	0.475	0.565	0.159	0.584
ZEB1	-1.306	-0.268	0.565	-0.836	-1.495
PSMD10	0.784	1.234	0.566	0.566	1.05
KDM2B	N/A	-1.342	0.573	N/A	N/A
ACSL4	-0.128	0.905	0.573	0.568	0.297
CCAT1	N/A	0.323	0.574	0.912	0.912
ITGB3	-0.961	-0.619	0.578	0.989	2.254
CRH	0.146	-0.205	0.582	N/A	N/A
Irp	N/A	N/A	0.585	N/A	N/A
SOX2-OT	N/A	N/A	0.585	0.954	1.32
AGTR2	N/A	N/A	0.587	-0.14	-0.752
2,5-bis(5-hydroxymethyl-2-thienyl)furan	N/A	N/A	0.593	N/A	N/A
12-hydroxyeicosatetraenoic acid	N/A	N/A	0.594	N/A	N/A
ABCC1	N/A	N/A	0.594	0.937	N/A
PD 153035	N/A	1.342	0.594	-0.264	-0.725
HIPK2	-0.36	0.557	0.596	N/A	0.746
UCP1	2.065	2.136	0.598	0.485	0.924
MALAT1	N/A	0.244	0.602	N/A	0.987
PRKCZ	N/A	-0.78	0.603	0.042	-0.234
mannitol	N/A	0.349	0.604	0.302	0.049
GATA4	1.749	0.8	0.605	0.528	-0.478
WT1	0.412	-0.1	0.605	0.584	0.45
geranylgeranyl pyrophosphate	1	0.707	0.611	0.674	1.073
ALOX5	1.067	0.73	0.616	0.518	0.613
RUNX2	1.175	1.683	0.623	1.222	1.651
RNF17	N/A	1.103	0.625	0.625	0.625
NBEAL2	N/A	-1	0.632	-0.302	-1
MAFK	N/A	0.044	0.633	0.78	N/A
MDM2	1.265	0.692	0.633	0.552	1.328
AIP	0.555	0.426	0.636	1.92	1.92
PTBP1	N/A	N/A	0.638	1.003	N/A
manganese	N/A	N/A	0.64	0.277	N/A
Cbp/p300	N/A	0.13	0.64	0.563	0.57
diphtheria toxin	N/A	N/A	0.64	-0.128	0.342
RB1CC1	N/A	N/A	0.64	-0.393	0.254
PLAGL1	N/A	N/A	0.647	1.344	0.651
largazole	N/A	0.391	0.647	0.308	0.342
ADORA2A	-0.178	0.182	0.648	0.395	0.39
zinc	-0.871	-0.406	0.65	0.012	0.213
Cyclin E	N/A	N/A	0.655	1.767	1.992
KLF10	N/A	N/A	0.657	N/A	N/A
diallyl trisulfide	N/A	1.698	0.659	N/A	N/A
mycophenolic acid	-0.102	0.768	0.659	1.399	1.287
NFKBIB	1.172	1.019	0.661	N/A	N/A
CREB3	N/A	1.698	0.664	1.348	N/A
ERBB3	0	-0.312	0.665	0.842	0.928
bisphenol A	1.484	0.064	0.667	1.421	0.498
TXNIP	-0.137	-0.547	0.674	-0.042	0.846
BCR-ABL1	1.366	0.308	0.676	1.212	1.032
mercuric chloride	1.606	1.157	0.677	0.677	0.911
1-methyl-4-phenylpyridinium	N/A	-0.517	0.681	0.637	0.737
CALR	0.751	0.822	0.681	1.435	1.628
CD3E	N/A	N/A	0.684	N/A	N/A
linolenic acid	N/A	-0.728	0.686	0.171	N/A
ciprofloxacin	1.732	1.177	0.687	1.364	0.553
acolbifene	N/A	N/A	0.689	1.98	N/A
2-mercaptoethanol	N/A	1.154	0.692	N/A	-1.069
SNAI1	-2.446	-1.526	0.694	-0.189	0.123
fludarabine	N/A	0.314	0.696	N/A	N/A
bortezomib	0.375	0.586	0.697	-1.387	-1.568
SNHG20	N/A	N/A	0.705	1.548	N/A
NONO	N/A	0.447	0.707	N/A	N/A
GF 120918	N/A	N/A	0.707	0.971	1.437
FANCC	N/A	N/A	0.707	0.905	0.577
VAV3	N/A	N/A	0.711	0.389	0.093
PIAS1	-0.447	0.788	0.711	N/A	N/A
nonylphenol	N/A	0.956	0.718	1.383	1.167
epicatechin	N/A	N/A	0.718	-0.01	-0.481
asoprisnil	-2	N/A	0.724	N/A	N/A
PINK1	1.432	0.726	0.726	0.726	0.726
ARNT2	0.775	0.962	0.729	1.889	1.821
UPF2	N/A	0.218	0.73	0.153	-0.152
MYOC	N/A	0.391	0.73	1.578	1.159
mir-873	N/A	0.739	0.739	0.734	0.734
mir-221	N/A	N/A	0.743	-0.131	0.69
MUC4	N/A	0.179	0.744	N/A	1.67
TAZ	0.928	0.761	0.747	1.609	2.17
Map3k7	N/A	0.767	0.75	1.039	0.136
4-octyl itaconate	N/A	1.083	0.755	0.465	0.366
GRIN3A	N/A	-0.243	0.756	N/A	N/A
2,4,5,2',4',5'-hexachlorobiphenyl	-0.632	1.265	0.757	N/A	1.114
KMT2E	N/A	N/A	0.762	0.762	N/A
VTX-2337	N/A	0.762	0.762	0.762	N/A
BRD2	N/A	0.13	0.762	0.762	N/A
HMGCR	N/A	N/A	0.762	0.277	0.277
EGLN1	-1.115	0.642	0.763	0.47	0.042
CDK4/6	1.066	-0.261	0.763	0.218	0.359
24-hydroxycholesterol	N/A	-1.214	0.768	0.315	N/A
daunorubicin	-1.012	0.244	0.777	0.732	-0.441
8-bromoguanosine 3',5'-cyclic monophosphate	1.3	1.48	0.777	0.279	0.264
TGFBR2	0.492	0.523	0.777	1.229	0.495
BRCA1	1.332	1.056	0.779	0.415	-0.142
carfilzomib	N/A	-0.261	0.78	N/A	-2.045
N-cor	N/A	0.196	0.782	-0.16	0.931
gemcitabine	0.482	1.227	0.791	2.184	2.164
PAX7	N/A	N/A	0.794	2.639	2.506
CD3 group	N/A	N/A	0.795	2.464	2.06
CASP1	0	0.117	0.797	1.675	1.74
DCAF1	0.218	0.518	0.799	0.083	-0.147
TARBP2	N/A	0.692	0.8	-0.04	-0.04
IL15	1.433	1.121	0.803	2.023	1.46
P2RX7	N/A	N/A	0.806	N/A	1.16
XIAP	N/A	0.404	0.811	1.369	1.452
fluvastatin	1.131	0.57	0.813	0.708	0.825
PCYT2	N/A	N/A	0.816	N/A	N/A
TNFAIP2	N/A	N/A	0.816	0.378	N/A
putrescine	N/A	N/A	0.816	N/A	2.219
ENPP2	N/A	0	0.816	N/A	1.897
beta-1,3-glucan	N/A	1	0.816	0.707	-0.707
3-nitropropionic acid	N/A	0.6	0.816	1.818	1.182
GC-GCR dimer	-0.816	-0.816	0.817	-0.043	N/A
seocalcitol	1.195	1.479	0.817	1.903	0.763
MKNK1	0.632	0.419	0.819	2.265	1.352
Smad	N/A	N/A	0.82	1.049	2.107
ARHGAP31	0.528	0.612	0.82	-0.115	-0.887
CIDEC	1	0.103	0.821	1.604	2.368
ANGPT1	1.549	2.03	0.825	1.244	1.487
GIP	1.98	2.213	0.828	1.299	0.867
HMGB2	N/A	N/A	0.831	N/A	-0.274
OSCAR	2	1.89	0.832	1.807	2.324
IND S1	-0.447	0.816	0.832	0.243	0.728
N-Ac-Leu-Leu-norleucinal	0.238	0.082	0.835	0.452	1.03
LGALS3	0	1.428	0.84	1.028	0.46
pyrimidin-2-one beta-ribofuranoside	N/A	N/A	0.842	N/A	N/A
glycine	N/A	0.64	0.844	0.082	0.42
beta-carotene	0	0.632	0.846	0.471	0.447
Collagen type III	N/A	N/A	0.848	0.166	-0.129
methylnitrosourea	N/A	N/A	0.849	N/A	0.762
miR-508-3p inhibitor	N/A	N/A	0.849	N/A	0.728
honokiol	N/A	0	0.849	-0.14	0.282
GSK-2606414	N/A	0.849	0.849	0.849	-0.152
SRSF3	N/A	-0.514	0.85	0.911	0.62
ATG5	0.788	0.437	0.851	N/A	0.852
IFNA4	N/A	0.113	0.851	2.548	2.023
LCN2	1.374	1.224	0.852	1.474	0.988
NR5A2	1.191	1.597	0.854	0.76	2.171
Calcineurin A	0.518	0.44	0.856	0.856	0.606
Raf	1.546	-0.023	0.867	0.304	0.356
RARA	1.865	1.345	0.867	1.118	1.441
NELFE	0.868	0.868	0.868	0.868	1.166
cholic acid	0.606	0.28	0.869	0.269	N/A
TASP1	0.655	0.655	0.87	N/A	N/A
p85 (pik3r)	N/A	0.747	0.871	1.691	0.616
LEPR	0.272	0.551	0.879	0.25	0.291
MYOG	0.152	1.009	0.881	0.145	-1.534
TYK2	N/A	0.591	0.884	N/A	N/A
ETV1	0.218	-0.277	0.895	1.189	1.715
RET	1.767	1.462	0.895	0.295	0.194
FGFR3	N/A	1	0.896	1.463	2.354
CDK6	N/A	0.896	0.896	1.373	1.095
CDH11	N/A	N/A	0.905	1.732	1.897
ZMYND10	N/A	N/A	0.911	0.911	0.485
clozapine	1.59	1.189	0.92	N/A	N/A
DDR1	N/A	0.97	0.922	0.678	1.24
nickel chloride	N/A	0.314	0.923	1.054	1.054
puromycin	N/A	1.387	0.923	0.588	0.213
AVP	0.684	0.954	0.925	1.152	N/A
cobalt chloride	1.137	0.436	0.926	1.306	0.603
rh-endostatin	N/A	N/A	0.927	N/A	N/A
ABCB7	N/A	N/A	0.927	0.927	N/A
OSBPL8	N/A	1.964	0.928	N/A	N/A
KU-60019	N/A	0.6	0.928	-0.174	-0.174
ferric ammonium citrate	N/A	1.319	0.933	1.272	N/A
F7	1.482	0.6	0.933	1.366	1.997
PTGES3	N/A	N/A	0.937	N/A	1.237
KEAP1	0.342	0.521	0.942	0.449	1.023
CHEK2	N/A	-0.2	0.943	1.093	1.342
MUC1	1.241	1.758	0.944	1.738	1.703
oleanolic acid	N/A	0.625	0.946	N/A	N/A
14,15-epoxyeicosatrienoic acid	N/A	N/A	0.946	N/A	-0.711
SN-38	N/A	0.771	0.947	0.668	0.66
SKP2	-0.339	-0.425	0.951	1.555	1.063
1,25-dihydroxyvitamin D	1.974	1.363	0.952	-0.093	0.151
3-methyladenine	N/A	0.645	0.954	1.349	N/A
PIM2	N/A	1.034	0.955	0.955	0.453
zalcitabine	N/A	0.956	0.956	0.956	N/A
DLL4	N/A	N/A	0.957	0.424	0.021
LIPG	N/A	0.692	0.96	1.436	N/A
ITGAV	0.97	0.478	0.963	0.97	2.205
CBR3-AS1	N/A	N/A	0.965	1.604	1.604
HNRNPA2B1	N/A	0.969	0.969	0.647	0.67
ACACA	N/A	N/A	0.97	N/A	N/A
PELP1	0.555	0.896	0.971	0.786	0.558
TNFAIP6	1.98	0.8	0.976	1.277	1.277
Rock	1.039	-0.114	0.978	0.886	1.68
5-N-ethylcarboxamido adenosine	1.469	1.908	0.98	1.065	0.881
CELF1	N/A	N/A	0.992	0.603	N/A
PD 0325901	0.728	0.335	0.992	0.577	0.631
CUX1	N/A	N/A	0.993	0.477	0.234
THBS1	N/A	1.095	0.993	0.54	1.132
RPTOR	2.909	1.346	0.994	1.135	2.439
GPR84	N/A	N/A	1	N/A	N/A
PPP2R2A	N/A	N/A	1	N/A	N/A
PKNOX1	N/A	N/A	1	N/A	N/A
RBX1	1	1	1	N/A	N/A
PDZK1IP1	N/A	N/A	1	1	N/A
BARD1	N/A	N/A	1	1	N/A
Casein	N/A	N/A	1	1	N/A
alpha-hydroxyglutarate	N/A	N/A	1	1	N/A
pyrophosphate	N/A	N/A	1	0.53	N/A
E64d	N/A	0	1	0.174	N/A
OGG1	N/A	0.339	1	1	1.882
buthionine sulfoximine	1	1	1	2.059	1.609
TFF2	N/A	N/A	1	1.633	1.342
CTSK	N/A	N/A	1	1.287	1.287
PCK1	N/A	0	1	1.414	1.134
griseofulvin	N/A	1	1	1	1
PPM1B	N/A	N/A	1	N/A	0.447
ziritaxestat	-1.342	N/A	1	-0.426	-0.577
CSNK2A1	N/A	1.414	1	1.554	1.772
CNR1	0.806	1.138	1.001	1.198	0.905
YBX3	N/A	N/A	1.004	1.004	N/A
PTBP3	N/A	N/A	1.006	1.334	0.342
VHL	-0.519	0.582	1.007	-0.198	-0.385
HNRNPK	0.16	0.848	1.013	1.205	1.622
ELF4	1	-0.309	1.014	0.962	N/A
ceramide	N/A	0.365	1.015	N/A	N/A
MAP2K5	2.619	2.796	1.016	2.528	2.574
MAP2K7	1.452	1.132	1.019	0.914	1.128
EPHA2	N/A	N/A	1.02	N/A	N/A
PD 123319	-0.08	0.873	1.022	1.022	1.163
POU5F1	0.956	0.792	1.023	1.246	1.142
HAS2	N/A	0.762	1.026	1.501	N/A
Betacatenin/TCF	N/A	0.391	1.026	1.026	N/A
MGAT3	N/A	1.067	1.026	0.518	0.518
Ngf	0.428	1.572	1.027	1.451	1.722
HSPB1	1.98	0.807	1.033	1.156	0.736
SULF2	1.192	1.192	1.035	0.71	1.077
SREBF1	2.688	2.468	1.035	2.671	2.659
ERVW-1	-0.762	1	1.037	0.748	N/A
HSPB8	N/A	1.987	1.039	0.97	0.436
ITGB6	N/A	1.091	1.04	1.04	2.182
phorbol 12,13-dibutyrate	1.461	N/A	1.04	0.139	1.639
GNA12	N/A	-0.341	1.044	0.808	0.53
Gsk3	2.543	1.606	1.048	N/A	0.721
C3AR1	N/A	N/A	1.05	1.452	N/A
testosterone	2.268	2.317	1.054	1.897	1.609
MAP2K3	N/A	1.265	1.065	1.466	1.44
HNF1A	-1.558	2.89	1.066	2.313	3.942
JAK	0.816	0.816	1.066	1.811	0.676
RHEB	N/A	N/A	1.067	N/A	N/A
N-Ac-leucyl-leucyl-methioninal	N/A	N/A	1.067	N/A	N/A
GLP-1 (7-36) amide	N/A	N/A	1.067	N/A	N/A
dihematoporphyrin ether	N/A	N/A	1.067	N/A	N/A
DNM1L	N/A	N/A	1.067	0.555	N/A
orantinib	N/A	N/A	1.067	1.067	1.067
NMU	N/A	N/A	1.067	1.387	0.555
WWTR1	1.664	0.143	1.067	1.284	1.477
GW9662	-0.095	0.103	1.068	-0.18	1.595
MAPK13	N/A	0.845	1.071	N/A	N/A
DDIT3	1.205	1.189	1.074	1.022	1.091
PRDX2	N/A	1.257	1.087	-0.034	N/A
FGF7	1.969	1.459	1.089	2.693	2.689
acteoside	N/A	0.976	1.09	N/A	0.458
lysophosphatidylinositol	2.333	1.508	1.091	1.8	1.569
proteasome inhibitor PSI	1.342	0.639	1.092	0.613	-0.014
superoxide	2	0.854	1.095	0.792	1.134
GAS6	N/A	0.164	1.096	N/A	N/A
INS	1.116	1.084	1.096	1.771	0.877
A2M	2.189	1.129	1.099	2.402	N/A
TCF21	N/A	N/A	1.103	1.969	2.207
monorden	N/A	-0.186	1.105	0.489	N/A
CNB-001	N/A	N/A	1.109	N/A	N/A
glycochenodeoxycholate	N/A	N/A	1.109	N/A	2
CHEK1	1.114	1.957	1.115	1.598	0.806
deoxynivalenol	N/A	1.402	1.122	1.731	2.576
EZR	0.038	1.522	1.126	1.748	1.703
HSP90B1	N/A	0.806	1.128	1.041	2.545
bardoxolone	N/A	1.937	1.128	0.33	-0.493
TNFRSF10A	N/A	1.131	1.131	1.131	N/A
TNFRSF12A	N/A	1.131	1.131	0.104	0.863
silymarin	N/A	1	1.134	N/A	N/A
shikonin	N/A	0.447	1.134	N/A	N/A
ZC3H14	N/A	N/A	1.134	1	N/A
BTC	N/A	1	1.134	2.236	1.414
ZBTB33	N/A	N/A	1.134	0.563	0.563
B2M	N/A	N/A	1.134	N/A	-2.368
2,3,4,7,8-pentachlorodibenzofuran	N/A	0.563	1.141	0.947	1.047
CTSB	1.067	0.93	1.142	1.758	1.391
FASLG	1.459	2.398	1.144	1.372	N/A
5-fluorouracil	0.112	1.708	1.151	1.614	0.726
GSK3A	N/A	N/A	1.153	N/A	N/A
HOXA7	N/A	0.412	1.154	N/A	N/A
SELL	N/A	N/A	1.154	1.446	1.446
NOS1	1.103	1.706	1.154	N/A	1.19
7,8-dihydro-7,8-dihydroxybenzo(a)pyrene 9,10-oxide	N/A	0.784	1.159	1.196	1.516
ID1	2.174	2.49	1.159	1.807	2.29
USP11	N/A	N/A	1.165	N/A	N/A
pyruvaldehyde	N/A	0.896	1.168	1.168	1.762
LINC00842	N/A	N/A	1.172	1.455	1.455
SKIL	N/A	N/A	1.174	0.413	-0.346
FUBP1	N/A	N/A	1.176	1.176	N/A
CCR1	N/A	0.956	1.177	1.086	1.588
GATA6	0.6	1.144	1.179	1.256	1.716
filgrastim	-0.594	0.502	1.181	0.38	0.893
SOX11	N/A	1.508	1.181	0.907	0.404
GnRH analog	-0.688	1.55	1.185	1.75	1.274
SOST	N/A	1.348	1.187	1.461	0.095
ACACB	N/A	0.128	1.188	N/A	0.216
KIT	N/A	N/A	1.188	0.483	0.052
Klra7 (includes others)	N/A	N/A	1.195	N/A	N/A
PDE5A	N/A	2.219	1.195	1.195	N/A
FOXD3	N/A	N/A	1.195	1.144	0.861
BAG6	N/A	N/A	1.195	N/A	N/A
C9	N/A	2.213	1.2	1.486	2
NOTCH1	-0.984	1.345	1.2	1.912	1.268
HOXD3	0.068	0.765	1.201	1.986	1.849
darglitazone	N/A	N/A	1.206	N/A	N/A
RPS6KB1	1.561	1.065	1.211	N/A	N/A
GCK	N/A	1.134	1.212	2.514	2.523
BMP10	N/A	N/A	1.216	N/A	N/A
HULC	N/A	N/A	1.216	1.479	-0.064
PLAUR	0.692	1.13	1.217	2.227	2.228
CAV1	1.207	0.093	1.219	0.549	-0.243
CEBPA	1.204	-0.243	1.225	2.238	1.774
farnesol	0.655	1.521	1.23	0.555	-0.238
sterol	-0.215	0.477	1.235	0.694	0.285
Cdk	0.927	1.054	1.248	2.027	2.077
clenbuterol	0.847	0.847	1.249	1.813	2.158
chloroquine	N/A	0.735	1.252	-0.021	1.278
isoquercitrin	1.698	2.425	1.254	2.425	2.157
arsenic	N/A	1.793	1.258	0.748	1.459
WDR5	N/A	N/A	1.264	1.45	1.45
sea cucumber body wall meal	1	1.342	1.265	0	0.632
LMNA	1.067	-0.213	1.268	0.038	-0.625
IGFBP3	N/A	N/A	1.271	N/A	N/A
clodronic acid	0.928	0.722	1.272	1.594	1.121
FABP4	N/A	1.766	1.273	1.742	1.642
ATM	1.59	2.216	1.274	2.079	2.496
n-3 fatty acids	-0.314	-0.135	1.275	-0.268	N/A
NFAT (complex)	1.89	1.278	1.278	2.283	1.176
Growth hormone	1.16	1.34	1.279	1.671	1.16
H1-6	N/A	N/A	1.279	1.372	1.342
H1f1	N/A	N/A	1.279	1.372	1.342
Hedgehog	1.091	1.39	1.281	1.598	2.326
OGT	0.426	1.691	1.281	0.594	0.375
anti-benzo(a)pyrene-diol-epoxide	N/A	0.604	1.282	N/A	0.82
PLP1	N/A	1.284	1.284	N/A	N/A
irinotecan	N/A	1.285	1.285	N/A	N/A
adenosine	1.195	1.411	1.286	1.764	1.491
MB	N/A	N/A	1.287	1.546	1.546
linoleic acid	N/A	0.412	1.287	1.027	0.504
SR1078	N/A	1.289	1.289	0.814	N/A
CRNDE	N/A	1.89	1.289	1.147	1.091
diethylmaleate	N/A	N/A	1.29	N/A	N/A
SPHK1	1.743	1.439	1.292	2.538	2.432
TGFB3	1.833	0.66	1.292	1.954	3.55
PLAG1	2.425	2.164	1.299	1.904	1.246
BGN	N/A	0.928	1.301	1.216	N/A
CTF1	N/A	N/A	1.303	N/A	N/A
KAT6A	N/A	N/A	1.303	N/A	N/A
Fc gamma receptor	1.673	2.384	1.305	2.038	2.038
mitoxantrone	N/A	1.901	1.305	1.224	N/A
TPSAB1/TPSB2	N/A	1.308	1.308	1.308	0.564
3,4,5,3',4'-pentachlorobiphenyl	N/A	N/A	1.31	1.206	1.635
methylprednisolone	1.576	1.323	1.312	0.744	0.281
MAPK1	0.811	0.537	1.312	0.044	0.574
fatty acid	-0.216	0.961	1.316	1.005	0.481
PLCG2	N/A	N/A	1.32	N/A	N/A
DMTF1	N/A	N/A	1.321	N/A	N/A
Z-LLL-CHO	1.376	1.493	1.325	0.957	0.743
PNU282987	N/A	N/A	1.342	N/A	N/A
1,3-bis(4-hydroxyphenyl)-4-methyl-5-[4-(2-piperidinylethoxy)phenol]-1H-pyrazole	N/A	N/A	1.342	1.342	N/A
COPS8	N/A	N/A	1.342	2.449	2.236
TAF4B	0.762	0.762	1.342	2.369	1.948
MYCBP	N/A	N/A	1.342	1.633	1.633
NELFA	1.342	1.342	1.342	1.342	1.633
NELFCD	1.342	1.342	1.342	1.342	1.633
P2RY4	N/A	N/A	1.342	1.342	1.342
C1orf61	N/A	N/A	1.342	1.134	0.816
thiazolidinedione	N/A	N/A	1.342	N/A	-1.004
BTNL2	1	1.387	1.344	1.656	N/A
androgen	1.195	0.768	1.344	1.545	1.623
CXCL8	N/A	0.964	1.35	2.026	2.533
HIF1AN	N/A	0.128	1.351	N/A	N/A
RHOB	N/A	N/A	1.353	1.268	2.213
cytarabine	0.765	1.007	1.356	1.952	N/A
Igm	N/A	1.697	1.365	N/A	1.545
DDX17	N/A	N/A	1.377	1.951	1.432
phenylephrine	N/A	1.423	1.378	1.241	1.676
MIA	N/A	N/A	1.382	1.877	1.877
[truncated: 4,552 more rows]
