# Supplementary material for: Local Inflammation Precedes Diaphragm Wasting and Fibrotic Remodelling in a Mouse Model of Pancreatic Cancer
Source: J Cachexia Sarcopenia Muscle. 2025 Jan 15;16(1):e13668. doi: 10.1002/jcsm.13668 (PMC11733308; doi:10.1002/jcsm.13668)
Supplement: Supplementary file 5 — Data S4 Supporting Information [file JCSM-16-e13668-s009.xlsx]

## Sheet: Sheet1
	gene_id	gene_name	D8_log2FC	D8_padj	D10_log2FC	D10_padj	D12_log2FC	D12_padj	D14_log2FC	D14_padj	END_log2FC	END_padj	Cluster
1	ENSMUSG00000007777	0610009B22Rik	-0.421943	0.189287	-0.340075	0.295176	-0.736939	0.00179607	-0.635508	0.00508448	-1.39307	6.33e-06	1
2	ENSMUSG00000043644	0610009L18Rik	-0.99929	0.0755647	-0.652279	0.14854	-1.17183	0.0148288	-1.52511	0.000133432	-2.98101	1.49e-10	1
3	ENSMUSG00000042208	0610010F05Rik	-0.191449	0.552145	-0.53433	0.0384438	-0.313107	0.159241	-0.548348	0.00623715	-0.5808	0.0220508	1
4	ENSMUSG00000089755	0610012D04Rik	-0.873709	0.282336	-1.98572	0.00549932	-2.8113	0.000513463	-2.9777	8.86e-06	-2.91271	0.00536574	1
5	ENSMUSG00000107002	0610012G03Rik	-0.217418	0.340164	-0.464124	0.0462614	-0.816278	0.000143546	-1.08375	1.29e-12	-1.94376	3.09e-28	1
6	ENSMUSG00000028608	0610037L13Rik	0.121766	0.735084	-0.0035118	0.992084	0.0715575	0.819765	-0.122497	0.635183	-0.695972	0.00140303	1
7	ENSMUSG00000060512	0610040J01Rik	-0.172571	0.761003	-0.289786	0.524654	-0.913497	0.00942986	-0.733418	0.00763534	0.696189	0.141469	8
8	ENSMUSG00000090066	1110002E22Rik	-0.256015	0.350853	-0.560011	0.0874018	-0.621675	0.0172642	-1.59648	3.24e-14	-3.47661	4.5e-13	2
9	ENSMUSG00000102531	1110002O04Rik	-0.957594	0.641784	-1.91774	0.286441	-2.0901	0.117546	-3.77341	0.0112434	-6.88147	0.000105963	1
10	ENSMUSG00000085151	1110018N20Rik	-0.590496	0.521275	-0.665329	0.410303	-1.2264	0.0316967	-1.10771	0.0766676	-2.15133	9.24e-05	1
11	ENSMUSG00000097616	1110019D14Rik	-0.327711	0.687358	-0.544424	0.337621	-0.93354	0.0373081	-0.741027	0.10665	-1.22566	0.0044143	1
12	ENSMUSG00000092203	1110038B12Rik	1.1566	0.111911	1.58613	0.0619764	1.47099	0.00374918	1.62872	6.62e-05	3.01852	1.26e-09	6
13	ENSMUSG00000040591	1110051M20Rik	-0.432035	0.144747	-0.559624	0.179581	-1.02857	7.25e-05	-0.958294	4.75e-05	-1.50219	1.19e-05	1
14	ENSMUSG00000063320	1190007I07Rik	-0.157045	0.78357	-0.304336	0.484003	-1.24684	9.92e-06	-1.22054	2.66e-06	-1.75664	1.62e-07	1
15	ENSMUSG00000087684	1200007C13Rik	2.77552	0.000143698	3.57894	2.65e-08	3.74779	1.88e-13	2.57632	4.53e-05	2.01304	0.00314329	4
16	ENSMUSG00000097290	1300002E11Rik	-0.253341	0.630548	-0.0662875	0.907534	-0.503426	0.156069	-0.675917	0.0284475	-1.15684	0.000487506	2
17	ENSMUSG00000098912	1500004A13Rik	0.228849	0.8166	0.158267	0.834834	-0.0749943	0.913579	0.42939	0.371541	1.07428	0.00253207	7
18	ENSMUSG00000068099	1500009C09Rik	3.29086	1	2.90046	1	1.37609	1	4.46478	0.0352889	6.90281	0.000159435	7
19	ENSMUSG00000072694	1500011B03Rik	0.641894	0.66186	0.689343	0.523279	0.529993	0.663689	0.574133	0.588665	1.63408	0.00232048	6
20	ENSMUSG00000051319	1500011K16Rik	-0.357014	0.269494	-0.313742	0.445349	-0.785817	0.0113249	-1.0279	4.22e-07	-1.97468	9.95e-12	1
21	ENSMUSG00000054676	1600014C10Rik	-0.395314	0.0685312	-0.409053	0.317613	-0.751491	4.1e-05	-0.635403	0.000142754	-0.88891	0.00361778	1
22	ENSMUSG00000031509	1700016D06Rik	2.91631	1	2.47262	1	5.07527	0.00731361	1.87111	1	2.50864	1	3
23	ENSMUSG00000032300	1700017B05Rik	0.75088	0.0449089	0.923919	0.0563346	1.2664	0.000937394	1.47459	5.14e-10	2.52554	5.94e-32	6
24	ENSMUSG00000038408	1700018A04Rik	1.71595	1	3.7875	1	2.13002	1	1.86965	1	6.95138	4.06e-05	7
25	ENSMUSG00000043629	1700019D03Rik	-0.381182	0.774032	-0.88897	0.303317	-1.66504	0.022349	-1.26703	0.0802612	-2.06314	0.0064843	1
26	ENSMUSG00000085438	1700020I14Rik	-0.554561	5.8e-06	-1.13726	8.31e-07	-1.50965	2.23e-08	-1.57125	5.83e-26	-2.84935	6.09e-41	1
27	ENSMUSG00000019797	1700021F05Rik	-0.208186	0.435851	-0.611647	0.00154322	-1.22621	4.88e-06	-1.31166	3.09e-15	-2.48629	1.2e-35	1
28	ENSMUSG00000097523	1700022N22Rik	-0.194467	0.920738	-0.615852	0.585702	-1.35375	0.143676	-0.676142	0.566327	-3.24685	0.00176588	1
29	ENSMUSG00000032666	1700025G04Rik	-0.0146449	0.981363	-0.325346	0.389948	-0.569876	0.0452808	-0.691664	0.000496888	-1.45933	4.02e-06	2
30	ENSMUSG00000090200	1700025N21Rik	1.79147	1	3.80643	1	3.38793	1	4.33291	0.0767561	4.97592	0.00308772	6
31	ENSMUSG00000099759	1700030C10Rik	1.15751	0.490893	1.02588	0.604865	0.710981	0.628784	1.37055	0.230088	3.1815	1.92e-05	6
32	ENSMUSG00000091071	1700030C10Rik	-3.31377	1	-1.10245	1	-0.081287	1	0.679503	0.843344	2.41826	0.320561	6
33	ENSMUSG00000087047	1700110K17Rik	-0.492488	1	1.05944	1	0.831018	0.800177	1.58554	0.494019	4.14275	4.73e-05	7
34	ENSMUSG00000047129	1700113H08Rik	-0.511216	0.839593	-1.66563	0.334717	-2.52676	0.0911337	-2.47167	0.07965	-7.01044	0.000319418	1
35	ENSMUSG00000082488	1700119I11Rik	-0.106611	0.945605	-1.00781	0.24296	-2.49848	0.000358944	-3.2644	5.48e-05	-4.7037	1.1e-08	1
36	ENSMUSG00000100599	1700120C14Rik	-0.0931776	0.90767	-0.212469	0.70092	-0.705368	0.0798467	-0.918852	0.00608109	-2.3215	8.19e-09	1
37	ENSMUSG00000085614	1700123M08Rik	-0.251935	0.748681	-1.07347	0.111357	-1.87278	0.000109126	-1.42551	0.000702376	-3.08549	2.22e-12	1
38	ENSMUSG00000097412	1810014B01Rik	-0.409909	0.161688	-0.744841	0.0226452	-1.14127	0.0027613	-1.60898	4.3e-11	-3.3943	7.28e-32	1
39	ENSMUSG00000106838	1810017P11Rik	-1.62461	1	1.58957	1	1.48624	1	-3.01941	1	4.14748	0.00199011	6
40	ENSMUSG00000086390	1810019D21Rik	1.83242	1	2.95832	0.00286562	1.23036	0.374017	2.95282	0.000977594	5.1387	2.33e-12	7
41	ENSMUSG00000087331	1810021B22Rik	-0.387756	0.771391	-0.295401	0.778263	-1.38358	0.0530522	-0.496289	0.519637	-2.01254	0.00434891	1
42	ENSMUSG00000020812	1810032O08Rik	0.968055	0.212132	1.39465	0.0437369	1.25666	0.0154352	1.45293	0.00323633	2.08075	1.49e-07	6
43	ENSMUSG00000020284	1810043G02Rik	0.181265	0.811502	0.411788	0.39319	0.248695	0.644039	0.413767	0.340908	0.920922	0.00666753	7
44	ENSMUSG00000035372	1810055G02Rik	0.256088	0.694185	0.535054	0.290379	0.687029	0.0886832	0.669261	0.0213592	1.61281	1.95e-10	6
45	ENSMUSG00000073155	1810058I24Rik	0.0382041	0.926739	0.392323	0.107673	0.459301	0.00567485	0.00499722	0.985487	-0.358264	0.20007	2
46	ENSMUSG00000090925	1810064F22Rik	2.483	1	2.32533	1	1.48958	1	1.64006	1	4.81601	0.00741333	7
47	ENSMUSG00000063018	2010204K13Rik	3.53733	1	4.43239	0.0468178	3.40803	0.17378	3.14699	0.144827	5.09601	0.000276251	7
48	ENSMUSG00000026090	2010300C02Rik	0.805221	0.388244	0.958096	0.205058	0.315415	0.674541	0.728928	0.136835	2.60667	3.15e-08	7
49	ENSMUSG00000074829	2010315B03Rik	-0.453658	0.227755	-0.483299	0.267591	-0.602996	0.0513305	-0.575202	0.0400368	-0.845357	0.00280666	1
50	ENSMUSG00000030587	2200002D01Rik	2.81292	0.0201447	3.87869	0.000314348	3.06527	0.000245262	3.4617	2.63e-07	5.35855	4.63e-16	6
51	ENSMUSG00000074217	2210011C24Rik	-0.693463	0.356818	-0.211053	0.812476	-1.08949	0.0376535	-0.966588	0.0606557	-2.61115	0.000179832	1
52	ENSMUSG00000021550	2210016F16Rik	-0.213869	0.490571	-0.0333531	0.931675	-0.0715396	0.81	-0.107636	0.668195	-0.577052	0.00911594	2
53	ENSMUSG00000109036	2210406H18Rik	3.63823	1	3.24312	1	3.57872	0.145451	3.66798	0.136366	4.64482	0.00918272	6
54	ENSMUSG00000037145	2210407C18Rik	3.40684	0.0106261	4.40854	8.74e-06	5.17505	5.46e-11	3.90194	4.71e-05	3.19343	0.00523492	4
55	ENSMUSG00000087380	2210408F21Rik	-0.452895	0.133378	-0.695707	0.0634519	-0.943331	0.00209138	-1.30477	1.06e-08	-2.44505	8.73e-18	1
56	ENSMUSG00000097354	2310001H17Rik	-0.702957	0.0212792	-0.853843	0.0117607	-0.905861	0.00076727	-0.898172	0.00110669	-1.29817	0.000217791	1
57	ENSMUSG00000053353	2310001K24Rik	-1.41713	0.319511	-1.24724	0.331948	-2.35399	0.0492169	-0.599238	0.713133	-4.40506	0.00039673	1
58	ENSMUSG00000028396	2310002L09Rik	-0.562717	0.00260862	-0.881086	0.00783571	-1.27531	2.49e-05	-1.61296	2.53e-12	-3.7439	1.5e-52	1
59	ENSMUSG00000034159	2310007B03Rik	5.72281	1	6.39413	0.269242	3.35064	1	7.05677	3.72e-06	8.48361	1.05e-08	7
60	ENSMUSG00000100335	2310008N11Rik	-0.0678552	0.9447	-1.12519	0.0289671	-2.11971	0.000105581	-2.19293	1.39e-08	-4.78333	1.03e-21	1
61	ENSMUSG00000085945	2310014F06Rik	-0.14882	0.828528	-0.36197	0.424302	-1.37192	0.0110336	-1.78072	1.22e-08	-3.04765	1.3e-09	1
62	ENSMUSG00000097729	2310015A10Rik	-0.116346	0.794452	-0.275753	0.438113	-0.461073	0.162845	-0.615268	0.0028779	-1.31466	4.21e-05	2
63	ENSMUSG00000099411	2310015D24Rik	0.681704	0.123344	0.606979	0.170928	-0.391765	0.467575	-0.450391	0.27054	-2.77904	2.87e-08	1
64	ENSMUSG00000101257	2310015K22Rik	-2.02858	0.0267705	-1.96072	0.11871	-3.99674	0.000269748	-4.44804	7.97e-07	-8.53561	1.99e-09	1
65	ENSMUSG00000102098	2310016D03Rik	-0.599446	0.263623	-1.57768	0.00343385	-3.38081	0.00166369	-2.46097	7.75e-10	-5.5221	8.6e-29	1
66	ENSMUSG00000085965	2310016D23Rik	-0.414241	0.683141	-1.17978	0.280246	-2.49222	4.55e-05	-2.83412	7.43e-06	-4.08986	0.00118829	8
67	ENSMUSG00000070574	2310016G11Rik	-1.1047	0.0109676	-1.86633	8.94e-06	-2.4133	1.18e-09	-2.58484	3.92e-11	-4.66508	8.03e-20	1
68	ENSMUSG00000100410	2310020H05Rik	-0.14454	0.796822	-0.940741	0.0225178	-1.60827	1.64e-05	-1.95455	2.76e-13	-3.51575	1.45e-22	1
69	ENSMUSG00000049643	2310022A10Rik	-0.202307	0.445061	-0.238053	0.495456	-0.485289	0.0192738	-0.855386	8.96e-06	-1.55121	1.41e-05	2
70	ENSMUSG00000031983	2310022B05Rik	0.23995	0.52638	0.549231	0.0329909	0.90171	8.58e-05	0.811136	5.54e-06	1.0422	1.2e-05	6
71	ENSMUSG00000032062	2310030G06Rik	0.833376	0.124365	1.21024	0.0158171	1.55243	7.08e-07	1.30628	9.13e-05	1.33507	0.000472075	4
72	ENSMUSG00000100550	2310039L15Rik	0.13253	1	-3.75274	0.0987579	-5.56796	0.00966439	-2.26986	0.183402	-3.05572	0.0576723	1
73	ENSMUSG00000072852	2310040G07Rik	-0.844702	0.602138	-1.49401	0.20085	-2.81904	0.010229	-2.91824	0.00469724	-4.84302	5.89e-05	1
74	ENSMUSG00000101655	2310040G24Rik	-0.570575	0.0752734	-1.24884	0.000785006	-2.05643	4.85e-07	-2.05398	3.38e-19	-3.59227	1.05e-36	1
75	ENSMUSG00000101746	2310043L19Rik	0.73168	0.656823	0.234172	0.899286	-1.71648	0.263798	-1.86345	0.141752	-4.74888	0.00261661	1
76	ENSMUSG00000100783	2310047D07Rik	-0.198073	0.887727	-0.572406	0.520682	-1.12655	0.108201	-1.65073	0.0191819	-4.04472	2.36e-06	1
77	ENSMUSG00000015519	2310057J18Rik	3.08455	1	3.93004	1	2.44858	1	#N/A	#N/A	6.06809	0.000700266	7
78	ENSMUSG00000050705	2310061I04Rik	-0.178306	0.483342	-0.325691	0.198915	-0.770868	0.0120536	-1.04299	4.04e-13	-2.06743	4.21e-14	2
79	ENSMUSG00000087410	2310065F04Rik	-0.669273	0.000955344	-1.79259	1.05e-05	-3.54423	1.31e-06	-3.7829	2.54e-12	-7.42509	1.56e-122	1
80	ENSMUSG00000100291	2310069B03Rik	-0.431971	0.442118	-0.774743	0.112069	-1.31904	0.020698	-1.72177	2.17e-06	-3.41492	5.72e-14	1
81	ENSMUSG00000089718	2310075C17Rik	0.668958	0.075952	0.242036	0.555052	0.450436	0.379127	-0.465628	0.116718	-1.63046	1.54e-06	1
82	ENSMUSG00000045411	2410002F23Rik	0.544938	0.116239	0.767357	0.0755398	0.801521	0.0102655	0.991804	1.37e-05	1.39583	2.95e-11	6
83	ENSMUSG00000086841	2410006H16Rik	0.325734	0.668727	0.936375	0.0940752	1.15407	0.00253521	1.15657	0.000217961	2.10648	2.93e-15	6
84	ENSMUSG00000049760	2410015M20Rik	-0.105825	0.829468	-0.239769	0.524021	-0.517136	0.122475	-0.484697	0.0338429	-0.871986	0.000579506	1
85	ENSMUSG00000032840	2410131K14Rik	-0.00510875	0.994246	-0.322571	0.296046	-0.431742	0.138104	-0.770735	0.000267622	-0.977945	9.29e-05	1
86	ENSMUSG00000064308	2410137M14Rik	-0.337538	0.832337	-0.702879	0.564704	-2.26573	0.0130565	-1.42926	0.122011	-4.86307	0.000133934	1
87	ENSMUSG00000071632	2510002D24Rik	-0.244022	0.692892	-0.430894	0.317544	-0.568977	0.121731	-0.758989	0.0141912	-1.20135	3.02e-05	1
88	ENSMUSG00000043391	2510009E07Rik	-0.238054	0.4054	-0.613567	0.0432143	-0.461885	0.0249885	-0.503054	0.00962592	-0.727372	0.0666656	1
89	ENSMUSG00000060301	2610008E11Rik	-0.385873	0.243154	-0.758659	0.0197289	-0.847825	0.000236921	-0.755841	0.000113173	-1.26788	0.000754901	1
90	ENSMUSG00000009114	2610028H24Rik	-0.922192	0.193083	-1.41614	0.00995862	-2.17094	0.00195819	-1.84772	0.00126845	-4.8993	1.27e-13	1
91	ENSMUSG00000071302	2610044O15Rik8	-0.341567	0.245161	-0.986139	0.000299732	-1.09525	1.76e-06	-1.05382	1.89e-07	-1.4484	1.93e-11	1
92	ENSMUSG00000079671	2610203C22Rik	-0.781372	0.274399	-1.24615	0.0416658	-1.03912	0.0434808	-0.677473	0.163014	-2.1279	6.31e-05	1
93	ENSMUSG00000049916	2610318N02Rik	1.94612	0.310521	2.39065	0.179608	1.38292	0.363649	1.97448	0.102902	2.96547	0.00124711	7
94	ENSMUSG00000010277	2610507B11Rik	-0.172059	0.450878	-0.613688	0.0061778	-0.933221	6.35e-05	-0.984361	2.29e-11	-1.57784	2.42e-20	1
95	ENSMUSG00000085882	2610507I01Rik	-0.128436	0.879634	-0.794495	0.149924	-0.952289	0.0266356	-0.696225	0.055349	-1.14435	0.00111777	1
96	ENSMUSG00000092486	2610524H06Rik	0.645362	0.664638	1.05639	0.242178	1.62784	0.0148362	1.53189	0.0174727	2.18718	7.62e-06	6
97	ENSMUSG00000028536	2610528J11Rik	4.46739	1	4.69123	1	#N/A	#N/A	2.50201	1	6.54331	0.000166866	5
98	ENSMUSG00000097180	2700038G22Rik	0.837216	0.63273	1.00375	0.39727	1.352	0.109496	1.61481	0.0382607	2.00184	0.00110073	6
99	ENSMUSG00000097787	2700046G09Rik	-1.08872	0.299383	-1.66124	0.109642	-1.03946	0.176784	-1.15712	0.115486	-2.1235	0.00636941	1
100	ENSMUSG00000053080	2700081O15Rik	0.120982	0.798263	0.0353867	0.939836	-0.197933	0.605836	0.17476	0.535523	0.732725	0.00914339	7
101	ENSMUSG00000062198	2700097O09Rik	-0.523043	0.119562	-0.666089	0.0175949	-0.714296	0.00332886	-0.65147	0.00918999	-0.892285	0.0180855	8
102	ENSMUSG00000098090	2700099C18Rik	1.86927	0.253758	2.06516	0.145036	2.63824	0.0107009	3.24332	3.12e-05	3.36727	7.25e-05	6
103	ENSMUSG00000047635	2810006K23Rik	-0.176316	0.737299	-0.701821	0.110919	-0.915556	0.00376353	-0.420929	0.174822	-1.49524	4.38e-08	1
104	ENSMUSG00000018570	2810408A11Rik	0.255904	1	0.190059	0.930752	0.447888	0.779359	1.61346	0.0856949	2.45363	0.000467889	6
105	ENSMUSG00000100594	2810414N06Rik	-0.751332	0.371488	-0.663397	0.367459	-0.846532	0.1905	-0.426458	0.528796	-1.87741	0.000190288	1
106	ENSMUSG00000026227	2810459M11Rik	0.15082	1	5.18358	0.00225493	2.8624	0.108641	3.48473	0.0328474	4.77139	0.000928114	5
107	ENSMUSG00000087018	2900072N19Rik	-0.639149	1	-5.69018	0.0154575	-2.79009	0.135315	-3.52524	0.0580247	-6.23023	0.000969427	1
108	ENSMUSG00000097277	2900076A07Rik	-0.652359	0.0199985	-1.09092	0.025684	-1.76224	2.71e-07	-1.73043	1.98e-12	-2.69496	4.57e-21	1
109	ENSMUSG00000102869	2900097C17Rik	-0.0906895	0.728528	-0.124994	0.651753	-0.0765734	0.777534	-0.241937	0.174831	-0.76287	7.66e-06	2
110	ENSMUSG00000074415	3110039I08Rik	0.580146	0.662025	0.641518	0.599605	0.143058	0.680004	0.875274	0.000173215	2.57861	5.71e-08	7
111	ENSMUSG00000053553	3110082I17Rik	0.427095	0.402509	0.649207	0.0951359	0.853943	0.00567202	0.504469	0.135082	0.830269	0.00320969	3
112	ENSMUSG00000107585	3300002P13Rik	-0.453153	0.489152	-0.560807	0.408048	-1.397	0.00386127	-1.41797	0.00249288	-3.41887	7.65e-05	1
113	ENSMUSG00000071540	3425401B19Rik	-0.261498	0.335407	-0.567037	0.204005	-1.02807	0.000125621	-0.997758	3.3e-07	-2.1612	4.16e-06	2
114	ENSMUSG00000097184	4632428C04Rik	-0.570658	0.353402	-1.20751	0.0297664	-1.37735	0.0075767	-1.33273	0.00325341	-3.40458	2.98e-12	1
115	ENSMUSG00000090031	4732440D04Rik	-0.750625	0.226145	-0.931187	0.0660976	-1.0949	0.0148979	-0.830657	0.058863	-1.25639	0.00294524	8
116	ENSMUSG00000085421	4732490B19Rik	1.09378	1	1.89345	0.408088	1.29689	0.576479	1.59054	0.420835	3.09072	0.00857997	6
117	ENSMUSG00000097350	4732491K20Rik	-0.58477	0.563142	-0.841944	0.319197	-1.56182	0.0143856	-1.39074	0.0226499	-2.90135	1.81e-05	1
118	ENSMUSG00000108456	4732496C06Rik	1.90397	0.0385233	1.68989	0.141189	1.5061	0.0610721	1.49546	0.0609642	1.82953	0.00611368	7
119	ENSMUSG00000110138	4831440D22Rik	-2.43862	0.0515057	-2.74374	0.0173916	-2.93344	0.00255335	-1.54748	0.128536	-5.26574	4.41e-05	1
120	ENSMUSG00000092171	4833427F10Rik	-0.225228	0.857245	0.133144	0.911734	1.1522	0.00694457	-0.0704595	0.933261	-0.0894853	0.899347	4
121	ENSMUSG00000025871	4833439L19Rik	-0.235637	0.174163	-0.587482	0.0108053	-0.898366	1.45e-06	-0.961763	3.57e-10	-1.55708	8.65e-21	1
122	ENSMUSG00000085704	4921531C22Rik	0.203285	0.814633	-0.478345	0.442203	-1.30922	0.00984441	-1.13637	0.0120038	-1.28966	0.00541963	1
123	ENSMUSG00000085558	4930412C18Rik	-0.486635	0.610034	-0.869935	0.272945	-0.620482	0.313933	-1.05623	0.0981677	-2.89856	8.75e-05	1
124	ENSMUSG00000086918	4930429F24Rik	-0.5779	0.00578787	-0.782598	0.00344605	-0.617877	0.0131379	-1.07357	2.39e-08	-2.19241	4.09e-06	2
125	ENSMUSG00000102144	4930429P21Rik	0.0422788	0.990726	-0.872276	0.528488	-1.53769	0.306846	-1.85657	0.124303	-6.98762	3.06e-05	1
126	ENSMUSG00000085295	4930430E12Rik	2.0308	1	3.34467	1	3.67397	0.235256	4.77536	0.0129137	5.73948	0.000210486	6
127	ENSMUSG00000046567	4930430F08Rik	-0.367294	0.541359	-0.368273	0.50244	-0.70646	0.0436799	-0.832491	0.0213969	-1.15517	0.00233054	1
128	ENSMUSG00000021747	4930452B06Rik	1.16177	1	1.12627	1	2.16635	0.199886	2.09156	0.201602	3.62751	0.000110847	6
129	ENSMUSG00000059920	4930453N24Rik	-0.195987	0.519097	-0.353828	0.299028	-0.426286	0.0822934	-0.611839	0.00124398	-0.979332	0.000992442	1
130	ENSMUSG00000097651	4930461G14Rik	5.00977	1	5.65499	0.0769	4.95602	0.0277357	5.11489	0.0183623	8.13974	4.37e-08	7
131	ENSMUSG00000097284	4930480K23Rik	-0.846456	0.439795	-1.01814	0.291675	-1.41177	0.0304924	-1.44362	0.0233131	-2.6524	8.76e-06	1
132	ENSMUSG00000086938	4930481A15Rik	-0.297381	0.619499	-1.19568	0.0188456	-1.25982	0.000239631	-0.954289	0.00491161	-2.10074	1.29e-06	1
133	ENSMUSG00000044906	4930503L19Rik	0.466194	0.351396	0.435712	0.383761	0.698886	0.029173	0.780202	0.00422303	1.03326	0.000939302	6
134	ENSMUSG00000086607	4930511M06Rik	-0.77331	0.0407562	-1.97783	0.00129583	-1.77845	0.000143415	-2.32294	1.43e-13	-3.22806	6.03e-16	1
135	ENSMUSG00000086866	4930512H18Rik	1.70544	0.152322	2.1007	0.0528396	1.87167	0.0465593	2.22546	0.00391214	-0.129677	0.932953	4
136	ENSMUSG00000097504	4930516B21Rik	-0.390923	0.5374	-0.339122	0.543347	-0.792167	0.025885	-0.639184	0.0578314	-2.0761	3.59e-07	1
137	ENSMUSG00000087279	4930544D05Rik	-0.515293	0.736866	-0.645169	0.575739	-1.96236	0.0636613	-2.5546	0.00677353	-5.81045	3.95e-05	1
138	ENSMUSG00000106791	4930553P18Rik	-1.37936	0.333786	-3.32843	0.0139635	-3.24563	0.00243594	-2.70002	0.0208764	-4.97881	0.000190772	1
139	ENSMUSG00000027811	4930579G24Rik	0.771404	0.549857	1.0678	0.312574	0.836431	0.345403	1.0744	0.149901	1.63275	0.00551328	6
140	ENSMUSG00000075335	4930588K23Rik	-0.458704	1	-0.961709	0.663274	-4.46712	0.0401295	-2.88155	0.131588	-6.00915	0.00447641	1
141	ENSMUSG00000031938	4931406C07Rik	0.144892	0.848622	0.287328	0.615504	-0.244489	0.655732	0.395561	0.348103	1.24801	0.00905575	6
142	ENSMUSG00000086727	4931428L18Rik	-0.191579	0.870715	-0.531154	0.452616	0.267556	0.673162	-0.0728926	0.920168	-1.9609	0.000328882	2
143	ENSMUSG00000027942	4933434E20Rik	-0.190801	0.434071	-0.211943	0.377697	-0.278313	0.277416	-0.312195	0.0576591	-0.515074	0.00464814	1
144	ENSMUSG00000036046	5031439G07Rik	0.214592	0.221988	0.238506	0.392964	0.0415659	0.905794	-0.2161	0.208045	-1.18906	1.4e-08	1
145	ENSMUSG00000113769	5033406O09Rik	0.852684	1	0.912151	0.55361	1.18619	0.439438	1.59488	0.101648	2.74508	2.12e-05	6
146	ENSMUSG00000038152	5033430I15Rik	-0.347457	0.808622	-0.246882	0.826766	-1.20895	0.0686366	-2.41753	0.00226175	-1.39663	0.0911813	1
147	ENSMUSG00000040412	5330417C22Rik	3.62843	0.0587825	3.13875	0.0732109	1.82143	0.388385	2.93638	0.0615277	6.88713	8.92e-12	7
148	ENSMUSG00000112071	5430401H09Rik	-1.48795	0.0863997	-3.5496	8.52e-05	-3.24216	2.41e-05	-3.19328	0.000398691	-5.83273	7.38e-09	8
149	ENSMUSG00000097772	5430416N02Rik	1.02641	0.46352	1.09523	0.273291	1.6732	0.0166805	1.99409	0.00186953	2.85493	2e-08	6
150	ENSMUSG00000109953	5430430B14Rik	0.902345	0.363156	1.07735	0.153435	2.1267	6.98e-07	1.42944	0.00481053	0.92479	0.0931044	4
151	ENSMUSG00000115270	5430430K15Rik	1.7869	1	#N/A	#N/A	3.98589	1	3.99988	1	5.44356	0.00327641	6
152	ENSMUSG00000108322	5430431A17Rik	-0.0452804	0.952766	-0.423624	0.335537	-0.636251	0.0523297	-0.931326	0.000815829	-1.93599	9.82e-05	2
153	ENSMUSG00000073755	5730409E04Rik	-0.227744	0.580122	-0.313438	0.36295	-0.533355	0.0281213	-0.643283	0.00162832	-1.30019	2.97e-06	1
154	ENSMUSG00000057181	5730455P16Rik	-0.38832	0.0839193	-0.974981	0.000550427	-1.27416	6.52e-08	-1.31309	3.04e-16	-1.87091	1.09e-14	1
155	ENSMUSG00000086236	5830418P13Rik	-1.76042	0.00505053	-2.00582	0.0170669	-2.66981	1.99e-05	-3.74903	1.1e-08	-5.86778	6.47e-13	1
156	ENSMUSG00000072591	5930412G12Rik	-0.649207	0.414086	-1.30551	0.0080834	-2.07981	1.87e-05	-2.59778	3.16e-06	-3.42357	1.42e-05	1
157	ENSMUSG00000114590	5930438M14Rik	0.809665	1	1.67792	0.374581	3.12143	0.000742791	2.89058	0.00513534	-0.0671075	0.974337	4
158	ENSMUSG00000075408	6030408B16Rik	3.48323	1	0.519842	1	5.23145	0.00216617	4.50786	0.0214521	4.65567	0.0100638	6
159	ENSMUSG00000110599	6030466F02Rik	-0.918559	0.593669	-0.784952	0.570138	-0.623148	0.58605	-0.780196	0.48656	-3.20758	0.00264202	2
160	ENSMUSG00000075585	6330403L08Rik	0.113663	0.845158	-0.259844	0.549321	-0.320906	0.382433	-0.313994	0.351197	-1.44151	7.18e-05	2
161	ENSMUSG00000105960	6330410L21Rik	-0.119924	0.942378	-0.891949	0.356279	-1.40295	0.0332336	-1.81986	0.00640529	-3.31565	0.00559523	1
162	ENSMUSG00000037977	6430571L13Rik	-0.258255	0.567639	-1.14694	0.00543693	-2.45802	2.8e-16	-2.92562	1.3e-20	-4.49998	3.28e-13	1
163	ENSMUSG00000085427	6430710C18Rik	2.27294	1	4.68369	1	3.74411	1	4.7644	0.0510765	5.34337	0.00898091	5
164	ENSMUSG00000073821	8030451A03Rik	3.79399	1	4.21399	1	3.61095	1	3.62169	1	5.94005	0.000489021	7
165	ENSMUSG00000047466	8030462N17Rik	-0.399731	0.0799942	-0.658917	0.00500123	-0.743875	0.00207534	-0.903916	5.39e-06	-1.22589	3.58e-07	1
166	ENSMUSG00000115970	8430426J06Rik	-0.413319	0.663626	-1.42723	0.0304281	-1.10987	0.0695765	-1.28616	0.0202685	-2.68764	1.07e-06	1
167	ENSMUSG00000045008	9030612E09Rik	0.0865252	0.962974	-0.713409	0.4554	-1.63866	0.0217084	-1.41318	0.0650405	-3.68305	0.00353167	1
168	ENSMUSG00000086141	9030622O22Rik	3.75528	1	6.45612	0.263733	2.71657	1	4.91534	0.0508263	7.97013	4.97e-08	5
169	ENSMUSG00000054951	9130008F23Rik	0.479985	0.720782	0.572326	0.672874	-0.132602	0.904507	0.992367	0.0798169	2.99079	4.02e-10	7
170	ENSMUSG00000097145	9230114K14Rik	-0.941403	0.222479	-0.994343	0.143883	-1.08401	0.143264	-1.09536	0.0871011	-2.45626	1.87e-06	1
171	ENSMUSG00000107879	9330102E08Rik	-0.0369164	0.983655	-0.73127	0.492737	-1.16925	0.0551895	-1.38337	0.0327079	-2.58858	0.000114727	1
172	ENSMUSG00000097098	9330111N05Rik	-0.296714	0.905627	-0.486019	0.81056	-1.09556	0.465678	-1.39764	0.376322	-3.42803	0.0092545	1
173	ENSMUSG00000004360	9330159F19Rik	-0.982319	0.00010642	-1.69973	5.61e-06	-2.30722	8.54e-11	-1.89751	2.68e-12	-3.75821	5.48e-41	1
174	ENSMUSG00000056004	9330182L06Rik	4.1083	1	3.46477	1	4.35461	0.0334464	5.22393	0.00291441	5.5794	0.000572154	3
175	ENSMUSG00000115149	9330188P03Rik	0.677228	1	1.129	0.691191	0.0588958	0.983091	0.512996	0.811785	2.83804	0.0088536	7
176	ENSMUSG00000097073	9430037G07Rik	-0.00601335	0.996218	-0.484812	0.559674	-0.547621	0.30725	-1.02128	0.069309	-1.93767	2.8e-05	1
177	ENSMUSG00000085479	9430073C21Rik	-0.622721	0.0583373	-1.25939	0.0322687	-3.01061	3.87e-05	-2.19746	0.0079783	-2.27396	0.178353	1
178	ENSMUSG00000084808	9430091E24Rik	-0.301707	0.401742	-0.849018	0.0159403	-1.12801	0.00010226	-1.11429	8.7e-08	-2.57218	1.2e-22	1
179	ENSMUSG00000112041	9530020I12Rik	-0.238785	0.584224	-1.0575	0.0680685	-2.52366	1.67e-08	-2.86767	3.08e-18	-5.76393	5.85e-42	1
180	ENSMUSG00000036275	9530068E07Rik	-0.0397862	0.909653	0.22537	0.327788	0.440334	0.0204539	0.24531	0.0974475	0.473704	0.00711334	6
181	ENSMUSG00000044551	9930012K11Rik	0.696778	0.728501	0.571413	0.700869	1.28649	0.127931	1.64329	0.0525802	2.38492	2.3e-05	6
182	ENSMUSG00000046138	9930021J03Rik	-0.170251	0.619787	-0.522973	0.0393749	-0.390536	0.136573	-0.636276	0.00219234	-0.687255	0.00871898	1
183	ENSMUSG00000069892	9930111J21Rik2	-0.657357	0.137291	-0.713478	0.138434	-0.861171	0.0105909	-0.266939	0.484939	-1.10238	0.00146568	1
184	ENSMUSG00000112095	A130077B15Rik	2.18749	1	3.89895	0.0206212	3.6239	0.0182926	4.02328	0.00710778	2.42738	0.212483	4
185	ENSMUSG00000089633	A230009B12Rik	-0.429238	0.753286	-1.76985	0.221824	-3.27483	0.00164795	-2.81769	0.000260896	-3.2792	0.0271571	1
186	ENSMUSG00000038884	A230050P20Rik	0.0876224	0.911117	0.587949	0.215626	0.572023	0.0723526	0.800934	0.0106562	1.15279	0.00791876	5
187	ENSMUSG00000087026	A230103J11Rik	3.91204	1	3.64993	1	3.65514	0.149844	2.47738	1	5.64274	0.000357061	7
188	ENSMUSG00000030111	A2m	4.43747	1	3.28942	1	6.14321	0.00260474	6.44578	0.000170217	10.5411	1	5
189	ENSMUSG00000096929	A330023F24Rik	-0.0864775	0.894162	-0.0528418	0.914425	-0.0666064	0.883467	-0.191781	0.657635	-1.77055	1e-05	1
190	ENSMUSG00000097666	A330094K24Rik	-0.637736	0.425063	-0.758853	0.523155	-2.66061	0.000191945	-2.8081	1.66e-05	-3.03111	0.00013008	1
191	ENSMUSG00000047613	A430005L14Rik	-0.0129715	0.988185	-0.0476275	0.920272	-0.332885	0.265223	-0.523074	0.0537217	-0.838257	0.0061026	1
192	ENSMUSG00000097353	A430046D13Rik	-0.132243	0.763554	-0.476012	0.314415	-0.687349	0.036627	-0.88435	0.000223103	-2.37321	1.34e-12	2
193	ENSMUSG00000047878	A4galt	0.156232	0.856344	0.263303	0.668687	0.746119	0.0561019	1.10076	0.000374577	0.3378	0.540519	4
194	ENSMUSG00000114452	A530001N23Rik	-0.131843	0.932071	-0.767264	0.507223	-1.31931	0.239084	-1.50559	0.0564719	-5.15004	1.2e-07	1
195	ENSMUSG00000043122	A530016L24Rik	-0.309786	0.73429	-1.25141	0.00844092	-1.46364	0.000700492	-1.25544	0.000848135	-4.01583	1.57e-09	2
196	ENSMUSG00000052760	A630001G21Rik	0.101298	0.937855	0.7504	0.258084	0.935983	0.028871	1.28417	0.00103236	0.411175	0.515576	4
197	ENSMUSG00000095493	A630023A22Rik	4.35316	1	4.79793	1	4.99762	0.0709811	3.92457	1	5.33295	0.00829247	6
198	ENSMUSG00000056738	A730036I17Rik	-0.32106	0.860507	-0.632949	0.6834	-1.6483	0.134015	-2.4914	0.0045694	-5.47988	2.27e-05	1
199	ENSMUSG00000048636	A730049H05Rik	2.35207	1	2.43682	1	4.05764	0.00906044	4.5288	0.000512863	5.21793	8.61e-05	6
200	ENSMUSG00000097756	A730056A06Rik	-0.194704	0.927362	-1.107	0.438519	-1.76394	0.10612	-0.731445	0.555453	-5.42936	0.000160251	1
201	ENSMUSG00000057715	A830018L16Rik	-0.210421	1	0.81986	0.634148	-0.454748	0.807191	0.121347	0.954075	-6.0876	0.00329142	2
202	ENSMUSG00000097413	A830052D11Rik	-0.287261	0.850632	-1.01207	0.26893	-2.16318	0.0165908	-3.62793	0.000114896	-2.12516	0.00252684	1
203	ENSMUSG00000112280	A830082N09Rik	-0.45691	0.553859	-1.40472	0.0237241	-1.29258	0.0109897	-1.24388	0.00882879	-2.3365	0.000139184	1
204	ENSMUSG00000040705	A930016O22Rik	-1.41373	0.00227261	-1.32832	0.0943245	-3.33104	1.77e-08	-2.12833	7.67e-10	-4.38145	3.22e-15	1
205	ENSMUSG00000083307	AA414768	0.618758	1	1.7343	0.118843	1.62022	0.100815	2.22882	0.0063861	2.79142	2.53e-05	6
206	ENSMUSG00000033213	AA467197	4.18551	0.000385574	3.76643	0.0043801	4.81341	2.26e-05	4.89934	7.7e-08	6.11133	8.6e-13	6
207	ENSMUSG00000042510	AA986860	2.27346	0.0395253	2.38111	0.0108389	1.78048	0.0152556	2.39034	9.99e-05	5.27284	1.17e-18	7
208	ENSMUSG00000036678	Aaas	0.467351	0.305995	0.516693	0.252994	0.690686	0.0332336	0.64286	0.0261798	0.92927	0.00295276	6
209	ENSMUSG00000021482	Aaed1	-0.275886	0.202949	-0.403712	0.129703	-0.416399	0.0640564	-0.704767	4.62e-05	-0.434871	0.0788456	8
210	ENSMUSG00000035642	Aamdc	-0.311171	0.299288	-0.588425	0.0356275	-1.28308	8.23e-05	-1.32011	2.45e-14	-2.35816	1.31e-11	1
211	ENSMUSG00000023938	Aars2	-0.0217534	0.970726	-0.222214	0.51905	-0.441857	0.0587577	-0.568547	0.00135524	-1.319	6.27e-11	1
212	ENSMUSG00000055923	Aasdh	-0.453006	0.207903	-0.415471	0.184562	-0.697401	0.00801915	-0.570155	0.0174425	-1.19117	2.46e-06	1
213	ENSMUSG00000018697	Aatf	0.334195	0.416107	0.636039	0.0363585	0.775146	0.000571624	0.503734	0.0593329	0.536174	0.0646776	6
214	ENSMUSG00000015243	Abca1	-0.312073	0.319343	-0.10041	0.810658	0.684302	0.00576508	0.834445	5.78e-07	1.48165	1.94e-05	6
215	ENSMUSG00000026944	Abca2	-0.206083	0.445611	0.00966008	0.983612	-0.299412	0.172204	-0.366671	0.0638132	-0.66765	0.000559962	1
216	ENSMUSG00000024130	Abca3	-0.00317069	0.995684	0.210359	0.471128	0.160441	0.528715	0.325719	0.101833	0.886783	6.43e-05	6
217	ENSMUSG00000044749	Abca6	-1.01215	0.00313335	-0.499163	0.543993	-0.940723	0.00565953	-1.1391	0.0100921	0.411939	0.787622	8
218	ENSMUSG00000041828	Abca8a	-0.578118	0.00305606	-0.903452	0.0166856	-0.858726	1.82e-06	-1.01714	1.65e-11	-1.34743	0.00486864	1
219	ENSMUSG00000020620	Abca8b	-0.520515	0.00820067	-0.838447	0.04467	-0.980262	7.04e-05	-1.25541	1.14e-13	-1.50631	0.000204026	1
220	ENSMUSG00000041797	Abca9	-0.578636	0.00595928	-0.6462	0.0389718	-0.17608	0.411348	-0.319959	0.0614989	-0.537699	0.296221	1
221	ENSMUSG00000031974	Abcb10	-0.309701	0.238783	-0.558034	0.0544662	-0.929742	0.00016097	-0.998579	1.45e-06	-1.51572	3.28e-12	1
222	ENSMUSG00000028970	Abcb1b	0.0929788	0.824921	0.129409	0.70615	0.611632	0.00565953	0.585247	0.00277613	0.620278	0.0700384	3
223	ENSMUSG00000042476	Abcb4	-0.282531	0.152669	-0.506536	0.176287	-0.816973	0.0125461	-1.13758	5.22e-09	-2.07604	1.44e-06	1
224	ENSMUSG00000031333	Abcb7	-0.373071	0.0484645	-0.889086	1.93e-05	-1.31634	7.48e-09	-1.2959	7.11e-13	-1.8562	9.64e-18	1
225	ENSMUSG00000028973	Abcb8	-0.156279	0.617493	-0.279917	0.442112	-0.664682	0.00105176	-0.806569	7.64e-07	-1.36833	2.77e-11	1
226	ENSMUSG00000029408	Abcb9	-0.449727	0.219362	-0.627589	0.146249	-1.34062	4.66e-05	-1.165	3.42e-06	-2.41999	7.96e-11	1
227	ENSMUSG00000020865	Abcc3	1.27311	0.0446523	2.60925	1.78e-08	2.02621	4.54e-07	2.41805	2.75e-14	4.51867	1.63e-30	5
228	ENSMUSG00000022822	Abcc5	-0.391037	0.0173869	-0.720846	9.19e-05	-0.998914	5e-06	-0.783996	2.29e-06	-0.671494	0.0354434	8
229	ENSMUSG00000030249	Abcc9	-0.338617	0.104965	-0.639651	0.0507099	-0.797503	0.00234621	-0.903805	2.04e-08	-1.9209	4.97e-07	2
230	ENSMUSG00000031378	Abcd1	-0.257199	0.319121	-0.382667	0.261558	-0.703022	0.000165797	-0.726677	7.13e-07	-1.56666	9.19e-08	2
231	ENSMUSG00000055782	Abcd2	-0.260311	0.303569	-1.00106	0.0012163	-1.7305	7.05e-12	-1.58082	1.94e-22	-2.95337	4.69e-16	1
232	ENSMUSG00000028127	Abcd3	-0.278684	0.160656	-0.46932	0.0625465	-0.921478	5.72e-09	-0.772168	1.61e-07	-0.461231	0.129211	8
233	ENSMUSG00000058355	Abce1	0.296029	0.188641	0.294836	0.362858	0.563665	0.00072656	0.409903	0.00770168	0.623499	0.00354738	6
234	ENSMUSG00000028953	Abcf2	-0.178192	0.354745	-0.165663	0.563934	-0.110122	0.57592	-0.257697	0.10653	-0.68553	0.00301923	2
235	ENSMUSG00000003234	Abcf3	-0.0651171	0.862559	-0.0192359	0.960092	0.0857903	0.732297	-0.10947	0.623672	-0.621561	0.000620069	2
236	ENSMUSG00000024030	Abcg1	0.389788	0.437707	0.606009	0.18444	1.24377	0.000139304	1.71694	6.44e-13	1.11255	0.00696558	3
237	ENSMUSG00000033157	Abhd10	-0.0769439	0.910621	-0.379103	0.356775	-0.489489	0.0912228	-0.657168	0.0180666	-0.786956	0.00695488	1
238	ENSMUSG00000040532	Abhd11	0.0544608	0.906675	0.0692972	0.860653	-0.284644	0.196331	-0.407064	0.0399563	-1.02716	3.8e-07	1
239	ENSMUSG00000040396	Abhd13	0.320281	0.295096	0.199875	0.590644	0.23148	0.413388	0.399327	0.0675744	0.807285	0.00169941	7
240	ENSMUSG00000042210	Abhd14a	-0.00781087	0.994186	-0.200371	0.701181	-0.327077	0.341262	-0.636474	0.0354314	-0.928863	0.00704404	1
241	ENSMUSG00000007036	Abhd16a	-0.145146	0.5893	-0.233045	0.364898	-0.450618	0.0382892	-0.512603	0.00169896	-1.23886	5.33e-11	1
242	ENSMUSG00000038459	Abhd17c	0.21491	0.651621	0.565422	0.0867816	0.318691	0.283315	0.275589	0.375578	1.10598	0.000189533	7
243	ENSMUSG00000037818	Abhd18	-0.64301	0.0120069	-1.23394	0.000304963	-2.07275	6.9e-13	-1.96805	1.73e-14	-3.04778	2.3e-32	1
244	ENSMUSG00000039202	Abhd2	0.82866	0.0129988	0.978931	0.00101139	0.733999	0.00363863	1.29609	2.34e-15	2.51168	1.64e-14	7
245	ENSMUSG00000032540	Abhd5	-0.14204	0.627969	-0.568206	0.0277638	-0.804088	8.54e-05	-0.644734	0.000355191	-1.76178	2.81e-16	1
246	ENSMUSG00000007950	Abhd8	0.0324991	0.958058	-0.0981302	0.797335	-0.647047	0.0482218	-0.674661	0.00532247	-0.908933	0.000247985	1
247	ENSMUSG00000058835	Abi1	0.321028	0.2354	0.491305	0.0938104	0.498131	0.0185608	0.767226	1.48e-07	1.31256	5.35e-10	6
248	ENSMUSG00000026782	Abi2	0.0904275	0.87156	0.0962635	0.829249	0.388393	0.223673	0.436277	0.0760848	0.704695	0.00216901	6
249	ENSMUSG00000035258	Abi3bp	-0.0552654	0.905627	-0.372743	0.362237	-0.280676	0.215367	-0.400443	0.0367343	-1.44272	3.4e-05	2
250	ENSMUSG00000026596	Abl2	0.191181	0.470007	0.0595955	0.881723	0.261004	0.178204	0.140157	0.48809	0.699323	0.00670395	7
251	ENSMUSG00000029095	Ablim2	0.638027	1.3e-05	0.955664	1.34e-06	0.626602	0.020509	0.517636	0.00125728	-1.95209	1.28e-17	4
252	ENSMUSG00000032735	Ablim3	-0.136078	0.744326	-0.410253	0.31398	-0.0361078	0.927208	-0.321244	0.147795	-1.16414	0.00562302	2
253	ENSMUSG00000017631	Abr	0.126719	0.756508	0.0568833	0.885855	0.0878849	0.772841	0.347234	0.0563698	0.76226	0.000303704	6
254	ENSMUSG00000042895	Abra	-0.674126	0.0104768	-1.34207	0.000321605	-1.30629	8.97e-09	-1.33006	0.0243729	-2.00701	0.0524863	2
255	ENSMUSG00000078453	Abracl	1.09621	0.0203906	1.47577	0.00680205	1.40821	0.000544852	1.50006	2.38e-06	2.03349	5.77e-13	6
256	ENSMUSG00000030083	Abtb1	-0.461705	0.0615817	-0.336575	0.253103	-0.49289	0.0190211	-0.334676	0.153823	-0.581754	0.0057421	1
257	ENSMUSG00000032724	Abtb2	-0.445848	0.206487	-0.914424	0.0142003	-1.38134	2.11e-06	-1.33188	6.61e-07	-1.79112	7.82e-10	1
258	ENSMUSG00000117222	AC060761.1	-0.49143	0.748192	-0.864815	0.475894	-0.978042	0.251685	-1.16714	0.249494	-3.07512	0.000714525	1
259	ENSMUSG00000116604	AC087898.2	-0.30666	0.863548	-1.39218	0.392601	-1.61831	0.0956606	-2.44393	0.00974487	-1.52131	0.0664784	1
260	ENSMUSG00000115902	AC113595.1	2.10235	0.00144604	2.16296	0.00544979	2.41041	6.89e-07	2.03397	0.000220426	2.72986	1.59e-07	6
261	ENSMUSG00000116557	AC118542.1	-0.361686	0.809021	-1.89467	0.0656777	-2.20228	0.0110175	-2.68203	0.00195381	-3.24105	0.00032654	1
262	ENSMUSG00000116879	AC125141.3	-0.512505	0.332845	-0.991167	0.0938105	-3.13013	0.0106539	-2.76448	1.2e-07	-8.79555	2.65e-14	1
263	ENSMUSG00000113184	AC125351.1	1.47383	0.273194	0.689992	0.683211	-0.620107	0.722319	1.84929	0.0525347	2.62255	0.000320472	7
264	ENSMUSG00000116597	AC126055.1	-1.92527	1	-0.15073	0.932073	-0.9063	0.460177	-0.753451	0.580289	-2.90265	0.00836143	1
265	ENSMUSG00000116657	AC127341.3	2.32737	1	3.27493	1	1.11824	1	3.34248	0.13198	5.40893	0.000162735	7
266	ENSMUSG00000116656	AC131339.2	-0.40153	0.220917	-1.0602	0.00230259	-1.20901	2.16e-05	-1.18748	0.00017644	-1.80117	2.19e-15	1
267	ENSMUSG00000117263	AC132460.3	-0.379495	0.742516	-0.600723	0.481354	-1.48538	0.0211579	-2.08211	0.00157468	-2.34834	0.000585686	1
268	ENSMUSG00000114053	AC133498.1	-0.42918	0.631806	-0.425782	0.621611	-0.311831	0.673202	-0.637452	0.230497	-2.23485	1.05e-05	1
269	ENSMUSG00000095041	AC149090.1	0.341222	0.100792	0.686864	0.00370664	0.502262	0.00627685	0.893611	2.08e-07	1.05561	9.48e-06	6
270	ENSMUSG00000116851	AC154507.3	-0.516366	0.676063	-1.87578	0.0749023	-2.16765	0.00624001	-2.76406	0.00426782	-6.49683	3.81e-07	1
271	ENSMUSG00000116716	AC154691.1	4.91414	1	#N/A	#N/A	3.10563	1	3.89076	1	5.29516	0.00959711	6
272	ENSMUSG00000111394	AC160637.1	0.200987	0.714415	0.0933384	0.880659	0.474647	0.19073	0.58368	0.0306491	1.33815	4.23e-06	6
273	ENSMUSG00000116903	AC161607.1	-0.166014	0.896752	-0.514477	0.531601	-0.512714	0.439443	-1.28552	0.0391741	-2.837	0.000106274	2
274	ENSMUSG00000113831	AC163032.1	-0.595199	0.361688	-0.59633	0.232725	-0.608932	0.199197	-1.12707	0.00638148	-1.07276	0.00509296	1
275	ENSMUSG00000116979	AC165344.1	-2.50908	1	-3.13875	0.160985	-3.65856	0.0672369	-5.8499	0.00708127	-6.10305	0.00360459	1
276	ENSMUSG00000117104	AC166164.1	-0.916167	0.225222	-1.97361	0.00534804	-2.67882	2.4e-06	-2.51193	1.05e-05	-4.27625	2.16e-11	1
277	ENSMUSG00000112831	AC167229.1	4.38711	1	4.2753	1	3.63335	1	3.43922	1	6.21021	0.000322828	7
278	ENSMUSG00000036138	Acaa1a	-0.244372	0.368438	-0.183484	0.564249	-0.505249	0.00761736	-0.484374	0.00169195	-0.660023	0.0112793	1
279	ENSMUSG00000010651	Acaa1b	-1.04795	0.208546	1.41567	0.122798	-1.78724	0.00258565	-0.19344	0.799584	0.0750343	0.949199	8
280	ENSMUSG00000036880	Acaa2	-0.385003	0.11192	-0.852291	0.000556677	-1.49917	2.31e-07	-1.6246	2.89e-20	-2.62968	4.37e-16	1
281	ENSMUSG00000020532	Acaca	-0.389025	0.61703	-1.04979	0.0014991	-1.71499	4.93e-11	-0.823433	0.27462	-1.8965	1.03e-07	1
282	ENSMUSG00000042010	Acacb	-0.413235	0.0149106	-0.69851	0.0142545	-0.940837	0.000177667	-1.02649	2.44e-10	-2.70543	5.29e-12	2
283	ENSMUSG00000029456	Acad10	-0.0990262	0.901213	-0.140047	0.816227	-0.629596	0.0651094	-0.250118	0.521439	-0.95868	0.00862193	1
284	ENSMUSG00000090150	Acad11	-0.325067	0.236893	-0.735153	0.0285016	-1.19876	2.14e-06	-1.10301	2.67e-08	-2.54757	3.41e-21	1
285	ENSMUSG00000042647	Acad12	-0.177296	0.527429	-0.0143457	0.976996	-0.089021	0.835689	-0.397022	0.0595528	-2.29668	3.13e-12	2
286	ENSMUSG00000031969	Acad8	-0.125802	0.769527	-0.518676	0.0696034	-0.76923	0.000719104	-0.813383	4.22e-06	-1.25622	6.96e-11	1
287	ENSMUSG00000027710	Acad9	-0.148274	0.671395	-0.488923	0.0244386	-0.738753	0.00018932	-0.779502	7.88e-07	-0.667714	0.0138957	8
288	ENSMUSG00000026003	Acadl	-0.298989	0.150544	-0.604196	0.00679933	-0.847404	0.000107029	-1.10962	1.86e-12	-2.28161	3.47e-15	2
289	ENSMUSG00000062908	Acadm	-0.292456	0.22613	-0.763496	0.0018542	-1.32985	5.93e-06	-1.37623	3.28e-15	-2.92291	1.24e-53	1
290	ENSMUSG00000029545	Acads	-0.296285	0.182147	-0.529796	0.0656244	-0.993377	3.44e-05	-1.19266	8.69e-12	-2.38316	2.33e-32	1
291	ENSMUSG00000030861	Acadsb	-0.217634	0.309085	-0.388295	0.186601	-0.433778	0.109703	-0.628316	7.62e-05	-1.85121	1.62e-11	2
292	ENSMUSG00000018574	Acadvl	-0.322057	0.178184	-0.602544	0.0272296	-1.09889	1.18e-05	-1.20486	1.65e-12	-2.76618	4.3e-31	1
293	ENSMUSG00000030607	Acan	3.77189	0.602	4.31538	1	2.37838	0.128325	3.8407	0.116611	6.1805	0.00287902	7
294	ENSMUSG00000032047	Acat1	-0.264733	0.21244	-0.556815	0.0424657	-0.910344	0.000703436	-1.18129	7.46e-10	-2.55907	7.55e-25	1
295	ENSMUSG00000026499	Acbd3	0.242952	0.407662	0.351032	0.167406	0.602413	0.00305829	0.541146	0.000920216	0.597549	0.00350922	6
296	ENSMUSG00000056938	Acbd4	-0.342923	0.357005	-0.378074	0.331191	-0.424668	0.18059	-0.659829	0.0100162	-1.10164	0.0013376	2
297	ENSMUSG00000038000	Acd	0.0129489	0.991042	0.275307	0.585339	0.509693	0.119161	0.404739	0.203524	0.934823	0.00119767	6
298	ENSMUSG00000020681	Ace	0.255943	0.201428	0.0440386	0.920272	0.636872	3.38e-05	0.644424	2.37e-06	0.278577	0.398279	4
299	ENSMUSG00000038007	Acer2	0.314701	0.335311	0.253452	0.467434	1.13587	2.47e-09	0.782026	0.000129288	1.06932	0.00173261	3
300	ENSMUSG00000030760	Acer3	0.421907	0.318585	0.853898	0.0284815	0.852592	0.0030177	0.951992	8.29e-05	1.59442	1.03e-09	6
301	ENSMUSG00000023328	Ache	-0.571493	0.0434895	-0.745457	0.0609143	-1.81053	2.14e-08	-1.91233	1.36e-16	-2.63133	5.99e-11	1
302	ENSMUSG00000037872	Ackr1	0.980516	0.0813386	0.915049	0.0737647	1.38489	0.000500534	1.46214	8.41e-05	0.398961	0.482393	4
303	ENSMUSG00000044534	Ackr2	1.41981	3.26e-05	1.07683	0.0187918	1.68846	6.36e-13	1.40816	9.62e-07	0.955135	0.0502672	4
304	ENSMUSG00000079355	Ackr4	-0.718838	0.28516	-1.76207	0.00307619	-2.04594	6.75e-07	-1.56601	1.51e-05	-2.21261	4.08e-05	8
305	ENSMUSG00000020917	Acly	-0.194031	0.85946	-0.528596	0.191562	-0.988096	0.00200459	-0.314735	0.68797	-0.260221	0.544109	8
306	ENSMUSG00000070985	Acnat1	2.83348	1	4.36415	0.0163659	3.81958	0.0159781	4.20121	0.00842113	7.12745	2.07e-05	5
307	ENSMUSG00000060317	Acnat2	-2.01779	1	5.08727	1	3.35912	0.234951	4.42115	0.0315818	7.63332	0.00263236	5
308	ENSMUSG00000022477	Aco2	-0.215237	0.297468	-0.519688	0.0444778	-0.865699	0.00192029	-1.07649	8.51e-10	-2.73854	7.69e-30	1
309	ENSMUSG00000022126	Acod1	2.00082	1	2.07612	1	3.02016	0.150989	3.38787	0.0798656	5.20951	0.00016052	6
310	ENSMUSG00000072949	Acot1	-0.98124	0.00171201	-0.452919	0.165949	-0.219949	0.531238	-0.329089	0.446045	-0.0378854	0.910618	8
311	ENSMUSG00000034853	Acot11	-0.606821	0.042839	-0.952984	0.00910639	-1.59275	2.19e-08	-1.23026	1.4e-05	-2.15089	1.07e-10	1
312	ENSMUSG00000021620	Acot12	-4.7049	1	2.90711	1	-0.259893	0.93571	1.15276	0.639327	3.69545	0.00542818	5
313	ENSMUSG00000006717	Acot13	-0.346922	0.222698	-0.932069	0.000505522	-1.48922	2.12e-06	-1.55115	1.04e-11	-3.00242	5.53e-37	1
314	ENSMUSG00000021226	Acot2	-0.657377	0.0223012	-0.696609	0.0422152	-0.503344	0.0335286	-0.437296	0.241046	-1.91163	1.36e-07	2
315	ENSMUSG00000043487	Acot6	-0.151397	0.827469	-0.660128	0.213981	-0.459424	0.183344	-1.34945	8.32e-05	-1.45639	0.000849727	1
316	ENSMUSG00000025287	Acot9	0.159933	0.658874	0.212698	0.462757	0.659441	0.00207804	0.326157	0.0951503	0.194461	0.479506	3
317	ENSMUSG00000021751	Acox2	0.656013	0.563142	2.62861	0.000754342	2.53275	3.22e-07	2.07237	5.1e-05	3.42173	0.0123751	5
318	ENSMUSG00000027380	Acoxl	-0.774781	0.52721	-1.78021	0.204726	-1.58223	0.0641684	-2.53184	0.00299882	-3.38082	0.00149774	1
319	ENSMUSG00000028093	Acp6	0.0265859	0.970079	-0.122463	0.753571	-0.388586	0.169651	-0.608783	0.00639814	-0.724898	0.0296294	1
320	ENSMUSG00000032561	Acpp	-0.651214	1	1.94695	0.141717	1.34914	0.283412	0.713755	0.587863	2.61442	0.00205936	5
321	ENSMUSG00000032281	Acsbg1	3.22892	0.0342694	2.90369	0.00103119	0.602056	0.646317	2.91029	4.64e-09	4.29909	3.04e-13	7
322	ENSMUSG00000015016	Acsf3	-0.269713	0.432573	-0.230509	0.513235	-0.726989	0.00193993	-0.781793	0.000524031	-1.11588	2.78e-05	1
323	ENSMUSG00000018796	Acsl1	-0.604992	0.000573731	-1.06394	1.8e-05	-1.64293	1.48e-10	-1.42862	1.86e-14	-3.29526	2.45e-22	2
324	ENSMUSG00000031278	Acsl4	0.307699	0.38426	0.226629	0.466152	0.589432	0.0591971	0.748356	3.19e-06	1.54381	2.04e-08	6
325	ENSMUSG00000024981	Acsl5	0.630845	0.0517407	1.26185	0.000386019	0.842506	0.00116174	1.1956	1.22e-08	2.25312	4.75e-10	7
326	ENSMUSG00000020333	Acsl6	-0.695623	0.0957471	-0.710709	0.111086	-0.92353	0.00869908	-1.36957	2.72e-06	-2.34632	2.92e-16	1
327	ENSMUSG00000030935	Acsm3	-0.70067	0.369803	-0.718716	0.185895	-1.23452	0.00482444	-0.202042	0.75915	1.14063	0.050696	6
328	ENSMUSG00000030972	Acsm5	-1.0973	0.0115489	-0.940507	0.619592	-2.16826	3.55e-07	-2.012	5.27e-05	-1.85773	1	8
329	ENSMUSG00000027452	Acss1	-0.330589	0.129502	-0.2073	0.581532	-0.506597	0.10409	-0.597523	0.0124673	-2.49869	2.72e-26	2
330	ENSMUSG00000027605	Acss2	-0.277848	0.126722	-0.64028	0.0920188	-1.13728	6.06e-06	-1.21508	5.83e-19	-1.79266	1.09e-06	1
331	ENSMUSG00000035948	Acss3	-0.950633	0.131675	-1.18417	0.0328382	-1.77674	0.000119342	-0.739605	0.158252	-2.70645	5.45e-08	2
332	ENSMUSG00000031972	Acta1	-0.278923	0.0885104	-0.362851	0.156386	-0.534265	0.0273063	-1.02117	1.23e-14	-2.05696	4.62e-08	2
333	ENSMUSG00000035783	Acta2	0.550324	0.0721785	0.4693	0.204811	0.547778	0.162511	0.844969	6.8e-05	1.41911	7.08e-05	6
334	ENSMUSG00000029580	Actb	0.960214	2.77e-07	1.37824	0.000174229	1.42575	1.24e-09	1.69172	5.77e-41	2.04385	1.53e-26	6
335	ENSMUSG00000068614	Actc1	-1.15392	0.131959	-2.73736	0.000859811	-4.56824	1.26e-13	-5.48763	3.11e-23	-6.66942	1.05e-10	1
336	ENSMUSG00000062825	Actg1	1.08881	6.32e-07	1.29136	0.000498237	1.40982	2.83e-08	1.53974	7.24e-30	2.21485	3.44e-20	6
337	ENSMUSG00000059430	Actg2	2.63691	0.00445231	2.58633	0.00110553	1.3312	0.0825365	1.89629	0.00412016	2.8441	7.87e-07	7
338	ENSMUSG00000027671	Actl6a	0.1403	0.772058	0.374035	0.328561	0.435324	0.0540221	0.430112	0.0553721	0.733343	0.00514309	6
339	ENSMUSG00000015143	Actn1	1.75601	0.0109523	1.94605	7.13e-07	1.89577	1.19e-13	2.39299	5.38e-50	3.64118	3.87e-34	6
340	ENSMUSG00000052374	Actn2	-0.285469	0.190113	-0.832232	0.00452747	-1.16397	6.13e-06	-1.36932	9.14e-14	-2.16878	4.33e-09	2
341	ENSMUSG00000006457	Actn3	-0.910388	5.33e-06	-1.23068	3.72e-07	-1.21378	1.49e-06	-1.69499	6.3e-05	-2.54186	4.4e-08	2
342	ENSMUSG00000054808	Actn4	0.346949	0.0543601	0.368448	0.108743	0.565863	0.00680064	0.792177	8.52e-12	1.09446	2.33e-09	6
343	ENSMUSG00000037351	Actr1b	-0.0618133	0.825311	-0.0805302	0.815542	-0.136885	0.533525	-0.377658	0.0113552	-0.60153	0.00302425	1
344	ENSMUSG00000020152	Actr2	0.344963	0.0640584	0.578825	0.066687	0.860636	2.26e-06	0.817433	8.84e-11	1.05048	6.45e-11	6
345	ENSMUSG00000026341	Actr3	0.689799	0.000450616	1.01624	0.00141048	1.2584	2.16e-09	1.2845	9.26e-21	1.63306	6.35e-19	6
346	ENSMUSG00000056367	Actr3b	-0.30905	0.387465	-1.0645	0.00737488	-1.79064	4.16e-06	-1.92753	7.1e-13	-3.64575	5.09e-16	1
347	ENSMUSG00000019948	Actr6	-0.139555	0.816343	-0.65962	0.0797479	-0.786468	0.00864364	-0.498211	0.132698	-1.04086	0.00180476	1
348	ENSMUSG00000000532	Acvr1b	0.429676	0.0587825	0.517364	0.0433026	1.17266	7.98e-08	0.981557	1.27e-08	1.20927	7.33e-10	6
349	ENSMUSG00000026834	Acvr1c	-1.29791	0.428828	-1.40783	0.0587084	-1.52459	0.0164488	-1.1968	0.0620965	-4.65053	1.63e-09	2
350	ENSMUSG00000061393	Acvr2b	-0.43933	0.221754	-0.582617	0.108178	-0.918555	0.00193065	-0.598268	0.0288936	-1.98664	4.34e-12	2
351	ENSMUSG00000008822	Acyp1	-0.66992	0.222337	-0.386408	0.450079	-0.590377	0.143846	-0.532196	0.146356	-1.68323	1e-05	2
352	ENSMUSG00000060923	Acyp2	-0.392361	0.196552	-0.782273	0.0014601	-1.09599	5.67e-05	-1.32988	9.34e-10	-2.99238	6.26e-27	1
353	ENSMUSG00000017697	Ada	4.2631	0.0324599	3.88711	5.45e-06	2.84776	2.08e-06	4.34275	0.000337477	2.81514	1.4e-08	7
354	ENSMUSG00000027259	Adal	-0.445997	0.164726	-0.499666	0.164243	-1.03046	5.27e-05	-1.01742	1.3e-06	-1.73488	3.76e-14	1
355	ENSMUSG00000054693	Adam10	0.461294	0.0270925	0.542281	0.0225084	0.899164	0.000250487	1.15839	7.91e-15	1.53577	3.29e-19	6
356	ENSMUSG00000054555	Adam12	0.486664	0.637397	0.650264	0.440319	1.99976	7.17e-05	2.34767	9.18e-10	2.9969	2.85e-08	3
357	ENSMUSG00000028041	Adam15	0.376246	0.0913011	0.600288	0.00724403	0.920033	2.33e-05	0.885745	1.68e-09	0.61373	0.0400277	4
358	ENSMUSG00000025964	Adam23	0.441042	0.578243	0.488987	0.482072	0.850201	0.0708898	1.0064	0.0144905	1.45649	0.00518021	6
359	ENSMUSG00000014725	Adam28	5.32712	1	3.60403	1	4.0426	0.0714037	5.56032	0.000618567	8.53612	7.67e-10	7
360	ENSMUSG00000027318	Adam33	-0.521517	0.158524	-0.578776	0.128655	-0.664313	0.00936533	-0.897311	0.000378762	-1.26293	0.0109108	2
361	ENSMUSG00000025473	Adam8	1.29104	0.00341144	1.45904	0.00408931	1.92605	3.29e-05	1.85946	5.35e-12	2.94528	5.18e-14	6
362	ENSMUSG00000031555	Adam9	0.392344	0.0604045	0.43221	0.0454684	0.639402	4.44e-05	0.710915	6.34e-08	1.1244	1.08e-10	6
363	ENSMUSG00000022057	Adamdec1	1.68881	1	3.43485	1	2.23172	1	4.34846	0.128462	6.23903	0.00231952	6
364	ENSMUSG00000022893	Adamts1	1.27723	3.2e-10	1.21752	0.000498237	2.14501	1.12e-11	1.69391	1.27e-13	1.7026	1.83e-05	4
365	ENSMUSG00000047497	Adamts12	-0.312679	0.549857	-0.644187	0.0690481	-0.0852938	0.874141	0.385514	0.255537	1.2774	5.08e-05	6
366	ENSMUSG00000033453	Adamts15	1.34736	0.000149403	1.48319	0.00104518	2.32972	9.28e-15	2.43329	1.21e-15	2.23623	7.5e-11	3
367	ENSMUSG00000036545	Adamts2	0.101966	0.728501	-0.0873377	0.828866	0.487221	0.00333431	0.648024	9.21e-06	0.655222	0.0766607	3
368	ENSMUSG00000022449	Adamts20	-0.566114	0.158524	-1.26954	0.00244279	-0.887061	0.0041209	-1.61658	1.18e-06	-1.5268	0.00865695	1
369	ENSMUSG00000006403	Adamts4	2.29639	4.01e-11	2.66156	6.56e-13	4.11957	6.18e-22	4.09318	1.56e-46	3.74101	2.03e-30	3
370	ENSMUSG00000022894	Adamts5	0.125212	0.726163	0.147569	0.695158	0.798009	0.000122774	0.467897	0.00899407	-0.0188186	0.978582	4
371	ENSMUSG00000032363	Adamts7	0.435232	0.612346	1.15887	0.0306339	2.42399	1.67e-07	2.78186	8.86e-19	2.72642	3.91e-11	3
372	ENSMUSG00000031994	Adamts8	0.402025	0.666206	0.244218	0.75631	1.18102	0.00615168	1.15891	0.00286702	1.2196	0.00751521	3
373	ENSMUSG00000030022	Adamts9	1.37268	0.0413984	1.34457	0.000184719	2.24021	2.59e-14	2.05176	9.96e-24	2.0639	8.18e-15	3
374	ENSMUSG00000015850	Adamtsl4	-0.0136599	0.986282	-0.472448	0.192078	-0.995312	0.000175401	-0.697682	0.00213438	-0.642289	0.0290292	1
375	ENSMUSG00000043822	Adamtsl5	0.241621	0.284013	0.0294305	0.946817	-0.439582	0.180901	-0.801229	8.16e-08	-1.64704	1.93e-07	2
376	ENSMUSG00000056413	Adap1	0.233256	0.823506	0.686055	0.428627	0.390636	0.54991	0.869661	0.054063	1.73573	3.44e-05	7
377	ENSMUSG00000027951	Adar	0.22357	0.621277	0.334922	0.412823	0.484158	0.0770355	0.83245	0.000322033	1.16487	0.000147176	6
378	ENSMUSG00000021044	Adck1	-0.20691	0.481469	-0.560731	0.11052	-0.90696	0.000251542	-1.1501	2.7e-08	-2.04046	1.05e-15	2
379	ENSMUSG00000020431	Adcy1	-0.266942	0.689878	-0.958208	0.0497464	-1.28841	0.00940145	-1.37511	0.000222639	-0.76812	0.297679	8
380	ENSMUSG00000021536	Adcy2	-0.566677	0.01028	-0.631171	0.0842645	-0.647098	0.0181332	-0.999578	2.34e-06	-2.38455	4.13e-10	2
381	ENSMUSG00000022220	Adcy4	0.240949	0.390241	0.191164	0.518589	0.606699	0.00161409	0.598335	0.0032362	-0.257765	0.464117	4
382	ENSMUSG00000022840	Adcy5	0.188768	0.794667	-0.221266	0.771162	-0.117391	0.84082	0.144163	0.793341	-1.32906	0.000875518	2
383	ENSMUSG00000031659	Adcy7	0.0545719	0.900769	0.186454	0.61902	0.396604	0.0471714	0.627973	0.000552855	0.459824	0.0232047	3
384	ENSMUSG00000005580	Adcy9	-0.211267	0.568182	-0.530038	0.0660558	-0.552748	0.0594968	-0.559288	0.000193556	-1.78268	2.85e-21	2
385	ENSMUSG00000029778	Adcyap1r1	-0.0133693	0.991131	0.233586	0.630722	0.329508	0.579676	0.782774	0.00433356	1.25457	8.19e-05	6
386	ENSMUSG00000030000	Add2	0.442064	0.850237	0.789691	0.732736	0.631172	0.57738	2.20127	0.00618836	4.04238	4.46e-06	7
387	ENSMUSG00000031486	Adgra2	0.433893	0.066586	0.536047	0.0726728	1.26615	4.34e-09	1.27607	1.04e-15	1.30348	6.94e-05	3
388	ENSMUSG00000044017	Adgrd1	0.470094	0.0100354	0.570894	0.0152898	0.818955	0.000550596	1.01351	8.66e-07	0.810512	0.0603321	3
389	ENSMUSG00000004730	Adgre1	0.269943	0.594781	0.973519	0.0153171	1.42935	2.97e-07	1.17541	5.38e-07	0.943678	0.0354434	4
390	ENSMUSG00000056492	Adgrf5	-0.589081	1.04e-05	-0.938495	0.000742977	-0.58106	0.000133409	-0.572592	0.000225192	-1.31058	0.000214833	1
391	ENSMUSG00000031785	Adgrg1	0.356081	0.114041	0.054976	0.896661	0.510475	0.00324366	0.41851	0.0189604	0.414373	0.0407987	3
392	ENSMUSG00000060470	Adgrg3	0.548296	0.187322	0.538775	0.22526	0.740453	0.00352844	0.620375	0.0146451	0.360454	0.522628	4
393	ENSMUSG00000039116	Adgrg6	0.688967	0.22901	0.876832	0.138434	0.345581	0.447332	0.465024	0.246143	2.00425	4.03e-07	7
394	ENSMUSG00000028184	Adgrl2	0.14653	0.738679	0.178331	0.649907	0.11787	0.785513	0.470894	0.0431068	1.20822	1.39e-05	7
395	ENSMUSG00000037605	Adgrl3	2.54153	0.0813386	2.0119	0.176084	0.924798	0.561884	2.62584	0.00598826	4.81022	7.13e-12	7
396	ENSMUSG00000028138	Adh5	-0.211238	0.374663	-0.0672428	0.86739	-0.474456	0.00666755	-0.367787	0.0204575	0.0654842	0.886641	8
397	ENSMUSG00000055301	Adh7	4.42757	1	3.46235	2.27e-05	1.46036	0.201931	3.50107	1	2.29969	0.00261476	7
398	ENSMUSG00000025911	Adhfe1	-0.272301	0.267138	-0.646997	0.0290109	-0.971613	0.00125893	-0.963626	1.7e-11	-2.64424	2.56e-14	1
399	ENSMUSG00000020629	Adi1	-0.37423	0.153195	-0.453423	0.183463	-0.87089	0.000148075	-1.11472	3.38e-08	-1.00494	0.000506089	8
400	ENSMUSG00000044405	Adig	-0.472708	0.166163	-1.09193	0.000120643	-1.58067	6.96e-07	-1.06408	3.3e-05	-6.37939	8.08e-38	1
401	ENSMUSG00000022878	Adipoq	-0.180825	0.9248	-0.788391	0.176084	-0.934746	0.23258	-0.247833	0.859722	-3.54139	3.1e-10	2
402	ENSMUSG00000026457	Adipor1	-0.20875	0.266925	-0.274283	0.25317	-0.36186	0.0324606	-0.516913	0.000918448	-0.813121	0.000136588	2
403	ENSMUSG00000030168	Adipor2	-0.211915	0.416645	-0.253635	0.430869	-0.384833	0.0753686	-0.384159	0.0126668	-0.878935	2.48e-05	1
404	ENSMUSG00000039197	Adk	-0.450848	0.0640891	-0.78846	0.0491265	-1.42572	3.43e-06	-1.41155	3.67e-09	-1.28538	0.0261842	8
405	ENSMUSG00000054136	Adm2	3.49062	1	4.90825	1	2.03718	1	5.22791	0.0129924	5.4614	0.00846745	6
406	ENSMUSG00000053950	Adnp2	0.240734	0.599424	0.449277	0.240528	0.467631	0.130167	0.544712	0.0295112	0.726252	0.00637716	6
407	ENSMUSG00000057134	Ado	-0.258197	0.278242	-0.449288	0.0298469	-0.546491	0.00356008	-0.747511	1.98e-05	-1.05206	1.39e-06	1
408	ENSMUSG00000025236	Adpgk	0.0861846	0.892476	0.399565	0.35918	0.744158	0.00535545	0.789593	0.000738298	0.880221	0.00135317	6
409	ENSMUSG00000002844	Adprh	-0.205938	0.450051	-0.209786	0.476133	-0.194425	0.405027	-0.317713	0.0840595	-0.677526	0.00106221	2
410	ENSMUSG00000031448	Adprhl1	-0.34778	0.252455	-0.514114	0.284968	-0.354262	0.139788	-0.844813	0.000285514	-0.779562	0.151187	1
411	ENSMUSG00000045875	Adra1a	-1.51195	0.126722	-1.36371	0.133471	-2.57123	0.00340801	-1.09007	0.277415	-3.09536	0.281242	1
412	ENSMUSG00000033717	Adra2a	0.809774	0.56903	1.44578	0.0699073	1.37149	0.0699472	2.02496	0.00017384	2.83838	1.1e-08	6
413	ENSMUSG00000045730	Adrb2	-0.923451	0.00318862	-1.4187	0.00023737	-1.50505	7e-07	-1.37457	4.49e-07	-2.38604	1.23e-09	1
414	ENSMUSG00000031489	Adrb3	-0.0530414	0.985061	-0.413841	0.651753	-1.46217	0.00790156	-0.204073	0.89518	-4.53851	0.00385921	2
415	ENSMUSG00000039041	Adrm1	0.0651598	0.854048	0.563836	0.00712452	0.667062	0.00042218	0.378689	0.0350584	0.215094	0.34607	4
416	ENSMUSG00000022407	Adsl	-0.26592	0.272284	-0.617467	0.00275129	-0.914883	1.12e-05	-0.993838	1.12e-07	-1.58995	5.93e-20	1
417	ENSMUSG00000015961	Adss	0.258295	0.522687	0.499891	0.221146	0.320072	0.218115	0.575842	0.00156138	1.54963	2.04e-08	7
418	ENSMUSG00000011148	Adssl1	-0.225078	0.373219	-0.466844	0.116124	-0.795589	0.000342765	-1.09363	2.55e-11	-2.65542	2.01e-14	2
419	ENSMUSG00000020473	Aebp1	0.205362	0.258867	0.286591	0.140471	0.75063	5.91e-08	0.552372	4.56e-05	0.307409	0.4909	4
420	ENSMUSG00000054452	Aes	-0.0826822	0.771554	-0.306393	0.245134	-0.787471	0.00300452	-0.950892	6.12e-11	-1.86352	8.23e-29	1
421	ENSMUSG00000037138	Aff3	-0.221649	0.744326	-0.502286	0.347518	-0.661573	0.126345	-0.181413	0.732331	-1.95772	0.000124906	2
422	ENSMUSG00000038302	Afg1l	-0.642493	0.013834	-0.807256	0.00125354	-1.52248	4.58e-08	-1.38527	3.76e-12	-2.81968	1.73e-28	1
423	ENSMUSG00000024527	Afg3l2	-0.0902001	0.746671	0.0819134	0.790623	0.132056	0.561591	-0.380129	0.00440662	-1.12248	1.21e-12	2
424	ENSMUSG00000054932	Afp	3.53529	1	5.21483	1	3.24629	1	4.73352	0.0502818	6.06514	0.000357589	7
425	ENSMUSG00000031521	Aga	-0.250005	0.510354	-0.439606	0.124279	-0.734822	0.00731168	-0.634496	0.0162052	-0.375223	0.184804	8
426	ENSMUSG00000055013	Agap1	-0.433673	0.0247713	-0.54994	0.0469914	-0.730934	0.000126097	-0.808033	3.74e-07	-0.725172	0.00105283	8
427	ENSMUSG00000025754	Agbl1	-0.817017	0.0509368	-1.6236	0.00244429	-2.39205	3.64e-06	-2.58198	1.39e-14	-5.01858	3.21e-31	1
428	ENSMUSG00000033400	Agl	-0.543385	0.000352152	-1.04492	8.51e-05	-1.46949	4.37e-08	-1.45925	4.11e-19	-2.97244	3.44e-30	1
429	ENSMUSG00000042500	Ago4	-0.380366	0.181059	-0.55962	0.0491212	-0.753221	0.010744	-0.803319	8.43e-05	-2.01521	2.1e-11	2
430	ENSMUSG00000034254	Agpat1	0.0147022	0.976404	-0.0380573	0.907755	-0.24297	0.204699	-0.30132	0.110146	-0.765861	0.000297434	1
431	ENSMUSG00000026922	Agpat2	-0.256173	0.848622	-0.102276	0.881723	-1.00993	0.00761951	-0.436271	0.546717	-0.839935	0.105416	1
432	ENSMUSG00000001211	Agpat3	-0.483315	0.00305606	-0.482933	0.0787139	-0.747648	2.81e-06	-0.747251	4.91e-07	-1.24704	4.82e-05	1
433	ENSMUSG00000023827	Agpat4	0.867944	0.0411121	1.00548	0.0374576	0.95213	0.0139308	1.20808	2.83e-05	1.8894	8.5e-09	6
434	ENSMUSG00000031467	Agpat5	-0.26575	0.326223	-0.394398	0.13944	-0.499968	0.0321674	-0.685608	0.000128837	-0.827103	0.000256235	1
435	ENSMUSG00000042410	Agps	0.00258122	0.996124	-0.0635363	0.886432	0.120809	0.634772	0.112686	0.615651	0.787999	0.00533854	7
436	ENSMUSG00000020581	Agr2	8.26711	0.000604145	7.95156	1.14e-05	5.70826	0.00227796	7.09344	5.23e-06	10.8445	7.38e-11	7
437	ENSMUSG00000041936	Agrn	0.477924	0.0700608	0.526616	0.15074	0.276426	0.263357	0.813609	2.21e-08	2.18645	5.85e-11	7
438	ENSMUSG00000021557	Agtpbp1	-0.180404	0.434796	-0.520301	0.0416472	-0.634294	0.00246454	-0.641338	7.63e-05	-1.39468	1.6e-16	1
439	ENSMUSG00000027597	Ahcy	0.292892	0.242372	1.27144	0.00482553	0.839095	0.000632802	0.962081	1.26e-09	2.04062	2.26e-06	5
440	ENSMUSG00000029772	Ahcyl2	0.134963	0.688207	0.0145419	0.969527	-0.262953	0.265079	-0.0674173	0.810259	1.00876	0.00966979	7
441	ENSMUSG00000019986	Ahi1	0.900396	0.0920815	0.333499	0.656218	1.19563	0.00344877	0.935258	0.0207001	0.9103	0.022908	3
442	ENSMUSG00000072812	Ahnak2	-0.11543	0.799012	0.221294	0.470271	0.864411	0.00501094	0.605635	0.00174592	1.00339	0.00233475	3
443	ENSMUSG00000019256	Ahr	0.2235	0.714203	0.537069	0.120017	0.595128	0.0459702	1.05076	2.22e-06	1.79878	1.01e-06	6
444	ENSMUSG00000021037	Ahsa1	-0.131944	0.607068	-0.11041	0.697121	-0.304954	0.16208	-0.566565	0.000122211	-0.740615	0.00207742	1
445	ENSMUSG00000020288	Ahsa2	0.246539	0.440014	0.113043	0.789825	-0.0717215	0.830003	-0.379536	0.0793345	-0.732064	0.00186187	1
446	ENSMUSG00000046312	AI464131	-0.362265	0.103421	-0.941183	0.00513405	-1.94228	3.44e-12	-1.58998	6.19e-19	-2.40198	3.08e-14	1
447	ENSMUSG00000045165	AI467606	0.590638	0.211818	1.13352	0.108996	0.655519	0.056744	0.787405	0.0336382	1.45047	2.03e-05	7
448	ENSMUSG00000105987	AI506816	0.776223	0.0148592	1.14767	0.00745608	1.40177	5.38e-08	1.48186	7.17e-24	2.13295	1.49e-30	6
449	ENSMUSG00000078307	AI593442	-0.0781291	0.983598	-1.09601	0.578985	-2.71108	0.0966082	-4.44283	0.0186849	-4.70184	0.00589069	1
450	ENSMUSG00000010290	AI597479	-0.238526	0.458233	-0.449813	0.135067	-0.547321	0.0168317	-0.792736	2.7e-05	-1.32333	2.73e-10	1
451	ENSMUSG00000074873	AI606181	0.337349	0.626868	0.552385	0.351925	0.33597	0.541093	0.706439	0.0524232	1.23253	8.1e-05	6
452	ENSMUSG00000034382	AI661453	1.15406	0.134065	1.52643	0.0114989	-0.0463985	0.952385	1.24706	0.000162659	3.32243	1.69e-10	7
453	ENSMUSG00000087107	AI662270	1.20394	0.145827	2.00905	0.00775786	2.28765	1.23e-05	2.36424	2.89e-06	1.63898	0.00252666	4
454	ENSMUSG00000053297	AI854703	-0.14328	0.913479	0.0116049	0.988968	-1.51231	0.0144937	-0.841689	0.214352	-1.34936	0.00798247	1
455	ENSMUSG00000024397	Aif1	1.17698	0.0396885	1.42232	0.00352006	2.02158	1.28e-06	2.1552	6.69e-09	1.68206	5.32e-06	3
456	ENSMUSG00000036932	Aifm1	-0.321957	0.102963	-0.643189	0.00255169	-0.864814	2.82e-05	-1.02233	1.08e-09	-1.34027	5.45e-11	1
457	ENSMUSG00000020085	Aifm2	-0.646673	0.000397049	-0.845377	0.00103119	-0.679135	0.00124376	-0.8649	1.23e-07	-2.05258	3.99e-17	2
458	ENSMUSG00000028029	Aimp1	-0.198809	0.384702	-0.21864	0.364632	-0.315395	0.0923936	-0.548097	0.000426619	-0.514154	0.00543274	1
459	ENSMUSG00000029610	Aimp2	-0.331188	0.284127	-0.326253	0.372615	-0.615853	0.0127115	-0.727265	0.00373607	-0.803093	0.00170184	1
460	ENSMUSG00000024847	Aip	-0.107653	0.753024	-0.201256	0.429422	-0.251328	0.237535	-0.304728	0.0890357	-0.670716	0.000503293	1
461	ENSMUSG00000022178	Ajuba	0.889059	0.0479287	1.10188	0.0282098	0.80878	0.0123905	0.96216	0.00429868	2.31508	3.86e-11	7
462	ENSMUSG00000026817	Ak1	-0.297734	0.123344	-0.902703	0.000360579	-1.76962	2.53e-07	-1.87928	2.46e-23	-3.69306	7.52e-49	1
463	ENSMUSG00000078139	AK157302	-0.576191	0.67951	-1.27621	0.206139	-1.07212	0.210231	-1.77375	0.0219935	-2.39875	0.000766763	1
464	ENSMUSG00000028792	Ak2	0.155951	0.728501	0.397192	0.292994	0.207385	0.596649	0.295643	0.322088	0.794943	0.0065607	6
465	ENSMUSG00000024782	Ak3	-0.222099	0.334215	-0.502988	0.0680685	-0.824211	9.71e-05	-0.852688	2.18e-09	-0.714499	0.0131874	8
466	ENSMUSG00000028527	Ak4	-0.317188	0.341679	-0.783168	0.0141733	-1.71412	3e-08	-1.52652	1.13e-08	-1.42131	0.00216231	8
467	ENSMUSG00000018428	Akap1	-0.326079	0.0792334	-0.437259	0.210492	-0.916767	0.000513378	-1.26732	2.14e-17	-2.23084	7.58e-30	1
468	ENSMUSG00000038587	Akap12	0.833663	3.1e-06	0.339774	0.133243	1.25219	1.1e-06	0.510603	0.00693124	0.512109	0.0843635	4
469	ENSMUSG00000066406	Akap13	-0.235387	0.202328	-0.328104	0.12342	-0.431552	0.00564877	-0.314695	0.0248129	-0.557514	0.00820167	1
470	ENSMUSG00000059708	Akap17b	-0.707004	0.0916387	-0.607338	0.101417	-0.837344	0.0245682	-0.882793	0.00545276	-1.56607	3.66e-07	1
471	ENSMUSG00000061603	Akap6	-0.192824	0.447574	-0.735155	0.0407931	-1.12997	1.82e-07	-1.58639	1.13e-20	-2.86458	1.09e-13	2
472	ENSMUSG00000039166	Akap7	-0.203856	0.570534	-0.486712	0.0653331	-0.741576	0.000717071	-0.75216	0.000421055	-0.899009	0.00307232	1
473	ENSMUSG00000002625	Akap8l	-0.19641	0.474437	-0.0841162	0.837402	-0.131341	0.673505	-0.245746	0.177865	-0.858657	0.000307156	2
474	ENSMUSG00000040407	Akap9	-0.199742	0.360355	-0.509675	0.00588371	-0.62862	0.00245333	-0.659575	7.31e-06	-1.36819	3.84e-18	1
475	ENSMUSG00000023075	Akirin1	0.331411	0.153107	0.283318	0.269464	0.525463	0.00253595	0.159126	0.474061	0.132531	0.635124	4
476	ENSMUSG00000028291	Akirin2	-0.124432	0.694748	-0.135172	0.642793	-0.31501	0.0869914	-0.581179	0.000303858	-0.477921	0.0541276	1
477	ENSMUSG00000039158	Akna	0.416707	0.434071	0.860687	0.175656	0.84059	0.00390394	0.98632	0.000622325	0.380284	0.369315	4
478	ENSMUSG00000049565	Aknad1	-1.48904	1	-0.920217	0.625952	-2.70186	0.0699407	-1.16745	0.366244	-4.44798	0.00268795	1
479	ENSMUSG00000028692	Akr1a1	0.120795	0.594848	0.352365	0.0885869	0.359707	0.144123	0.449159	0.000789346	0.824006	1.1e-06	6
480	ENSMUSG00000061758	Akr1b10	-0.468321	0.0250165	-1.0343	0.000529448	-1.5144	1.33e-06	-2.02916	2.9e-32	-2.91922	1.56e-31	1
481	ENSMUSG00000001642	Akr1b3	-0.335856	0.130288	-0.70955	0.00343385	-1.06287	8.29e-09	-1.14454	2.33e-15	-1.57682	4.77e-16	1
482	ENSMUSG00000029762	Akr1b8	1.56691	0.000308613	2.18968	2.44e-05	2.14068	3.46e-09	2.65788	3.34e-37	3.80485	5.07e-40	6
483	ENSMUSG00000021211	Akr1c12	1.89904	1	4.89165	0.00101139	2.72166	0.122575	3.32833	0.0491779	6.39402	5.27e-12	5
484	ENSMUSG00000021213	Akr1c13	0.347928	0.860301	2.18599	0.000605197	0.987082	0.178922	1.14541	0.0871088	3.42294	1.51e-09	5
485	ENSMUSG00000021214	Akr1c18	2.48621	1	1.3765	1	1.66858	0.632434	0.948138	1	4.05709	0.00743058	7
486	ENSMUSG00000071551	Akr1c19	1.50097	0.372433	2.72798	0.0102087	1.07327	0.415631	1.9307	0.0487558	5.30898	8.07e-19	5
487	ENSMUSG00000001729	Akt1	0.302007	0.142678	0.647359	0.00274897	0.641212	4.41e-05	0.603864	4.42e-06	0.901217	1.34e-05	6
488	ENSMUSG00000011096	Akt1s1	-0.145791	0.622481	-0.0487161	0.900707	-0.146331	0.602618	-0.45125	0.0143333	-1.17482	1.36e-09	2
489	ENSMUSG00000004056	Akt2	-0.184737	0.299383	-0.31141	0.154988	-0.424302	0.0361293	-0.604296	1.1e-05	-1.55606	6.76e-10	2
490	ENSMUSG00000031667	Aktip	-0.0758298	0.851259	-0.495525	0.0368509	-0.646734	0.0137026	-0.932693	3.32e-08	-1.35832	4.37e-10	1
491	ENSMUSG00000032786	Alas1	-0.431081	0.0463651	-1.04308	0.000244615	-1.87438	3.5e-23	-1.73156	1.3e-36	-2.07135	2.38e-08	1
492	ENSMUSG00000025270	Alas2	-1.6229	3.52e-08	0.35628	0.416084	-0.124129	0.737513	-0.173425	0.628442	-0.0399918	0.93444	1
493	ENSMUSG00000029368	Alb	-7.11682	0.00354378	2.67746	1	0.538229	1	1.71678	1	5.21262	1	5
494	ENSMUSG00000022636	Alcam	1.87081	0.0939679	2.08574	0.000195107	1.41239	9.18e-05	2.14691	2.72e-14	4.22911	1.17e-16	7
495	ENSMUSG00000007833	Aldh16a1	0.291282	0.528042	0.861939	0.0104743	0.663223	0.0244129	0.772682	0.00121203	0.996816	0.00215915	5
496	ENSMUSG00000025007	Aldh18a1	0.721326	0.133981	1.00274	0.0459039	1.24945	0.000105835	1.46656	2.01e-09	2.04688	2.72e-10	6
497	ENSMUSG00000053279	Aldh1a1	-0.298145	0.197364	-0.460513	0.291046	-0.671159	0.00174902	-0.882571	2.9e-06	-1.1537	0.00565474	1
498	ENSMUSG00000013584	Aldh1a2	0.992724	5.42e-05	1.36097	7.49e-06	1.98956	1.15e-17	1.69808	5.65e-26	0.999249	0.00469775	4
499	ENSMUSG00000015134	Aldh1a3	2.7319	0.0486993	2.6659	1	1.98094	7.47e-05	3.36849	1.15e-23	5.61883	3.84e-31	7
500	ENSMUSG00000019102	Aldh3a1	6.17437	0.0372448	5.90588	0.017947	3.19425	0.0106866	5.65757	1	6.07381	1.28e-05	7
501	ENSMUSG00000010025	Aldh3a2	0.132624	0.699399	0.346744	0.15471	0.141223	0.567886	0.233481	0.242652	0.90402	1.37e-05	5
502	ENSMUSG00000024885	Aldh3b1	0.570271	0.382362	1.29951	0.00876942	1.5383	5.49e-05	1.51562	2.27e-05	1.39216	0.00125316	3
503	ENSMUSG00000028737	Aldh4a1	-0.255115	0.344465	-0.352042	0.369002	-0.915804	0.00409259	-1.04482	1.59e-08	-2.42171	6.53e-11	1
504	ENSMUSG00000035936	Aldh5a1	-0.395817	0.242372	-0.574791	0.128531	-1.22744	0.00133344	-1.53253	5.49e-09	-2.02671	2.62e-08	1
505	ENSMUSG00000021238	Aldh6a1	-0.350068	0.0244023	-0.678035	0.0234985	-0.883308	0.000796022	-0.998268	2.5e-10	-2.24208	6.93e-11	1
506	ENSMUSG00000114515	Aldoa	-0.849478	0.00490221	-2.13098	2.4e-06	-3.76206	1.12e-20	-3.28898	9.88e-22	-5.28309	7.56e-41	2
507	ENSMUSG00000030695	Aldoa	-0.317661	0.0323339	-0.49854	0.0206309	-0.864845	4.41e-05	-1.10367	8.45e-16	-2.34216	6.33e-17	2
508	ENSMUSG00000017390	Aldoc	1.11233	0.456595	2.05296	0.0330994	0.678208	0.58605	1.01833	0.331415	2.90271	0.000119829	5
509	ENSMUSG00000063362	Alg11	0.479671	0.190471	0.409942	0.346999	0.372093	0.208752	0.587112	0.0273369	1.20986	2.08e-05	7
510	ENSMUSG00000039740	Alg2	0.415197	0.259802	0.358121	0.448726	0.379585	0.145142	0.534365	0.0102461	1.2799	0.000516464	7
511	ENSMUSG00000036632	Alg5	0.244033	0.590366	0.450873	0.206699	0.56847	0.0639362	0.557413	0.0210316	1.25715	1.17e-06	6
512	ENSMUSG00000035704	Alg8	0.769953	0.187491	1.02555	0.0425191	1.1634	0.000513424	1.20618	0.000103684	1.48822	4.8e-07	6
513	ENSMUSG00000079036	Alkbh1	0.28413	0.567029	0.589016	0.20535	0.641627	0.0203492	0.781761	0.00173443	1.30339	0.000901509	7
514	ENSMUSG00000040174	Alkbh3	-0.190659	0.556884	-0.028249	0.952755	-0.105316	0.707642	-0.29358	0.16869	-0.687045	0.00131455	1
515	ENSMUSG00000042650	Alkbh5	-0.196401	0.315895	-0.344981	0.150688	-0.5174	0.00199193	-0.622268	1.7e-05	-0.941759	9.97e-10	1
516	ENSMUSG00000002661	Alkbh7	-0.323582	0.490403	-0.635533	0.203153	-1.39579	6.12e-06	-1.11007	8.18e-07	-2.28581	5.66e-18	1
517	ENSMUSG00000063810	Alms1	0.136381	0.903972	0.364263	0.549321	0.97092	0.00688157	0.662131	0.110233	0.906416	0.0354434	6
518	ENSMUSG00000025701	Alox5	0.584465	0.34281	1.1156	0.0117207	1.47911	1.37e-06	1.17156	0.000425921	0.665996	0.240792	4
519	ENSMUSG00000060063	Alox5ap	0.99424	0.0449089	1.84713	6.36e-05	2.16794	2.79e-09	1.90589	3.77e-08	2.1848	7.65e-06	3
520	ENSMUSG00000079440	Alpi	1.7869	1	3.10568	1	#N/A	#N/A	2.29772	1	5.90754	0.000773882	7
521	ENSMUSG00000028028	Alpk1	0.60127	0.284697	0.702108	0.192728	0.840048	0.0245573	1.15846	0.000439537	1.49928	0.000976997	5
522	ENSMUSG00000032845	Alpk2	-0.434417	0.00865671	-0.822328	0.00124599	-0.94451	0.000241989	-1.13726	3.64e-14	-1.63552	5.37e-09	1
523	ENSMUSG00000038763	Alpk3	-0.124592	0.576068	-0.401496	0.311818	-0.700135	0.00233816	-0.882107	8.81e-08	-2.08898	5.96e-08	2
524	ENSMUSG00000028766	Alpl	0.0758014	0.8596	-1.10154	6.82e-06	-1.36647	4.23e-08	-1.42296	7.16e-14	-1.75206	4.32e-05	1
525	ENSMUSG00000026024	Als2	0.17452	0.57236	0.407001	0.179175	0.610737	0.00119099	0.376077	0.0632834	-0.399942	0.046234	2
526	ENSMUSG00000044037	Als2cl	0.0214648	0.975864	0.0122894	0.976387	-0.0189219	0.955138	0.160117	0.491284	0.956338	0.0031005	7
527	ENSMUSG00000036602	Alx1	-0.439496	0.801213	-1.15745	0.365782	-0.396912	0.742423	-1.65223	0.0828577	-4.26945	0.000488823	2
528	ENSMUSG00000040310	Alx4	-1.14858	0.106213	-0.800248	0.319355	-1.8221	0.00179658	-0.69091	0.184037	-1.71575	0.079665	1
529	ENSMUSG00000025134	Alyref	0.583515	0.0465057	0.738914	0.0319855	0.632164	0.0231918	0.529024	0.0139524	0.987262	4.81e-05	6
530	ENSMUSG00000022244	Amacr	-0.161948	0.658681	-0.18074	0.73093	-0.80587	0.00221905	-0.712995	0.00736999	-1.45151	5.94e-05	1
531	ENSMUSG00000075232	Amd1	-0.847008	0.145134	-1.10551	0.00252039	-1.30982	2.48e-05	-1.33434	3.28e-07	-1.2216	0.0015367	1
532	ENSMUSG00000021986	Amer2	0.75091	1	-0.612091	1	0.488573	1	2.11563	0.232189	3.38747	0.00288158	7
533	ENSMUSG00000031751	Amfr	-0.285415	0.077067	-0.249291	0.392964	-0.369563	0.0255444	-0.486682	0.00222668	-0.756539	0.000212206	2
534	ENSMUSG00000023047	Amhr2	-0.215211	0.863548	-0.475208	0.579341	-1.14674	0.0282065	-1.69495	0.00283772	-2.62121	7.19e-06	1
535	ENSMUSG00000050947	Amigo1	-0.140822	0.715321	-0.397572	0.216611	-0.423014	0.17182	-0.74295	5.84e-05	-2.02687	4.89e-18	2
536	ENSMUSG00000042225	Ammecr1	0.741908	0.131866	0.614116	0.341511	1.06516	0.00641532	1.33035	4.4e-06	2.23734	1.99e-13	6
537	ENSMUSG00000041915	Ammecr1l	0.150015	0.768543	0.297521	0.342488	0.324289	0.207061	0.4697	0.0248424	0.910204	0.000439174	6
538	ENSMUSG00000041688	Amot	-0.196828	0.474715	-0.744057	0.0690747	-0.409473	0.0369013	-1.20487	1.19e-11	-1.34116	0.0144772	1
539	ENSMUSG00000013076	Amotl1	-0.537496	0.000461952	-0.924149	0.00101139	-1.11016	1.4e-07	-1.39729	6.5e-15	-2.2425	9.13e-19	2
540	ENSMUSG00000070385	Ampd1	-0.672018	0.000808268	-1.17988	7.76e-05	-1.88759	9e-08	-1.97742	2.76e-20	-3.4499	9.27e-21	1
541	ENSMUSG00000027889	Ampd2	0.833213	0.0228286	1.28377	0.00279472	1.1663	0.000229366	1.43818	1.69e-12	2.29035	3.12e-14	6
542	ENSMUSG00000005686	Ampd3	0.824769	0.00125688	1.45375	9.42e-13	2.73701	3.52e-20	2.10209	3.8e-24	1.57767	3.19e-05	4
543	ENSMUSG00000074264	Amy1	-0.39198	0.067867	-0.862263	0.00531494	-1.14244	1.93e-05	-1.24653	7.36e-12	-2.38286	3.19e-08	1
544	ENSMUSG00000020610	Amz2	-0.145648	0.5914	-0.328679	0.121996	-0.564249	0.0159403	-0.741671	1.46e-05	-1.30966	2.52e-07	2
545	ENSMUSG00000035048	Anapc13	-0.184446	0.609624	-0.0963333	0.812876	-0.337041	0.198583	-0.796151	0.000334669	-1.4646	1.07e-08	1
546	ENSMUSG00000029472	Anapc5	-0.0505722	0.841254	-0.00534006	0.984981	-0.00836466	0.976518	-0.189569	0.189697	-0.755212	0.000912465	2
547	ENSMUSG00000022309	Angpt1	-0.291128	0.417538	-1.07361	0.00155463	-1.85245	4.63e-10	-1.5071	1.16e-11	-2.76784	1.86e-14	1
548	ENSMUSG00000031465	Angpt2	0.0798112	0.928768	0.516128	0.289406	1.71751	0.000104911	1.67717	7.51e-12	1.43689	7.09e-05	3
549	ENSMUSG00000033544	Angptl1	-1.01357	5.09e-05	-1.29944	0.0381045	-1.33754	1.51e-07	-1.55844	4.54e-11	-1.45927	0.0064212	1
550	ENSMUSG00000004105	Angptl2	-0.419976	0.0720288	-0.840287	0.0117631	-1.69088	1.65e-13	-1.24896	2.53e-12	-0.878919	0.000705718	8
551	ENSMUSG00000002289	Angptl4	0.191887	0.901467	0.392821	0.458424	1.06429	0.243823	1.0964	0.000177654	1.16847	0.00378185	6
552	ENSMUSG00000028989	Angptl7	0.0639936	0.955197	-1.44021	0.00824708	-0.267704	0.699703	-0.161201	0.807142	0.741316	0.26753	1
553	ENSMUSG00000022265	Ank	-0.448683	0.00595928	-0.946354	0.000715582	-1.22222	6.9e-08	-1.31117	1.32e-12	-2.13961	2.29e-30	1
554	ENSMUSG00000031543	Ank1	-0.415849	0.0386908	-0.937641	0.00469394	-1.69007	7.21e-09	-2.01972	5.03e-26	-3.28553	4.99e-17	1
555	ENSMUSG00000032826	Ank2	-0.675668	0.000259489	-0.79769	0.0149849	-1.26755	6.16e-08	-0.923392	1.63e-08	-2.51906	1.4e-15	2
556	ENSMUSG00000069601	Ank3	-0.346197	0.077067	-0.686834	0.00278126	-0.294127	0.191954	-0.595315	0.000294634	-1.08651	0.00244539	2
557	ENSMUSG00000047117	Ankdd1b	4.0233	1	3.74251	1	3.19402	1	4.30208	0.0374371	7.14433	8.74e-07	7
558	ENSMUSG00000074771	Ankef1	-1.10859	0.0833262	-1.36445	0.0144142	-2.13806	0.000205262	-1.40366	0.00864928	-4.76085	4.87e-10	2
559	ENSMUSG00000020790	Ankfy1	0.204168	0.407933	0.281942	0.22807	0.514991	0.0026437	0.454581	0.00300569	0.514121	0.00406084	3
560	ENSMUSG00000046295	Ankle1	1.95388	0.0514762	2.55972	0.000273637	2.50394	6.39e-05	3.05323	1.14e-08	2.81283	0.00028107	6
561	ENSMUSG00000024803	Ankrd1	1.6424	0.391116	3.89742	2.15e-05	6.15162	3.92e-14	4.95263	4.8e-21	5.44813	1.05e-27	3
562	ENSMUSG00000031508	Ankrd10	1.39398	4.81e-16	2.03261	2.17e-19	2.43763	6.54e-49	1.96505	5.53e-50	1.19543	4.01e-07	4
563	ENSMUSG00000041870	Ankrd13a	0.270157	0.271416	0.288139	0.345023	0.547299	0.00867213	0.494073	0.00272088	0.656839	0.00901406	3
564	ENSMUSG00000047909	Ankrd16	-0.226337	0.547892	-0.170193	0.651229	-0.0304305	0.9364	-0.0332397	0.937406	0.736437	0.00460377	6
565	ENSMUSG00000025172	Ankrd2	0.553375	0.393814	1.29521	0.000114656	2.2495	3.24e-16	1.28485	0.00213853	1.65168	0.00263437	3
566	ENSMUSG00000067653	Ankrd23	0.560204	0.00303985	1.15883	3.88e-05	1.53738	2.11e-16	1.03897	4.63e-12	-0.283741	0.528989	4
567	ENSMUSG00000054708	Ankrd24	-0.117655	0.870389	-0.263521	0.607553	-0.418925	0.270231	-0.63383	0.0620197	-0.92729	0.00709331	1
568	ENSMUSG00000014496	Ankrd28	-0.0513716	0.896556	-0.251612	0.376437	-0.296481	0.341962	-0.47297	0.0121297	-0.71304	0.00154889	1
569	ENSMUSG00000022237	Ankrd33b	-0.876843	1.04e-09	-1.0365	2.51e-08	-0.855341	0.000921006	-1.30877	2.25e-18	-2.83547	2.69e-48	2
570	ENSMUSG00000020864	Ankrd40	-0.257445	0.165903	-0.624465	0.0198901	-0.958245	2.76e-06	-1.10251	1.78e-15	-2.1249	6.11e-18	2
571	ENSMUSG00000048307	Ankrd46	-0.290921	0.243619	-0.242798	0.50075	-0.418995	0.0268974	-0.374282	0.0352807	-0.626424	0.00104858	1
572	ENSMUSG00000044864	Ankrd50	0.328572	0.398796	0.288127	0.614147	0.133753	0.635961	0.739157	0.000142504	1.92982	9.42e-09	7
573	ENSMUSG00000014498	Ankrd52	0.0367644	0.90889	-0.381809	0.083965	-0.543178	0.0177143	-0.76564	6.61e-09	-0.650097	0.000884037	1
574	ENSMUSG00000033055	Ankrd54	0.588131	0.167632	1.01624	0.0376878	0.486751	0.158341	0.76598	0.00598213	1.74742	2.17e-05	7
575	ENSMUSG00000040183	Ankrd6	-0.481936	0.323744	-1.01928	0.042868	-1.19731	0.000299301	-1.14132	0.0037108	-1.5381	8.72e-05	1
576	ENSMUSG00000096140	Ankrd66	2.71436	1	4.744	1	5.26558	0.0119364	5.12352	0.0178492	5.64355	0.00277168	6
577	ENSMUSG00000037904	Ankrd9	-0.631682	0.0023171	-1.28533	7.4e-07	-1.66331	3.34e-16	-1.91392	1.38e-18	-1.99516	2.15e-08	1
578	ENSMUSG00000024219	Anks1	0.376861	0.104857	-0.00136686	0.997014	-0.213612	0.357685	-0.206658	0.267432	-0.528756	0.00427542	1
579	ENSMUSG00000030909	Anks4b	2.05965	1	3.98928	0.446383	0.465036	0.904507	2.7505	0.0640104	5.58819	0.0025766	5
580	ENSMUSG00000066191	Anks6	0.421967	0.589612	0.433953	0.486977	0.241444	0.659531	0.417636	0.322154	1.08563	0.000700364	7
581	ENSMUSG00000036777	Anln	2.35435	0.120635	2.80288	2.04e-06	2.65534	1.67e-11	3.30141	3.45e-47	4.54486	2.39e-47	6
582	ENSMUSG00000031075	Ano1	0.345812	0.440672	0.160926	0.785721	-0.298979	0.261967	0.277436	0.446111	1.33981	0.00612037	7
583	ENSMUSG00000037949	Ano10	-0.340933	0.1821	-0.352582	0.233037	-0.701807	0.00145827	-0.882703	1.69e-08	-0.952522	0.000161061	1
584	ENSMUSG00000035189	Ano4	-0.698268	0.440672	-0.969933	0.204686	-0.648564	0.421686	-1.75427	0.00304008	-2.55055	4.56e-05	1
585	ENSMUSG00000055489	Ano5	-0.030115	0.948425	-0.45761	0.0830167	-0.768079	0.0294856	-0.96785	2.79e-08	-3.1412	1.93e-25	2
586	ENSMUSG00000064210	Ano6	0.226624	0.324529	0.075745	0.821966	0.196059	0.375472	0.194145	0.265347	0.707787	0.000248021	6
587	ENSMUSG00000034107	Ano7	3.58403	1	3.60239	0.13777	3.62108	0.0434716	4.24195	0.0131617	6.50211	1.08e-06	7
588	ENSMUSG00000028333	Anp32b	0.605107	0.0142289	1.04658	0.00298775	1.01949	1.37e-06	1.01509	1.98e-14	1.60949	2.38e-12	6
589	ENSMUSG00000039062	Anpep	0.171794	0.597364	0.271483	0.56889	0.608627	0.000465235	0.54251	0.00102657	0.567055	0.192921	4
590	ENSMUSG00000024659	Anxa1	0.559001	0.0395446	0.601602	0.09759	0.712819	0.00777544	1.02629	9.23e-10	1.91803	7.89e-19	6
591	ENSMUSG00000031635	Anxa10	8.63929	0.0569429	9.1062	2.73e-05	7.52171	3.54e-07	9.06333	1.87e-12	11.3485	4.52e-18	7
592	ENSMUSG00000055114	Anxa13	4.28536	0.00398047	4.84656	1	3.38633	0.00535923	4.39781	5.14e-06	7.45062	2.04e-08	7
593	ENSMUSG00000032231	Anxa2	1.00562	0.0863554	1.2836	0.0031616	1.11338	4.39e-05	1.35358	6e-17	2.44706	1.48e-15	6
594	ENSMUSG00000029484	Anxa3	0.232628	0.652595	0.424554	0.463998	0.546614	0.0719699	0.79258	2.23e-05	1.89883	1.31e-09	7
595	ENSMUSG00000029994	Anxa4	1.14754	6.68e-05	1.55619	1.9e-05	1.58034	2.91e-13	1.548	1.95e-25	2.90652	1.04e-27	6
596	ENSMUSG00000027712	Anxa5	0.24341	0.474437	0.469494	0.233944	0.454692	0.0475302	0.598316	1.3e-05	1.42083	2.38e-07	7
597	ENSMUSG00000018340	Anxa6	0.434319	0.00110366	0.47884	0.01586	0.352092	0.0310695	0.264558	0.0784198	-0.565865	0.0862694	4
598	ENSMUSG00000021814	Anxa7	0.755381	1.68e-05	1.49803	7.27e-18	1.87941	7.62e-32	1.44992	7.07e-23	1.06866	1.78e-08	4
599	ENSMUSG00000021950	Anxa8	2.44408	2.46e-12	2.9235	0.000624697	2.21844	9e-10	2.86372	7.5e-25	4.30874	3.65e-29	6
600	ENSMUSG00000021322	Aoah	1.32015	0.147389	1.6503	0.00773055	2.86177	1.41e-10	2.38776	6.84e-08	2.64646	2.54e-08	3
601	ENSMUSG00000078651	Aoc2	0.993	0.0983378	0.564942	0.419675	0.568139	0.317616	0.314751	0.627453	1.40886	0.00434852	7
602	ENSMUSG00000019326	Aoc3	-0.245402	0.654408	-0.984818	0.0183361	-0.973997	0.000976226	-0.702489	0.00567505	-1.75714	0.000426783	2
603	ENSMUSG00000063558	Aox1	-0.411758	0.0576984	-0.378037	0.148766	-0.403163	0.154735	-0.426849	0.0329802	-1.47617	2.05e-10	2
604	ENSMUSG00000003309	Ap1m2	4.75961	0.000588684	3.8605	0.0310937	2.29327	0.257255	3.98706	0.00222068	5.75113	3.18e-09	7
605	ENSMUSG00000004849	Ap1s1	0.401798	0.250074	0.749897	0.0224007	0.854753	0.0107766	0.941435	9.71e-06	1.43266	4.38e-09	6
606	ENSMUSG00000031367	Ap1s2	-0.015889	0.979959	0.0362484	0.931347	0.0917817	0.805514	-0.139939	0.56756	-0.848573	0.000563178	2
607	ENSMUSG00000054702	Ap1s3	1.18038	0.160306	1.28519	0.178716	0.87111	0.201233	1.35575	0.0259819	1.7573	0.000248039	7
608	ENSMUSG00000035152	Ap2b1	0.211761	0.326701	0.220938	0.372609	0.474616	0.0111769	0.466371	0.00119109	0.572779	0.00183789	6
609	ENSMUSG00000022841	Ap2m1	0.187604	0.34281	0.29029	0.17652	0.432016	0.00689847	0.362227	0.00841843	0.391058	0.0399375	6
610	ENSMUSG00000008036	Ap2s1	0.157897	0.60067	0.514325	0.0481092	0.692587	0.00497316	0.444791	0.0139878	0.758143	0.000236386	6
611	ENSMUSG00000024480	Ap3s1	0.174528	0.752694	0.283735	0.520689	0.343904	0.347066	0.507074	0.0449778	0.995047	5.71e-06	6
612	ENSMUSG00000020955	Ap4s1	-0.0933416	0.828603	-0.015199	0.972882	-0.274639	0.336696	-0.435539	0.0514099	-1.12649	1.6e-06	1
613	ENSMUSG00000036291	Ap5m1	-0.262459	0.475001	-0.471759	0.0660558	-0.36623	0.190177	-0.493947	0.0216773	-0.64768	0.00841525	1
614	ENSMUSG00000068264	Ap5s1	-0.439654	0.117679	-0.739037	0.0585811	-0.916044	6.6e-06	-1.00601	3.47e-08	-1.37915	2.78e-08	1
615	ENSMUSG00000019979	Apaf1	0.565443	0.142678	0.705126	0.0881373	1.14306	0.000129951	1.1114	9.61e-07	1.86765	6.83e-12	6
616	ENSMUSG00000024897	Apba1	-0.293941	0.585749	-0.538372	0.271374	-0.0940708	0.827413	0.0205159	0.965105	-0.984565	0.00908544	2
617	ENSMUSG00000004931	Apba3	-0.133343	0.650322	-0.299796	0.265611	-0.574838	0.00590521	-0.702967	1.29e-05	-1.80918	2.38e-25	1
618	ENSMUSG00000037032	Apbb1	-0.217488	0.728501	-0.316476	0.577822	-0.854833	0.00824408	-0.610702	0.0442933	-0.840632	0.0265015	1
619	ENSMUSG00000026786	Apbb1ip	0.204688	0.749863	0.761241	0.133056	0.891238	0.0110462	0.914492	0.00112546	0.7069	0.145272	4
620	ENSMUSG00000020135	Apc2	-0.509745	0.650322	-0.709025	0.521818	-1.05492	0.0714715	-1.07099	0.068519	-2.19123	4.97e-05	1
621	ENSMUSG00000032590	Apeh	-0.191046	0.506053	-0.0784545	0.815687	-0.518391	0.0102655	-0.328575	0.0629774	-0.622331	0.00249156	1
622	ENSMUSG00000027193	Api5	0.282674	0.204185	0.268024	0.322924	0.448473	0.0073942	0.433537	0.0022235	0.903641	2.47e-07	6
623	ENSMUSG00000010911	Apip	-0.330648	0.297855	-0.703438	0.0192226	-0.840024	0.000635228	-1.15984	4.2e-07	-1.18577	8.15e-05	1
624	ENSMUSG00000044338	Aplnr	-0.486294	0.202795	0.191558	0.673177	1.41296	0.000235341	1.9439	9.06e-17	1.27016	0.0147583	3
625	ENSMUSG00000031996	Aplp2	-0.117472	0.579704	-0.299708	0.0881373	-0.381594	0.00847517	-0.306061	0.0109838	-0.123944	0.551835	8
626	ENSMUSG00000033096	Apmap	-0.358368	0.187164	-0.360127	0.174288	-0.625001	0.00263435	-0.409142	0.0602735	-0.633194	0.00430438	1
627	ENSMUSG00000040613	Apobec1	-0.216452	0.784601	0.432459	0.384587	0.76295	0.0326605	0.954549	0.000584737	0.842964	0.0211968	3
628	ENSMUSG00000040694	Apobec2	-0.634631	0.344385	-1.34009	0.000443211	-2.38702	4.6e-18	-2.48751	1.67e-34	-4.06395	5.53e-37	1
629	ENSMUSG00000009585	Apobec3	0.672106	0.0395798	0.973853	0.0166856	1.16577	4.86e-07	1.42384	9.11e-10	2.11072	3.6e-12	6
630	ENSMUSG00000042759	Apobr	0.604206	0.378202	1.19828	0.0328765	1.23488	0.00717717	1.41783	0.000106206	2.27957	4.03e-11	6
631	ENSMUSG00000032081	Apoc3	-3.84006	0.00543209	3.60949	1	0.425679	0.92877	1.72113	0.602722	4.60664	1	5
632	ENSMUSG00000022548	Apod	0.910018	0.000333791	1.08044	4.62e-05	1.74285	3.84e-12	1.6365	2.31e-12	1.3492	0.00268833	4
633	ENSMUSG00000002985	Apoe	0.0027607	0.996218	1.41394	0.173688	1.03493	0.00104341	1.33833	1.37e-09	2.63043	3.65e-08	5
634	ENSMUSG00000000049	Apoh	-4.87489	1.94e-05	3.32626	1	0.797518	0.856715	1.60603	1	4.46968	0.156757	5
635	ENSMUSG00000050014	Apol10b	0.0821267	0.941479	0.101288	0.88625	-0.574217	0.339644	-0.964605	0.0417415	-2.2188	1.3e-06	1
636	ENSMUSG00000091650	Apol11a	6.15049	1	6.5151	0.000413316	5.28484	0.019635	5.9483	0.249558	2.85945	1	7
637	ENSMUSG00000033576	Apol6	-0.120165	0.780732	-1.13655	0.00496098	-1.93249	6.43e-13	-1.81032	2.71e-20	-3.10543	3.21e-16	1
638	ENSMUSG00000068246	Apol9b	0.414256	0.691252	1.30076	0.0702655	0.0318954	0.976339	1.01097	0.0391334	1.73868	0.00267135	5
639	ENSMUSG00000090698	Apold1	1.30594	0.00396029	1.25738	0.0317707	2.0923	7.16e-08	1.40974	0.000273777	1.31421	0.00966953	4
640	ENSMUSG00000079508	Apoo	-0.465054	0.0276658	-0.751699	0.0148924	-1.11726	4.99e-05	-1.30397	2.21e-09	-2.43731	4.66e-20	1
641	ENSMUSG00000049233	Apoo-ps	-0.4821	0.78357	-1.00093	0.381399	-1.19891	0.171077	-1.10266	0.213724	-2.93233	0.00128298	2
642	ENSMUSG00000025525	Apool	-0.530154	0.0383996	-0.866877	0.00133824	-1.36849	5.63e-09	-1.57791	2.92e-15	-2.22808	3.1e-15	1
643	ENSMUSG00000037787	Apopt1	-0.171819	0.650322	-0.332307	0.311276	-0.593689	0.0106604	-0.627849	0.00139743	-0.872335	0.00052518	1
644	ENSMUSG00000022892	App	0.170607	0.336234	0.200338	0.34943	0.461821	0.0112242	0.504667	0.000102248	0.894619	1.74e-06	6
645	ENSMUSG00000040760	Appl1	-0.263149	0.295871	-0.415715	0.0987394	-0.355931	0.143354	-0.510126	0.00608615	-0.776785	0.00043217	1
646	ENSMUSG00000006589	Aprt	0.603428	0.0846737	1.2398	0.00795105	1.03129	0.00162317	1.21461	1.15e-10	2.30626	2.39e-16	6
647	ENSMUSG00000028411	Aptx	-0.14914	0.803038	-0.164475	0.710117	-0.527855	0.06149	-0.749238	0.00177171	-0.700267	0.0301041	1
648	ENSMUSG00000028435	Aqp3	4.43707	0.00449738	3.72234	0.0242088	0.671924	0.834082	3.42215	0.0117642	4.38749	7.39e-05	7
649	ENSMUSG00000024411	Aqp4	-1.01728	0.000259489	-2.38459	0.00590286	-4.91249	1.89e-11	-5.06443	1.63e-59	-7.4755	1.06e-78	1
650	ENSMUSG00000044217	Aqp5	1.38529	0.129941	1.42592	0.158966	0.723409	0.342838	1.00449	0.255537	1.62728	0.00486996	7
651	ENSMUSG00000028427	Aqp7	-0.890421	0.000170511	-1.22384	0.00344491	-1.77368	1.6e-14	-1.47917	3.58e-14	-4.08138	3.58e-19	2
652	ENSMUSG00000046532	Ar	-0.57943	0.114196	-0.921555	0.00852454	-0.861179	0.0105484	-0.994765	0.000103151	-1.94121	3.43e-06	2
653	ENSMUSG00000001127	Araf	-0.142498	0.541541	-0.141713	0.617884	-0.22323	0.257194	-0.382112	0.0110743	-0.676385	0.000119994	1
654	ENSMUSG00000032812	Arap1	0.272386	0.254218	0.524908	0.0214229	0.492646	0.00517912	0.589474	0.000252882	0.283037	0.438104	4
655	ENSMUSG00000022602	Arc	-1.19587	0.102048	-1.30168	0.0570578	-1.82763	0.00593284	-1.59678	0.0368377	-0.671474	0.396793	8
656	ENSMUSG00000032096	Arcn1	0.185593	0.43022	0.206455	0.394869	0.289824	0.109375	0.2775	0.0731202	0.638956	0.000535506	6
657	ENSMUSG00000029378	Areg	7.33802	0.0620148	7.56121	1	4.76554	0.107952	7.65959	2.63e-07	9.28902	1.05e-10	7
658	ENSMUSG00000062421	Arf2	0.244566	0.418236	0.0745854	0.858371	0.181634	0.523585	0.124467	0.639686	0.720541	0.00104191	6
659	ENSMUSG00000051853	Arf3	0.432033	0.041744	0.654122	0.0203301	0.7518	7.17e-05	0.910828	1.16e-08	1.50512	1.83e-13	6
660	ENSMUSG00000021877	Arf4	0.775653	0.000542518	1.07163	0.000244767	1.23545	8.4e-08	1.26607	2.81e-13	1.98982	6.27e-12	6
661	ENSMUSG00000044147	Arf6	0.668995	0.00249247	0.978661	0.00675491	0.890974	2.27e-05	1.07186	6.66e-11	1.78508	3.34e-09	6
662	ENSMUSG00000027575	Arfgap1	0.0257799	0.963497	0.275182	0.274747	0.380842	0.114054	0.455992	0.00650743	0.666886	0.000414714	6
663	ENSMUSG00000027255	Arfgap2	-0.204941	0.432745	-0.248846	0.346999	-0.195666	0.338538	-0.409163	0.0238937	-0.722536	0.000585187	1
664	ENSMUSG00000054277	Arfgap3	0.187563	0.682396	0.756874	0.0114527	0.970463	0.000230141	0.944984	3.74e-06	1.4096	4.12e-09	6
665	ENSMUSG00000067851	Arfgef1	-0.265289	0.154019	-0.503396	0.0249737	-0.555342	0.0159999	-0.758862	4.33e-07	-1.02316	1.41e-07	1
666	ENSMUSG00000074582	Arfgef2	-0.191256	0.422259	-0.403313	0.112881	-0.401432	0.0556567	-0.522817	0.000389539	-0.890952	2.33e-06	1
667	ENSMUSG00000030881	Arfip2	0.242918	0.556884	0.148732	0.74247	0.187261	0.59014	0.331081	0.22535	0.946517	0.000599584	6
668	ENSMUSG00000038671	Arfrp1	-0.0836262	0.832586	-0.130214	0.69701	-0.399926	0.120018	-0.577164	0.00140072	-0.845206	0.00150183	1
669	ENSMUSG00000019987	Arg1	0.93723	0.747755	3.25659	0.0707314	4.00415	0.0220977	3.76019	0.00689595	6.16381	4.05e-08	6
670	ENSMUSG00000021125	Arg2	1.73324	1	0.688688	1	1.99146	0.291071	2.61096	0.0637604	4.81797	1.78e-06	7
671	ENSMUSG00000027247	Arhgap1	0.563063	0.0428387	0.887148	0.00826516	0.851538	0.000473197	1.15865	8.97e-12	2.01556	2.49e-19	6
672	ENSMUSG00000037148	Arhgap10	-0.433212	0.0222308	-0.743048	0.00108701	-0.731712	0.000506384	-0.739691	0.000101202	-1.50358	2.6e-06	1
673	ENSMUSG00000041219	Arhgap11a	1.16808	0.0235132	1.60664	0.00229094	1.64814	7.32e-07	2.15336	1.13e-20	3.19915	1.73e-24	6
674	ENSMUSG00000041225	Arhgap12	-0.215341	0.391747	-0.368213	0.197009	-0.550021	0.00387573	-0.598606	0.000424015	-0.326352	0.165268	8
675	ENSMUSG00000053199	Arhgap20	-0.379783	0.243393	-0.518166	0.208293	-0.374169	0.362151	-1.21587	2.78e-05	-2.52335	1.07e-06	2
676	ENSMUSG00000063506	Arhgap22	0.0470539	0.987077	0.222998	0.880319	0.2106	0.854467	0.547327	0.565775	1.78305	0.0042119	7
677	ENSMUSG00000049807	Arhgap23	0.484777	0.0461686	0.622962	0.0103114	0.72567	0.000215192	0.8053	1.27e-06	0.853649	0.00167391	6
678	ENSMUSG00000057315	Arhgap24	-0.677683	0.00913262	-0.666262	0.0298178	-0.592282	0.0156281	-0.903438	2.67e-05	-1.74652	8.46e-07	2
679	ENSMUSG00000030047	Arhgap25	0.276217	0.73375	0.939577	0.156865	1.14831	0.0103938	1.35011	0.000346539	0.86025	0.0992123	4
680	ENSMUSG00000034255	Arhgap27	0.013625	0.987077	0.0453259	0.915849	0.300876	0.254444	0.575467	0.00158231	0.74619	0.00150976	6
681	ENSMUSG00000048865	Arhgap30	0.581611	0.114927	1.04071	0.0294077	1.17714	7.14e-05	1.38388	8.61e-07	0.804594	0.0593887	4
682	ENSMUSG00000041444	Arhgap32	0.45332	0.195444	0.208326	0.560225	0.141452	0.665891	0.646322	0.00282285	1.36071	4.92e-06	7
683	ENSMUSG00000058230	Arhgap35	0.164247	0.567976	0.255725	0.332846	0.498426	0.00559668	0.367207	0.0610897	0.405369	0.16389	4
684	ENSMUSG00000074625	Arhgap40	5.98825	1	4.62857	1	2.17467	1	5.71213	0.00358367	6.88891	0.00036506	7
685	ENSMUSG00000050730	Arhgap42	0.230725	0.633484	0.172898	0.702498	-0.185382	0.601574	0.393257	0.148663	1.53894	3.07e-06	7
686	ENSMUSG00000033389	Arhgap44	-0.0151822	0.98461	-0.366044	0.354875	-0.298194	0.27902	-0.433888	0.103793	-1.1484	0.00172436	2
687	ENSMUSG00000035133	Arhgap5	-0.218221	0.38874	-0.515589	0.0236502	-0.542632	0.0199666	-0.530976	0.00162818	-0.0391533	0.932921	8
688	ENSMUSG00000040345	Arhgap9	-0.327964	0.663626	0.41408	0.479227	0.739054	0.0452849	0.874506	0.00531462	0.237174	0.600271	4
689	ENSMUSG00000025132	Arhgdia	0.504324	0.0050656	0.806006	0.00107698	1.00289	1.61e-06	0.996457	1.03e-11	1.09591	1.36e-07	6
690	ENSMUSG00000030220	Arhgdib	0.345215	0.280845	0.827074	0.0202468	0.935011	2.04e-05	0.91342	1.9e-05	0.346059	0.441589	4
691	ENSMUSG00000073433	Arhgdig	1.14814	0.595761	1.31376	0.500575	1.4234	0.30121	1.67395	0.15943	2.85357	0.000984048	6
692	ENSMUSG00000040964	Arhgef10l	-0.229619	0.394792	-0.490303	0.153369	-0.916081	3.83e-05	-1.18933	4.89e-12	-1.28167	5.48e-11	1
693	ENSMUSG00000052921	Arhgef15	-0.0765389	0.838919	-0.302248	0.447928	-0.288928	0.150083	-0.221101	0.243412	-1.11892	0.00113284	2
694	ENSMUSG00000029032	Arhgef16	2.34951	0.0147522	2.24232	0.0158315	1.80808	0.0221888	2.42512	0.000298476	4.79385	5.57e-14	7
695	ENSMUSG00000028059	Arhgef2	0.224237	0.350446	0.594473	0.00204144	0.504545	0.00642739	0.699851	1.16e-07	1.02149	6.22e-07	6
696	ENSMUSG00000036885	Arhgef26	0.247119	0.84434	0.515991	0.479866	0.579892	0.286045	0.662212	0.328985	2.251	0.000813874	5
697	ENSMUSG00000021662	Arhgef28	-0.128098	0.830122	-0.0722838	0.885834	-0.0206973	0.964663	0.541616	0.0324797	1.12787	0.00041134	7
698	ENSMUSG00000051517	Arhgef39	1.30667	0.350284	2.66003	0.00273659	1.99138	0.00867143	2.41155	0.000136167	3.83623	1.51e-10	7
699	ENSMUSG00000004562	Arhgef40	0.125505	0.783929	0.0604769	0.894351	-0.0648521	0.85006	0.230818	0.296482	0.865731	0.00392021	7
700	ENSMUSG00000033542	Arhgef5	0.884482	0.0178754	0.974636	0.0157696	0.819555	0.00692994	1.45496	2.24e-16	2.68641	1.31e-14	7
701	ENSMUSG00000031133	Arhgef6	-0.219659	0.373638	-0.63802	0.0307192	-0.956376	0.000152413	-1.17854	5.4e-14	-2.45457	1.07e-09	2
702	ENSMUSG00000031511	Arhgef7	0.0719021	0.823405	0.182718	0.460682	0.430973	0.00840472	0.249544	0.139347	-0.0499891	0.901633	4
703	ENSMUSG00000025656	Arhgef9	-0.364436	0.322527	-1.09291	0.00263273	-1.62832	7.67e-07	-1.60367	3.06e-13	-2.71722	3.37e-14	1
704	ENSMUSG00000007880	Arid1a	0.380887	0.0412179	0.286776	0.218161	0.270297	0.109351	0.434782	0.00543031	0.55705	0.00210433	6
705	ENSMUSG00000069729	Arid1b	0.0588987	0.857395	-0.159034	0.589167	-0.173326	0.460177	-0.205384	0.307327	-0.544861	0.00509296	2
706	ENSMUSG00000019564	Arid3a	0.547255	0.269872	0.776287	0.0616128	0.693185	0.0674388	1.00665	0.0012843	1.1432	8.26e-05	6
707	ENSMUSG00000037447	Arid5a	1.51008	5.69e-11	2.09571	2.58e-13	2.26577	1.67e-34	1.7556	2.74e-15	1.6918	3.65e-13	4
708	ENSMUSG00000025234	Arih1	-0.114827	0.641705	-0.136821	0.577082	0.00581009	0.985781	-0.302262	0.0508918	-0.760547	0.000167348	2
709	ENSMUSG00000043157	Arl11	0.285321	0.899942	0.966782	0.342388	2.19194	0.0004986	2.00743	0.00115241	2.31505	0.000112797	3
710	ENSMUSG00000098207	Arl14	7.84036	0.207414	8.49571	1	7.51015	1.41e-06	8.16258	2.77e-09	11.185	1.17e-16	7
711	ENSMUSG00000024944	Arl2	0.0210232	0.974158	0.0185391	0.963341	-0.112189	0.710036	-0.310304	0.145137	-0.835707	0.000216564	1
712	ENSMUSG00000025035	Arl3	-0.145048	0.78672	-0.167469	0.622395	-0.460845	0.11591	-0.48848	0.0397027	-1.23352	5.48e-08	1
713	ENSMUSG00000049866	Arl4c	2.05132	0.0193494	2.48669	5.24e-05	1.92455	4.32e-10	2.67317	1.24e-23	4.36003	4.79e-27	6
714	ENSMUSG00000036093	Arl5a	-0.338542	0.0728805	-0.581501	0.015599	-0.619093	0.000181637	-0.583301	7.62e-05	-0.3066	0.258519	8
715	ENSMUSG00000017418	Arl5b	-0.187808	0.542572	-0.345944	0.174288	-0.320624	0.110778	-0.479395	0.00696707	-0.373521	0.0667185	8
716	ENSMUSG00000030654	Arl6ip1	0.35097	0.24151	0.760636	0.00647971	0.6644	0.00342066	0.97483	1.95e-09	1.26653	5.07e-10	6
717	ENSMUSG00000035199	Arl6ip5	-0.115124	0.702927	-0.188547	0.470563	-0.361978	0.0360688	-0.560266	0.000103214	-0.862413	2.25e-06	1
718	ENSMUSG00000026426	Arl8a	0.604255	0.0218268	0.835881	0.00179223	1.11559	5.66e-07	0.891948	1.83e-06	1.10311	3.16e-07	6
719	ENSMUSG00000030105	Arl8b	-0.186665	0.424296	-0.291539	0.304281	-0.289319	0.233149	-0.621886	7.4e-05	-1.03668	1.78e-07	2
720	ENSMUSG00000027599	Armc1	-0.181799	0.555965	-0.410512	0.0968978	-0.647226	0.00130252	-0.644995	0.000386305	-0.706634	0.00136521	8
721	ENSMUSG00000038525	Armc10	0.492611	0.229223	0.621734	0.180291	0.344083	0.41035	0.76203	0.00564428	1.48692	2.57e-07	7
722	ENSMUSG00000071324	Armc2	-0.479937	0.456352	0.00832266	0.99233	-0.495875	0.435634	-1.31246	0.000976475	-4.73384	2.62e-18	1
723	ENSMUSG00000042178	Armc5	0.262587	0.596541	0.617415	0.0473928	0.880834	0.000382361	0.798718	0.000713045	0.796236	0.0142605	3
724	ENSMUSG00000032468	Armc8	-0.356797	0.0879809	-0.345359	0.202592	-0.329634	0.123923	-0.556148	0.000625509	-1.19508	7.36e-08	2
725	ENSMUSG00000033436	Armcx2	0.159521	0.773195	0.161601	0.732647	0.536788	0.0924984	0.789659	0.000606517	0.442853	0.322891	3
726	ENSMUSG00000039901	Armh3	-0.00395029	0.995587	-0.218745	0.653396	0.00742653	0.98694	-0.228506	0.482454	-0.846295	0.00639242	2
727	ENSMUSG00000061759	Armt1	-0.162075	0.671945	-0.173735	0.603615	-0.267867	0.349801	-0.397698	0.0594245	-0.726758	0.000713827	1
728	ENSMUSG00000055116	Arntl	-0.462193	0.0346143	-0.625576	0.0717142	-0.525719	0.0560921	-1.49956	1.27e-12	-1.98858	9.84e-23	2
729	ENSMUSG00000040187	Arntl2	0.367991	0.606949	0.219848	0.74995	-0.0848884	0.885919	0.415602	0.342731	2.09626	7e-07	7
730	ENSMUSG00000029622	Arpc1b	0.879089	1.82e-05	1.26837	3.73e-05	1.51386	1.16e-11	1.57734	5.66e-23	2.00829	1.27e-21	6
731	ENSMUSG00000006304	Arpc2	0.493116	0.00929809	0.622241	0.0158697	0.787414	3.14e-05	0.743898	2.67e-08	1.23991	8.41e-14	6
732	ENSMUSG00000029465	Arpc3	0.695606	0.00143423	1.13714	5.44e-06	1.33452	1.2e-09	1.11717	1.14e-09	1.06231	5.75e-06	3
733	ENSMUSG00000079426	Arpc4	0.516193	0.0496944	0.738053	0.0351609	0.892766	0.00022849	0.919363	3.54e-07	1.31504	1.31e-09	6
734	ENSMUSG00000008475	Arpc5	0.722308	0.00144889	0.997205	0.00265561	1.30375	4.31e-07	1.37703	7.67e-16	1.92669	2.59e-25	6
735	ENSMUSG00000026755	Arpc5l	-0.0355784	0.926156	-0.0246504	0.948838	-0.258589	0.204699	-0.424939	0.0114677	-0.894106	4.4e-08	1
736	ENSMUSG00000039043	Arpin	0.623813	0.0292603	0.460704	0.118006	0.354052	0.185559	0.361653	0.183537	0.705383	0.00361225	7
737	ENSMUSG00000018909	Arrb1	0.192502	0.474346	0.384253	0.170704	0.656037	8.98e-05	0.762474	1.01e-07	0.690868	0.00502294	3
738	ENSMUSG00000060216	Arrb2	0.663286	0.0587267	1.1392	0.00553967	1.3918	1.13e-05	1.27291	6.99e-08	1.7673	6.62e-10	6
739	ENSMUSG00000026972	Arrdc1	0.352646	0.529937	0.797924	0.130222	0.659664	0.0730733	0.805961	0.00971131	1.78947	4.55e-07	6
740	ENSMUSG00000002910	Arrdc2	-0.694356	0.588283	-1.06413	0.389948	-0.142502	0.904582	0.188672	0.875555	-1.71197	0.000874507	4
741	ENSMUSG00000074794	Arrdc3	0.694222	0.00172182	0.407617	0.177383	1.25596	5.25e-07	0.824367	1.58e-05	0.179098	0.622082	4
742	ENSMUSG00000073380	Arrdc5	-0.701159	0.42589	-2.10375	0.00618658	-1.45718	0.0102067	-1.76325	0.022618	-2.50464	1.37e-05	1
743	ENSMUSG00000042082	Arsb	0.761496	0.0400377	0.651923	0.13358	1.00179	0.000821291	1.17528	0.000733296	1.17125	0.000377843	3
744	ENSMUSG00000020604	Arsg	0.163206	0.922087	0.897041	0.204862	0.724823	0.328097	0.970885	0.0983749	2.10165	0.000246903	6
745	ENSMUSG00000036412	Arsi	1.62378	1.38e-05	1.55671	2.38e-05	2.42445	1.69e-17	1.85255	2.59e-08	0.395365	0.451868	4
746	ENSMUSG00000030996	Art1	0.263782	0.157153	0.21613	0.414642	0.10128	0.774247	0.050323	0.850985	-1.66389	2.89e-08	2
747	ENSMUSG00000034842	Art3	-0.00931162	0.98461	-0.318431	0.177334	-0.0646604	0.853962	-0.343106	0.0495293	-1.46642	7.8e-06	2
748	ENSMUSG00000070424	Art5	0.231956	0.344101	0.231877	0.436018	-0.184134	0.687174	-0.0262091	0.941519	-2.15179	1.03e-19	2
749	ENSMUSG00000048040	Arxes2	-0.421052	0.637397	-0.830159	0.274803	-1.11157	0.0477291	-0.576752	0.363061	-2.21019	1.37e-05	2
750	ENSMUSG00000003559	As3mt	-0.385939	0.0996678	-0.761864	0.00265679	-0.990723	4.16e-06	-1.00795	2.03e-08	-1.51842	4.75e-07	1
751	ENSMUSG00000031591	Asah1	0.368341	0.155684	0.625566	0.0591951	0.734677	0.000230851	0.778553	7.33e-07	1.73041	1.2e-20	6
752	ENSMUSG00000022377	Asap1	0.226062	0.477461	0.146694	0.680367	0.409563	0.0458595	0.597899	0.000402534	1.00604	2.77e-06	6
753	ENSMUSG00000052632	Asap2	0.422017	0.209572	0.395106	0.328281	0.374356	0.155313	0.774168	0.000410594	1.60664	1.29e-05	7
754	ENSMUSG00000036995	Asap3	0.861938	0.00105965	0.862137	0.00166822	0.922352	3.47e-05	0.912124	2.18e-05	0.142492	0.646206	4
755	ENSMUSG00000026311	Asb1	-0.361638	0.273548	-0.528763	0.0577671	-0.666913	0.00616489	-0.779938	0.000842507	-0.7728	0.000227165	1
756	ENSMUSG00000038204	Asb10	-0.350847	0.102529	-0.718293	0.0478026	-1.53015	4.17e-06	-1.88311	8.77e-24	-4.23932	6.66e-24	2
757	ENSMUSG00000031382	Asb11	-0.203839	0.335314	-0.00886517	0.983073	-0.150018	0.696284	-0.438336	0.016496	-2.66979	1.47e-28	2
758	ENSMUSG00000031204	Asb12	-0.472515	0.140596	-0.588998	0.110495	-0.952558	0.0143367	-1.44148	5.11e-09	-3.10935	3.53e-17	1
759	ENSMUSG00000033781	Asb13	-0.19048	0.649487	-0.425435	0.325615	-0.805551	0.00106425	-0.746033	0.0017381	-1.0156	0.00116778	1
760	ENSMUSG00000021898	Asb14	-0.430156	0.0633164	-0.707485	0.0362821	-1.11059	0.000313809	-1.35683	5.12e-14	-3.65255	7.97e-53	1
761	ENSMUSG00000029685	Asb15	-0.409206	0.157305	-1.21518	0.000158525	-1.18301	0.00115541	-1.23757	4.49e-11	-4.30379	9.63e-60	2
762	ENSMUSG00000034768	Asb16	-0.408655	0.0346143	-0.453179	0.104415	-0.826383	0.000506195	-0.990736	2.05e-05	-2.80032	2.9e-10	2
763	ENSMUSG00000067081	Asb18	-0.264395	0.512473	-0.590033	0.138434	-1.3924	0.00207804	-1.61347	2.05e-10	-4.39629	1.84e-23	1
764	ENSMUSG00000021200	Asb2	-0.456433	0.00559928	-1.12298	0.00128169	-1.79579	0.00342647	-2.43551	3.34e-69	-4.85888	2.34e-60	1
765	ENSMUSG00000042607	Asb4	-0.0773303	0.928384	-0.699226	0.0618858	-0.661529	0.0292423	-1.14834	7.06e-05	-1.78985	3.05e-06	1
766	ENSMUSG00000031519	Asb5	-0.109911	0.739896	-0.0470677	0.899286	0.367832	0.11972	-0.69036	0.000129266	-1.88793	1.91e-05	2
767	ENSMUSG00000039483	Asb6	0.566134	0.176841	0.645147	0.169489	0.680492	0.0382892	0.861237	0.00247419	1.24399	3.9e-05	6
768	ENSMUSG00000048175	Asb8	-0.264345	0.260529	-0.552632	0.0316865	-0.703871	0.00147933	-0.957295	3.09e-10	-1.54895	1.09e-10	1
769	ENSMUSG00000005470	Asf1b	0.755571	0.339034	1.73978	0.00211839	1.83239	1.22e-05	1.811	4.38e-06	1.95143	3.15e-05	6
770	ENSMUSG00000020704	Asic2	-0.810633	0.702472	-1.40208	0.346081	-0.593854	0.626292	-0.934313	0.449974	-3.47061	0.00199235	2
771	ENSMUSG00000029752	Asns	1.16114	0.00394883	1.26553	0.00366774	1.26295	0.00039105	1.46079	2.8e-08	2.08142	3.02e-12	6
772	ENSMUSG00000026095	Asnsd1	-0.0203297	0.980564	-0.426239	0.241995	-0.586995	0.0227525	-0.626122	0.0280477	-1.62578	3.2e-06	2
773	ENSMUSG00000020774	Aspa	-0.320173	0.507871	-0.623556	0.114122	-1.48952	1.4e-07	-0.932663	0.00689595	-0.0106452	0.987615	8
774	ENSMUSG00000028207	Asph	-0.375698	0.0405017	-0.59497	0.0239513	-0.933679	6.25e-07	-0.979849	1.21e-11	-0.71811	0.000833374	8
775	ENSMUSG00000033952	Aspm	2.18383	0.00440734	2.7474	8.85e-05	3.00172	2.55e-12	3.24352	4.12e-17	4.34913	3.75e-28	6
776	ENSMUSG00000021388	Aspn	-0.461636	0.081274	-1.10029	0.00698249	-0.902207	4.79e-06	-0.737151	0.00100215	-0.724841	0.181883	1
777	ENSMUSG00000033508	Asprv1	8.47031	1	8.73311	0.000830032	4.3684	0.014353	8.1718	1	4.42139	0.00271153	7
778	ENSMUSG00000025142	Aspscr1	-0.0953193	0.839281	0.423199	0.178954	0.696138	0.000504421	0.355886	0.0815433	0.262324	0.315857	3
779	ENSMUSG00000024654	Asrgl1	-0.251704	0.367997	-0.39385	0.259111	-0.515027	0.0431566	-0.789173	2.04e-06	-1.64154	2.03e-05	2
780	ENSMUSG00000042548	Asxl1	0.0180545	0.972214	0.0391941	0.912743	0.302776	0.0802199	0.346293	0.0201468	0.674891	6.65e-05	6
781	ENSMUSG00000013662	Atad1	-0.286049	0.211455	-0.519305	0.0231746	-0.711079	0.000318873	-0.767734	6.41e-06	-1.02861	7.72e-07	1
782	ENSMUSG00000022360	Atad2	1.03688	0.00595534	1.46725	0.00446175	1.53317	8.45e-09	1.69172	1.2e-14	2.29381	2.27e-15	6
783	ENSMUSG00000017550	Atad5	0.818859	0.310521	0.993331	0.213137	1.11229	0.0226756	1.3364	0.00150702	1.83498	8.86e-06	6
784	ENSMUSG00000085779	Atcayos	-0.194943	0.714631	-0.732226	0.0741572	-0.956433	0.00204318	-1.63742	3.33e-17	-2.15339	0.0438638	2
785	ENSMUSG00000030850	Ate1	-0.221028	0.337745	-0.263237	0.302772	-0.138153	0.5511	-0.400451	0.0207493	-0.6783	0.000362198	2
786	ENSMUSG00000026628	Atf3	1.02979	0.00914429	1.23119	0.00430626	1.00777	0.00390394	0.082244	0.895914	0.811575	0.162903	4
787	ENSMUSG00000038539	Atf5	-0.0504822	0.912938	0.180769	0.651682	-0.295668	0.316296	-0.37523	0.0482191	-1.34086	9.22e-05	1
788	ENSMUSG00000015461	Atf6b	0.290414	0.402261	0.661946	0.0320673	0.824015	0.000317757	0.70238	0.000693594	0.563328	0.0237361	3
789	ENSMUSG00000021619	Atg10	-0.0493143	0.934863	-0.541449	0.0589524	-0.765039	0.00308876	-1.02686	1.18e-05	-1.76736	7.97e-09	1
790	ENSMUSG00000027244	Atg13	-0.413387	0.0311055	-0.159997	0.607553	-0.00712049	0.985432	-0.256401	0.172869	-0.69739	0.00222443	2
791	ENSMUSG00000024773	Atg2a	-0.206934	0.38874	-0.338211	0.270315	-0.523479	0.00203391	-0.518915	0.00188801	-0.306963	0.202549	8
792	ENSMUSG00000079418	Atg4a	-0.282232	0.417791	-0.517201	0.139717	-0.506231	0.0312235	-0.840793	0.000108774	-0.857104	0.0450572	1
793	ENSMUSG00000002820	Atg4d	-0.267618	0.302225	-0.260022	0.422118	-0.557707	0.0177736	-0.534145	0.00448953	-1.23166	1.75e-09	1
794	ENSMUSG00000030314	Atg7	-0.050858	0.9248	0.329893	0.280246	0.319951	0.243734	0.287294	0.215813	0.541888	0.00889329	6
795	ENSMUSG00000033124	Atg9a	-0.296299	0.184245	-0.551418	0.0313666	-0.696047	0.0020651	-0.88701	8.48e-06	-1.46862	5.17e-11	1
796	ENSMUSG00000038295	Atg9b	2.27969	0.0220493	2.01118	0.0939013	0.912402	0.393883	2.27958	0.000863097	4.16345	1.79e-07	7
797	ENSMUSG00000026192	Atic	0.236511	0.47592	0.436709	0.194258	0.50641	0.0151883	0.439306	0.0155682	0.737119	0.00128466	6
798	ENSMUSG00000059811	Atl2	-0.506676	0.000853952	-0.956453	4.64e-06	-1.12789	1.81e-12	-1.21467	1.99e-18	-1.60604	2.04e-17	1
799	ENSMUSG00000024759	Atl3	0.143733	0.70796	0.232898	0.440734	0.469235	0.0585661	0.659044	0.000292248	1.10895	1.2e-07	6
800	ENSMUSG00000004263	Atn1	0.706139	0.174883	0.761169	0.0881373	0.847564	0.0219877	0.659291	0.111214	1.1817	0.000168974	6
801	ENSMUSG00000037621	Atoh8	0.882821	0.000877193	1.35302	1.1e-05	2.29408	2.55e-28	1.84087	1.72e-25	1.35764	2.4e-05	4
802	ENSMUSG00000025324	Atp10a	0.833458	0.0479287	1.06362	0.000589232	1.62179	1.61e-09	1.69604	2.66e-14	1.51975	1.83e-07	3
803	ENSMUSG00000055415	Atp10b	5.38887	1	3.8089	1	2.75904	1	5.5424	0.00524131	6.23776	0.000496855	7
804	ENSMUSG00000031441	Atp11a	0.0865342	0.789243	-0.0790751	0.849796	-0.123477	0.684141	-0.115909	0.56258	-0.831874	1.21e-05	2
805	ENSMUSG00000031862	Atp13a1	0.292088	0.334215	0.54306	0.0882963	0.494304	0.0149559	0.607451	0.000880235	1.19552	6.44e-08	6
806	ENSMUSG00000022533	Atp13a3	0.000837158	0.998434	0.141239	0.602094	0.441556	0.00752274	0.268659	0.0951227	0.715753	1.53e-05	6
807	ENSMUSG00000048939	Atp13a5	0.497561	0.645964	-0.232011	0.845463	-0.299583	0.762253	-0.442431	0.643957	-3.50649	4.06e-05	1
808	ENSMUSG00000033161	Atp1a1	0.192295	0.479903	0.374472	0.220876	0.259022	0.290779	0.377647	0.0100745	1.57835	4.36e-08	7
809	ENSMUSG00000007097	Atp1a2	-0.217614	0.2354	-0.227056	0.453274	-0.201614	0.325278	-0.481158	0.00212648	-1.77339	1.75e-05	2
810	ENSMUSG00000026576	Atp1b1	-0.12971	0.671748	-0.341158	0.290181	-0.922607	0.000320486	-1.08017	1.64e-10	-1.19221	7.08e-05	1
811	ENSMUSG00000041329	Atp1b2	-0.770048	4.79e-05	-0.786732	0.00110315	-1.24894	1.47e-08	-1.24515	1.13e-10	-1.75756	1.37e-05	1
812	ENSMUSG00000032412	Atp1b3	0.417311	0.04821	0.554941	0.0570862	0.70482	0.000614918	0.705311	1.3e-06	1.02257	1.41e-09	6
813	ENSMUSG00000016327	Atp1b4	-0.326646	0.593669	-0.912775	0.561881	-2.48078	7.48e-09	-2.8708	0.000379796	-4.19388	7.66e-11	1
814	ENSMUSG00000030730	Atp2a1	-0.374549	0.0145499	-0.677317	0.00731797	-0.961702	0.000245307	-1.16654	2.38e-12	-2.78038	1.71e-21	2
815	ENSMUSG00000029467	Atp2a2	-0.03688	0.915061	0.051028	0.900913	0.177844	0.373449	-0.166739	0.359371	-1.38629	2.38e-06	2
816	ENSMUSG00000020788	Atp2a3	0.0281794	0.973085	0.570649	0.313771	-0.0167353	0.973118	0.569431	0.0567919	0.948249	0.00226194	6
817	ENSMUSG00000031376	Atp2b3	-0.637423	0.226145	-0.815595	0.0835933	-1.18468	0.0169133	-1.24192	0.00180181	-2.40059	0.000168228	2
818	ENSMUSG00000034112	Atp2c2	3.46309	1	3.97835	0.0489519	-0.282871	1	2.70323	0.152967	5.75586	2.33e-06	7
819	ENSMUSG00000005553	Atp4a	1.7869	1	2.19902	1	3.02969	1	3.85355	1	6.4672	0.00114336	6
820	ENSMUSG00000025428	Atp5a1	-0.297026	0.131453	-0.650542	0.00970901	-1.1987	2.88e-06	-1.35514	1.42e-15	-2.53081	1.76e-40	1
821	ENSMUSG00000025393	Atp5b	-0.275752	0.113379	-0.552275	0.0175395	-0.880849	0.000242975	-1.15001	1.5e-11	-2.32496	3.66e-34	1
822	ENSMUSG00000025781	Atp5c1	-0.279672	0.196552	-0.618025	0.0164388	-0.945736	0.000235341	-1.23609	8.72e-13	-2.35428	3.75e-26	1
823	ENSMUSG00000003072	Atp5d	-0.189845	0.373714	-0.293285	0.265065	-0.859975	0.000146408	-1.01654	7.65e-12	-2.00951	1.32e-29	1
824	ENSMUSG00000016252	Atp5e	-0.387658	0.0951092	-0.388176	0.124081	-0.828554	0.00139674	-1.14118	1.12e-14	-2.11227	2.67e-37	1
825	ENSMUSG00000000563	Atp5f1	-0.259228	0.188641	-0.583407	0.0055927	-1.05028	3.37e-05	-1.29042	5.34e-17	-2.17829	1.2e-51	1
826	ENSMUSG00000006057	Atp5g1	-0.439775	0.0415245	-0.660609	0.0198877	-1.19593	1.19e-05	-1.49992	4.19e-19	-2.93072	2.38e-46	1
827	ENSMUSG00000062683	Atp5g2	-0.0837387	0.796822	-0.0746387	0.817515	-0.245065	0.316507	-0.33789	0.0342538	-0.703891	0.000345328	1
828	ENSMUSG00000018770	Atp5g3	-0.391736	0.123344	-0.534635	0.0552926	-1.17275	4.23e-06	-1.32679	7.54e-16	-2.23381	7.92e-41	1
829	ENSMUSG00000034566	Atp5h	-0.268915	0.276144	-0.577612	0.0141027	-0.900841	0.000317573	-1.17182	1.08e-12	-2.10117	5.21e-22	1
830	ENSMUSG00000022890	Atp5j	-0.307118	0.193012	-0.737862	0.00106273	-1.07356	1.32e-05	-1.4377	2.33e-18	-2.3399	1.06e-28	1
831	ENSMUSG00000038690	Atp5j2	-0.374712	0.0785848	-0.616487	0.0030752	-1.01457	4.13e-05	-1.35369	1.86e-15	-2.44586	1.06e-35	1
832	ENSMUSG00000050856	Atp5k	-0.373996	0.355457	-0.317481	0.409591	-0.650154	0.0941002	-1.04709	2.17e-05	-1.94913	9.35e-10	1
833	ENSMUSG00000038717	Atp5l	-0.191275	0.349783	-0.454532	0.0245395	-0.700642	0.0022644	-0.961304	1.41e-12	-1.42223	2e-16	1
834	ENSMUSG00000021290	Atp5mpl	-0.399593	0.0245561	-0.512317	0.0150578	-1.00496	1.36e-06	-1.37317	2.64e-19	-1.74767	4.56e-18	1
835	ENSMUSG00000022956	Atp5o	-0.150967	0.612046	-0.424712	0.118247	-0.847091	0.000473429	-0.923016	1.75e-08	-2.19689	4.1e-31	1
836	ENSMUSG00000054894	Atp5s	-0.337851	0.396276	-0.474489	0.25189	-0.596125	0.0446474	-0.953896	0.000263597	-1.78038	6.6e-09	1
837	ENSMUSG00000031007	Atp6ap2	-0.11175	0.776432	0.200385	0.53511	0.532485	0.0133501	0.352415	0.0795133	0.616126	0.00182812	6
838	ENSMUSG00000038600	Atp6v0a4	-0.102933	0.927862	0.109387	0.900921	-0.171149	0.775166	-0.263178	0.632614	-1.65861	0.00175931	1
839	ENSMUSG00000028238	Atp6v0d2	-0.169486	1	0.80684	0.704083	0.455332	0.823535	1.35294	0.33492	4.24564	1.85e-05	6
840	ENSMUSG00000015575	Atp6v0e	-0.0230417	0.973085	0.298429	0.307828	0.36748	0.0940184	0.33916	0.146742	0.619497	0.00969008	6
841	ENSMUSG00000039347	Atp6v0e2	-0.243406	0.467391	-0.37896	0.259341	-0.899577	0.000243143	-0.974859	1.04e-06	-2.41944	3.82e-14	1
842	ENSMUSG00000021114	Atp6v1d	-0.105079	0.713019	-0.356542	0.108122	-0.403865	0.0217357	-0.556524	0.00153957	-0.820718	3.28e-06	1
843	ENSMUSG00000019210	Atp6v1e1	-0.165769	0.483697	-0.213206	0.34208	-0.354671	0.0360471	-0.476988	0.000931768	-0.749027	4.63e-05	1
844	ENSMUSG00000033793	Atp6v1h	-0.0696062	0.878909	0.352962	0.191441	0.926817	1.53e-05	0.506924	0.00724153	0.521048	0.0358139	3
845	ENSMUSG00000006567	Atp7b	2.48489	1	4.2253	0.00148198	2.21321	0.213699	3.34872	0.00663615	6.27269	0.00146746	5
846	ENSMUSG00000021983	Atp8a2	-0.359362	0.42579	-1.10412	0.00229254	-1.20588	0.00081746	-1.65139	1.37e-08	-1.37084	0.00124213	1
847	ENSMUSG00000039529	Atp8b1	1.2609	3.78e-06	1.42936	5.87e-06	2.06351	2.1e-16	2.01837	8.15e-22	2.50299	1.17e-16	6
848	ENSMUSG00000060671	Atp8b2	0.441124	0.0827403	0.511877	0.206249	0.733129	0.00174305	0.87934	3.27e-06	1.19155	2.93e-06	6
849	ENSMUSG00000060131	Atp8b4	0.667224	0.539954	0.916945	0.270064	1.95717	0.000237512	1.35517	0.0113572	1.54766	0.00893537	3
850	ENSMUSG00000027546	Atp9a	1.29014	4.23e-17	1.48169	4.73e-14	1.1686	2.01e-09	1.34943	1.16e-20	0.762541	0.000661643	4
851	ENSMUSG00000028710	Atpaf1	-0.225816	0.408818	-0.614611	0.0532814	-1.09436	0.000153893	-1.19416	1.48e-09	-2.55303	9.07e-25	1
852	ENSMUSG00000042709	Atpaf2	-0.162898	0.643714	-0.275191	0.323326	-0.736884	0.00229804	-0.605741	0.000920216	-1.12285	1.05e-07	1
853	ENSMUSG00000054428	Atpif1	0.378917	0.447036	0.601933	0.170153	0.417486	0.237266	0.700751	0.00256269	1.29748	2.59e-06	7
854	ENSMUSG00000046876	Atxn1	0.130095	0.68093	-0.276148	0.340107	-0.626608	0.0084905	-0.755763	7.48e-06	-0.854249	5.47e-06	1
855	ENSMUSG00000069895	Atxn1l	0.00403245	0.994503	-0.00466938	0.989808	0.103423	0.711595	0.333739	0.0985853	0.695697	0.000153753	7
856	ENSMUSG00000042605	Atxn2	-0.180927	0.495161	-0.572533	0.0191563	-0.830338	0.000486284	-0.982477	1.61e-09	-1.23766	5.83e-09	1
857	ENSMUSG00000032637	Atxn2l	0.277725	0.316042	0.409896	0.0866697	0.526657	0.00883485	0.515882	0.00127764	0.521058	0.0213358	6
858	ENSMUSG00000021189	Atxn3	0.226191	0.618652	0.161076	0.730689	0.366349	0.260053	0.31993	0.262842	0.853705	0.00434891	6
859	ENSMUSG00000059995	Atxn7l3	0.4028	0.199842	0.624439	0.0463231	0.768502	0.00289674	0.678203	0.00198779	0.996935	0.000112111	6
860	ENSMUSG00000074748	Atxn7l3b	0.142372	0.699074	0.335025	0.224921	0.248263	0.315012	0.447366	0.0151806	0.939473	8.72e-05	5
861	ENSMUSG00000078584	AU022252	-0.259336	0.326961	-0.462082	0.147193	-0.455605	0.0290162	-0.557657	0.00475618	-0.976485	9.41e-06	2
862	ENSMUSG00000115230	AU022793	2.37544	1	4.66978	1	4.64793	0.0583274	5.40125	0.00923558	5.98634	0.000541944	6
863	ENSMUSG00000021460	Auh	-0.214852	0.44178	-0.582111	0.0146325	-0.904439	0.000421238	-1.16047	5.85e-10	-1.83991	8.69e-14	1
864	ENSMUSG00000078521	Aunip	0.0151255	1	1.32384	0.544887	1.95083	0.131293	2.51828	0.00290224	3.13093	3.54e-05	6
865	ENSMUSG00000068328	Aup1	0.225874	0.414086	0.398378	0.13777	0.536891	0.00616301	0.390938	0.0268256	0.459438	0.0269619	3
866	ENSMUSG00000027496	Aurka	0.935626	0.136508	1.38984	0.0441124	0.907647	0.0223193	1.47946	1.79e-06	2.40937	3.38e-11	7
867	ENSMUSG00000065990	Aurkaip1	-0.156301	0.607068	-0.103392	0.709424	-0.305626	0.0899843	-0.474718	0.00458947	-0.876318	3.11e-07	2
868	ENSMUSG00000020897	Aurkb	2.17069	0.00600669	3.07629	1.24e-05	3.19683	2.86e-09	3.27099	6.63e-13	4.058	1.38e-17	6
869	ENSMUSG00000025432	Avil	0.703765	0.0174548	0.868726	0.0413057	0.61436	0.0292024	0.812648	0.00204238	2.3263	9.56e-10	7
870	ENSMUSG00000029787	Avl9	0.107136	0.868498	0.108449	0.854394	0.222787	0.611914	0.188288	0.597984	1.08565	0.000494049	6
871	ENSMUSG00000018821	Avpi1	0.482774	0.322757	0.641161	0.138434	0.46679	0.175053	0.410483	0.243933	1.62977	7.21e-05	7
872	ENSMUSG00000039182	AW209491	-0.241659	0.530982	-0.347977	0.253841	-0.275322	0.333958	-0.445544	0.097776	-0.688728	0.00934497	1
873	ENSMUSG00000041935	AW549877	-0.411516	0.0663272	-0.620539	0.00770229	-0.505551	0.0248176	-0.564151	0.00041713	-0.717699	0.000246894	1
874	ENSMUSG00000000142	Axin2	0.0497811	0.937573	-0.101534	0.875203	-0.746523	0.0155439	-0.664214	0.00769116	-0.872543	0.00135104	1
875	ENSMUSG00000002602	Axl	0.000888675	0.998216	-0.121703	0.655564	0.14057	0.593689	0.31528	0.0208705	0.653695	0.00645424	6
876	ENSMUSG00000037053	Azgp1	-5.57964	0.00292301	4.08802	1	1.15146	1	2.03741	1	5.10555	0.0389427	5
877	ENSMUSG00000039285	Azi2	-0.185567	0.466539	-0.404584	0.0689149	-0.371926	0.0607731	-0.436718	0.0106991	-0.929422	3.28e-06	2
878	ENSMUSG00000028789	Azin2	0.725448	0.60067	0.800519	0.428691	1.11562	0.140293	0.82153	0.310138	2.38194	1.77e-06	6
879	ENSMUSG00000027165	B230118H07Rik	-0.176528	0.657577	-0.50127	0.0324773	-0.656504	0.00513252	-0.946308	1.02e-08	-2.1889	2.06e-09	2
880	ENSMUSG00000106547	B230303O12Rik	-0.974227	0.202247	-0.778075	0.288602	-0.952719	0.188475	-1.54282	0.0046064	-2.44667	3.33e-05	1
881	ENSMUSG00000084843	B230312C02Rik	-0.97363	0.00997976	-1.78744	0.160882	-3.17343	0.000469549	-4.44144	1.51e-45	-6.45104	4.32e-06	1
882	ENSMUSG00000048406	B330016D10Rik	-0.00496038	0.996218	-0.118744	0.867165	-0.737045	0.201472	-1.26032	0.000418623	-1.7992	6.19e-07	1
883	ENSMUSG00000043300	B3galnt1	0.128148	0.889489	0.353832	0.544887	0.882951	0.00603924	0.668565	0.0574018	0.634129	0.162229	4
884	ENSMUSG00000039242	B3galnt2	-0.284572	0.157504	-0.387832	0.0544662	-0.357712	0.103591	-0.875641	2.26e-08	-1.25424	1.23e-07	1
885	ENSMUSG00000034780	B3galt1	-0.607644	0.043876	-0.821537	0.0573736	-0.940885	0.00549956	-0.878868	0.00805422	0.0371313	1	8
886	ENSMUSG00000033849	B3galt2	-0.566101	0.081274	-1.16653	0.00460087	-1.82492	3.74e-10	-1.66023	3.15e-11	-3.33599	5.94e-09	1
887	ENSMUSG00000051950	B3glct	0.355122	0.393814	0.404757	0.285233	0.382772	0.225432	0.185594	0.626917	0.817452	0.0050758	7
888	ENSMUSG00000031803	B3gnt3	1.49985	1.89e-05	1.84031	4.49e-05	1.94346	1.17e-25	2.03187	7.51e-28	3.31066	7.63e-25	6
889	ENSMUSG00000022686	B3gnt5	0.194373	0.914989	0.788325	0.394097	0.851202	0.1411	1.41385	0.00977516	-0.0593886	0.93861	4
890	ENSMUSG00000079445	B3gnt7	0.882383	0.431715	1.50658	0.0320247	1.96256	0.000234731	1.81559	0.0011437	1.76228	0.00521201	3
891	ENSMUSG00000043740	B430306N03Rik	0.447987	0.834979	1.88625	0.0677073	2.72919	7.75e-06	2.66148	6.78e-07	2.42515	0.000176071	3
892	ENSMUSG00000006731	B4galnt1	1.13207	0.0346061	1.87155	0.000316325	1.45571	5.02e-05	1.9348	5.23e-10	3.65457	1.1e-17	7
893	ENSMUSG00000013418	B4galnt2	0.726953	0.798903	1.19773	0.610634	-1.29708	0.549649	-0.700581	0.775526	3.01852	0.00904249	7
894	ENSMUSG00000055629	B4galnt4	1.67261	1	1.47517	0.351037	1.8037	0.158625	2.04033	0.0578483	4.12538	5.56e-06	7
895	ENSMUSG00000028413	B4galt1	0.594192	0.000179958	0.740472	6.87e-05	0.906309	7.53e-07	0.929898	2.18e-11	1.69412	4.62e-24	6
896	ENSMUSG00000028541	B4galt2	0.440193	0.498038	0.40187	0.456226	1.1687	0.00345155	0.861006	0.0233484	1.71459	3.25e-09	6
897	ENSMUSG00000052423	B4galt3	0.148909	0.788775	0.15362	0.733849	0.454472	0.193154	0.510312	0.0526401	0.648553	0.00962478	6
898	ENSMUSG00000017929	B4galt5	1.44932	7.36e-14	1.47317	1.64e-07	1.53353	6.45e-14	1.50597	6.61e-23	1.71855	6.28e-09	6
899	ENSMUSG00000056124	B4galt6	0.086663	0.856117	0.392195	0.370256	0.245607	0.302009	0.259101	0.187394	1.81388	2.51e-08	7
900	ENSMUSG00000047379	B4gat1	-0.0986038	0.810318	-0.0816799	0.837934	-0.447775	0.0331985	-0.391344	0.0509938	-0.643927	0.00256933	1
901	ENSMUSG00000085133	B930095G15Rik	0.796662	0.332478	0.598937	0.486742	1.54223	0.000838881	1.63835	0.000164989	2.30613	1.75e-10	6
902	ENSMUSG00000032086	Bace1	0.39842	0.0851667	0.265511	0.380883	0.0879574	0.753817	0.323348	0.087985	0.899353	0.000124803	7
903	ENSMUSG00000024959	Bad	0.133971	0.831559	0.754871	0.0128556	0.541445	0.0610863	0.478191	0.154045	0.967877	2.64e-05	6
904	ENSMUSG00000028416	Bag1	-0.0192549	0.959178	-0.141287	0.557571	-0.360741	0.0402709	-0.450839	0.00140762	-0.42869	0.0273109	1
905	ENSMUSG00000042215	Bag2	0.426686	0.0754533	0.399694	0.178524	-0.0306158	0.943767	-0.435845	0.0494438	-1.57623	2.81e-13	1
906	ENSMUSG00000030847	Bag3	0.0067591	0.991131	-0.0216233	0.956039	-0.0304162	0.935715	-0.465629	0.0195703	-1.18766	1.29e-05	2
907	ENSMUSG00000040007	Bahd1	0.504507	0.16159	0.723591	0.0507135	0.761387	0.00675616	0.894195	0.000254733	1.25004	3.77e-05	6
908	ENSMUSG00000025372	Baiap2	0.34818	0.510155	0.4256	0.258953	0.348364	0.332	0.782629	0.00139351	1.78919	2.35e-13	7
909	ENSMUSG00000038859	Baiap2l1	0.643104	0.27096	0.81889	0.129023	0.0611375	0.915872	0.682968	0.0614278	2.50545	8.85e-08	7
910	ENSMUSG00000057789	Bak1	0.479127	0.150672	0.681195	0.0102335	0.846677	0.000972764	0.886043	3.99e-06	1.09166	4.77e-07	6
911	ENSMUSG00000037922	Bank1	0.248952	0.821679	0.988902	0.199672	0.294143	0.596535	1.17449	0.00934296	-1.40547	0.00167391	2
912	ENSMUSG00000021901	Bap1	-0.110085	0.678142	-0.08502	0.776342	-0.29958	0.142558	-0.421919	0.00836511	-0.540349	0.00199419	1
913	ENSMUSG00000026196	Bard1	1.47062	0.131675	1.74427	0.0842019	1.92335	0.00262035	2.13893	8.64e-05	2.94336	4.28e-08	6
914	ENSMUSG00000032033	Barx2	-0.247941	0.47161	-1.04574	4.12e-05	-1.94681	5.17e-09	-2.01101	1.83e-15	-2.87523	3.76e-25	1
915	ENSMUSG00000045763	Basp1	2.07813	0.0399765	2.53086	0.0139685	2.00068	9.87e-09	2.66618	1.47e-16	4.13512	2.25e-19	7
916	ENSMUSG00000034266	Batf	1.34318	0.256734	1.44086	0.156054	1.86028	0.0108249	1.87574	0.00711552	1.45143	0.0736341	4
917	ENSMUSG00000003873	Bax	0.12772	0.804286	0.710331	0.0273117	0.903809	0.000148315	0.763344	0.000644519	0.898967	0.000414138	6
918	ENSMUSG00000035021	Baz1a	1.32392	3.41e-05	1.52964	0.00205082	1.61206	1.85e-12	1.73709	2.55e-19	2.31387	1.48e-13	6
919	ENSMUSG00000113737	BB123696	0.0018103	0.998434	-1.7573	0.00138312	-0.707435	0.125248	-1.13219	0.0149022	-1.60694	0.0134011	1
920	ENSMUSG00000085218	BB218582	-0.58678	0.326651	-1.07642	0.0497187	-2.04885	5.37e-06	-2.48641	8.52e-09	-5.00153	1.62e-21	1
921	ENSMUSG00000084957	Bbip1	-0.122824	0.742656	-0.366755	0.166809	-0.420362	0.0771883	-0.689538	0.00265931	-1.17626	1.38e-09	1
922	ENSMUSG00000057265	Bbof1	-0.241608	0.814635	-0.497935	0.525125	-0.557274	0.371445	-0.807433	0.131588	-2.47026	0.000102728	2
923	ENSMUSG00000051444	Bbs12	0.25744	0.850632	0.633226	0.449428	0.539163	0.460177	0.953682	0.088986	1.57266	0.00148019	7
924	ENSMUSG00000031755	Bbs2	-0.296349	0.518455	0.075432	0.876567	-0.315848	0.431322	-0.323363	0.249964	-1.04605	4.78e-05	2
925	ENSMUSG00000037325	Bbs7	-0.586281	0.165192	-0.416215	0.317838	-0.589942	0.0732529	-0.431965	0.229667	-1.00097	0.00838071	1
926	ENSMUSG00000104465	BC002189	-0.452507	0.607915	-1.04418	0.133714	-1.14134	0.0162813	-1.65741	0.00363748	-3.04519	9.78e-06	1
927	ENSMUSG00000067722	BC003965	-0.338419	0.207259	-0.393802	0.16788	-0.953424	2.17e-05	-0.931268	4.22e-08	-1.45127	4.87e-09	1
928	ENSMUSG00000019132	BC005537	0.106281	0.658874	0.262995	0.180615	0.523655	0.00104258	0.355935	0.00539362	0.219462	0.228871	3
929	ENSMUSG00000033187	BC016579	4.17785	1	1.43868	1	3.02969	1	4.50626	0.0867561	7.20274	9.05e-05	7
930	ENSMUSG00000085006	BC021767	1.25277	1	1.41981	1	-0.805085	1	0.734676	0.7984	3.93195	0.000248039	7
931	ENSMUSG00000047728	BC025446	-3.03714	1	4.11206	1	1.38054	0.518024	3.03066	0.0210907	4.98589	2.57e-06	5
932	ENSMUSG00000074862	BC025920	-0.0826147	0.960761	-0.864673	0.256021	-1.54158	0.0569358	-1.64231	0.011139	-2.73971	0.000250152	1
933	ENSMUSG00000034773	BC030867	4.36098	1	5.53558	0.000282714	5.54892	6.55e-05	5.80059	5.54e-06	6.54688	4.99e-08	6
934	ENSMUSG00000074300	BC030870	4.57212	1	5.08508	0.00650529	3.80494	0.0351547	5.82483	1.19e-05	8.21052	1.02e-11	7
935	ENSMUSG00000087221	BC037032	-0.757786	0.112785	-1.02379	0.139101	-1.66734	0.00307082	-3.0847	2.8e-13	-4.0144	1.51e-11	1
936	ENSMUSG00000036948	BC037034	0.554632	0.205417	0.931589	0.0257065	1.08328	0.00224907	1.16742	5.98e-05	1.53251	2.16e-08	6
937	ENSMUSG00000085274	BC046401	5.15495	1	3.52318	1	3.20986	1	3.909	1	5.33607	0.00525288	7
938	ENSMUSG00000053684	BC048403	0.189943	0.838883	0.343023	0.590061	0.531009	0.205721	0.701109	0.0592199	0.9694	0.00163128	6
939	ENSMUSG00000061877	BC048679	0.0739004	0.940876	-0.635744	0.194528	-1.1408	0.0160184	-1.72805	4.01e-06	-4.28602	1.86e-26	1
940	ENSMUSG00000091996	BC049352	-1.11777	0.152846	-1.08624	0.12461	-1.80852	0.0026335	-2.28127	0.000238464	-3.57755	4.26e-09	1
941	ENSMUSG00000041406	BC055324	1.37149	0.193027	1.51119	0.140335	1.47115	0.0244117	1.73446	0.00308743	3.06053	5.98e-12	6
942	ENSMUSG00000021763	BC067074	0.327349	0.591577	-0.260355	0.625952	-0.315004	0.463079	-0.496934	0.181524	-1.60508	0.00485009	2
943	ENSMUSG00000002980	Bcam	0.909235	8.8e-12	1.61626	5.39e-24	1.46164	2.15e-16	1.19842	8.8e-16	-0.242126	0.415318	4
944	ENSMUSG00000002015	Bcap31	0.106813	0.733944	0.572893	0.00603468	0.46515	0.0106866	0.273518	0.128777	0.0735342	0.797549	4
945	ENSMUSG00000031955	Bcar1	0.467625	0.0680279	0.438253	0.184671	0.264412	0.349866	0.36958	0.0638538	1.29688	8.93e-08	7
946	ENSMUSG00000028121	Bcar3	0.246692	0.607878	0.667783	0.0479087	0.29188	0.313767	0.668484	0.0028705	1.46797	2.41e-06	5
947	ENSMUSG00000013523	Bcas1	0.196407	0.901155	0.143849	0.905239	-1.28448	0.097613	0.335595	0.702869	2.74784	1.67e-06	7
948	ENSMUSG00000059439	Bcas3	-0.0933633	0.826414	-0.340507	0.245701	-0.266442	0.335051	-0.407477	0.0724264	-0.791761	0.00135104	1
949	ENSMUSG00000030268	Bcat1	1.24313	0.204299	1.49075	0.149683	2.18935	4.7e-05	2.42754	6.23e-11	3.50415	6.76e-21	6
950	ENSMUSG00000030826	Bcat2	-0.220565	0.295039	-0.224909	0.384354	-0.432755	0.127228	-0.686342	2.13e-07	-1.84243	4e-24	1
951	ENSMUSG00000027792	Bche	-0.0749468	0.863858	-0.650944	0.0553143	-0.868097	0.00318527	-1.10639	5.05e-08	-0.673967	0.118586	8
952	ENSMUSG00000060376	Bckdha	-0.152852	0.641784	-0.340607	0.325061	-0.626151	0.0630362	-0.964219	2.99e-06	-2.19054	3.25e-14	1
953	ENSMUSG00000032263	Bckdhb	-0.341099	0.229187	-0.479732	0.133056	-0.829034	0.00535545	-0.86261	8.13e-06	-1.78144	1.8e-05	1
954	ENSMUSG00000030802	Bckdk	-0.243401	0.229187	-0.412923	0.0659163	-0.714262	0.00203786	-0.982276	4.02e-10	-2.05104	7.6e-26	1
955	ENSMUSG00000028191	Bcl10	0.421099	0.104399	0.5185	0.0459039	0.862129	2.95e-05	0.565546	0.00321402	0.77356	0.000654422	6
956	ENSMUSG00000048251	Bcl11b	1.40841	0.125586	1.37915	0.197194	0.296966	0.772733	1.31649	0.037432	2.93035	5.74e-06	7
957	ENSMUSG00000102037	Bcl2a1a	2.35298	1	2.00221	0.394227	3.78115	0.000372961	3.43751	0.00410608	3.98252	0.000314434	6
958	ENSMUSG00000089929	Bcl2a1b	1.54462	1	2.06054	0.419054	2.2034	0.301928	2.527	0.112674	3.30616	0.00894694	6
959	ENSMUSG00000099974	Bcl2a1d	0.476021	1	1.76399	0.1048	2.29787	0.00167034	2.55387	0.000267157	2.37601	0.00310611	6
960	ENSMUSG00000007659	Bcl2l1	0.310259	0.522736	0.203264	0.749438	0.711528	0.0373196	0.498765	0.0722783	0.974535	0.00536841	7
961	ENSMUSG00000027381	Bcl2l11	0.572038	0.025622	0.156156	0.71457	-0.0428901	0.91378	0.359709	0.128536	0.61936	0.00722833	7
962	ENSMUSG00000009112	Bcl2l13	-0.190272	0.335407	-0.419634	0.110018	-0.655961	0.00165644	-0.630305	0.000218805	-1.30079	1.03e-15	1
963	ENSMUSG00000030200	Bcl2l14	4.1258	1	4.8476	0.0219583	4.48801	0.0256119	4.30807	0.0382119	7.22827	3.14e-07	7
964	ENSMUSG00000053175	Bcl3	2.96899	2.63e-22	3.2037	5.37e-16	3.36162	2.66e-41	3.19263	1.2e-33	3.41036	5.83e-20	6
965	ENSMUSG00000022508	Bcl6	-0.203344	0.633234	-0.276563	0.456627	-0.347494	0.174642	-0.427791	0.00603723	-1.73757	1.09e-17	2
966	ENSMUSG00000000317	Bcl6b	1.15333	0.0142146	0.574156	0.318011	1.4431	0.00317809	1.27728	5.81e-05	0.945583	0.150775	4
967	ENSMUSG00000029438	Bcl7a	-0.315472	0.277502	-0.158402	0.637403	-0.508671	0.045226	-0.537738	0.0271761	-1.4687	1.7e-08	2
968	ENSMUSG00000038256	Bcl9	0.214795	0.676309	0.552075	0.0832863	0.45038	0.151342	0.771253	0.00699254	1.27982	2.3e-08	7
969	ENSMUSG00000063382	Bcl9l	0.410754	0.0693133	0.284758	0.331449	-0.0225609	0.950915	0.0936639	0.728862	0.766576	0.00139632	7
970	ENSMUSG00000009681	Bcr	0.59428	0.00950676	0.7106	0.0042868	0.632692	0.00190913	0.887613	2.52e-07	1.11474	2.78e-06	6
971	ENSMUSG00000026172	Bcs1l	-0.074651	0.865303	-0.490588	0.18656	-1.22127	1.13e-06	-1.19094	1.2e-10	-2.03158	6.21e-16	1
972	ENSMUSG00000046598	Bdh1	-0.266833	0.340041	-0.697524	0.0823125	-1.3215	0.000168426	-1.57357	2.11e-11	-2.92752	2.72e-21	1
973	ENSMUSG00000041347	Bdkrb1	2.40099	1	2.04792	0.190574	3.36639	0.000792355	3.39939	0.000334425	3.65438	6.56e-06	6
974	ENSMUSG00000038214	Bend3	0.437213	0.348363	0.546825	0.23687	0.583312	0.060836	0.43776	0.184788	0.962179	0.000951398	7
975	ENSMUSG00000092060	Bend4	0.871668	0.347941	1.1414	0.0897068	1.38278	0.0197967	1.52359	0.00227678	1.27399	0.0564217	4
976	ENSMUSG00000028545	Bend5	-0.58895	0.586816	-0.0164041	0.986884	-1.10925	0.062132	-0.36952	0.588665	-1.77961	0.00214785	1
977	ENSMUSG00000020169	Best3	-0.820367	0.00157024	-1.72185	3.32e-05	-2.26821	1.06e-12	-2.56379	8.6e-26	-3.30211	4.53e-21	1
978	ENSMUSG00000046432	Bex3	1.25185	0.0932075	1.58113	0.0418491	1.46006	0.0143546	1.89798	8.18e-05	2.55729	3.55e-08	6
979	ENSMUSG00000022684	Bfar	-0.267324	0.242557	-0.341948	0.179439	-0.40578	0.0388891	-0.571476	0.000183622	-0.965903	1.11e-06	1
980	ENSMUSG00000027420	Bfsp1	0.742529	0.697961	1.66978	0.120809	1.50891	0.0746147	1.46896	0.146242	2.65245	1.49e-05	6
981	ENSMUSG00000032556	Bfsp2	-1.12507	0.475757	-0.215392	0.886261	-1.57789	0.147828	-0.982614	0.36066	-3.72313	0.00179253	1
982	ENSMUSG00000031375	Bgn	0.458921	0.00460548	0.529463	0.0211034	1.23492	9.29e-11	1.34631	7.3e-22	1.63267	1.19e-07	3
983	ENSMUSG00000030256	Bhlhe41	-0.244428	0.605365	-0.267214	0.572876	-0.909569	0.00192816	-0.107214	0.769318	0.380396	0.44676	8
984	ENSMUSG00000014329	Bicc1	0.551968	0.00565019	0.590351	0.00978986	0.664572	0.00119099	0.874443	3.71e-08	1.64453	4.97e-20	6
985	ENSMUSG00000003452	Bicd1	0.603072	0.217221	0.614975	0.212437	0.650775	0.174617	0.931899	0.0270932	2.21469	1.91e-19	6
986	ENSMUSG00000037933	Bicd2	-0.0607966	0.832586	-0.193517	0.36784	-0.229004	0.28138	-0.380123	0.0207493	-0.829604	5.15e-05	2
987	ENSMUSG00000043782	Bicdl2	4.83703	1	5.14488	0.0441415	2.29391	1	4.26899	0.0522252	5.05317	0.00350143	7
988	ENSMUSG00000004446	Bid	0.619128	0.460435	1.40192	0.0245157	1.39977	0.000407078	1.7027	1.69e-06	2.24366	6.97e-10	6
989	ENSMUSG00000024381	Bin1	-0.126468	0.625339	-0.127531	0.694872	-0.382879	0.0987453	-0.795845	3.22e-10	-2.05331	1.06e-09	2
990	ENSMUSG00000098112	Bin2	0.745517	0.269594	1.105	0.0987579	1.41246	0.00457883	1.74298	1.46e-05	1.31085	0.0168938	6
991	ENSMUSG00000022089	Bin3	0.319748	0.553709	0.687757	0.100101	0.759076	0.0125099	0.618736	0.0353274	1.20318	3.08e-05	6
992	ENSMUSG00000032000	Birc3	0.34604	0.263175	0.602535	0.0442374	0.656258	0.00290935	0.742065	0.000301637	0.793114	0.000310184	6
993	ENSMUSG00000017716	Birc5	2.24129	0.00263207	3.14221	3.72e-06	3.16151	8.38e-12	3.36557	2.06e-19	4.561	7.44e-31	6
994	ENSMUSG00000067787	Blcap	-0.129524	0.661704	-0.248444	0.352524	-0.707011	0.000130098	-0.8538	5.24e-06	-0.473862	0.17018	8
995	ENSMUSG00000030528	Blm	0.488992	0.606266	0.88935	0.128323	1.05298	0.0333492	1.20008	0.00419741	1.75276	1.03e-06	6
996	ENSMUSG00000038982	Bloc1s5	-0.127401	0.810743	-0.323488	0.459843	-0.536213	0.0565917	-0.676514	0.00728069	-0.818429	0.00173106	8
997	ENSMUSG00000005804	Bloc1s6	0.0290545	0.955931	-0.139153	0.692691	-0.288347	0.242117	-0.32743	0.140259	-0.815147	0.000771451	2
998	ENSMUSG00000026577	Blzf1	-0.0282607	0.962496	-0.182935	0.578958	0.0183138	0.962141	-0.241818	0.279569	-0.709611	0.0015477	2
999	ENSMUSG00000040093	Bmf	-0.212556	0.723393	0.249112	0.632405	0.609415	0.15159	0.54604	0.0472569	1.4217	8.58e-08	6
1000	ENSMUSG00000026739	Bmi1	-0.182742	0.542572	-0.460177	0.0617799	-0.378093	0.136686	-0.566686	0.0015053	-0.773083	0.000502857	1
1001	ENSMUSG00000022098	Bmp1	0.44822	0.0426358	0.650796	0.00196256	1.19855	6.91e-07	1.24247	9.17e-14	1.8477	1.26e-20	6
1002	ENSMUSG00000034663	Bmp2k	0.233037	0.519553	0.519846	0.0767695	1.11626	5.02e-08	1.054	3.47e-08	0.907099	0.00233183	3
1003	ENSMUSG00000021835	Bmp4	-0.480815	0.15413	-0.527836	0.228147	-0.134175	0.702526	-0.489288	0.074507	-0.97305	0.00387821	2
1004	ENSMUSG00000039004	Bmp6	-0.501575	0.16298	-0.532762	0.124564	-0.604091	0.0276796	-0.809463	8.83e-05	-1.9008	9.33e-07	2
1005	ENSMUSG00000031963	Bmper	1.41058	1.43e-05	1.25824	0.000389522	2.3402	1.83e-16	2.13628	2.59e-18	2.42066	4.13e-21	6
1006	ENSMUSG00000021796	Bmpr1a	-0.274561	0.171069	-0.474407	0.0262339	-0.563908	0.00280067	-0.522833	0.00277613	-0.590172	0.00295568	1
1007	ENSMUSG00000052430	Bmpr1b	0.375314	0.377434	0.216252	0.634577	-0.106892	0.847325	-0.273171	0.409266	-1.36454	0.00161896	1
1008	ENSMUSG00000024191	Bnip1	-0.210315	0.526134	-0.34784	0.210448	-0.653744	0.0135072	-0.731095	0.00036307	-0.892915	0.00170377	1
1009	ENSMUSG00000011958	Bnip2	-0.142499	0.563643	-0.320631	0.139386	-0.175364	0.382785	-0.349597	0.0271998	-0.609421	0.00456112	1
1010	ENSMUSG00000078566	Bnip3	-0.485823	0.019229	-0.763324	0.00373772	-0.547595	0.00597507	-0.899098	3.35e-08	-1.58902	5.09e-09	1
1011	ENSMUSG00000044502	Bod1	-0.29751	0.208747	-0.321246	0.295195	-0.547429	0.0182299	-0.796415	7.36e-07	-1.53976	8.13e-10	1
1012	ENSMUSG00000061755	Bod1l	-0.255107	0.209129	-0.367382	0.0748777	-0.224043	0.370333	-0.254566	0.135803	-0.707139	0.000144939	1
1013	ENSMUSG00000026278	Bok	1.09197	0.078948	1.69996	0.00902854	1.31828	0.00173073	2.06311	1.91e-13	3.47545	2.43e-17	6
1014	ENSMUSG00000045160	Bola3	-0.306491	0.129078	-0.721326	0.00043903	-1.19434	1.05e-06	-1.55533	3.95e-19	-2.37538	2.4e-27	1
1015	ENSMUSG00000022557	Bop1	0.173052	0.666101	0.553284	0.0416449	0.610461	0.00595571	0.582121	0.000622884	0.88441	2.01e-06	6
1016	ENSMUSG00000022070	Bora	0.260148	0.823506	0.727296	0.38904	0.938311	0.079955	1.04281	0.0241656	1.92586	2.01e-06	6
1017	ENSMUSG00000042992	Borcs5	-0.512814	0.117506	-0.587794	0.0609921	-0.863204	0.00122607	-1.09491	1.66e-06	-1.53596	2.75e-10	1
1018	ENSMUSG00000038871	Bpgm	-0.43327	0.0375014	-0.378095	0.125555	-1.08864	6.14e-09	-0.863131	2.73e-08	-0.297394	0.363277	8
1019	ENSMUSG00000038286	Bphl	-0.41068	0.153007	-0.451349	0.264917	-1.08514	2.3e-05	-1.0901	2.6e-05	-1.15586	0.00606753	8
1020	ENSMUSG00000017146	Brca1	2.72284	0.00076093	3.32046	2.75e-07	3.43127	6.94e-13	3.58499	4.52e-14	4.488	7.01e-21	6
1021	ENSMUSG00000041147	Brca2	-0.122035	0.91596	0.131427	0.898591	-0.0364405	0.964838	0.239213	0.680215	1.30398	0.000330832	6
1022	ENSMUSG00000024335	Brd2	0.156305	0.515009	0.31237	0.163592	0.388762	0.0367034	0.424274	0.00331811	0.416742	0.0311434	6
1023	ENSMUSG00000031660	Brd7	-0.188668	0.39937	-0.42388	0.0558117	-0.580468	0.00197145	-0.718711	1.13e-05	-1.08331	4.9e-10	1
1024	ENSMUSG00000003778	Brd8	0.164809	0.648017	0.194467	0.523279	0.351641	0.105829	0.481209	0.00912687	0.562731	0.0212645	6
1025	ENSMUSG00000037905	Bri3bp	0.154635	0.809021	0.556085	0.260109	0.0323137	0.950915	0.478245	0.0950268	0.922888	0.00318465	7
1026	ENSMUSG00000028351	Brinp1	1.22819	1	1.65658	1	2.23775	0.35477	2.89923	0.06509	3.58748	0.00816849	6
1027	ENSMUSG00000034329	Brip1	0.721657	0.552415	1.3945	0.148732	1.39639	0.0328374	1.37684	0.0263667	2.27328	1.07e-05	6
1028	ENSMUSG00000085208	Brip1os	0.412808	0.230293	0.771158	0.0131027	0.933648	0.000200263	0.985386	1.68e-06	1.22282	5.47e-09	6
1029	ENSMUSG00000022247	Brix1	0.225992	0.518455	0.380152	0.397193	0.429808	0.0677018	0.297767	0.202381	0.794266	0.00595224	7
1030	ENSMUSG00000033940	Brk1	0.0139	0.979798	0.150669	0.651682	0.316855	0.121765	0.176161	0.393483	0.468724	0.00899642	7
1031	ENSMUSG00000001632	Brpf1	0.343958	0.275299	0.320285	0.419054	0.459407	0.0936485	0.516855	0.0174957	0.826808	0.000429634	6
1032	ENSMUSG00000063952	Brpf3	0.385575	0.15323	0.38572	0.153435	0.690393	0.000745159	0.577583	0.00259615	0.570973	0.0184412	3
1033	ENSMUSG00000022914	Brwd1	-0.327482	0.101494	-0.441283	0.0328279	-0.241713	0.335051	-0.432067	0.00677465	-0.435471	0.0346941	8
1034	ENSMUSG00000063663	Brwd3	0.0625025	0.949218	0.372762	0.413249	0.26499	0.534133	0.203155	0.650432	1.16527	6.8e-05	7
1035	ENSMUSG00000023175	Bsg	-0.0916387	0.678796	-0.12811	0.601035	-0.421949	0.0129838	-0.545133	0.000480337	-0.715949	2.1e-05	1
1036	ENSMUSG00000032589	Bsn	0.941149	0.606747	0.435048	0.813887	-0.425775	0.80468	1.09356	0.365546	2.35774	0.00121445	7
1037	ENSMUSG00000028392	Bspry	3.14288	0.0175178	2.45757	0.0667633	0.970894	0.591689	3.37928	0.000810811	5.15246	3.58e-10	7
1038	ENSMUSG00000029082	Bst1	0.56685	0.299768	1.42182	0.000868618	1.66131	2.45e-05	1.57146	2.83e-07	1.54625	0.000325877	3
1039	ENSMUSG00000046718	Bst2	0.374828	0.404847	0.648053	0.102666	0.818249	0.0272448	0.998062	0.000422163	0.735773	0.0345249	6
1040	ENSMUSG00000025103	Btbd1	-0.237556	0.307352	-0.597708	0.0331681	-0.839278	0.000372353	-1.01938	2.33e-09	-1.87394	2.58e-10	2
1041	ENSMUSG00000020042	Btbd11	0.439456	0.666859	0.674395	0.447669	-0.520578	0.503215	0.440056	0.48581	2.22718	9.53e-06	7
1042	ENSMUSG00000000202	Btbd17	1.97054	1	3.09697	0.0656777	3.46178	0.005023	3.66418	0.00654383	3.8441	0.000298127	6
1043	ENSMUSG00000073771	Btbd19	0.134254	0.893726	0.0492209	0.954015	0.332694	0.50921	0.690714	0.0716852	0.93255	0.00986502	6
1044	ENSMUSG00000003344	Btbd2	-0.21399	0.382478	-0.171252	0.601765	-0.526979	0.00847517	-0.5317	0.0077685	-1.02035	7.01e-09	1
1045	ENSMUSG00000062098	Btbd3	-0.122167	0.718177	-0.0375842	0.938923	0.459959	0.0190397	0.332585	0.0668431	0.522158	0.00585146	6
1046	ENSMUSG00000002803	Btbd6	-0.0300093	0.969829	-0.311275	0.38513	-0.785298	0.010229	-0.624131	0.0142538	-1.03	1.81e-05	1
1047	ENSMUSG00000111375	Btbd8	-0.52212	0.226676	-0.906341	0.014575	-0.79239	0.0955023	-1.09733	0.000410594	-1.65006	0.000483877	1
1048	ENSMUSG00000082361	Btc	1.57452	0.0752734	1.04827	0.233252	0.0147193	0.989805	0.48166	0.578666	3.05679	5.93e-06	7
1049	ENSMUSG00000021660	Btf3	0.135941	0.55788	0.354968	0.176287	0.420127	0.0183437	0.31138	0.0210907	0.651834	0.00036849	6
1050	ENSMUSG00000036478	Btg1	0.553227	0.0755437	0.844916	0.0210398	0.902963	0.00129617	1.36983	6.66e-14	2.08031	3.99e-11	6
1051	ENSMUSG00000020423	Btg2	0.867026	0.00275662	1.30677	5.32e-05	1.75955	1.53e-07	1.03961	8.94e-05	1.81503	2.21e-07	4
1052	ENSMUSG00000022863	Btg3	-0.068955	0.949194	0.349872	0.561653	0.2934	0.574787	0.506587	0.128875	1.63579	4.6e-06	6
1053	ENSMUSG00000031264	Btk	0.351967	0.693007	1.11221	0.148277	1.19946	0.00520436	1.44826	0.000108082	0.65842	0.220027	4
1054	ENSMUSG00000052013	Btla	0.197487	0.857395	0.440337	0.654029	0.441541	0.481978	1.29927	0.00749969	-0.693824	0.227111	4
1055	ENSMUSG00000061728	Btnl7-ps	-2.00076	0.0720364	-1.40767	0.257995	-0.820987	0.374132	-1.33435	0.108432	-2.95571	0.00823533	2
1056	ENSMUSG00000040283	Btnl9	-0.651633	0.00879354	-1.17073	0.00323971	-0.853503	0.000163201	-0.53591	0.0471594	-1.9732	9.67e-08	1
1057	ENSMUSG00000025217	Btrc	-0.328511	0.212705	-0.362743	0.177271	-0.459731	0.0312483	-0.615919	0.00374177	-0.91843	7.88e-06	1
1058	ENSMUSG00000027379	Bub1	2.52244	0.0182435	3.40246	2.06e-05	3.19745	2.91e-08	3.77315	2.34e-18	5.06555	1.45e-25	6
1059	ENSMUSG00000040084	Bub1b	1.76721	0.00847714	2.74001	1.4e-05	2.64753	4.77e-09	3.18202	1.09e-22	4.16861	6.11e-24	6
1060	ENSMUSG00000071317	Bves	-0.300225	0.209204	-0.648593	0.0556123	-0.980171	0.000119934	-1.28673	5.12e-10	-2.82884	1.82e-12	2
1061	ENSMUSG00000051223	Bzw1	0.364652	0.0738065	0.463	0.0993189	0.545638	0.00375373	0.526031	0.000196711	1.16529	1.03e-07	6
1062	ENSMUSG00000020547	Bzw2	-0.0633716	0.837331	-0.131971	0.596193	-0.392289	0.143789	-0.588564	0.000227923	-1.02381	1.18e-05	1
1063	ENSMUSG00000116138	C030006K11Rik	-0.174771	0.55209	-0.116651	0.737081	-0.480376	0.0891178	-0.728022	2.88e-06	-1.88014	4.48e-17	2
1064	ENSMUSG00000087574	C030037D09Rik	-0.676612	0.181269	-0.812288	0.0367304	-1.03629	0.0261614	-1.06197	0.00126984	-2.445	4.58e-11	1
1065	ENSMUSG00000044092	C130050O18Rik	1.57826	0.238984	2.08407	0.0314019	2.23957	0.00566804	2.55286	0.00332407	2.52203	0.000760873	3
1066	ENSMUSG00000039349	C130074G19Rik	0.0536443	0.937855	0.470192	0.226029	0.14585	0.632309	0.468368	0.0275404	1.35825	3.2e-05	5
1067	ENSMUSG00000106464	C130083M11Rik	-0.379677	0.609355	-0.761068	0.140742	-0.86692	0.0768068	-0.658866	0.153855	-1.84849	2.64e-05	1
1068	ENSMUSG00000036887	C1qa	0.770418	0.00449522	1.33897	0.000351358	2.04852	2.66e-12	1.93229	2.72e-18	2.03879	1.38e-08	3
1069	ENSMUSG00000036905	C1qb	0.835734	0.000194157	1.44695	2.12e-05	2.06039	1.28e-17	1.83196	2.89e-26	1.89174	2.3e-07	3
1070	ENSMUSG00000018446	C1qbp	0.00813999	0.988163	0.0126547	0.970352	-0.114241	0.664279	-0.330866	0.0609465	-0.603539	0.00381388	1
1071	ENSMUSG00000036896	C1qc	0.672701	0.0179038	1.26697	0.000396604	1.89858	2.91e-13	1.6838	1.97e-16	1.78294	1.06e-06	3
1072	ENSMUSG00000023571	C1qtnf12	-0.447937	0.350387	-0.526314	0.168649	-0.681331	0.0337633	-0.732854	0.0100918	-1.38177	1.57e-05	1
1073	ENSMUSG00000046491	C1qtnf2	-0.849433	0.09178	-0.774399	0.299934	-0.673185	0.0869957	-1.19644	0.00122639	-1.1352	0.0652477	1
1074	ENSMUSG00000058914	C1qtnf3	-0.452247	0.634688	-0.654177	0.50952	-1.14436	0.0156365	-0.944329	0.145116	-1.95533	0.000833374	1
1075	ENSMUSG00000022440	C1qtnf6	0.378996	0.348504	0.834179	0.0119985	1.69148	4.85e-08	1.8613	4.97e-11	2.35414	2e-11	6
1076	ENSMUSG00000071347	C1qtnf9	-0.40125	0.203814	-0.584013	0.170474	-0.609286	0.0378984	-0.518275	0.0649848	-2.01339	1.76e-06	2
1077	ENSMUSG00000055172	C1ra	0.718433	1.04e-05	0.97618	5.48e-06	1.08579	9.89e-13	1.0472	1.15e-08	0.610296	0.0619701	4
1078	ENSMUSG00000038527	C1rl	0.360869	0.689878	1.69096	0.0122671	0.855093	0.0680499	1.12883	0.00279021	2.04106	0.0158716	5
1079	ENSMUSG00000038521	C1s1	0.53899	0.00250136	0.683218	0.0128019	0.762164	2.81e-06	0.861932	2.32e-07	0.483177	0.115039	4
1080	ENSMUSG00000112121	C230072F16Rik	-0.61088	1	-1.26878	0.523021	-1.10038	0.424541	-1.59443	0.324454	-4.63006	0.00565206	1
1081	ENSMUSG00000045975	C2cd2	-0.363844	0.0212792	-0.398674	0.108819	-0.394774	0.170685	-0.644531	3.82e-06	-1.99116	5.45e-19	2
1082	ENSMUSG00000024164	C3	0.830131	3.1e-07	1.36436	1e-05	1.09908	6.8e-08	1.26885	1.84e-11	1.1236	0.0394402	5
1083	ENSMUSG00000056753	C330011M18Rik	-0.939057	0.237486	-1.12386	0.0932306	-1.88654	0.000774088	-2.14858	0.000293928	-1.44821	0.0422488	8
1084	ENSMUSG00000086655	C330018A13Rik	-1.95075	1	-2.10719	0.15274	-4.29615	0.0114893	-2.4305	0.146356	-6.79436	7.96e-05	1
1085	ENSMUSG00000024592	C330018D20Rik	-0.138148	0.763457	-0.362418	0.401924	-0.672372	0.015262	-0.784663	0.000916907	-2.02425	4.86e-13	2
1086	ENSMUSG00000040552	C3ar1	0.0551262	0.966451	0.892815	0.014288	1.80683	3.25e-09	1.7164	2.64e-09	2.01361	5.69e-06	3
1087	ENSMUSG00000101581	C430002N11Rik	3.79399	1	3.52318	1	5.11256	0.0625078	4.43245	0.100057	6.95302	9.26e-06	6
1088	ENSMUSG00000073418	C4b	0.760563	0.000102388	1.31723	2.33e-07	1.15691	4.28e-11	1.42935	2.12e-17	1.37694	0.0108803	5
1089	ENSMUSG00000085408	C530005A16Rik	-0.607385	0.618595	-1.52839	0.182264	-1.44723	0.0491735	-1.93925	0.00843143	-1.91731	0.00281342	1
1090	ENSMUSG00000036377	C530008M17Rik	-0.118794	0.935806	-0.544897	0.517177	-0.705335	0.249684	-0.794172	0.184142	-1.62608	0.00474905	1
1091	ENSMUSG00000049130	C5ar1	1.18517	0.00358626	1.61732	4.51e-05	2.61546	1.34e-13	2.66364	4.74e-32	2.40933	2.43e-08	3
1092	ENSMUSG00000112366	C730027H18Rik	3.35271	1	5.57901	0.0560185	#N/A	#N/A	5.90451	0.00211352	7.7695	1.71e-06	5
1093	ENSMUSG00000050390	C77080	0.845016	0.00559634	1.13422	8.74e-06	0.831957	0.000212831	1.23245	4.21e-11	2.34713	4.86e-14	7
1094	ENSMUSG00000022149	C9	-5.08455	0.000334673	3.33646	1	0.363693	0.936552	1.25073	0.687409	3.11063	0.308741	5
1095	ENSMUSG00000036707	Cab39	-0.308463	0.0480964	-0.519894	0.0313005	-0.420774	0.0452251	-0.717853	2.15e-06	-1.3142	1.46e-12	2
1096	ENSMUSG00000040957	Cables1	-0.91248	0.0121625	-0.868536	0.0254292	-0.999106	0.00259653	-0.734968	0.0140142	-1.16742	9.16e-05	1
1097	ENSMUSG00000029544	Cabp1	-0.924707	0.0536231	-1.25811	0.00409006	-0.983811	0.0149485	-1.21048	0.00104053	-1.66635	0.00104017	1
1098	ENSMUSG00000009075	Cabp7	-1.04769	0.108889	-1.61568	0.0117053	-2.37003	7.47e-05	-2.94686	1.04e-07	-6.47532	3.62e-13	1
1099	ENSMUSG00000034656	Cacna1a	-0.291412	0.394459	-0.680333	0.0535863	-1.5181	4.85e-07	-1.48407	3.41e-13	-1.57647	6e-10	1
1100	ENSMUSG00000015968	Cacna1d	1.21606	0.311814	1.73199	0.0343265	2.93575	7.62e-08	2.80961	1.12e-05	3.94001	2.05e-10	3
1101	ENSMUSG00000004110	Cacna1e	-0.731367	0.479278	0.450105	0.825888	-0.443619	0.595233	0.0221293	0.982094	-2.32315	0.00147798	2
1102	ENSMUSG00000020866	Cacna1g	-0.635019	0.154019	-1.17501	0.00335477	-0.93175	0.00421877	-1.10834	0.000286921	-1.1864	3.07e-05	1
1103	ENSMUSG00000024112	Cacna1h	-0.551682	0.312626	-0.446824	0.405358	-0.900512	0.00965904	-0.172107	0.755448	-1.92069	0.00413883	1
1104	ENSMUSG00000026407	Cacna1s	-0.39683	0.0323375	-0.741961	0.0174485	-1.01081	0.000978796	-1.09202	5.26e-08	-2.79357	5.33e-17	2
1105	ENSMUSG00000040118	Cacna2d1	-0.559489	4.94e-05	-1.14379	2e-07	-1.31765	1.23e-06	-1.49581	3.04e-22	-2.69549	1.98e-30	1
1106	ENSMUSG00000021991	Cacna2d3	-0.597605	0.426189	-0.908175	0.236366	-1.27019	0.0452617	-1.37253	0.00465302	-2.88772	1.76e-07	1
1107	ENSMUSG00000020882	Cacnb1	-0.0638825	0.823738	0.0476518	0.918129	-0.0117508	0.973043	-0.470875	0.000708105	-1.22087	0.00243364	2
1108	ENSMUSG00000003352	Cacnb3	0.575493	0.197364	0.537975	0.316486	0.511504	0.271759	1.05507	0.000624824	1.77738	4.54e-09	6
1109	ENSMUSG00000017412	Cacnb4	-1.09964	0.22195	-1.30552	0.0873326	-1.9047	0.00364594	-1.61998	0.0138096	-2.59136	2.46e-05	1
1110	ENSMUSG00000078815	Cacng6	-0.182212	0.540524	-0.410903	0.265065	-0.749034	0.00757699	-1.02982	2.21e-07	-2.69623	7.68e-11	2
1111	ENSMUSG00000014226	Cacybp	0.15961	0.492984	0.0397097	0.918851	-0.195786	0.3285	-0.434931	0.00394702	-0.627859	0.0108082	1
1112	ENSMUSG00000013629	Cad	0.267662	0.452743	0.622561	0.0674043	0.731352	0.00185967	0.836091	2.11e-06	1.05963	0.000173318	6
1113	ENSMUSG00000032076	Cadm1	-0.0355354	0.974901	0.321848	0.647897	-0.816978	0.0202042	0.196217	0.75027	1.80413	0.00242776	7
1114	ENSMUSG00000054793	Cadm4	0.741781	0.0483572	0.923434	0.00254662	1.02817	0.0142148	1.39596	2.96e-07	2.19009	2.71e-12	6
1115	ENSMUSG00000030669	Calca	2.72504	1	2.51074	1	4.98799	0.000565145	5.65339	0.00811708	7.98092	1.77e-14	6
1116	ENSMUSG00000023055	Calcoco1	-0.128747	0.650322	-0.20032	0.467434	-0.134724	0.643127	-0.291417	0.118928	-0.943176	0.000162735	2
1117	ENSMUSG00000029761	Cald1	0.262174	0.304869	0.21571	0.455325	0.603886	0.0497069	0.901266	1.26e-06	1.32961	1.7e-08	6
1118	ENSMUSG00000001175	Calm1	0.0358487	0.926739	0.107041	0.758188	0.0751455	0.77031	0.161316	0.266478	0.662989	0.00544408	7
1119	ENSMUSG00000032246	Calml4	-0.330351	0.752829	0.120134	0.912893	-0.30298	0.64173	-0.163334	0.831683	1.00711	0.00962298	7
1120	ENSMUSG00000003814	Calr	0.500183	0.0100432	0.823502	0.000107674	0.883357	7.04e-07	0.856733	2.75e-10	0.774587	0.000502943	6
1121	ENSMUSG00000029767	Calu	0.275618	0.178827	0.339773	0.0853212	0.48578	0.0157525	0.573145	3.74e-06	0.828774	1.07e-05	6
1122	ENSMUSG00000039145	Camk1d	0.0263149	0.978213	0.655917	0.0361606	0.60204	0.0471116	0.707978	0.00729862	1.20269	9.82e-05	6
1123	ENSMUSG00000024617	Camk2a	-0.554429	0.00112691	-0.917628	0.00237834	-1.67264	1.1e-12	-1.68843	2.01e-20	-3.2571	1.22e-18	1
1124	ENSMUSG00000057897	Camk2b	-0.279311	0.307352	-0.656728	0.0848777	-0.937961	5.5e-05	-1.12606	5.2e-09	-1.69578	2.28e-05	1
1125	ENSMUSG00000053819	Camk2d	0.0750895	0.865796	0.182597	0.642205	0.0408798	0.9043	0.168517	0.495344	0.926726	5.69e-05	7
1126	ENSMUSG00000021820	Camk2g	-0.135652	0.656708	-0.402476	0.167406	-0.524938	0.0042752	-0.665431	7.79e-06	-1.41099	1.58e-10	2
1127	ENSMUSG00000029471	Camkk2	0.832861	0.00130682	1.37766	5.1e-06	1.64627	4.26e-22	1.51989	2.07e-16	1.21149	1.18e-07	4
1128	ENSMUSG00000041570	Camsap2	0.266432	0.392312	0.157235	0.695584	0.241105	0.275053	0.287841	0.121026	0.865736	0.00167391	7
1129	ENSMUSG00000044433	Camsap3	1.03459	0.243619	1.61287	0.0137577	0.164286	0.863629	1.54436	0.00388796	3.34948	1.06e-08	7
1130	ENSMUSG00000014592	Camta1	-0.212286	0.448684	-0.541544	0.0442866	-0.342007	0.152928	-0.781936	4.1e-06	-1.45494	8.02e-06	2
1131	ENSMUSG00000040712	Camta2	-0.0223962	0.966067	-0.039081	0.919073	-0.217587	0.372047	-0.343657	0.0483521	-1.00326	1.16e-05	2
1132	ENSMUSG00000020114	Cand1	0.36166	0.107631	0.279595	0.36165	0.421517	0.0430958	0.500505	0.00187978	1.07941	8.64e-06	7
1133	ENSMUSG00000030319	Cand2	-0.329643	0.0873592	-0.416169	0.29654	-0.788478	0.00106292	-1.2297	9.14e-15	-2.15807	1.41e-05	2
1134	ENSMUSG00000025575	Cant1	0.208212	0.542077	0.449235	0.153459	0.408599	0.0774594	0.606934	0.00113513	1.12766	1.23e-05	7
1135	ENSMUSG00000020368	Canx	0.192997	0.404377	0.49417	0.00712802	0.651678	0.000115995	0.650225	6.15e-08	0.382315	0.0283215	3
1136	ENSMUSG00000028656	Cap1	0.534146	0.011239	0.766689	0.0110197	0.953021	2.29e-05	1.08841	1.16e-17	1.45438	4.55e-16	6
1137	ENSMUSG00000021373	Cap2	-0.38924	0.0202351	-0.478177	0.144116	-0.545618	0.0108932	-0.845018	3.1e-08	-1.75025	7.46e-06	2
1138	ENSMUSG00000056737	Capg	0.93278	0.0023171	1.40728	0.00512022	1.27757	6.58e-06	1.68914	6.32e-27	2.67889	1.44e-20	6
1139	ENSMUSG00000043705	Capn13	4.8364	1	2.52152	1	2.03718	1	4.73528	0.123511	7.01967	2.65e-05	7
1140	ENSMUSG00000079110	Capn3	-0.361487	0.0487049	-0.49027	0.0908602	-0.871042	0.00201388	-1.13213	2.83e-09	-2.5831	1.64e-12	2
1141	ENSMUSG00000035547	Capn5	0.588644	0.343011	0.975797	0.0827511	0.252868	0.544454	0.810504	0.00814219	2.32412	9.13e-12	7
1142	ENSMUSG00000021893	Capn7	-0.234866	0.319242	-0.45613	0.0384438	-0.556796	0.00541758	-0.754746	1.99e-06	-0.774629	0.000118716	1
1143	ENSMUSG00000078144	Capns2	7.53026	1	6.9013	0.000638357	1.60943	1	5.707	0.273044	3.09724	1	7
1144	ENSMUSG00000027184	Caprin1	0.243085	0.232529	0.242564	0.40944	0.263931	0.166464	0.431743	0.00125861	0.834047	7.87e-05	7
1145	ENSMUSG00000030309	Caprin2	0.0803281	0.932467	-0.182024	0.813178	-0.356634	0.424399	-0.125692	0.802763	1.13905	0.00307247	7
1146	ENSMUSG00000070372	Capza1	0.427371	0.0788308	0.617739	0.0437872	0.87031	9.83e-05	0.95536	2.18e-10	1.42061	1.52e-11	6
1147	ENSMUSG00000015733	Capza2	-0.219499	0.223397	-0.41045	0.0326241	-0.369643	0.0179238	-0.517384	0.000185586	-0.643004	0.000249991	1
1148	ENSMUSG00000032373	Car12	3.72062	0.0080542	3.33024	0.045179	1.30185	0.514149	3.05183	0.0119986	5.04349	3.9e-15	7
1149	ENSMUSG00000027555	Car13	1.7977	0.00473669	2.03955	0.00130522	1.84431	0.000498536	2.50418	1.73e-09	3.5057	4.48e-13	6
1150	ENSMUSG00000038526	Car14	-0.824576	0.00276332	-1.16543	0.00514265	-2.25463	6.04e-08	-2.15067	4.66e-14	-3.18596	1.39e-11	1
1151	ENSMUSG00000027562	Car2	0.0941052	0.899709	0.387932	0.561407	-0.696178	0.0182556	-0.0303356	0.948075	1.55384	0.000268552	7
1152	ENSMUSG00000027559	Car3	-0.568195	0.0146466	-1.34599	3.1e-05	-1.66223	1.54e-07	-1.74744	8.26e-06	-4.64	7.84e-35	1
1153	ENSMUSG00000000805	Car4	-0.505219	0.13899	-0.750778	0.00827145	-0.140774	0.659411	-0.281385	0.299461	-1.43229	5.02e-05	2
1154	ENSMUSG00000031373	Car5b	-0.313331	0.672474	-0.909987	0.0532206	-1.22593	0.00100065	-0.511425	0.227141	-1.12226	0.00689227	1
1155	ENSMUSG00000028972	Car6	4.59659	1	5.39017	0.0315625	5.96952	0.00104005	6.29113	0.000315739	6.80518	0.000121591	3
1156	ENSMUSG00000031883	Car7	-1.20145	0.217878	-1.00209	0.187363	-1.2943	0.0233872	-0.902225	0.133176	-2.15141	8.94e-05	1
1157	ENSMUSG00000028463	Car9	2.32061	0.00165419	2.37345	0.00133682	1.35673	0.0561019	2.36354	9.01e-07	4.1118	5.9e-11	7
1158	ENSMUSG00000033170	Card10	0.224448	0.496624	0.285607	0.324075	0.180171	0.543428	0.42215	0.0269004	0.822664	0.0074992	7
1159	ENSMUSG00000013483	Card14	4.31895	1.45e-62	5.47596	1.79e-76	5.57302	5.1e-124	5.26326	5.95e-26	3.50001	4.92e-14	4
1160	ENSMUSG00000037960	Card19	0.0730414	0.835133	0.141426	0.688257	-0.212785	0.423268	-0.32246	0.080934	-1.05195	4.72e-08	1
1161	ENSMUSG00000041849	Card6	0.177531	0.807348	0.156572	0.787452	-0.0964734	0.862282	0.367243	0.302497	0.925903	0.00939986	6
1162	ENSMUSG00000026928	Card9	0.629685	0.38416	1.46568	0.00336362	1.69695	1.56e-05	1.69563	1.58e-06	1.48011	0.00027352	3
1163	ENSMUSG00000008393	Carhsp1	0.556602	0.0290289	0.662517	0.0220764	0.72977	0.00116835	0.76137	7.46e-05	1.09711	2.75e-06	6
1164	ENSMUSG00000021338	Carmil1	1.04233	0.174607	1.3719	0.00824573	0.651913	0.136041	1.12331	0.00154715	2.75822	2.01e-11	7
1165	ENSMUSG00000022211	Carmil3	-0.0949545	0.950833	-0.925182	0.153267	-1.03685	0.0588698	-1.17411	0.0191063	-1.72419	0.00108172	1
1166	ENSMUSG00000024726	Carnmt1	-0.262766	0.25951	-0.7708	0.00630508	-1.12565	4.3e-05	-1.29495	1.33e-12	-2.52233	1.58e-24	1
1167	ENSMUSG00000075289	Carns1	0.0322052	0.974901	-0.0838854	0.918921	-0.868299	0.0204902	-0.93951	0.00584039	-1.52013	7.96e-05	1
1168	ENSMUSG00000056228	Cars2	-0.114567	0.752976	-0.2357	0.387067	-0.39259	0.109455	-0.483983	0.00728069	-1.06122	8.21e-07	1
1169	ENSMUSG00000043541	Casc1	-1.11152	0.258021	-1.3027	0.204731	-1.88027	0.00419103	-1.97191	0.00498951	-0.674103	0.311921	8
1170	ENSMUSG00000060227	Casc4	0.277008	0.46352	0.461312	0.156706	0.400269	0.139632	0.333146	0.186372	0.762778	0.000702401	7
1171	ENSMUSG00000015189	Casd1	-0.351363	0.153195	-0.263412	0.421198	-0.188897	0.467523	-0.279677	0.172501	-0.70051	0.00169772	2
1172	ENSMUSG00000025887	Casp12	0.459454	0.179059	0.389433	0.230124	0.645052	0.00471862	0.523146	0.03091	-0.218688	0.566498	4
1173	ENSMUSG00000029863	Casp2	0.214561	0.718177	0.334339	0.486449	0.287339	0.381941	0.601676	0.0129827	1.41464	2.62e-06	7
1174	ENSMUSG00000031628	Casp3	1.45836	0.1639	1.93478	0.000986138	1.7128	6.95e-05	2.35367	6.75e-21	3.78364	3.23e-28	6
1175	ENSMUSG00000033538	Casp4	0.775719	0.0811184	1.10213	0.00250122	1.3135	2.04e-05	1.35151	1.23e-05	0.779375	0.0201653	4
1176	ENSMUSG00000027997	Casp6	0.179462	0.807231	0.574799	0.166323	0.153862	0.73474	0.675425	0.0323634	1.84377	1.16e-07	7
1177	ENSMUSG00000026029	Casp8	0.704011	0.0194067	0.996805	0.00581621	1.20933	5.08e-06	1.49872	2.2e-13	1.8985	2.46e-15	6
1178	ENSMUSG00000028282	Casp8ap2	0.517331	0.173875	0.257807	0.600999	0.44016	0.194	0.628075	0.0212041	0.985106	0.000636415	6
1179	ENSMUSG00000007122	Casq1	-0.608836	0.00600669	-1.43542	3.56e-06	-2.62145	4.19e-05	-2.80255	5.41e-50	-3.54178	8.76e-25	1
1180	ENSMUSG00000027861	Casq2	-0.434908	0.0755832	-1.05443	0.00995862	-1.95743	5.25e-13	-1.55781	3.58e-14	-2.32505	5.65e-09	1
1181	ENSMUSG00000074570	Cass4	1.32015	0.125739	1.6821	0.00788989	1.71805	0.00181033	1.31658	0.0460905	0.177067	0.867703	4
1182	ENSMUSG00000015944	Castor2	-0.208426	0.483794	-0.718176	0.0055927	-0.805455	0.00276017	-0.937297	6.79e-09	-2.06891	7.19e-08	2
1183	ENSMUSG00000028977	Casz1	-0.109825	0.712071	-0.335536	0.212739	-0.357472	0.0855182	-0.731305	5.12e-05	-1.49121	7.05e-06	2
1184	ENSMUSG00000027187	Cat	-0.192239	0.410783	0.239886	0.632962	0.0861936	0.775724	-0.152505	0.516599	-0.973552	0.00569862	1
1185	ENSMUSG00000033486	Catsper2	-0.424306	0.309929	-0.123512	0.808096	-0.10011	0.792808	-0.189355	0.624147	-1.13008	0.00594885	2
1186	ENSMUSG00000048003	Catsper4	0.828558	0.443202	1.57302	0.0622133	2.23632	3.42e-05	1.62561	0.00526534	-0.524115	0.634573	4
1187	ENSMUSG00000007655	Cav1	-0.230915	0.278808	-0.390492	0.141623	-0.235959	0.251434	-0.273205	0.0945031	-1.31397	0.000245578	2
1188	ENSMUSG00000062694	Cav3	0.529005	0.0160766	0.0899748	0.831044	-0.367657	0.194713	-0.502167	0.0154526	-1.52595	0.00076714	1
1189	ENSMUSG00000045954	Cavin2	-0.523358	0.00193348	-0.915307	0.000298538	-1.04774	3.2e-09	-0.881703	8.79e-11	-1.48588	8.25e-10	1
1190	ENSMUSG00000037060	Cavin3	0.542607	0.0269534	0.841953	0.00281954	1.15481	1.63e-06	1.05827	9.81e-09	1.14797	1.84e-05	3
1191	ENSMUSG00000028348	Cavin4	-0.481641	0.0238048	-0.800989	0.0118049	-1.06972	0.00103637	-1.453	8.89e-16	-2.45544	1.87e-07	2
1192	ENSMUSG00000035640	Cbarp	0.895205	0.160188	0.567658	0.441325	0.637011	0.225286	0.889785	0.0543264	1.46114	0.00663596	7
1193	ENSMUSG00000006362	Cbfa2t3	-0.353608	0.168861	-0.647344	0.0275246	-0.918083	0.00084272	-0.842534	6.71e-05	-2.39234	6.61e-11	2
1194	ENSMUSG00000034342	Cbl	0.256006	0.378511	0.267384	0.486199	0.408826	0.0648165	0.546064	0.000540931	0.975133	0.000115514	7
1195	ENSMUSG00000022637	Cblb	0.181993	0.591827	0.0669002	0.878603	0.503531	0.0478251	0.430683	0.0242809	0.682541	0.00952878	3
1196	ENSMUSG00000040525	Cblc	4.84519	0.0107698	5.9945	7.16e-05	4.76788	0.00162994	5.36608	8.05e-05	7.86112	1.51e-10	7
1197	ENSMUSG00000051483	Cbr1	-0.094215	0.848619	-0.0685685	0.860197	-0.501953	0.0534577	-0.612022	0.00640754	-0.426141	0.195199	1
1198	ENSMUSG00000025150	Cbr2	0.974712	4.56e-05	1.17125	2.4e-06	2.13564	5.1e-30	1.76605	2.81e-18	0.75756	0.139849	4
1199	ENSMUSG00000022947	Cbr3	0.688283	0.414791	0.639112	0.427432	0.606746	0.284824	0.911689	0.098185	1.94763	4.73e-08	6
1200	ENSMUSG00000031641	Cbr4	-0.406972	0.0855417	-0.953615	1.92e-05	-1.15958	2.45e-07	-1.2944	3.42e-10	-1.40579	5.1e-10	1
1201	ENSMUSG00000024878	Cbwd1	-0.24973	0.576819	-0.653855	0.0316426	-0.697372	0.00741175	-0.770025	0.00263458	-0.813599	0.00134049	1
1202	ENSMUSG00000029836	Cbx3	0.319693	0.18886	0.258868	0.365691	0.213878	0.322135	0.409957	0.0137012	0.887403	5.19e-06	7
1203	ENSMUSG00000009575	Cbx5	0.0685753	0.854957	-0.0409223	0.930752	-0.0567676	0.832816	0.128543	0.514489	0.777499	0.00520052	7
1204	ENSMUSG00000089715	Cbx6	0.39436	0.0949571	0.641353	0.0174136	0.493265	0.0282172	0.625182	0.000421722	1.33551	2.22e-07	6
1205	ENSMUSG00000036686	Cc2d1a	0.0889698	0.84022	0.39802	0.114499	0.0981905	0.753031	0.186678	0.428675	0.596473	0.00924101	7
1206	ENSMUSG00000039765	Cc2d2a	-0.171438	0.743398	-0.725235	0.0407394	-1.00172	0.000127487	-0.750721	0.00138355	-0.583044	0.0465852	8
1207	ENSMUSG00000020074	Ccar1	0.254375	0.256878	0.161697	0.541854	0.310736	0.0820316	0.165718	0.335045	0.549722	0.00659426	7
1208	ENSMUSG00000046318	Ccbe1	0.470986	0.156855	0.411795	0.276059	1.09401	5.37e-06	1.03725	7.89e-07	1.03992	0.0114048	3
1209	ENSMUSG00000063605	Ccdc102a	0.39492	0.453847	0.541537	0.183565	0.287623	0.532332	0.675224	0.0404669	1.06467	0.00181686	7
1210	ENSMUSG00000071855	Ccdc112	-0.0165704	0.994186	0.201411	0.88606	0.632554	0.356033	0.719891	0.334404	1.31227	0.00766438	7
1211	ENSMUSG00000022768	Ccdc116	2.00613	1	1.50531	0.431656	0.839378	0.69172	1.54801	0.338402	3.06439	0.00117104	6
1212	ENSMUSG00000020482	Ccdc117	0.438717	0.100896	0.173343	0.546711	0.0685254	0.804146	-0.227739	0.328072	-0.736404	0.000582827	1
1213	ENSMUSG00000031150	Ccdc120	1.81176	0.0442992	1.90324	0.0062845	1.62471	0.00637088	2.06867	0.000200393	3.4629	1.57e-08	7
1214	ENSMUSG00000048924	Ccdc125	-0.456728	0.642186	0.161576	0.862778	0.0283649	0.973711	0.724268	0.137026	1.79844	2.57e-07	6
1215	ENSMUSG00000021578	Ccdc127	-0.0755945	0.832452	-0.234631	0.38313	-0.300477	0.188475	-0.475884	0.0117328	-0.642002	0.00210005	1
1216	ENSMUSG00000068114	Ccdc134	0.71135	0.0510856	0.779159	0.0535081	0.874425	0.000469549	0.887431	0.00014453	0.563925	0.0950204	4
1217	ENSMUSG00000064280	Ccdc146	-0.0179179	0.991131	-0.468582	0.519162	-1.15795	0.0389798	-1.95836	0.000254733	-2.19803	1.23e-05	1
1218	ENSMUSG00000036641	Ccdc148	0.833956	1	2.57176	1	0.0859053	1	1.11402	1	3.84049	0.00254939	5
1219	ENSMUSG00000056531	Ccdc18	1.44095	1	1.85829	0.235142	1.83972	0.124539	2.71092	0.00595112	3.40589	3.13e-05	7
1220	ENSMUSG00000035539	Ccdc180	0.643765	1	1.38426	1	1.87594	0.569261	1.81282	0.535625	4.27102	0.00145226	7
1221	ENSMUSG00000057176	Ccdc189	-0.275862	0.742825	-1.32577	0.0234985	-1.2569	0.0193044	-1.65377	0.00068147	-2.81495	5.02e-10	1
1222	ENSMUSG00000059554	Ccdc28a	-0.364754	0.499116	-0.30636	0.561411	-0.766683	0.0678307	-0.650525	0.0510765	-0.935052	0.00472773	1
1223	ENSMUSG00000027160	Ccdc34	0.469006	0.419648	0.618678	0.410165	0.594989	0.126171	0.861371	0.00672209	1.71536	1.13e-07	7
1224	ENSMUSG00000020925	Ccdc43	-0.358915	0.105975	-0.53482	0.0166856	-0.811016	2.89e-05	-1.00355	1.26e-08	-1.40104	2.3e-13	1
1225	ENSMUSG00000078622	Ccdc47	-0.0416616	0.89716	-0.142359	0.621171	-0.143675	0.571249	-0.432721	0.00486352	-0.776854	4.91e-05	2
1226	ENSMUSG00000038127	Ccdc50	-0.59989	1.95e-05	-1.01827	5.66e-07	-1.12694	2.89e-12	-1.09753	7.32e-15	-1.15215	3.39e-13	1
1227	ENSMUSG00000046753	Ccdc66	-0.0757356	0.871041	-0.54451	0.0880539	-0.504459	0.0763766	-0.534029	0.0166911	-0.976072	7.24e-05	1
1228	ENSMUSG00000038903	Ccdc68	0.376879	0.857824	0.941609	0.481778	-0.0813653	0.952149	0.473771	0.653546	2.58282	9.6e-05	7
1229	ENSMUSG00000049588	Ccdc69	0.108128	0.920084	-0.0128591	0.987722	-0.447367	0.429094	-0.170713	0.802868	-2.01454	0.00015732	2
1230	ENSMUSG00000090946	Ccdc71l	0.129493	0.804528	0.189781	0.70615	0.486754	0.0887521	0.534355	0.0178087	0.757129	0.00411517	6
1231	ENSMUSG00000022665	Ccdc80	0.454974	0.00185977	0.339352	0.150786	0.78968	8.39e-05	0.768377	3.22e-06	0.918827	0.0186056	3
1232	ENSMUSG00000079084	Ccdc82	0.418774	0.113047	0.247118	0.402142	0.416875	0.0465507	0.467973	0.0167969	0.584056	0.00356126	6
1233	ENSMUSG00000032878	Ccdc85a	-0.296884	0.495332	-0.685389	0.0798792	-0.635145	0.0299712	-0.850792	0.000637728	-2.0497	1.23e-06	2
1234	ENSMUSG00000084883	Ccdc85c	-0.187082	0.484022	-0.445931	0.083965	-0.983736	8.75e-05	-0.953389	1.36e-07	-1.03547	1.23e-07	1
1235	ENSMUSG00000032740	Ccdc88a	0.253058	0.647509	0.221985	0.710117	0.601778	0.034523	0.571704	0.0334458	0.884648	0.00393837	6
1236	ENSMUSG00000047810	Ccdc88b	0.283678	0.731414	0.743127	0.188689	1.00936	0.0248659	1.15827	0.00342869	1.006	0.0228488	6
1237	ENSMUSG00000021182	Ccdc88c	-0.216686	0.528042	-0.133507	0.7214	-0.746655	0.00123707	-0.104043	0.742996	0.280176	0.324866	8
1238	ENSMUSG00000030613	Ccdc90b	0.075588	0.883382	-0.222712	0.595888	-0.2738	0.363541	-0.633768	0.00890059	-1.14652	8.3e-06	2
1239	ENSMUSG00000030301	Ccdc91	-0.21609	0.357275	-0.231189	0.445309	-0.397507	0.0510331	-0.65003	1.12e-05	-1.6142	3.17e-09	2
1240	ENSMUSG00000040312	Cchcr1	0.876605	0.0337542	1.31601	0.0050438	1.36689	1.74e-05	1.55607	8.03e-09	2.04751	1.07e-09	6
1241	ENSMUSG00000020676	Ccl11	-0.0144108	0.988366	-0.440905	0.242088	-0.292431	0.399545	-0.163034	0.708197	-1.32	0.00246547	2
1242	ENSMUSG00000035352	Ccl12	3.73492	3.05e-05	3.35085	0.000195107	4.80157	1.75e-15	4.61015	1.41e-13	3.61194	7.67e-07	4
1243	ENSMUSG00000031780	Ccl17	1.82587	1	2.6014	0.163624	3.48796	0.00574528	3.0878	0.0272944	4.23178	3.02e-05	6
1244	ENSMUSG00000035385	Ccl2	1.42431	0.013936	2.10952	0.0001206	3.22704	4.66e-11	3.0421	3.84e-20	2.46742	1.48e-06	3
1245	ENSMUSG00000026166	Ccl20	2.63773	1	2.84297	1	2.9536	1	1.80095	1	6.00362	0.00407301	7
1246	ENSMUSG00000004814	Ccl24	0.141041	0.934252	0.755661	0.424321	1.1411	0.168692	1.5661	0.0125901	3.07156	7.47e-07	6
1247	ENSMUSG00000073888	Ccl27a	-0.0730881	0.952407	-0.27798	0.690688	-1.28053	0.00260474	-0.663217	0.106521	-1.07227	0.0165055	1
1248	ENSMUSG00000018927	Ccl6	1.18064	0.0501501	1.98712	1.55e-05	2.82291	7.99e-06	2.70168	6.76e-08	2.82558	2.33e-12	3
1249	ENSMUSG00000035373	Ccl7	3.00668	3.53e-11	3.359	8.12e-11	4.38187	9.02e-34	4.1873	2.34e-30	2.89252	9.92e-07	4
1250	ENSMUSG00000009185	Ccl8	2.9076	3.25e-07	3.35442	5.86e-09	5.21322	4.26e-43	5.51028	7.65e-17	5.19289	5.04e-39	3
1251	ENSMUSG00000019122	Ccl9	1.13972	4.47e-06	1.62391	3.32e-05	2.4475	8.94e-18	2.32662	4.49e-27	2.32052	8.96e-14	3
1252	ENSMUSG00000027715	Ccna2	2.5465	3.42e-05	3.46489	2.34e-08	3.30439	4e-16	3.59233	1.97e-37	4.88175	4.82e-49	6
1253	ENSMUSG00000041431	Ccnb1	3.06513	1.68e-05	3.80588	2.32e-07	3.65129	7.76e-15	4.07287	5.37e-36	5.38291	6.2e-50	6
1254	ENSMUSG00000032218	Ccnb2	2.55874	0.00172876	3.66248	9.69e-07	3.81223	8.1e-13	3.93327	1.88e-21	5.02399	2.52e-33	6
1255	ENSMUSG00000070348	Ccnd1	1.11526	0.00175796	1.40446	0.00604648	1.10572	1.96e-06	1.45772	1.62e-12	2.6994	1.37e-10	7
1256	ENSMUSG00000000184	Ccnd2	0.591004	0.0777368	0.589834	0.222664	0.067559	0.844432	0.672534	0.00147972	1.52586	9.57e-07	7
1257	ENSMUSG00000034165	Ccnd3	0.321079	0.211818	0.506775	0.104357	0.45695	0.0405983	0.495086	0.00688767	0.453779	0.054449	6
1258	ENSMUSG00000002068	Ccne1	0.45389	0.791394	1.21942	0.23735	1.71043	0.00541703	1.75118	0.00188954	1.83285	0.00153694	6
1259	ENSMUSG00000028212	Ccne2	0.261542	0.749035	0.0805041	0.936259	0.643658	0.117606	0.302169	0.507181	1.28408	0.00202332	7
1260	ENSMUSG00000072082	Ccnf	1.6562	0.0061139	2.49396	9.69e-06	2.22435	4.69e-06	2.72312	8.23e-14	3.57249	6.58e-20	6
1261	ENSMUSG00000020326	Ccng1	-0.461982	0.00612873	-1.09313	5.85e-05	-1.68937	2.08e-07	-1.85436	7.42e-25	-3.5433	2.49e-37	1
1262	ENSMUSG00000021548	Ccnh	-0.203492	0.508721	-0.519619	0.0484213	-0.797504	0.000141939	-0.709182	9.77e-05	-0.968187	1.48e-06	1
1263	ENSMUSG00000027829	Ccnl1	0.227228	0.479212	0.268117	0.471904	0.406605	0.128467	0.406432	0.0376234	0.926916	0.000285917	6
1264	ENSMUSG00000070871	Ccnyl1	0.406434	0.123161	0.180113	0.63524	0.550798	0.0260829	0.263597	0.27784	0.688526	0.00491147	6
1265	ENSMUSG00000086158	Ccpg1os	-0.20826	0.809021	-0.396632	0.513685	-0.42619	0.372047	-0.781665	0.0965412	-1.52521	0.000157546	2
1266	ENSMUSG00000025804	Ccr1	0.860779	0.173875	1.78346	0.00031028	2.64766	1.79e-09	2.70888	2.67e-23	3.02293	4.49e-15	3
1267	ENSMUSG00000049103	Ccr2	0.41346	0.133614	1.04899	0.000684871	1.80463	2.62e-19	1.68221	6.08e-15	0.882022	0.0771784	4
1268	ENSMUSG00000079227	Ccr5	1.20842	0.00860827	1.70716	2.4e-05	2.7234	2.03e-17	2.6282	1.33e-21	2.43297	2.13e-08	3
1269	ENSMUSG00000037944	Ccr7	1.20102	0.467926	1.38625	0.379016	1.70303	0.104729	2.19272	0.00885696	1.89644	0.0645808	3
1270	ENSMUSG00000043953	Ccrl2	-0.796796	0.0924186	-0.953871	0.12646	-1.59003	3.66e-05	-0.929684	0.00830249	-1.76125	4.58e-06	1
1271	ENSMUSG00000058690	Ccser2	-0.178353	0.405443	-0.401378	0.15935	-0.365936	0.0528717	-0.493083	0.000293015	-0.833533	0.000373836	1
1272	ENSMUSG00000034024	Cct2	0.215405	0.292784	0.382568	0.191295	0.412628	0.0134712	0.279657	0.0461458	0.70834	0.00074793	7
1273	ENSMUSG00000001416	Cct3	0.184482	0.425476	0.342453	0.290181	0.478588	0.00720836	0.212801	0.200956	0.599113	0.00764047	7
1274	ENSMUSG00000086564	Cd101	-0.173033	1	1.23236	0.596605	2.91522	0.0168065	2.06792	0.179146	3.2571	0.000841097	6
1275	ENSMUSG00000046186	Cd109	0.675965	0.392211	0.667555	0.379709	1.45914	0.00475947	1.70707	6.4e-05	2.10453	0.000391981	6
1276	ENSMUSG00000051439	Cd14	1.10362	0.00566626	1.68646	0.000638433	2.06395	2.53e-06	2.35527	4.05e-21	3.45396	1.13e-34	6
1277	ENSMUSG00000008845	Cd163	0.038348	0.949812	0.308966	0.286747	1.47809	9.74e-15	1.40396	3.6e-20	1.46363	0.00100242	3
1278	ENSMUSG00000025461	Cd163l1	0.178975	0.926739	-0.572603	0.617709	0.0915099	0.934137	-0.186754	0.865692	-2.9281	0.000400796	2
1279	ENSMUSG00000052212	Cd177	-0.657111	1	0.870543	0.681077	1.85913	0.094421	1.40867	0.263382	2.78936	0.000628392	6
1280	ENSMUSG00000030724	Cd19	-0.166108	0.957134	1.07172	0.520997	0.0893836	0.913276	1.11568	0.250285	-1.72155	0.00798579	2
1281	ENSMUSG00000022667	Cd200r1	0.938084	0.20296	1.28143	0.069785	1.36601	0.0116988	1.61657	0.000211111	1.61191	0.000188254	6
1282	ENSMUSG00000065987	Cd209b	0.967312	0.661653	1.51816	0.264838	2.3553	0.00802603	2.45143	0.00608109	1.18681	0.430619	4
1283	ENSMUSG00000031495	Cd209d	1.10548	0.315347	0.576768	0.651845	1.92242	0.00250652	1.5397	0.0393389	0.802942	0.346829	4
1284	ENSMUSG00000051906	Cd209f	0.0513823	0.974522	0.440834	0.58455	1.06765	0.0308194	1.13239	0.02003	-1.6806	0.00182622	4
1285	ENSMUSG00000079168	Cd209g	-0.212243	0.909694	0.129652	0.921258	0.569225	0.51714	0.588063	0.455889	-2.4246	0.00305796	4
1286	ENSMUSG00000004709	Cd244a	0.379717	0.764899	1.40412	0.0711405	1.38672	0.0196855	1.33609	0.00881955	1.27624	0.0335129	3
1287	ENSMUSG00000056481	Cd248	0.0830382	0.832516	0.0610564	0.879955	0.533684	0.023012	0.596759	0.00983547	0.310585	0.533486	4
1288	ENSMUSG00000047139	Cd24a	0.340521	0.380222	0.4242	0.449428	-0.0728415	0.83578	0.234283	0.321248	1.56174	6.86e-05	7
1289	ENSMUSG00000016496	Cd274	-1.39732	2.37e-05	-1.24842	0.000389522	-1.67136	3.51e-08	-0.955064	0.0043985	-1.0235	0.00123427	1
1290	ENSMUSG00000035914	Cd276	1.28644	0.023996	1.5782	0.00354478	2.2103	5.85e-05	2.70404	9.31e-21	3.41821	9.49e-27	6
1291	ENSMUSG00000061665	Cd2ap	0.338438	0.139862	0.347554	0.290181	0.324373	0.102885	0.515402	0.00445694	1.30776	1.24e-10	6
1292	ENSMUSG00000034652	Cd300a	0.127114	0.898079	0.713256	0.153141	1.1319	0.00623119	1.09376	0.00099893	1.01892	0.103173	4
1293	ENSMUSG00000044811	Cd300c2	0.788758	0.5307	1.60089	0.0243825	3.14537	7.59e-09	2.69536	4.43e-09	3.43517	6.58e-10	3
1294	ENSMUSG00000063193	Cd300lb	0.0852641	0.960763	1.14113	0.0320247	1.17608	0.0509291	1.68831	1.29e-05	1.32039	0.0335922	3
1295	ENSMUSG00000034641	Cd300ld	0.577357	0.261939	1.3717	0.000122018	1.78745	6.59e-10	1.55223	2.53e-09	1.27869	0.000687398	4
1296	ENSMUSG00000047798	Cd300lf	0.681447	0.622481	1.69061	0.0168587	2.86346	2.04e-06	2.83992	4.1e-11	4.04747	1.49e-29	6
1297	ENSMUSG00000017309	Cd300lg	-0.359293	0.137506	-0.519696	0.158264	-0.49867	0.016864	-0.565401	0.0117532	-1.26414	0.00101458	2
1298	ENSMUSG00000060703	Cd302	0.392789	0.230293	0.872243	0.0737178	1.22085	2.91e-09	1.01191	2.44e-07	1.70767	0.00466687	5
1299	ENSMUSG00000004609	Cd33	0.160597	0.820193	0.614021	0.134005	1.55472	6.81e-05	1.46336	1.92e-07	2.34809	3.74e-16	6
1300	ENSMUSG00000002944	Cd36	-0.361862	0.0641668	-0.568781	0.0551669	-0.335005	0.0837824	-0.56821	0.00249287	-2.11512	2.04e-06	2
1301	ENSMUSG00000029084	Cd38	0.422651	0.250217	0.984143	0.0028113	1.31197	1.11e-05	1.60517	1.48e-15	1.85303	1.95e-10	3
1302	ENSMUSG00000005087	Cd44	1.88986	0.0137351	2.07668	0.0230761	1.7684	2.12e-09	2.31939	4.96e-34	3.72472	3.33e-26	6
1303	ENSMUSG00000055447	Cd47	0.230288	0.379785	0.349316	0.179958	0.423816	0.0353099	0.563501	0.00110358	0.890473	4.01e-06	6
1304	ENSMUSG00000015355	Cd48	0.0539581	0.970222	0.942681	0.107783	1.00487	0.00803852	1.30955	0.000860169	0.650753	0.168508	4
1305	ENSMUSG00000000682	Cd52	0.524381	0.474001	1.21653	0.0358494	1.36372	0.00225405	1.60201	2.95e-05	1.09021	0.0365502	4
1306	ENSMUSG00000040747	Cd53	0.845382	0.0201048	1.32485	0.00816739	1.56339	4.21e-06	1.7572	6.01e-11	1.69264	6.85e-07	6
1307	ENSMUSG00000026399	Cd55	-0.382569	0.117506	-0.560319	0.0956693	-0.69603	0.000766898	-0.680832	0.000622466	-1.28274	9.33e-08	1
1308	ENSMUSG00000032679	Cd59a	-0.210609	0.620509	-0.783423	0.012611	-0.789476	0.0050129	-1.02292	3.21e-06	-1.83001	3.25e-10	1
1309	ENSMUSG00000068686	Cd59b	-0.253155	0.80431	-0.985778	0.0960103	-1.34603	0.0257366	-1.96219	0.000109437	-3.14829	9.24e-07	1
1310	ENSMUSG00000015854	Cd5l	0.239764	0.862098	2.0841	0.00351919	0.32617	0.759603	1.15424	0.0696956	1.58502	0.0679986	8
1311	ENSMUSG00000025351	Cd63	0.569172	0.00099194	1.37947	6.61e-19	1.82399	5.26e-21	1.37171	4.26e-29	1.23095	2.71e-07	4
1312	ENSMUSG00000085939	Cd63-ps	1.28866	1	1.53211	0.191882	2.2049	0.00798389	1.54798	0.132575	1.31142	0.1624	4
1313	ENSMUSG00000018774	Cd68	1.03722	0.00364174	1.47925	8.55e-05	2.41437	7.46e-13	2.01451	4.28e-18	2.11031	4.97e-06	3
1314	ENSMUSG00000028459	Cd72	0.992287	0.363153	1.2886	0.178864	1.79322	0.00475669	2.12943	0.000218566	1.23228	0.0995826	3
1315	ENSMUSG00000024610	Cd74	0.360572	0.225222	0.912579	0.0493171	0.781066	0.00295381	1.00571	0.0512635	-0.255928	0.514202	4
1316	ENSMUSG00000027215	Cd82	0.779047	0.00249247	1.26629	1.24e-05	1.37636	9.74e-11	1.33777	3.21e-11	1.45445	1.53e-09	6
1317	ENSMUSG00000015396	Cd83	-0.104451	0.922911	0.490332	0.421484	0.0209846	0.976947	0.923035	0.00477359	-0.0459445	0.931658	4
1318	ENSMUSG00000038147	Cd84	0.221776	0.775326	0.982035	0.0507099	1.48804	1.34e-05	1.46861	1.47e-06	1.73666	0.000296611	3
1319	ENSMUSG00000022901	Cd86	0.34708	0.750976	0.546573	0.39118	0.976686	0.0240658	1.3769	5.67e-05	1.05905	0.0575367	3
1320	ENSMUSG00000030342	Cd9	0.415464	0.170151	0.585376	0.104779	0.202086	0.500836	0.622479	2.62e-05	1.65957	9.48e-08	7
1321	ENSMUSG00000027435	Cd93	0.0548411	0.903843	0.137954	0.717152	0.94578	0.0017516	1.15091	1e-07	0.722941	0.09026	3
1322	ENSMUSG00000035776	Cd99l2	-0.19134	0.375948	-0.278111	0.327914	-0.32238	0.0712756	-0.523393	0.00113517	-1.05812	0.000336225	2
1323	ENSMUSG00000021982	Cdadc1	-0.160865	0.579704	-0.439828	0.104444	-0.589094	0.00737222	-0.736112	5.74e-06	-1.30284	8.35e-08	1
1324	ENSMUSG00000033502	Cdc14a	-0.25224	0.455492	-1.10816	0.000149279	-1.57334	3.49e-08	-1.01941	1.2e-07	-0.826263	0.0104974	8
1325	ENSMUSG00000006398	Cdc20	2.66808	0.000120088	3.41909	1.08e-06	3.41488	2.39e-10	3.69106	1.59e-22	4.97512	1.36e-29	6
1326	ENSMUSG00000032477	Cdc25a	0.404633	0.396276	0.504744	0.301627	0.527602	0.209819	0.511354	0.0769664	1.26525	3.3e-06	6
1327	ENSMUSG00000027330	Cdc25b	0.572183	0.311316	1.24924	0.0236508	0.761619	0.0269243	1.31486	1.07e-07	2.46255	1.51e-16	7
1328	ENSMUSG00000044201	Cdc25c	2.1275	0.221563	2.41133	0.0920886	3.09488	0.00376533	3.24634	0.000149122	4.27178	1.17e-09	6
1329	ENSMUSG00000020307	Cdc34	-0.103132	0.752838	-0.0765606	0.841128	-0.307645	0.152618	-0.602488	3.97e-05	-1.26179	5.87e-06	1
1330	ENSMUSG00000024780	Cdc37l1	-0.441504	0.00442697	-0.756516	0.000566645	-0.802708	0.000187565	-1.03267	1.24e-12	-1.65273	1.39e-23	1
1331	ENSMUSG00000021279	Cdc42bpb	0.136278	0.647895	0.0847774	0.778653	0.185758	0.44265	0.353501	0.0332279	0.76768	0.000956673	7
1332	ENSMUSG00000024769	Cdc42bpg	0.39796	0.319343	0.301649	0.376956	0.108068	0.801703	0.393361	0.135136	1.3457	0.000120185	7
1333	ENSMUSG00000049521	Cdc42ep1	0.388453	0.140334	0.342286	0.223238	0.230971	0.349189	0.290274	0.228595	1.06305	6.41e-05	7
1334	ENSMUSG00000036533	Cdc42ep3	0.021578	0.978844	-0.144552	0.781268	-0.450108	0.0437857	-0.734573	0.00395779	-1.3072	0.00257286	2
1335	ENSMUSG00000041598	Cdc42ep4	0.698483	0.0228607	0.927065	0.00196235	1.06726	7.87e-05	0.901149	0.00012513	1.3294	1.52e-07	6
1336	ENSMUSG00000063838	Cdc42ep5	0.686424	0.397712	0.979388	0.116426	0.725315	0.262372	1.12852	0.0109625	2.60936	4.79e-08	7
1337	ENSMUSG00000046722	Cdc42se1	0.690552	0.00324193	1.1106	0.00148198	1.10109	1.74e-06	1.22256	1.85e-13	1.83064	1.09e-11	6
1338	ENSMUSG00000000028	Cdc45	0.456787	0.59749	0.687155	0.268122	1.04925	0.0149018	0.956345	0.0146451	1.33318	0.00566793	6
1339	ENSMUSG00000023932	Cdc5l	-0.15601	0.551144	-0.354851	0.109116	-0.45377	0.0174136	-0.52371	0.00112977	-0.697726	0.000265058	1
1340	ENSMUSG00000017499	Cdc6	1.24384	0.244745	2.08098	0.0165876	2.44506	2.18e-06	2.23259	5.62e-06	3.01982	4.09e-08	6
1341	ENSMUSG00000029283	Cdc7	0.409565	0.682907	0.562958	0.465133	1.20833	0.0244488	1.51416	0.000255039	1.54792	0.000761814	6
1342	ENSMUSG00000048922	Cdca2	1.88021	0.0619017	2.49781	0.00444154	2.72759	1.49e-07	2.99185	2.36e-10	3.90696	4.9e-18	6
1343	ENSMUSG00000023505	Cdca3	1.93068	0.0109482	2.79812	6.94e-05	2.47214	1.63e-06	2.78036	3.26e-14	3.94073	1.05e-27	6
1344	ENSMUSG00000047832	Cdca4	0.918264	0.0297535	1.1413	0.0521407	1.08925	0.00405924	1.28146	8.4e-06	2.34384	2.96e-10	6
1345	ENSMUSG00000024791	Cdca5	2.28027	0.0587267	3.6486	0.000305953	3.28352	2.39e-05	3.37802	2.87e-06	4.7506	2.52e-17	6
1346	ENSMUSG00000055612	Cdca7	2.21605	0.000635169	2.83119	7.21e-05	2.45067	1.25e-08	2.79583	2.55e-13	3.98871	7.17e-21	6
1347	ENSMUSG00000021175	Cdca7l	2.13157	0.0342694	2.61216	0.00694665	2.16343	0.000537862	2.51665	1.34e-05	3.78338	2.08e-12	6
1348	ENSMUSG00000028873	Cdca8	3.07516	3.29e-05	3.90374	1.64e-09	4.13313	9.23e-15	4.21892	4.5e-24	5.10383	5.98e-34	6
1349	ENSMUSG00000035498	Cdcp1	3.50283	0.039109	3.79012	0.000789302	2.72624	0.0456116	4.26734	1.08e-07	6.72326	3.92e-18	7
1350	ENSMUSG00000000303	Cdh1	5.55547	0.00135202	6.00723	2.32e-07	4.56444	9.28e-08	6.14244	4.95e-79	8.34502	1.65e-64	7
1351	ENSMUSG00000022321	Cdh10	3.35271	1	3.10568	1	2.58939	1	3.68554	1	7.71986	1.98e-07	7
1352	ENSMUSG00000031673	Cdh11	0.562545	0.0286081	0.461133	0.16241	0.719569	0.0145045	0.838603	0.000158096	1.72123	2.41e-13	6
1353	ENSMUSG00000031841	Cdh13	-0.242719	0.282442	-0.604801	0.012829	-0.541339	0.00526861	-0.528381	0.00198779	-0.253424	0.271169	8
1354	ENSMUSG00000031881	Cdh16	2.74219	1	3.75697	0.00219715	3.12083	0.00755348	3.22506	0.0165486	3.23734	0.0147583	7
1355	ENSMUSG00000028217	Cdh17	5.35175	1	5.28087	0.0543093	2.88661	0.0240314	5.36858	0.000232553	7.46705	2.06e-06	7
1356	ENSMUSG00000047216	Cdh19	0.096922	0.966451	-0.796359	0.377115	-0.421044	0.60172	-0.756476	0.2648	-2.0982	0.0015477	2
1357	ENSMUSG00000024304	Cdh2	0.739401	0.367419	1.61984	0.0291881	0.557749	0.34142	1.56696	0.000172312	3.42452	2.31e-15	5
1358	ENSMUSG00000053166	Cdh22	-0.1451	0.851984	-1.0928	0.0374576	-1.36737	0.000156115	-1.29025	0.000590943	-2.16034	2.9e-06	1
1359	ENSMUSG00000012819	Cdh23	-0.0614283	0.935971	-0.699808	0.114499	-1.04216	0.00158134	-1.06603	0.000173622	-2.99674	2.14e-20	1
1360	ENSMUSG00000059674	Cdh24	0.814248	0.390241	1.05866	0.0977084	0.790932	0.200725	0.833258	0.149537	2.39291	3.2e-08	7
1361	ENSMUSG00000061048	Cdh3	0.651024	0.25085	1.03881	0.00736048	1.19517	0.0158935	1.60127	1.02e-06	2.69092	1.66e-16	6
1362	ENSMUSG00000031871	Cdh5	-0.0391406	0.906433	-0.108619	0.7314	0.418532	0.0576576	0.437106	0.00567492	-0.0929694	0.858099	4
1363	ENSMUSG00000039385	Cdh6	2.47535	0.01158	2.6187	0.0510659	1.07647	0.190765	2.65987	5.58e-05	4.98838	5.16e-11	7
1364	ENSMUSG00000034918	Cdhr2	6.4894	1	6.92165	0.000184188	5.98125	0.00803013	7.61998	2.29e-07	9.9735	4.51e-14	7
1365	ENSMUSG00000035860	Cdhr3	-1.95573	1	-1.5303	0.374433	-1.90043	0.171003	-1.33574	0.357278	-5.83023	0.00173697	1
1366	ENSMUSG00000025497	Cdhr5	0.290229	1	3.29543	1	0.680964	0.815404	1.6831	0.334526	4.71142	0.00756627	5
1367	ENSMUSG00000004071	Cdip1	-0.241168	0.244847	-0.260438	0.550197	-0.608083	0.0148979	-0.785748	5.39e-06	-1.16075	2.39e-05	1
1368	ENSMUSG00000030682	Cdipt	0.275238	0.24822	0.528099	0.0138868	0.433424	0.0207323	0.515268	0.00320133	0.782051	0.00023062	6
1369	ENSMUSG00000019942	Cdk1	2.72987	0.000615557	3.75594	4.3e-09	4.1323	2.01e-16	4.17827	4.68e-30	5.25913	6.07e-46	6
1370	ENSMUSG00000003119	Cdk12	0.227699	0.482117	0.295269	0.389549	0.341426	0.156396	0.374965	0.0536535	0.581185	0.00394818	6
1371	ENSMUSG00000031065	Cdk16	7.18e-05	0.999954	-0.105272	0.690556	-0.205973	0.286594	-0.382776	0.01219	-0.936373	1.03e-05	2
1372	ENSMUSG00000020015	Cdk17	0.450558	0.19292	0.537093	0.131719	0.76535	0.00209271	0.694972	0.00259329	1.13973	4.38e-05	6
1373	ENSMUSG00000026437	Cdk18	0.436071	0.404403	0.387448	0.428885	-0.0378618	0.939884	0.314818	0.404421	1.49444	0.000976893	7
1374	ENSMUSG00000038481	Cdk19	-0.0523377	0.924171	0.00697558	0.987562	0.123665	0.703767	0.211	0.40411	0.696343	0.00602517	6
1375	ENSMUSG00000025358	Cdk2	0.514696	0.152323	0.776879	0.0656777	0.838317	0.00688335	1.10077	1.63e-06	1.73881	7.43e-10	6
1376	ENSMUSG00000006728	Cdk4	0.80289	0.00509424	1.31764	0.00102684	1.12643	7.8e-06	1.28941	1.77e-16	2.15837	2.98e-13	6
1377	ENSMUSG00000027487	Cdk5rap1	-0.558786	0.0990747	-0.918939	0.00714038	-0.598991	0.0284187	-0.970233	1.6e-05	-1.61485	2.72e-11	1
1378	ENSMUSG00000018669	Cdk5rap3	0.321874	0.228722	0.606205	0.0116131	0.594824	0.0034011	0.757452	6.02e-06	0.853863	3.47e-05	3
1379	ENSMUSG00000040274	Cdk6	0.499155	0.250074	0.723902	0.112098	0.774454	0.0319529	1.08311	5.07e-06	1.85971	2.66e-12	6
1380	ENSMUSG00000069089	Cdk7	-0.011946	0.989559	0.274349	0.437438	0.278333	0.387756	0.286809	0.315136	0.848457	0.00581091	6
1381	ENSMUSG00000009555	Cdk9	0.378265	0.141611	0.613017	0.0485372	0.783283	0.00182093	0.759542	4.37e-06	1.15689	1.28e-07	6
1382	ENSMUSG00000006191	Cdkal1	-0.4538	0.137764	-0.419107	0.180398	-0.563351	0.0187454	-0.466911	0.101219	-1.11501	4.61e-05	1
1383	ENSMUSG00000031292	Cdkl5	-0.608121	0.288829	-0.67482	0.290791	-1.33016	0.00262035	-0.656309	0.117368	-0.0338456	0.946311	8
1384	ENSMUSG00000023067	Cdkn1a	0.176571	0.675331	0.389118	0.2961	1.08572	9.36e-06	0.39375	0.134664	-0.0270129	0.951459	4
1385	ENSMUSG00000003031	Cdkn1b	-0.288858	0.182347	-0.269691	0.313109	-0.505156	0.00425847	-0.380573	0.0161635	-0.133099	0.564297	8
1386	ENSMUSG00000037664	Cdkn1c	-0.512002	0.0916387	-0.912989	0.000661243	-0.946127	0.00242199	-1.25553	1.36e-07	-1.94898	0.00145238	2
1387	ENSMUSG00000044303	Cdkn2a	4.66336	7.18e-06	5.59645	0.00246875	3.62018	8.44e-05	5.1191	6.42e-15	7.48871	2.04e-26	7
1388	ENSMUSG00000020392	Cdkn2aipnl	-0.0056489	0.994186	0.342705	0.307197	0.613273	0.00968799	0.328411	0.1495	0.508579	0.0365554	3
1389	ENSMUSG00000073802	Cdkn2b	1.08259	0.303569	1.32735	0.172266	-0.536414	0.632964	1.25883	0.0494895	3.33924	6.86e-07	7
1390	ENSMUSG00000028551	Cdkn2c	0.136271	0.856079	0.504928	0.238572	0.532819	0.119329	0.819894	0.0069366	1.08818	8.31e-05	6
1391	ENSMUSG00000037628	Cdkn3	0.242891	0.922992	1.66013	0.105436	1.3959	0.0898424	1.77585	0.00928566	2.23731	0.000440467	6
1392	ENSMUSG00000039496	Cdnf	-0.268567	0.288379	-0.813618	0.0102682	-1.10069	0.000246363	-1.27986	2.15e-09	-3.46253	5.07e-52	1
1393	ENSMUSG00000038119	Cdon	-0.357364	0.116174	-0.457785	0.0873326	-0.868055	1.47e-06	-0.494327	0.0136056	-1.17445	0.000781508	1
1394	ENSMUSG00000064284	Cdpf1	-0.190553	0.656823	0.107116	0.826332	0.0137959	0.974622	-0.380278	0.0965474	-1.15641	1.58e-05	1
1395	ENSMUSG00000030878	Cdr2	0.702138	0.0139858	0.824844	0.0297323	1.10381	0.000565145	0.866868	8.73e-05	1.18954	2.31e-05	6
1396	ENSMUSG00000050910	Cdr2l	0.991221	0.00172156	1.12953	0.000309318	1.68933	8.8e-09	1.74191	3.46e-13	2.10012	2.13e-13	6
1397	ENSMUSG00000058793	Cds2	-0.0105517	0.980356	0.246545	0.287771	0.424392	0.00642129	0.127643	0.477389	-0.160262	0.530888	4
1398	ENSMUSG00000006585	Cdt1	1.06826	0.0813386	1.90187	0.00905898	1.77476	7.76e-05	2.00469	1.92e-08	2.87373	2.85e-17	6
1399	ENSMUSG00000032803	Cdv3	-0.242589	0.134209	-0.292056	0.257323	-0.24804	0.193421	-0.475269	0.00197765	-0.763734	0.00500081	2
1400	ENSMUSG00000029646	Cdx2	5.23278	1	6.41812	0.00633375	3.4442	1	5.87813	0.00157327	8.19732	7.19e-09	7
1401	ENSMUSG00000074272	Ceacam1	0.358004	0.415657	0.542586	0.0886695	0.141028	0.698809	0.635251	0.00115046	1.8911	4.33e-06	5
1402	ENSMUSG00000056501	Cebpb	0.7766	0.21358	1.18524	0.00255312	1.29527	8.98e-05	0.835949	0.00242324	0.405628	0.34511	4
1403	ENSMUSG00000071637	Cebpd	1.23264	1.04e-05	1.51671	5.24e-05	2.27449	1.14e-18	1.54491	1.28e-10	1.23647	0.000112057	4
1404	ENSMUSG00000056216	Cebpg	-0.177486	0.474715	-0.314108	0.133824	-0.266487	0.182791	-0.352646	0.0255528	-0.567858	0.00222761	1
1405	ENSMUSG00000062691	Cebpzos	-1.06415	0.0250158	-0.970335	0.0271066	-1.21685	0.00831066	-1.24952	0.00283336	-1.87206	5.96e-08	1
1406	ENSMUSG00000071226	Cecr2	0.501227	0.11388	0.75858	0.0285647	0.519649	0.0692012	0.615082	0.040895	-0.941963	0.00674741	4
1407	ENSMUSG00000023031	Cela1	1.18211	0.329294	1.51706	0.148773	1.71496	0.0475845	1.77797	0.0184541	4.01818	1.25e-08	6
1408	ENSMUSG00000002107	Celf2	-0.241155	0.218221	-0.31187	0.177069	-0.165985	0.429362	-0.256544	0.175794	-0.920592	0.00444095	2
1409	ENSMUSG00000024268	Celf4	1.09699	0.148211	1.42645	0.0908602	0.934071	0.119521	1.66179	0.000941851	2.60061	1.08e-11	7
1410	ENSMUSG00000016028	Celsr1	0.984982	0.11676	1.10462	0.00701545	0.632078	0.103483	1.13744	0.00152998	2.67949	3.36e-15	7
1411	ENSMUSG00000052353	Cemip	2.2743	1	2.73954	0.0389611	4.43752	0.000363799	4.25463	3.96e-07	5.80722	1.01e-12	6
1412	ENSMUSG00000029177	Cenpa	0.543119	0.468404	1.42007	0.00349049	1.23127	0.00124881	1.76358	4.21e-13	2.6375	6.73e-19	6
1413	ENSMUSG00000045328	Cenpe	2.81594	0.0461584	3.33307	1.68e-06	3.12924	4.67e-11	3.8199	5.6e-37	5.13067	3.82e-47	6
1414	ENSMUSG00000026605	Cenpf	2.72211	0.000147414	3.25058	5.45e-06	3.20202	1.54e-12	3.72652	2.12e-28	4.9564	3.11e-39	6
1415	ENSMUSG00000045273	Cenph	1.8979	0.278078	2.80031	0.0213962	2.50493	0.00642489	2.98647	0.000241287	4.04814	2.83e-07	6
1416	ENSMUSG00000031262	Cenpi	2.5571	0.0597	3.57657	0.00117052	3.6596	1.02e-05	3.96023	1.02e-08	4.80337	6.53e-15	6
1417	ENSMUSG00000021714	Cenpk	1.42053	1	2.47379	0.0219148	2.25645	0.0182926	2.2204	0.0281742	2.86754	0.00125296	6
1418	ENSMUSG00000026708	Cenpl	0.663869	0.589046	1.43408	0.0317503	1.35366	0.0302383	1.47799	0.00859153	2.58581	2.34e-09	6
1419	ENSMUSG00000068101	Cenpm	2.01235	0.222288	2.33479	0.0544662	2.74532	0.000347902	2.67387	0.0011115	3.54517	3.44e-08	6
1420	ENSMUSG00000031756	Cenpn	0.882224	0.311814	1.05623	0.09982	1.55518	0.00109435	1.63975	0.000290846	2.11073	9.51e-07	6
1421	ENSMUSG00000020652	Cenpo	0.513592	0.563643	0.867662	0.188689	0.780815	0.139556	1.30818	0.00154043	1.70203	1.67e-05	6
1422	ENSMUSG00000073705	Cenps	0.946719	0.585749	1.80103	0.111531	1.83313	0.0246016	1.99444	0.00755984	2.44907	0.000539664	6
1423	ENSMUSG00000036672	Cenpt	0.97136	0.0777368	0.88396	0.207033	1.26034	0.000481491	1.50242	1.43e-07	2.04044	1.5e-08	6
1424	ENSMUSG00000031629	Cenpu	1.14149	0.492876	1.08774	0.450362	1.22798	0.208469	1.16021	0.225923	2.71942	1.5e-05	6
1425	ENSMUSG00000018509	Cenpv	-0.189225	0.652836	-0.0253977	0.958865	-0.622964	0.071015	-0.728762	0.00168932	-0.820575	0.0116965	1
1426	ENSMUSG00000075266	Cenpw	0.736513	0.736171	1.40005	0.325061	1.71621	0.0616692	1.67579	0.0745335	2.46827	0.00045185	6
1427	ENSMUSG00000039523	Cep104	-0.244294	0.251797	-0.409394	0.164339	-0.557951	0.00601239	-0.667815	0.00020831	-1.40382	3.36e-11	2
1428	ENSMUSG00000048799	Cep120	-0.0798676	0.812715	-0.176553	0.487413	0.048604	0.875445	-0.166855	0.371393	-0.530085	0.0047294	2
1429	ENSMUSG00000061533	Cep128	0.802157	0.153589	0.940907	0.0633749	1.10522	0.00502714	0.958068	0.0279058	1.37552	3.41e-05	6
1430	ENSMUSG00000068394	Cep152	0.416729	0.474715	0.227245	0.703185	0.482808	0.215345	0.537774	0.140621	0.958238	0.00923751	7
1431	ENSMUSG00000043987	Cep164	0.291536	0.542572	0.667994	0.0976069	0.440635	0.225497	0.64132	0.0178144	1.12	0.000272251	6
1432	ENSMUSG00000057335	Cep170	0.228922	0.567414	0.143146	0.741734	0.423181	0.0566247	0.503106	0.00737263	0.886221	0.00124105	6
1433	ENSMUSG00000072825	Cep170b	0.784576	0.0342694	1.04371	0.0196732	0.4985	0.113334	1.00456	6.59e-06	2.41	1.2e-10	7
1434	ENSMUSG00000035790	Cep19	0.11263	0.832948	0.11113	0.796361	-0.167824	0.686947	-0.390703	0.141479	-0.83522	0.000678316	1
1435	ENSMUSG00000024542	Cep192	0.134761	0.853764	0.241519	0.606199	0.590009	0.0176803	0.783915	0.000663478	1.35976	4.37e-07	6
1436	ENSMUSG00000038241	Cep250	0.308888	0.329986	0.263594	0.472148	0.263088	0.409338	0.639789	0.000846885	1.19017	1.23e-06	7
1437	ENSMUSG00000033671	Cep350	-0.226204	0.257253	-0.464219	0.0146325	-0.438082	0.0333874	-0.598058	0.000155208	-0.875811	0.000166652	1
1438	ENSMUSG00000029790	Cep41	0.755126	0.255088	0.63019	0.333855	0.875262	0.0672513	0.898237	0.0621099	1.2266	0.00407874	6
1439	ENSMUSG00000024989	Cep55	2.87859	0.00141155	3.56461	4.79e-05	3.82854	3.66e-11	4.23719	3.73e-22	5.26484	9.19e-27	6
1440	ENSMUSG00000031922	Cep57	0.139754	0.815215	0.157613	0.759756	0.109656	0.798545	0.317663	0.25819	1.12985	0.000153697	7
1441	ENSMUSG00000032534	Cep63	-0.0699302	0.863858	-0.277423	0.473991	-0.412733	0.0901178	-0.546824	0.00159907	-1.06977	1.15e-05	2
1442	ENSMUSG00000044066	Cep68	-0.25603	0.242312	-0.600896	0.047219	-0.65219	0.00663901	-0.77604	6.31e-07	-1.6049	1.99e-14	1
1443	ENSMUSG00000037443	Cep85	-0.181434	0.51027	-0.274864	0.353743	-0.589879	0.00410963	-0.505063	0.000749348	-1.01256	3.87e-07	1
1444	ENSMUSG00000022604	Cep97	-0.217175	0.657673	-0.367037	0.291292	-0.333205	0.312266	-0.388807	0.181702	-0.97517	0.0050758	2
1445	ENSMUSG00000040774	Cept1	0.154506	0.688734	0.292933	0.369187	0.360229	0.124201	0.304003	0.148439	0.881103	0.00570214	7
1446	ENSMUSG00000035891	Cerk	0.483721	0.0310063	0.691504	0.0107713	1.07868	8.95e-07	1.02813	3.38e-11	0.937586	0.00201592	3
1447	ENSMUSG00000087408	Cers1	-0.657512	0.207896	-1.57284	0.0077996	-3.18515	2.67e-13	-2.65318	4.8e-06	-4.61351	3.22e-10	1
1448	ENSMUSG00000015714	Cers2	0.471589	0.0281852	0.760274	0.00458329	0.676878	5.96e-05	0.709233	2.54e-07	1.43072	6.34e-10	5
1449	ENSMUSG00000023021	Cers5	0.280964	0.466069	0.448324	0.186884	0.581215	0.0774944	0.781379	0.000226618	1.08456	6.08e-05	6
1450	ENSMUSG00000027035	Cers6	0.833749	0.0686844	1.11026	0.0158217	1.44725	1.04e-05	1.58793	2.19e-07	2.29112	3e-12	6
1451	ENSMUSG00000056973	Ces1d	-0.389272	0.135465	-0.73566	0.0151698	-1.64528	1.03e-10	-1.73965	1.81e-12	-3.42173	0.0085762	1
1452	ENSMUSG00000031725	Ces1f	-0.459246	0.563142	0.857274	0.648561	-0.455182	0.484094	-0.0598018	0.931914	-2.61617	9.84e-05	8
1453	ENSMUSG00000061825	Ces2c	-0.97418	0.133143	-0.564356	0.336609	-0.6743	0.151176	-1.37601	0.00206252	-0.572253	0.209566	8
1454	ENSMUSG00000031886	Ces2e	0.572628	1	2.91473	0.0541245	0.569894	0.767031	1.2317	0.397003	3.50912	0.0081249	5
1455	ENSMUSG00000031877	Ces2g	0.610542	0.0992544	0.494209	0.183026	0.701507	0.0130075	0.669542	0.023527	1.56923	1.63e-05	5
1456	ENSMUSG00000031796	Cfap20	0.000865363	0.998601	0.0467833	0.928118	-0.146441	0.677623	-0.115767	0.740741	0.663213	0.00691381	7
1457	ENSMUSG00000044948	Cfap43	1.01928	0.0171906	1.42714	0.000125177	1.55598	7.09e-06	1.42015	9.21e-06	1.86585	4.55e-07	6
1458	ENSMUSG00000026546	Cfap45	0.701241	0.697926	1.29204	0.239285	1.88567	0.0108899	1.72387	0.0246273	2.60882	2.7e-05	6
1459	ENSMUSG00000040473	Cfap69	1.01109	0.227135	0.725516	0.405358	0.500609	0.504523	1.23538	0.00991373	2.57904	6.46e-12	7
1460	ENSMUSG00000078490	Cfap74	-0.168403	0.828301	-0.746613	0.0834914	-0.675003	0.150152	-0.987223	0.0155025	-2.25188	6.68e-10	2
1461	ENSMUSG00000090231	Cfb	1.61421	0.010816	2.27356	1.04e-05	1.88777	7.47e-05	2.53935	2.48e-07	2.15005	4.27e-05	4
1462	ENSMUSG00000061780	Cfd	0.0112121	0.996107	-0.222493	0.87316	-0.330981	0.742955	0.250931	0.855046	-3.14453	6.35e-09	2
1463	ENSMUSG00000031954	Cfdp1	0.583271	0.0299723	0.850098	0.0121783	0.88285	0.000121785	0.826178	2.18e-06	1.32478	2.28e-08	6
1464	ENSMUSG00000026365	Cfh	0.36326	0.0968368	0.999209	0.0206212	0.945006	3.29e-05	1.11933	2.27e-10	1.66229	0.00163933	5
1465	ENSMUSG00000058952	Cfi	2.82832	0.150766	4.69281	0.000394439	2.77563	5.37e-06	3.74233	9.05e-05	6.73053	7.88e-09	5
1466	ENSMUSG00000056201	Cfl1	1.0998	6.46e-06	1.6069	3.69e-05	1.72823	8.17e-11	1.87928	5.33e-45	2.56321	2.4e-29	6
1467	ENSMUSG00000062929	Cfl2	-0.290809	0.166453	-0.31138	0.331462	-0.24625	0.266319	-0.619415	0.000122639	-1.20571	0.000240085	2
1468	ENSMUSG00000001128	Cfp	0.490301	0.284963	1.35833	0.00860359	1.32106	0.000176533	1.25429	4.95e-05	0.985592	0.0379182	4
1469	ENSMUSG00000041301	Cftr	2.45573	0.000313781	2.12858	0.0111108	0.807008	0.342095	2.13069	1.68e-07	4.74289	2.04e-18	7
1470	ENSMUSG00000054604	Cggbp1	0.349371	0.12435	0.333772	0.267944	0.48686	0.0266091	0.476083	0.00476151	0.756484	0.000340874	6
1471	ENSMUSG00000068876	Cgn	1.17934	0.0185072	1.39214	0.0132025	0.500169	0.426209	1.33658	4.02e-05	3.2296	1.04e-10	7
1472	ENSMUSG00000032232	Cgnl1	0.0191905	0.979798	0.202121	0.60805	-0.0968243	0.796354	0.405184	0.0691695	1.01714	0.000294853	6
1473	ENSMUSG00000029161	Cgref1	0.397801	0.808643	1.34252	0.123871	1.00207	0.181203	1.01865	0.14018	2.38565	3e-06	6
1474	ENSMUSG00000055128	Cgrrf1	-0.275167	0.425721	-0.693283	0.0437872	-0.82112	0.000372515	-0.923964	7.82e-06	-1.38977	7.92e-08	1
1475	ENSMUSG00000050370	Ch25h	1.56972	0.262464	2.16007	0.0811981	3.28087	6.58e-05	3.47766	1.18e-08	2.80447	0.00061937	3
1476	ENSMUSG00000027313	Chac1	-1.11444	3.01e-05	-0.666724	0.0244314	-0.255067	0.425455	0.0884427	0.78848	-1.99972	5.2e-14	2
1477	ENSMUSG00000020309	Chac2	-0.410209	0.253398	-0.906536	0.0158957	-1.16028	8.1e-06	-1.48029	6.19e-10	-1.76544	1.41e-08	1
1478	ENSMUSG00000039084	Chad	0.746681	0.169662	-0.474039	0.550348	-0.773642	0.315739	-0.671757	0.17674	-2.45679	7.4e-07	1
1479	ENSMUSG00000002835	Chaf1a	0.781527	0.219034	1.40513	0.0311513	1.8816	4.28e-07	2.09059	1.22e-11	2.42867	4.77e-13	6
1480	ENSMUSG00000022945	Chaf1b	1.34647	0.249691	2.40795	0.00293982	2.53071	2.45e-05	2.59547	1.33e-07	3.77246	1.35e-18	6
1481	ENSMUSG00000063787	Chchd1	-0.205377	0.530809	-0.236756	0.329421	-0.555914	0.0160466	-0.718622	4.24e-06	-1.18608	5.31e-07	1
1482	ENSMUSG00000049422	Chchd10	-0.235977	0.311037	-0.35358	0.205228	-0.768517	0.00204101	-1.0817	2.88e-12	-2.80729	4.4e-27	2
1483	ENSMUSG00000070493	Chchd2	-0.244842	0.268365	-0.316841	0.194985	-0.650257	0.0013744	-0.821068	4.28e-11	-1.44265	1.04e-18	1
1484	ENSMUSG00000053768	Chchd3	-0.1967	0.326164	-0.508871	0.0261622	-0.821189	0.000878989	-1.02908	3.06e-09	-2.26911	1.06e-25	1
1485	ENSMUSG00000042198	Chchd7	-0.32883	0.307575	-0.531419	0.113536	-0.727452	0.00938981	-0.820213	8.26e-05	-1.20456	1.55e-05	1
1486	ENSMUSG00000023852	Chd1	0.421654	0.0924186	0.466686	0.107327	0.746007	1.76e-05	0.627807	6.6e-05	0.697827	0.000579774	6
1487	ENSMUSG00000078671	Chd2	-0.298541	0.228787	-0.515714	0.0154061	-0.640198	0.000111789	-0.409777	0.0271883	-0.452491	0.0174155	8
1488	ENSMUSG00000018474	Chd3	0.454187	0.112667	0.538021	0.106936	0.173286	0.46159	0.710426	3.88e-06	1.69764	7.01e-09	7
1489	ENSMUSG00000063870	Chd4	0.313846	0.0837153	0.363048	0.0989915	0.488488	0.00332494	0.535946	1.5e-05	0.82763	1.67e-07	6
1490	ENSMUSG00000032113	Chek1	1.61568	0.132082	2.1298	0.0259391	2.20346	0.002124	2.4537	2.41e-05	3.74831	1.04e-09	6
1491	ENSMUSG00000029521	Chek2	0.474749	0.445456	0.479415	0.429678	0.301913	0.544224	0.655403	0.124509	1.19644	5.01e-05	6
1492	ENSMUSG00000052488	Cherp	0.49284	0.0396771	0.584751	0.0458914	0.575645	0.0013802	0.567433	0.00128749	0.922278	1.44e-05	6
1493	ENSMUSG00000014668	Chfr	0.343479	0.2531	0.427506	0.107162	0.537407	0.00911311	0.546604	0.00487812	0.48851	0.0335677	6
1494	ENSMUSG00000029229	Chic2	0.349217	0.302683	0.297075	0.39727	0.413086	0.148353	0.301694	0.264696	0.876344	0.000142112	6
1495	ENSMUSG00000064246	Chil1	3.70667	1.64e-14	4.67844	7e-29	5.51453	2.61e-27	5.10009	4.33e-29	5.09471	2.15e-13	3
1496	ENSMUSG00000040809	Chil3	0.183099	0.921203	2.00863	0.00367458	3.48097	0.00407364	3.60863	2.13e-13	6.46405	6.53e-57	6
1497	ENSMUSG00000063779	Chil4	5.84241	1	5.04007	1	3.05753	1	5.1178	0.0532166	6.8341	0.000392071	7
1498	ENSMUSG00000026450	Chit1	7.41706	1	6.63715	0.246049	4.53009	0.244531	5.88963	0.0035869	6.83276	3.68e-05	7
1499	ENSMUSG00000024843	Chka	0.477907	0.372225	0.978152	0.0570822	0.756684	0.0149368	0.711697	0.0143969	2.00717	1.08e-05	7
1500	ENSMUSG00000030077	Chl1	3.07105	1.76e-14	3.60906	3.97e-11	4.91377	4.45e-52	5.02501	2.1e-45	4.01125	8.96e-28	3
1501	ENSMUSG00000025531	Chm	-0.31981	0.286427	-0.323897	0.297328	-0.240004	0.409296	-0.476445	0.0391741	-0.869112	0.000152007	2
1502	ENSMUSG00000027536	Chmp4c	1.54424	0.00792751	1.57243	0.0133025	0.988166	0.023761	1.41523	0.000267461	3.57596	2.28e-13	7
1503	ENSMUSG00000028419	Chmp5	0.181185	0.631806	0.425713	0.0987296	0.211808	0.365457	0.263091	0.178175	0.938425	0.000947618	7
1504	ENSMUSG00000034190	Chmp7	-0.120495	0.692892	-0.22965	0.357078	-0.210278	0.359865	-0.372868	0.0509125	-0.84978	1.67e-05	2
1505	ENSMUSG00000004633	Chn2	1.00635	0.152846	1.17198	0.103983	0.793024	0.185814	0.858058	0.113313	2.40386	3.45e-06	5
1506	ENSMUSG00000022860	Chodl	-0.186279	0.736212	-0.875308	0.0252446	-0.528369	0.136692	-0.945988	0.00135947	-1.5629	2.26e-05	1
1507	ENSMUSG00000001774	Chordc1	0.239202	0.299505	-0.0458707	0.929328	-0.225459	0.31283	-0.482587	0.00516201	-0.500613	0.167889	1
1508	ENSMUSG00000032997	Chpf	0.376293	0.20592	0.647959	0.0134615	0.783439	0.00678515	0.890382	4.25e-07	1.46083	4.03e-14	6
1509	ENSMUSG00000038181	Chpf2	0.24169	0.654408	0.449813	0.272779	0.835864	0.0172842	1.01925	0.000171743	1.27582	0.000109238	3
1510	ENSMUSG00000060002	Chpt1	-0.454866	0.000756349	-0.87316	0.000135829	-1.26644	2.33e-07	-1.3226	2.38e-29	-3.06188	1.77e-36	1
1511	ENSMUSG00000068391	Chrac1	-0.156468	0.664291	-0.27449	0.405358	-0.346986	0.118153	-0.525739	0.00787673	-0.801981	0.000512096	1
1512	ENSMUSG00000006958	Chrd	0.152689	0.792947	0.626615	0.049927	1.16838	0.000362381	0.830358	0.00557574	0.568037	0.214842	4
1513	ENSMUSG00000031283	Chrdl1	-0.300539	0.541231	-0.786503	0.0337485	-0.638441	0.0513554	-0.763076	0.0417415	-2.62241	1.45e-05	2
1514	ENSMUSG00000027107	Chrna1	0.723001	0.00149389	1.29798	1.85e-08	1.07626	7.97e-08	0.896339	1.21e-05	0.0077471	0.990744	4
1515	ENSMUSG00000066279	Chrna10	-0.2892	0.479212	0.253713	0.570138	-0.62349	0.234253	-0.0276295	0.960112	-2.89772	1.27e-07	2
1516	ENSMUSG00000022041	Chrna2	-0.41479	0.554268	-1.38153	0.00472382	-1.20333	0.00157755	-1.10993	0.121082	-3.19854	8.23e-12	1
1517	ENSMUSG00000027577	Chrna4	0.231032	0.872112	-1.28864	0.256808	-3.6395	9.83e-05	-1.79027	0.0152003	-1.31511	0.24273	8
1518	ENSMUSG00000041189	Chrnb1	-0.00502839	0.993644	0.499619	0.018213	0.710966	1.72e-05	0.389084	0.0146477	0.125109	0.689788	4
1519	ENSMUSG00000014609	Chrne	-0.343319	0.567976	-1.21229	0.0741093	-1.99268	1.4e-06	-1.80029	8.67e-06	-3.1996	1.68e-09	1
1520	ENSMUSG00000034612	Chst11	0.503237	0.377688	0.638794	0.185998	1.65198	0.00133362	1.94205	3.64e-13	2.74754	1.49e-13	6
1521	ENSMUSG00000056643	Chst13	-0.0792744	1	3.88609	0.154298	2.44647	0.389809	1.98066	1	5.09266	0.00018323	5
1522	ENSMUSG00000074916	Chst14	0.342527	0.653342	0.372292	0.503223	0.876096	0.0178582	0.812271	0.0195645	1.14721	0.000783433	6
1523	ENSMUSG00000033350	Chst2	0.68896	0.460694	0.886503	0.242994	1.75997	0.000320446	2.02555	1.2e-06	2.4669	1.18e-09	6
1524	ENSMUSG00000035930	Chst4	-0.530667	0.295939	-0.582053	0.1545	-0.883996	0.0283683	-0.988429	0.0485925	-1.43096	5.01e-05	8
1525	ENSMUSG00000037347	Chst7	-0.374557	0.744326	0.729676	0.266013	1.11363	0.018664	1.47347	0.000195186	0.269773	0.715643	4
1526	ENSMUSG00000032640	Chsy1	0.782535	0.0323375	0.962531	0.0713802	1.29582	8.23e-06	1.48018	1.32e-12	2.19947	3.22e-14	6
1527	ENSMUSG00000058152	Chsy3	0.678878	1	1.34309	0.482591	1.91244	0.0905724	2.37592	0.0134318	3.73623	8.48e-07	6
1528	ENSMUSG00000019214	Chtf18	0.776492	0.471831	1.18957	0.226818	1.25184	0.0627038	1.66805	0.0022235	2.25528	3.6e-05	6
1529	ENSMUSG00000046691	Chtf8	0.440211	0.0736666	0.599125	0.0166856	0.56716	0.00483855	0.814663	2.86e-06	0.899551	0.0100189	7
1530	ENSMUSG00000090258	Churc1	-0.44301	0.313126	-0.672933	0.0311764	-0.948695	0.000868418	-1.01509	4.45e-05	-1.11596	3.22e-05	1
1531	ENSMUSG00000003662	Ciao1	-0.0467982	0.910295	-0.111401	0.752341	-0.31851	0.131569	-0.428012	0.0203077	-0.766486	2.71e-05	1
1532	ENSMUSG00000031781	Ciapin1	-0.096922	0.794183	-0.372389	0.195864	-0.660865	0.0044332	-0.737987	0.000103423	-0.433552	0.142105	8
1533	ENSMUSG00000030538	Cib1	0.540221	0.268861	1.09144	0.029371	0.777687	0.044307	1.11948	0.000132721	2.01879	1.75e-12	6
1534	ENSMUSG00000037493	Cib2	-0.949392	0.00728511	-1.29718	0.000363993	-1.71505	1e-06	-2.23182	3.09e-12	-4.10298	7.83e-29	1
1535	ENSMUSG00000005442	Cic	0.398079	0.0116341	0.491738	0.00749454	0.471296	0.00144117	0.516109	0.000392479	0.419994	0.0375006	6
1536	ENSMUSG00000024526	Cidea	-0.660652	0.739474	-0.351572	0.860653	-2.22159	0.0495945	-0.512884	0.793475	-1.94393	0.00315258	2
1537	ENSMUSG00000030278	Cidec	-0.488739	0.810318	-0.837211	0.478315	-0.780399	0.434199	-0.304236	0.829112	-3.0147	4.69e-08	2
1538	ENSMUSG00000022504	Ciita	0.447332	0.420603	0.932543	0.0647956	0.738731	0.0512679	1.16906	0.00260984	-0.466391	0.397667	4
1539	ENSMUSG00000042254	Cilp	0.00201889	0.995924	-0.0711845	0.904434	0.455381	0.00574528	0.385119	0.0233131	0.0551765	0.91621	4
1540	ENSMUSG00000044006	Cilp2	0.170672	0.896568	-1.85779	0.0123383	-1.62329	0.0133728	-1.37894	0.0186894	-2.75748	4.7e-06	1
1541	ENSMUSG00000033031	Cip2a	1.87052	0.0131309	2.48432	0.000463761	2.46575	1.82e-07	2.68633	6.87e-12	3.82312	2.56e-17	6
1542	ENSMUSG00000034157	Cipc	-0.0889456	0.769227	-0.0797514	0.823127	-0.0348576	0.91378	-0.333564	0.0505376	-0.832375	1.88e-05	2
1543	ENSMUSG00000037710	Cisd1	-0.418834	0.0806563	-0.537018	0.0510898	-1.06469	3.64e-06	-1.39022	7.13e-18	-2.63065	4e-39	1
1544	ENSMUSG00000028165	Cisd2	-0.213409	0.428664	-0.418827	0.0790436	-0.380589	0.0695178	-0.556004	0.00277204	-0.48474	0.0220007	8
1545	ENSMUSG00000078695	Cisd3	-0.11653	0.765949	-0.356804	0.242054	-0.730547	0.00312585	-0.851154	1.3e-05	-1.39178	9.51e-11	1
1546	ENSMUSG00000029516	Cit	0.646132	0.141544	0.674737	0.156551	0.880301	0.00434001	1.28145	2.95e-06	1.68816	1.02e-08	6
1547	ENSMUSG00000039910	Cited2	-1.27335	0.0309197	-0.876997	0.0477075	-1.53537	5.49e-06	-0.981022	0.0728964	-1.30009	0.00119536	1
1548	ENSMUSG00000070803	Cited4	-0.239728	0.737	-0.740472	0.0764157	-2.50639	1.33e-07	-2.62168	4.07e-11	-1.5141	0.00415669	1
1549	ENSMUSG00000037725	Ckap2	2.59815	0.000825159	3.04993	3.58e-05	3.27151	1.27e-11	3.51213	1.63e-17	4.63495	3.4e-26	6
1550	ENSMUSG00000048327	Ckap2l	2.4681	0.000324882	2.78866	5.88e-07	3.04549	2.74e-15	3.25814	9.59e-23	4.24243	8.52e-31	6
1551	ENSMUSG00000046841	Ckap4	0.970512	0.000274653	1.44443	9.76e-06	2.11597	4.13e-11	2.10328	3.64e-38	2.3827	8.11e-17	6
1552	ENSMUSG00000001270	Ckb	0.324479	0.453225	0.729649	0.146872	0.100851	0.783401	0.346234	0.279706	1.13671	7.93e-07	7
1553	ENSMUSG00000030399	Ckm	-0.272319	0.101892	-0.627613	0.00453664	-1.02765	0.000469549	-1.43349	5.55e-18	-3.50621	4.19e-27	1
1554	ENSMUSG00000000308	Ckmt1	2.48821	0.00452723	2.16146	0.0224156	0.354382	0.757802	2.02523	0.00535252	4.09995	6.36e-12	7
1555	ENSMUSG00000021622	Ckmt2	-0.504605	0.0145197	-1.05545	0.000195841	-1.82602	2.53e-06	-2.23168	1.49e-21	-5.05497	5e-123	1
1556	ENSMUSG00000028044	Cks1b	2.27673	0.000178492	3.11067	0.0117631	2.81618	2.21e-08	3.03867	1e-17	4.22245	3.51e-21	6
1557	ENSMUSG00000062248	Cks2	2.06485	0.0893135	3.11566	0.00070144	2.8314	2.95e-05	3.21497	4.81e-11	4.29754	6.34e-18	6
1558	ENSMUSG00000064302	Clasp1	-0.0831343	0.790947	-0.476729	0.0459725	-0.665905	0.00187339	-0.660388	7.98e-06	-1.00108	8.24e-08	1
1559	ENSMUSG00000033392	Clasp2	-0.473316	0.0250158	-0.627275	0.0124442	-1.02058	7.44e-06	-1.02495	1.47e-08	-1.51015	1.2e-10	1
1560	ENSMUSG00000037594	Clba1	0.618614	0.738861	0.977613	0.390321	0.547962	0.641725	1.35016	0.0986807	1.87773	0.00667928	7
1561	ENSMUSG00000028255	Clca1	8.09812	1	6.81324	0.000923274	5.86154	0.00742096	7.56025	2.69e-06	10.528	1.27e-05	7
1562	ENSMUSG00000056025	Clca3a1	0.047286	0.949194	0.0679783	0.926754	0.382395	0.201233	0.51921	0.0395791	1.35851	1.5e-05	5
1563	ENSMUSG00000028262	Clca3a2	0.0275776	1	0.87041	0.710731	0.104325	0.970897	1.84988	0.127025	2.96417	0.00693925	6
1564	ENSMUSG00000037033	Clca3b	6.98845	0.281746	6.05326	0.00974643	4.66899	0.0576967	7.18882	4.26e-06	9.16319	4.25e-10	7
1565	ENSMUSG00000040663	Clcf1	1.47072	0.0114234	1.98445	0.00270125	1.54374	0.000600865	2.15165	1.33e-14	3.76562	6.72e-16	6
1566	ENSMUSG00000029862	Clcn1	-0.407986	0.0663565	-1.05873	0.00592056	-1.81611	1.03e-06	-1.6791	1.8e-16	-3.86998	1.63e-44	1
1567	ENSMUSG00000022843	Clcn2	0.198979	0.788351	0.396809	0.570555	-0.0960599	0.863758	0.257844	0.549244	1.73018	0.000156006	5
1568	ENSMUSG00000004319	Clcn3	-0.139698	0.556884	-0.459222	0.0156484	-0.7721	0.00038241	-0.659931	8.33e-06	-0.202897	0.565338	8
1569	ENSMUSG00000000605	Clcn4	-0.344078	0.0996678	-0.439149	0.072058	-0.504613	0.00423812	-0.551763	0.000206371	-0.960805	1.54e-05	1
1570	ENSMUSG00000004317	Clcn5	0.445641	0.35542	0.579519	0.325086	0.953431	0.00197196	1.13169	2.93e-06	2.2903	8.65e-24	6
1571	ENSMUSG00000001739	Cldn15	-0.256438	0.466539	-0.0209094	0.964927	-0.155443	0.611812	-0.312846	0.290006	-1.36019	0.00500745	2
1572	ENSMUSG00000032473	Cldn18	8.46759	0.0271727	8.40943	2.79e-07	7.29544	5.04e-06	8.65933	1.2e-10	11.2972	1.18e-17	7
1573	ENSMUSG00000066058	Cldn19	0.229684	0.898824	-0.193063	0.886432	-0.359063	0.776035	-0.262489	0.808145	-2.42025	0.00436689	2
1574	ENSMUSG00000047230	Cldn2	5.19097	0.00655434	5.91801	1.17e-05	4.40682	5.09e-12	5.52524	2.29e-11	8.29315	1.83e-16	7
1575	ENSMUSG00000070473	Cldn3	1.14898	0.426529	2.31343	0.0361729	1.66136	0.0858182	2.18328	0.00113781	2.80691	0.00034288	5
1576	ENSMUSG00000047501	Cldn4	3.98639	0.0400424	3.68126	0.0312164	1.15581	0.723855	5.15494	2.23e-06	6.01011	5.7e-07	7
1577	ENSMUSG00000041378	Cldn5	0.237044	0.593849	0.459358	0.0968978	0.872866	0.00144658	0.500263	0.0350155	0.466644	0.380603	4
1578	ENSMUSG00000023906	Cldn6	7.5128	0.234299	7.95588	0.145346	6.01465	0.00165644	8.68578	1.14e-05	10.508	4.33e-09	7
1579	ENSMUSG00000018569	Cldn7	3.34137	0.0146686	3.5315	0.00263521	2.00704	0.090278	4.17473	2.67e-09	6.69079	2.38e-23	7
1580	ENSMUSG00000000318	Clec10a	0.714577	0.190658	1.17532	0.0283419	1.99882	1.56e-08	1.93821	6.55e-09	2.06925	4.94e-08	3
1581	ENSMUSG00000004473	Clec11a	0.775852	0.144966	1.07962	0.0217795	1.20398	0.00234586	1.53681	6.04e-05	1.48523	0.00029655	3
1582	ENSMUSG00000053063	Clec12a	0.580207	0.447211	1.08022	0.0279456	1.78342	7.9e-08	1.3146	0.00122328	0.575512	0.373265	4
1583	ENSMUSG00000068663	Clec16a	0.00412052	0.994246	-0.399205	0.180046	-0.662646	0.0246613	-0.757183	2.45e-06	-1.87334	1.2e-14	1
1584	ENSMUSG00000033633	Clec18a	0.0120202	0.994246	-0.527679	0.541704	-0.562775	0.348533	-0.880428	0.202123	-2.20774	1.9e-05	1
1585	ENSMUSG00000033082	Clec1a	-0.871896	0.0957471	-0.500368	0.404908	0.32493	0.435268	0.840474	0.00373001	0.0402964	0.940506	3
1586	ENSMUSG00000030155	Clec2e	-0.504508	0.821877	0.725312	0.586565	1.16053	0.302421	1.23524	0.151117	2.29702	0.00296672	6
1587	ENSMUSG00000025784	Clec3b	0.359906	0.127502	0.240587	0.472681	-0.15808	0.670621	-0.431134	0.0307269	-1.92308	1.23e-08	2
1588	ENSMUSG00000049037	Clec4a1	0.457634	0.416663	0.691206	0.183185	1.66663	1.59e-09	1.50776	5.22e-08	1.15742	0.0506611	4
1589	ENSMUSG00000030148	Clec4a2	1.40925	0.0183464	2.05417	1.28e-05	2.96082	1.06e-18	2.48029	8.6e-12	2.39299	4.21e-07	3
1590	ENSMUSG00000043832	Clec4a3	0.719499	0.385032	1.32692	0.0128491	2.23243	2.2e-09	1.75379	5.98e-06	1.24621	0.0318465	4
1591	ENSMUSG00000030144	Clec4d	0.586702	0.723554	1.85168	0.114765	1.60822	0.115856	1.80329	0.012657	2.64781	0.000392924	6
1592	ENSMUSG00000030142	Clec4e	0.66694	0.771491	2.3923	0.0408472	2.63154	0.00811105	2.8072	0.000119629	2.74481	0.00182512	6
1593	ENSMUSG00000023349	Clec4n	2.4312	0.00543653	3.19062	8.86e-06	4.43001	5.18e-18	4.39441	1.43e-21	4.88145	3.87e-33	6
1594	ENSMUSG00000029915	Clec5a	1.18229	0.272745	1.13642	0.153369	2.33153	1.39e-05	2.57316	6.09e-08	2.46807	7e-09	3
1595	ENSMUSG00000079293	Clec7a	-0.207654	0.850632	0.482325	0.460859	1.12139	0.0643261	1.41679	5.68e-05	2.42873	8.4e-10	6
1596	ENSMUSG00000007041	Clic1	1.10609	3.43e-05	1.52317	1.47e-05	1.79363	5.56e-11	1.88039	2.79e-33	2.64682	1.21e-34	6
1597	ENSMUSG00000037242	Clic4	0.264984	0.103095	0.248234	0.205298	0.37318	0.0212622	0.340345	0.00881624	0.102226	0.675975	4
1598	ENSMUSG00000023959	Clic5	-0.269639	0.150471	-0.430093	0.0584744	0.149504	0.609272	-0.646162	1.91e-06	-1.82963	2.33e-06	2
1599	ENSMUSG00000022949	Clic6	6.33126	0.00010642	6.96967	0.00223021	5.33693	0.000288538	6.77262	1.45e-08	9.61902	6.35e-17	7
1600	ENSMUSG00000049550	Clip1	-0.0289643	0.933997	-0.162838	0.62855	0.0640267	0.85006	-0.412004	0.00129703	-1.03979	0.000406708	2
1601	ENSMUSG00000063146	Clip2	0.608421	0.0445859	0.535163	0.0864927	0.73444	0.00139674	0.907132	2.77e-05	1.3343	1.65e-08	6
1602	ENSMUSG00000024059	Clip4	0.0413347	0.896915	0.0407119	0.923585	0.0679246	0.8332	-0.241322	0.125774	-1.47767	3.93e-05	2
1603	ENSMUSG00000030720	Cln3	0.376579	0.450878	0.490951	0.181042	0.577081	0.0752016	0.757842	0.00320133	1.22958	2.28e-06	6
1604	ENSMUSG00000032245	Cln6	0.329631	0.293223	0.966813	1.45e-05	1.09806	8.85e-09	0.846915	6.62e-06	0.109261	0.822137	4
1605	ENSMUSG00000029238	Clock	-0.337595	0.0983378	-0.481204	0.027749	-0.321233	0.128325	-0.723857	2.17e-06	-0.789754	0.000133404	1
1606	ENSMUSG00000001829	Clpb	-0.177313	0.521234	-0.355976	0.228071	-0.488228	0.0438954	-0.817672	6.35e-07	-1.86066	2.44e-16	2
1607	ENSMUSG00000002660	Clpp	-0.0686999	0.885619	0.00872752	0.983396	-0.0595293	0.844731	-0.300917	0.119757	-0.842799	1.05e-05	1
1608	ENSMUSG00000021610	Clptm1l	0.292855	0.161952	0.537403	0.0121992	0.6659	0.000264704	0.545591	0.000194301	0.756446	1.32e-05	6
1609	ENSMUSG00000015357	Clpx	-0.159411	0.496639	-0.0709684	0.841986	-0.10945	0.788427	-0.287839	0.086094	-1.53093	7.93e-13	1
1610	ENSMUSG00000042489	Clspn	1.63518	0.048873	2.29509	0.000351358	2.90427	3.47e-09	2.90464	1.52e-13	3.5672	1.64e-21	6
1611	ENSMUSG00000039953	Clstn1	-0.123873	0.657391	-0.382705	0.266302	-0.362085	0.104436	-0.357122	0.0368245	-0.976377	0.00156037	2
1612	ENSMUSG00000008153	Clstn3	-0.81452	0.33559	-0.347662	0.753571	-1.72196	0.00705653	-0.385935	0.640549	-3.02274	3.32e-05	2
1613	ENSMUSG00000028478	Clta	0.327857	0.225222	0.770929	0.020951	0.689945	0.00324449	0.772464	1.4e-05	1.31499	8.16e-09	6
1614	ENSMUSG00000047547	Cltb	0.578875	0.00611334	0.864975	2.38e-05	0.897856	2.25e-07	0.673591	1.01e-05	0.475639	0.0242931	4
1615	ENSMUSG00000022037	Clu	1.8463	0.0758238	2.58217	0.000118125	1.90283	7.32e-23	2.36849	1.93e-31	3.97738	5.37e-20	6
1616	ENSMUSG00000020741	Cluh	-0.237331	0.189287	-0.44104	0.123947	-0.938795	5.04e-07	-0.898034	1.02e-10	-1.7982	4.12e-22	1
1617	ENSMUSG00000025545	Clybl	-0.269414	0.343367	-0.450927	0.0470456	-1.0367	0.00119662	-1.1851	2.93e-10	-2.48304	3.1e-15	1
1618	ENSMUSG00000022225	Cma1	0.122562	0.860691	-0.406617	0.454829	0.11788	0.805514	-0.366525	0.364465	-1.18333	0.00017739	2
1619	ENSMUSG00000016756	Cmah	0.375604	0.135584	0.641853	0.0255128	0.74979	0.000210312	0.665292	0.000306886	-0.149882	0.77639	4
1620	ENSMUSG00000030282	Cmas	-0.139946	0.718561	0.434375	0.0654411	0.28503	0.202168	0.159028	0.470261	0.621683	0.000790554	6
1621	ENSMUSG00000022235	Cmbl	-0.569946	0.0110338	-1.26532	2.32e-07	-2.09057	2.35e-10	-2.27546	5.25e-33	-2.91414	1.18e-19	1
1622	ENSMUSG00000014633	Cmc2	-0.344627	0.341469	-0.861021	0.000749652	-1.50106	8.37e-09	-1.52548	3.26e-11	-1.90546	3.42e-16	1
1623	ENSMUSG00000090110	Cmc4	-0.763148	0.267138	-0.880094	0.170321	-0.545718	0.268221	-0.564565	0.257164	-1.29168	0.00209349	1
1624	ENSMUSG00000034390	Cmip	0.341468	0.282979	0.407289	0.183794	0.646401	0.000935995	0.897628	4.98e-07	1.63227	5.11e-10	6
1625	ENSMUSG00000042190	Cmklr1	0.203171	0.54104	0.124461	0.772705	0.312792	0.160089	0.469235	0.00801889	-0.0362289	0.945605	4
1626	ENSMUSG00000028719	Cmpk1	0.0962384	0.798903	0.359399	0.186861	0.418156	0.0666096	0.351841	0.0547388	0.941495	3.9e-07	6
1627	ENSMUSG00000020638	Cmpk2	-0.84023	0.0359172	-0.96346	0.0186898	-1.42026	3.89e-06	-0.828933	0.00217527	-2.07899	1.5e-07	1
1628	ENSMUSG00000022748	Cmss1	-0.336102	0.361372	-1.06041	0.000319056	-1.69866	5.14e-07	-1.75936	1.52e-09	-2.85753	2.47e-38	1
1629	ENSMUSG00000031875	Cmtm3	0.441015	0.128779	0.746306	0.00521273	1.1666	1.29e-05	1.22095	2.23e-12	1.38741	4.15e-05	3
1630	ENSMUSG00000096188	Cmtm4	0.239762	0.497351	0.231097	0.607124	-0.134063	0.679533	0.26072	0.264175	1.59004	3.34e-06	7
1631	ENSMUSG00000032434	Cmtm6	0.243457	0.368071	0.391602	0.116738	0.598253	0.00605471	0.580409	0.00157286	0.540205	0.0132285	3
1632	ENSMUSG00000032436	Cmtm7	0.455408	0.363039	0.724232	0.11207	0.960247	0.00918776	0.989146	0.00127454	1.16294	0.000242943	6
1633	ENSMUSG00000047419	Cmya5	-0.384015	0.00573847	-0.673965	0.0116131	-0.891404	0.00216845	-0.937767	5.04e-08	-2.70807	3.78e-21	2
1634	ENSMUSG00000030057	Cnbp	-0.126199	0.61017	-0.159725	0.563961	-0.20868	0.278151	-0.418204	0.00265654	-0.40998	0.040354	1
1635	ENSMUSG00000024644	Cndp2	0.377207	0.123344	0.764897	0.000248015	1.1697	2.89e-06	0.994092	7.97e-10	1.00187	0.000136588	3
1636	ENSMUSG00000036810	Cnep1r1	-0.18807	0.589704	-0.560682	0.0424174	-0.552309	0.0283763	-0.689459	0.000774563	-0.740511	0.0109393	1
1637	ENSMUSG00000026114	Cnga3	-1.06163	0.0799942	-1.27481	0.100418	-3.11669	5.52e-09	-2.5852	2.08e-07	-6.08856	2.82e-15	1
1638	ENSMUSG00000062169	Cnih4	0.00363809	0.994756	-0.320293	0.230124	-0.635362	0.00104258	-0.535371	0.00345999	-0.420906	0.107685	8
1639	ENSMUSG00000028841	Cnksr1	1.10671	0.00115054	2.43555	7.24e-17	3.16989	1.03e-36	2.556	4.1e-32	1.22766	0.00077852	4
1640	ENSMUSG00000004665	Cnn2	0.859876	0.00800851	1.06609	0.0161851	1.00686	0.000109853	1.44996	3.62e-13	1.88638	4.93e-12	6
1641	ENSMUSG00000053931	Cnn3	0.674961	0.011343	0.839239	0.0213962	0.823739	0.000740031	1.08002	1.18e-13	1.76124	4.83e-14	6
1642	ENSMUSG00000001138	Cnnm3	-0.399628	0.132793	-0.284018	0.381192	-0.388065	0.0928838	-0.376486	0.12468	-0.671521	0.00337469	1
1643	ENSMUSG00000037408	Cnnm4	0.0537003	0.930434	-0.334391	0.377115	-0.840499	0.00398935	-0.764343	0.00551193	0.0731377	0.89205	8
1644	ENSMUSG00000020362	Cnot6	0.34999	0.150369	0.4944	0.0895661	0.734372	0.0014227	0.847629	1.19e-06	1.2883	5.18e-11	6
1645	ENSMUSG00000031601	Cnot7	-0.238004	0.376103	-0.434201	0.0821331	-0.525076	0.0140482	-0.532511	0.00326214	-0.190699	0.578756	8
1646	ENSMUSG00000020515	Cnot8	-0.296576	0.183905	-0.267157	0.234867	-0.451844	0.0116134	-0.697318	2.85e-06	-0.667695	0.00176848	1
1647	ENSMUSG00000025381	Cnpy2	-0.119405	0.770312	0.216849	0.481886	0.136321	0.673162	0.165637	0.543475	0.775326	0.00173545	6
1648	ENSMUSG00000023973	Cnpy3	0.375696	0.256104	0.747719	0.00614474	0.875533	3.9e-05	0.758819	0.000388022	0.414774	0.0995155	4
1649	ENSMUSG00000036968	Cnpy4	0.554923	0.175718	0.559307	0.20503	0.677786	0.0612621	0.792608	0.00364526	0.987926	0.000144901	6
1650	ENSMUSG00000038949	Cnst	-0.451825	0.0245591	-0.839222	0.00731797	-1.32151	4.21e-10	-1.51474	5.22e-19	-2.36241	5.88e-26	1
1651	ENSMUSG00000028444	Cntfr	-0.326017	0.452743	-1.75656	5.6e-08	-1.65946	1.38e-07	-1.84156	3.34e-13	-3.2518	3.71e-23	1
1652	ENSMUSG00000017167	Cntnap1	-0.263602	0.670239	-0.697108	0.114614	-0.857103	0.0185997	-0.668146	0.0711954	-1.31933	0.000180054	1
1653	ENSMUSG00000032782	Cntrob	0.287791	0.666455	0.661379	0.113348	0.377275	0.365457	0.486538	0.189697	0.942048	0.00410945	7
1654	ENSMUSG00000017188	Coa3	-0.0274208	0.965136	-0.195429	0.589174	-0.505296	0.0216908	-0.582989	0.00126854	-1.22957	1.64e-10	1
1655	ENSMUSG00000026112	Coa5	-0.380829	0.0235991	-0.683416	0.0122248	-1.1073	3.99e-08	-1.12316	5.58e-14	-1.95959	4.43e-19	1
1656	ENSMUSG00000051671	Coa6	-0.0111795	0.991208	-0.0967591	0.852927	-0.671683	0.0378228	-0.567779	0.0884967	-0.886427	0.00824555	1
1657	ENSMUSG00000048351	Coa7	-0.218351	0.520174	-0.696128	0.0274671	-0.918132	6.67e-05	-0.948764	3.78e-05	-1.52229	5.37e-10	1
1658	ENSMUSG00000020173	Cobl	-0.0926513	0.83256	-0.319783	0.285717	-0.739444	0.00381262	-0.915693	4.87e-07	-1.86273	5.57e-06	1
1659	ENSMUSG00000031753	Cog4	-0.261425	0.234238	-0.318854	0.217733	-0.510068	0.00217501	-0.537141	0.00164101	-0.853998	1.67e-07	1
1660	ENSMUSG00000027742	Cog6	-0.147315	0.589704	-0.159145	0.621323	-0.285041	0.250901	-0.477894	0.00819389	-1.06633	6e-09	1
1661	ENSMUSG00000027966	Col11a1	0.365545	0.809021	0.43118	0.719762	0.486928	0.607383	1.04721	0.0868178	3.36835	1.15e-11	6
1662	ENSMUSG00000024330	Col11a2	-0.0836507	0.915061	-0.835179	0.0330201	-1.35154	2.85e-05	-1.09645	0.005695	-0.720131	0.0691524	8
1663	ENSMUSG00000032332	Col12a1	0.445589	0.265172	0.0432995	0.943643	1.10626	0.00280771	1.37869	2.77e-12	2.35029	2.75e-09	6
1664	ENSMUSG00000028339	Col15a1	-0.320631	0.140497	-0.334634	0.289934	0.250717	0.465633	0.584975	0.00749451	0.330181	0.339787	3
1665	ENSMUSG00000040690	Col16a1	0.395762	0.1155	0.4143	0.132849	0.804284	0.000888012	0.988769	2.24e-05	1.3667	5.2e-09	6
1666	ENSMUSG00000025064	Col17a1	3.36819	1	2.7989	0.00229254	1.51645	0.0869298	2.68923	0.00488911	0.43352	0.723373	7
1667	ENSMUSG00000001435	Col18a1	0.849897	0.20592	1.65175	1.11e-06	1.2833	8.11e-05	1.99981	1.03e-24	3.27846	2.71e-24	5
1668	ENSMUSG00000001506	Col1a1	0.521677	0.0510856	0.710135	0.0142545	1.88237	0.00423353	2.06612	1.5e-24	2.89576	8.08e-17	6
1669	ENSMUSG00000029661	Col1a2	0.313848	0.16159	0.43062	0.0966171	1.45861	3.65e-06	1.6029	2.36e-16	2.34959	3.02e-10	6
1670	ENSMUSG00000079022	Col22a1	-0.460871	0.414572	-0.878904	0.0675518	-1.11523	0.00535545	-1.26846	0.00182901	-2.74445	4.32e-09	1
1671	ENSMUSG00000004415	Col26a1	-0.759459	0.564628	-0.87026	0.470563	-1.02784	0.256541	-1.39484	0.0849036	-2.28946	0.00882094	1
1672	ENSMUSG00000045672	Col27a1	1.63749	0.114947	2.16011	0.042868	1.5188	6.41e-05	2.35072	3.48e-21	4.13694	1.4e-17	6
1673	ENSMUSG00000026043	Col3a1	0.423644	0.0149106	0.721837	0.00654433	1.62839	2.44e-11	1.6475	2.3e-20	1.7876	3.26e-08	3
1674	ENSMUSG00000031502	Col4a1	0.181824	0.446606	0.304122	0.272256	1.18306	8.49e-06	1.4692	1.1e-20	1.5687	6.48e-07	3
1675	ENSMUSG00000031503	Col4a2	0.208453	0.373375	0.37851	0.142343	1.19017	5.06e-06	1.42735	4.52e-19	1.52725	2.01e-06	3
1676	ENSMUSG00000079465	Col4a3	-1.40259	0.0235132	-1.86766	0.00288225	-1.91714	0.000393609	-2.18517	8.15e-06	-2.20253	0.00130777	8
1677	ENSMUSG00000021669	Col4a3bp	-0.18796	0.415939	-0.552215	0.00704482	-0.502696	0.0164735	-0.586107	0.00034747	-0.433925	0.0549088	8
1678	ENSMUSG00000067158	Col4a4	-0.994991	0.0152861	-1.7015	9.48e-05	-1.51818	8.34e-05	-2.08771	2.07e-09	-2.21469	0.000903648	1
1679	ENSMUSG00000026837	Col5a1	0.316843	0.321017	0.359424	0.272672	1.23329	0.000129061	1.40973	7.33e-14	2.24421	6.09e-12	6
1680	ENSMUSG00000026042	Col5a2	0.444628	0.0895158	0.643382	0.0047926	1.49166	1.35e-06	1.70219	1.64e-17	2.37927	6.11e-13	6
1681	ENSMUSG00000048126	Col6a3	0.133939	0.719363	-0.128141	0.804403	0.426959	0.14442	0.849167	1.04e-06	1.03459	0.00220239	3
1682	ENSMUSG00000091345	Col6a5	0.6264	0.00814858	0.133447	0.742235	0.767214	0.00643934	0.592707	0.00154078	0.308577	0.289839	4
1683	ENSMUSG00000043719	Col6a6	-0.372626	0.38874	-0.731736	0.156105	-0.96414	0.000545113	-1.10629	3.3e-07	-2.03864	1.3e-07	1
1684	ENSMUSG00000068196	Col8a1	0.571506	0.145925	0.454649	0.251862	1.38104	6.27e-06	1.40831	6.26e-23	1.75331	2.24e-11	6
1685	ENSMUSG00000034807	Colgalt1	0.303338	0.165789	0.512018	0.0277738	0.671021	4.96e-05	0.672314	2.25e-06	1.16467	6.84e-09	6
1686	ENSMUSG00000032649	Colgalt2	-0.735707	0.134255	-0.821631	0.134361	-0.929369	0.011972	-0.756709	0.0524064	-2.0428	1.09e-06	1
1687	ENSMUSG00000057606	Colq	-0.736026	0.0400613	-0.398835	0.545166	-1.63671	4.95e-06	-1.76621	3.59e-10	-4.16154	2.1e-27	1
1688	ENSMUSG00000051355	Commd1	-0.375407	0.30028	-0.586635	0.0982004	-0.846899	0.00291461	-0.908649	0.000223088	-1.30812	1.96e-06	1
1689	ENSMUSG00000036513	Commd2	0.149933	0.797156	0.137059	0.784633	0.136336	0.762448	0.317567	0.288601	1.00392	0.00155518	7
1690	ENSMUSG00000051154	Commd3	-0.221091	0.392683	-0.440568	0.0924469	-0.563993	0.00125893	-0.741313	8.08e-07	-0.821933	1.13e-05	1
1691	ENSMUSG00000027163	Commd9	0.146214	0.726005	0.0312365	0.951971	-0.106608	0.758942	-0.315143	0.218544	-0.635564	0.00662231	2
1692	ENSMUSG00000000326	Comt	0.006042	0.990743	0.703252	0.0699605	0.578825	0.00107603	0.297276	0.102902	0.399165	0.309701	5
1693	ENSMUSG00000040782	Cop1	-0.233751	0.288108	-0.560563	0.019541	-0.551401	0.00956463	-0.702806	1e-05	-0.922934	5.58e-06	1
1694	ENSMUSG00000030754	Copb1	0.181594	0.42693	0.256177	0.242091	0.496929	0.0101746	0.471212	0.0005702	0.652939	7.09e-05	3
1695	ENSMUSG00000032458	Copb2	0.18151	0.396245	0.357566	0.06489	0.470057	0.00964918	0.388263	0.00869463	0.502838	0.0113103	6
1696	ENSMUSG00000030058	Copg1	0.0284292	0.949218	0.159767	0.527912	0.328295	0.0874875	0.395351	0.00699254	0.790785	3.54e-05	6
1697	ENSMUSG00000019373	Cops3	-0.107685	0.76998	-0.330085	0.257627	-0.398479	0.104346	-0.690157	5.36e-05	-1.13501	1.08e-05	2
1698	ENSMUSG00000035297	Cops4	-0.132402	0.655718	-0.145553	0.643785	-0.119612	0.614769	-0.349663	0.0456928	-0.924644	0.000586426	2
1699	ENSMUSG00000025917	Cops5	-0.21599	0.325527	-0.101753	0.725119	-0.0804417	0.727276	-0.340797	0.0382859	-0.490622	0.00589435	2
1700	ENSMUSG00000034432	Cops8	-0.254102	0.187943	-0.335539	0.154247	-0.415534	0.0181366	-0.720131	3.09e-06	-0.965818	2.08e-09	2
1701	ENSMUSG00000073616	Cops9	-0.2491	0.560413	-0.17399	0.673092	-0.429524	0.166989	-0.688135	0.00526534	-0.569634	0.0541443	1
1702	ENSMUSG00000060992	Copz1	0.0988622	0.781241	0.429539	0.0833036	0.305156	0.158579	0.519466	0.000510976	0.743747	0.000208113	6
1703	ENSMUSG00000039914	Coq10a	-0.220817	0.340041	-0.474819	0.138255	-1.05895	0.00308361	-1.39833	1.12e-13	-3.73042	1.92e-92	1
1704	ENSMUSG00000025981	Coq10b	0.91775	0.00101798	0.679183	0.0709389	0.834351	0.00658232	0.674923	0.0044436	0.981208	5.56e-05	7
1705	ENSMUSG00000029319	Coq2	-0.322037	0.103518	-0.405371	0.129564	-0.712242	0.000109433	-0.82527	1.39e-08	-1.64986	3.41e-21	1
1706	ENSMUSG00000028247	Coq3	-0.310058	0.302005	-0.671745	0.0191563	-1.01888	3.77e-06	-1.03165	2.2e-07	-1.97835	5.07e-22	1
1707	ENSMUSG00000026798	Coq4	-0.0965391	0.880946	-0.104027	0.846278	-0.36355	0.246509	-0.370659	0.222194	-1.19588	4.28e-05	1
1708	ENSMUSG00000041733	Coq5	-0.151357	0.590934	-0.538657	0.0434153	-1.05827	0.000224676	-1.28775	1.52e-11	-2.80337	1.8e-55	1
1709	ENSMUSG00000021235	Coq6	-0.443033	0.042839	-0.477195	0.0659163	-0.874727	5.92e-05	-1.12039	3.61e-11	-1.65955	1.68e-17	1
1710	ENSMUSG00000030652	Coq7	-0.198356	0.549623	-0.637801	0.00472382	-1.15729	9.02e-05	-1.47532	5.06e-15	-2.10897	1.85e-15	1
1711	ENSMUSG00000026489	Coq8a	-0.0703106	0.850997	-0.367367	0.198491	-0.800189	0.00564635	-0.773294	4.02e-05	-2.66782	1.11e-18	2
1712	ENSMUSG00000003762	Coq8b	0.2993	0.657577	0.855098	0.0308754	1.68963	4.8e-09	1.4221	4.16e-07	1.60663	1.93e-05	6
1713	ENSMUSG00000031782	Coq9	-0.363379	0.0587267	-0.776566	0.00288225	-1.24879	7.18e-06	-1.53228	3.92e-18	-3.06402	1.92e-34	1
1714	ENSMUSG00000030707	Coro1a	0.460401	0.357005	1.30708	0.0125935	1.29857	0.000307072	1.60522	0.00393678	0.570466	0.215425	4
1715	ENSMUSG00000024835	Coro1b	0.283636	0.316545	0.68993	0.0129871	0.788485	0.00130462	0.921965	4.62e-08	1.20007	1.22e-09	6
1716	ENSMUSG00000004530	Coro1c	0.302741	0.37363	0.575096	0.0748777	0.769406	0.00128739	0.856111	4.19e-07	1.25004	3.32e-08	6
1717	ENSMUSG00000028337	Coro2a	2.08935	0.11411	2.4139	0.000613396	2.04483	8.46e-08	2.7193	2.03e-21	4.98883	2.26e-28	7
1718	ENSMUSG00000041729	Coro2b	-0.491062	0.165789	-0.811447	0.0511544	-0.334691	0.285782	-0.446996	0.131035	-1.53938	0.00075591	1
1719	ENSMUSG00000020836	Coro6	-0.193284	0.427295	-0.0606352	0.90709	0.0586779	0.856086	-0.492674	0.000101473	-1.82779	1.43e-06	2
1720	ENSMUSG00000031827	Cotl1	0.848434	0.0170474	1.59522	0.000755682	1.76237	1.23e-07	1.83783	1.63e-13	2.2398	4.24e-13	6
1721	ENSMUSG00000042148	Cox10	-0.304576	0.240457	-0.629023	0.0412395	-1.16933	6.3e-06	-1.39957	1.79e-12	-2.34515	2.51e-26	1
1722	ENSMUSG00000020544	Cox11	-0.107086	0.878033	-0.346953	0.493178	-1.04632	0.000882619	-0.821999	0.00821178	-1.55032	9.9e-07	1
1723	ENSMUSG00000023020	Cox14	-0.27677	0.35194	-0.224101	0.461281	-0.781695	0.000908781	-0.795317	3.29e-06	-1.54379	8.04e-16	1
1724	ENSMUSG00000040018	Cox15	-0.247624	0.315823	-0.441057	0.0444437	-0.643039	0.000201659	-0.728632	2.13e-06	-0.961838	6.85e-07	1
1725	ENSMUSG00000031818	Cox4i1	-0.183056	0.366225	-0.442991	0.0166292	-0.825553	0.000262354	-1.10091	1.2e-15	-1.94942	1.43e-35	1
1726	ENSMUSG00000009876	Cox4i2	-0.295679	0.78723	-0.748242	0.334868	-0.245364	0.739722	-0.67939	0.241651	-1.7637	0.00174946	2
1727	ENSMUSG00000000088	Cox5a	-0.32832	0.158524	-0.459754	0.0729562	-0.98607	0.000277795	-1.20942	9.9e-14	-2.39046	3.59e-47	1
1728	ENSMUSG00000061518	Cox5b	-0.110927	0.694736	-0.316206	0.15906	-0.769053	0.00122671	-0.943638	2.56e-09	-1.93702	1.28e-21	1
1729	ENSMUSG00000030785	Cox6a2	-0.0372576	0.911117	-0.213903	0.429678	-0.504339	0.0522799	-0.865318	6.33e-07	-2.12255	4.75e-09	2
1730	ENSMUSG00000036751	Cox6b1	-0.252339	0.248592	-0.377471	0.102022	-0.732705	0.00230938	-0.942298	4.48e-10	-1.95188	2.08e-22	1
1731	ENSMUSG00000014313	Cox6c	-0.393882	0.0708991	-0.665314	0.0026265	-0.947479	4.81e-05	-1.2665	6.99e-16	-2.30346	2.15e-31	1
1732	ENSMUSG00000066491	Cox6c2	-1.04731	1	-2.95137	1	-3.58502	0.0609368	-1.91939	0.222186	-5.06899	0.00770639	1
1733	ENSMUSG00000074218	Cox7a1	-0.551864	0.00303985	-0.887122	0.00109822	-1.64185	1.23e-06	-1.95813	2.62e-21	-5.05469	6.26e-142	1
1734	ENSMUSG00000032330	Cox7a2	-0.461396	0.0309654	-0.693587	0.0123783	-1.02908	7.91e-06	-1.18867	4.09e-15	-2.08427	1.05e-28	1
1735	ENSMUSG00000024248	Cox7a2l	-0.159782	0.471952	-0.215703	0.410165	-0.526503	0.00158373	-0.603	3.39e-06	-0.775559	1e-05	1
1736	ENSMUSG00000031231	Cox7b	-0.276934	0.184083	-0.469375	0.0350908	-0.844036	0.000564432	-1.09328	1.83e-14	-2.0571	4.89e-28	1
1737	ENSMUSG00000017778	Cox7c	-0.326918	0.0798731	-0.635941	0.000999548	-0.868931	2.97e-05	-1.33294	1.17e-20	-1.9826	9.11e-21	1
1738	ENSMUSG00000025488	Cox8b	-0.559698	0.0323375	-0.59835	0.0471047	-1.05673	0.000469549	-1.32769	1.61e-11	-3.50683	6.22e-37	1
1739	ENSMUSG00000003617	Cp	0.253388	0.369878	1.02709	0.0121613	0.90479	8.39e-05	1.15376	7.24e-11	3.04812	0.00399276	5
1740	ENSMUSG00000020841	Cpd	0.080195	0.813003	0.426587	0.0507154	1.13841	5.07e-11	0.660512	2.71e-06	0.76997	7.77e-05	3
1741	ENSMUSG00000037852	Cpe	-0.227951	0.314536	-0.491904	0.0261142	-0.850661	2.53e-06	-0.81095	3e-07	-0.143396	0.65626	8
1742	ENSMUSG00000039652	Cpeb3	-0.632853	0.000175266	-1.13352	0.000274583	-1.4394	6.07e-10	-1.54645	8.41e-20	-2.90276	2.21e-18	1
1743	ENSMUSG00000020300	Cpeb4	-0.226918	0.410783	-0.544399	0.0259413	-0.44335	0.0681152	-0.76323	6.57e-06	-1.65091	9.78e-09	2
1744	ENSMUSG00000062980	Cped1	-0.571433	0.0177693	-0.73324	0.0563346	-0.655428	0.00587231	-0.648632	0.000599871	-1.07189	0.00185191	1
1745	ENSMUSG00000034361	Cpne2	0.394165	0.326344	0.855974	0.00387108	0.986023	0.000206459	0.865744	0.000247644	1.8419	9.36e-16	6
1746	ENSMUSG00000028228	Cpne3	0.321062	0.182621	0.272442	0.306089	0.345024	0.0859771	0.440803	0.00712794	1.11615	5.37e-05	7
1747	ENSMUSG00000052560	Cpne8	1.07629	0.000412008	1.35958	4.8e-05	1.54086	3.59e-11	1.53769	2.1e-08	2.16117	1.09e-18	6
1748	ENSMUSG00000022742	Cpox	-0.146157	0.633484	-0.179855	0.62106	-0.366536	0.133012	-0.521015	0.0134552	-0.882443	0.00188238	1
1749	ENSMUSG00000065979	Cpped1	-0.195578	0.492876	-0.528314	0.0545538	-0.705903	0.000387566	-0.783695	1.71e-06	-1.09908	1.51e-05	1
1750	ENSMUSG00000054309	Cpsf3	0.0766565	0.841328	0.180675	0.670162	0.115434	0.650504	0.228013	0.230948	0.579522	0.00553829	7
1751	ENSMUSG00000029625	Cpsf4	0.1748	0.748182	0.575022	0.130104	0.602135	0.0569882	0.558691	0.0240021	0.768617	0.00833815	6
1752	ENSMUSG00000034820	Cpsf7	0.299985	0.190113	0.377662	0.123378	0.499072	0.00980987	0.383949	0.0303684	0.638698	0.00236083	6
1753	ENSMUSG00000024900	Cpt1a	-0.13803	0.701196	0.377185	0.1189	0.385289	0.181044	0.819883	3.68e-07	1.54131	9.15e-11	6
1754	ENSMUSG00000078937	Cpt1b	-0.306357	0.67951	-0.50907	0.459477	-0.99314	0.0440013	-0.659323	0.107479	-2.02884	2.53e-07	1
1755	ENSMUSG00000028607	Cpt2	-0.175989	0.446475	-0.54763	0.034361	-0.824972	0.00124403	-0.981833	3.51e-08	-2.45343	7.44e-31	2
1756	ENSMUSG00000027408	Cpxm1	0.853401	0.00208445	1.82627	6.23e-13	3.1318	1.62e-34	3.07183	9.48e-59	2.84775	4.75e-21	3
1757	ENSMUSG00000030862	Cpxm2	0.781415	0.00179582	0.38829	0.338185	0.817231	0.00793818	0.810584	0.000131181	0.661255	0.190257	4
1758	ENSMUSG00000016481	Cr1l	-0.171863	0.538214	-0.457305	0.0180987	-0.309173	0.0790373	-0.423324	0.00788065	-0.627804	0.000563051	1
1759	ENSMUSG00000026616	Cr2	-0.116403	0.945595	-0.116405	0.934979	-0.486395	0.587045	0.710713	0.588012	-2.30639	0.0018699	2
1760	ENSMUSG00000004885	Crabp2	4.18564	1	4.87734	0.00806986	2.81695	0.234573	4.59615	0.0100977	4.66532	0.00558347	7
1761	ENSMUSG00000026853	Crat	-0.235028	0.181778	-0.537254	0.0305597	-0.782944	0.000808786	-1.05636	5.8e-10	-2.60523	5.69e-12	2
1762	ENSMUSG00000044279	Crb3	1.92498	0.222786	2.38878	0.0250234	0.485315	0.773553	1.3388	0.244718	4.03867	6.95e-08	7
1763	ENSMUSG00000028466	Creb3	0.158184	0.668727	0.459511	0.107783	0.454215	0.0302745	0.365172	0.107182	1.00981	1.72e-06	6
1764	ENSMUSG00000027230	Creb3l1	0.248025	0.571913	0.336062	0.313581	0.956411	0.0047762	1.08403	1.55e-05	1.47658	3.08e-08	6
1765	ENSMUSG00000038648	Creb3l2	0.166706	0.63139	0.13766	0.703635	0.270736	0.327525	0.601892	0.000182236	0.986765	4.72e-05	6
1766	ENSMUSG00000027938	Creb3l4	1.53775	0.199842	0.953066	0.494704	0.624778	0.63606	1.86616	0.0315422	4.34749	3.32e-11	6
1767	ENSMUSG00000032652	Crebl2	-0.490129	0.11411	-0.476575	0.135057	-0.486481	0.0867936	-0.63541	0.000833584	-0.882604	1.16e-05	1
1768	ENSMUSG00000048249	Crebrf	-0.48498	0.0265331	-0.52072	0.0503902	-0.521488	0.0676699	-0.411261	0.0320367	-0.900504	0.000206518	1
1769	ENSMUSG00000040713	Creg1	-0.322259	0.0885104	-0.240482	0.544887	-0.147886	0.449467	-0.385666	0.0062717	-0.709181	0.0385277	1
1770	ENSMUSG00000030284	Creld1	-0.156206	0.588434	-0.139243	0.664154	-0.306647	0.196802	-0.54117	0.00121758	-1.20403	1.61e-08	2
1771	ENSMUSG00000023272	Creld2	1.10983	2.13e-06	1.42279	8.08e-05	1.40296	4.57e-10	1.51637	7.46e-16	0.972802	0.00818022	4
1772	ENSMUSG00000003476	Crhr2	0.179691	0.553164	-0.386264	0.178179	-0.952226	0.00129249	-0.893062	3.23e-08	-2.27766	7.25e-09	2
1773	ENSMUSG00000024074	Crim1	-0.329672	0.127579	-0.474993	0.0776027	-0.735047	0.000305731	-0.336002	0.100807	-1.03637	3.72e-06	1
1774	ENSMUSG00000006360	Crip1	0.334345	0.313911	0.845632	0.0394044	0.265101	0.510376	0.464363	0.0523488	0.923283	0.000922805	6
1775	ENSMUSG00000023968	Crip3	-0.611907	0.770312	-0.758504	0.520614	-1.00189	0.355737	-1.46717	0.125871	-3.74838	0.000547671	2
1776	ENSMUSG00000024146	Cript	-0.283144	0.287898	-0.358979	0.185492	-0.416685	0.0902512	-0.695473	0.000115375	-0.82777	6.81e-05	2
1777	ENSMUSG00000025431	Crisp1	5.96642	0.00239812	6.41229	0.104127	3.60854	0.21956	5.32222	0.00183435	8.16949	1.68e-07	7
1778	ENSMUSG00000025776	Crispld1	-0.352127	0.775071	-1.41399	0.0587106	-1.57618	0.0331552	-0.77035	0.235227	-2.46723	7.43e-05	1
1779	ENSMUSG00000031825	Crispld2	0.227694	0.495332	-0.0734743	0.896145	0.589273	0.00947189	0.421547	0.0428007	0.53645	0.17006	3
1780	ENSMUSG00000033467	Crlf2	0.756278	0.0728805	1.3615	0.000785141	1.44462	2.05e-05	1.704	7.68e-11	1.74485	2.01e-10	6
1781	ENSMUSG00000029121	Crmp1	0.161967	1	0.7749	0.586184	2.07157	0.039943	2.16145	0.00170101	1.73969	0.0269004	3
1782	ENSMUSG00000031736	Crnde	-0.648233	0.530936	-1.1655	0.0820562	-1.71623	0.00913557	-2.00786	0.00150077	-0.171437	0.86019	8
1783	ENSMUSG00000003623	Crot	-0.421349	0.139164	0.201519	0.805907	-0.752033	0.00413142	-0.549569	0.0593973	-0.278034	0.608804	8
1784	ENSMUSG00000032431	Crtap	0.477862	0.105891	0.954096	0.000636649	1.21172	5.49e-05	1.22719	1.79e-10	1.64374	1.05e-10	6
1785	ENSMUSG00000027936	Crtc2	0.402586	0.171598	0.595771	0.041244	0.636102	0.0037342	0.608278	0.00288	0.880595	0.000112836	6
1786	ENSMUSG00000020038	Cry1	-0.0175684	0.979978	-0.743262	0.00767147	-1.11778	2.09e-05	-1.3958	3.32e-08	-1.30002	4.74e-07	1
1787	ENSMUSG00000032060	Cryab	-0.346854	0.11411	-0.288382	0.394501	-0.372897	0.0893076	-1.04359	7.4e-11	-1.86056	1.58e-05	1
1788	ENSMUSG00000066975	Cryba4	-1.06689	0.179265	-1.59955	0.0010826	-2.75904	2.94e-05	-3.60824	1.09e-12	-4.3314	1.18e-16	1
1789	ENSMUSG00000029343	Crybb1	-1.23287	0.000930287	-1.83871	5.24e-05	-3.15672	6.31e-15	-4.85804	6.08e-18	-4.46433	8.39e-21	1
1790	ENSMUSG00000019866	Crybg1	0.551166	0.170653	0.882643	0.0510659	0.522388	0.104321	0.988404	2.44e-05	2.19808	1.38e-08	7
1791	ENSMUSG00000022723	Crybg3	-0.175428	0.540057	-0.610146	0.0505787	-0.717862	0.00239175	-0.784165	1.31e-05	-1.87934	1.33e-08	2
1792	ENSMUSG00000030905	Crym	-0.549071	0.333349	-0.836933	0.0516657	-1.26503	0.000292224	-1.66165	1.13e-05	-2.40413	2.06e-10	1
1793	ENSMUSG00000028199	Cryz	-0.201544	0.647509	-0.193211	0.60839	-0.670401	0.00470828	-0.602511	0.00580571	-0.159898	0.739622	8
1794	ENSMUSG00000033488	Cryzl2	0.396463	0.719363	0.561362	0.46616	0.98509	0.0427995	1.0863	0.0130682	1.74883	3.42e-06	6
1795	ENSMUSG00000005683	Cs	-0.335058	0.0640584	-0.766901	0.000600653	-1.33919	1.21e-06	-1.4787	4.85e-18	-2.72478	8.61e-61	1
1796	ENSMUSG00000042109	Csdc2	-0.813785	0.610913	-0.77061	0.486962	-0.526045	0.596725	-0.547272	0.631087	1.64378	0.00142218	6
1797	ENSMUSG00000068823	Csde1	-0.254204	0.15687	-0.485088	0.0332325	-0.562469	0.00687816	-0.73356	4.8e-06	-1.33405	3.06e-12	1
1798	ENSMUSG00000014599	Csf1	0.71432	2.1e-05	0.637236	0.00249867	0.934152	3.49e-08	0.988523	5.66e-11	0.338609	0.319917	4
1799	ENSMUSG00000024621	Csf1r	0.0794897	0.835133	0.563419	0.044308	1.15853	1.46e-08	1.11569	2.61e-14	1.26362	0.00186451	3
1800	ENSMUSG00000059326	Csf2ra	0.448576	0.320722	1.16877	0.0102197	1.49944	7.85e-06	1.39534	7.27e-07	1.32592	0.000246859	3
1801	ENSMUSG00000071713	Csf2rb	1.27409	0.000433751	1.81416	2.97e-06	2.32606	1.37e-14	2.48506	6.24e-25	2.38053	6.26e-17	6
1802	ENSMUSG00000071714	Csf2rb2	2.11671	3.33e-11	2.2733	7.51e-12	2.88651	2.37e-24	2.938	1.55e-25	2.71361	3.91e-15	4
1803	ENSMUSG00000028859	Csf3r	0.540849	0.492876	1.47475	0.00739759	1.93679	2.44e-06	2.144	1.71e-09	2.20479	3.35e-07	6
1804	ENSMUSG00000036356	Csgalnact1	0.769871	0.0788308	0.892808	0.0318271	1.84823	2.26e-10	1.72207	1.35e-10	1.77095	3.64e-09	3
1805	ENSMUSG00000042042	Csgalnact2	-0.301993	0.150264	-0.368143	0.0847099	-0.229633	0.301659	-0.548111	0.000605901	-0.454642	0.0219642	8
1806	ENSMUSG00000032312	Csk	0.644514	0.0371677	1.05725	0.00464096	1.06676	0.000127151	1.25054	1.93e-07	1.36349	3.44e-06	6
1807	ENSMUSG00000061388	Csn1s2b	-0.383627	0.867758	-0.757726	0.577082	-1.55077	0.252793	-2.31438	0.0668655	-7.22115	8.07e-06	1
1808	ENSMUSG00000024576	Csnk1a1	0.378077	0.00582167	0.294675	0.152691	0.344304	0.0475622	0.200358	0.184288	-0.124272	0.587079	4
1809	ENSMUSG00000025162	Csnk1d	0.357405	0.0404306	0.432164	0.0311169	0.523879	0.00166467	0.498243	0.000622872	0.742408	4.88e-05	6
1810	ENSMUSG00000032384	Csnk1g1	0.389142	0.22678	0.263012	0.481972	0.24294	0.411429	0.348877	0.137948	0.859297	0.000105963	6
1811	ENSMUSG00000073563	Csnk1g3	0.210291	0.532328	0.20696	0.563468	0.328178	0.224436	0.286144	0.179861	0.928546	0.000371382	7
1812	ENSMUSG00000074698	Csnk2a1	-0.14238	0.51211	-0.291207	0.16603	-0.420671	0.0149559	-0.507199	0.000270711	-0.650792	0.000198097	1
1813	ENSMUSG00000046707	Csnk2a2	0.26864	0.346591	0.437721	0.152397	0.300625	0.178753	0.32438	0.0828333	0.754731	0.00287999	7
1814	ENSMUSG00000024387	Csnk2b	-0.0352562	0.9248	-0.0991693	0.717105	-0.211113	0.286122	-0.311135	0.0611754	-0.511472	0.00340094	1
1815	ENSMUSG00000032911	Cspg4	0.271765	0.380228	0.240751	0.416754	0.505663	0.152069	0.945352	1.44e-08	0.767114	0.0454733	3
1816	ENSMUSG00000056763	Cspp1	0.0864922	0.886025	0.0651124	0.916395	-0.0101271	0.982469	0.368668	0.146382	0.767636	0.00395194	7
1817	ENSMUSG00000032515	Csrnp1	0.874912	0.128259	1.13617	0.0694232	1.72733	0.0592768	1.35636	0.000923883	1.57405	0.00249156	4
1818	ENSMUSG00000026421	Csrp1	0.688456	0.00344204	0.824818	0.0060941	0.748827	0.0101747	1.01784	1.4e-14	1.74894	5.1e-18	6
1819	ENSMUSG00000020186	Csrp2	1.11157	1.38e-05	1.52036	7.12e-07	1.32873	2.3e-08	1.43387	2.03e-13	2.3725	7.79e-34	6
1820	ENSMUSG00000027447	Cst3	-0.0454177	0.886398	-0.0630649	0.813887	-0.187936	0.32029	-0.331671	0.0159089	-0.944348	9.68e-05	2
1821	ENSMUSG00000024846	Cst6	-0.0334321	0.977602	-0.243293	0.715018	0.0455007	0.937782	-0.485625	0.267681	-1.4184	0.00222761	1
1822	ENSMUSG00000005054	Cstb	0.569072	0.121319	1.11766	0.00413448	1.48083	1.39e-05	1.32162	8.08e-07	2.30338	4.16e-23	6
1823	ENSMUSG00000053536	Cstf2t	-0.0454834	0.924209	-0.166141	0.571493	-0.483819	0.0135952	-0.501473	0.00773106	-0.385117	0.0718297	1
1824	ENSMUSG00000117029	CT030155.1	-0.431232	0.741523	-0.877258	0.394404	-1.42386	0.0403787	-1.11754	0.107182	-2.54457	0.00148623	1
1825	ENSMUSG00000037373	Ctbp1	-0.12074	0.651284	-0.171716	0.511268	-0.293905	0.139942	-0.478847	0.00099353	-0.79316	0.000118156	1
1826	ENSMUSG00000030970	Ctbp2	0.424448	0.268932	0.534198	0.100811	0.528314	0.0390153	0.686895	0.00124464	1.23519	5.4e-06	6
1827	ENSMUSG00000018559	Ctdnep1	-0.0428667	0.893726	-0.159015	0.551342	-0.586965	0.00520436	-0.646927	1.44e-05	-1.32614	4.78e-14	1
1828	ENSMUSG00000033323	Ctdp1	0.327301	0.357591	0.661914	0.0451511	0.907177	6.71e-05	0.698658	0.000914278	1.0088	2.28e-05	6
1829	ENSMUSG00000026176	Ctdsp1	0.0371161	0.91133	0.0273202	0.935867	-0.129192	0.571018	-0.260012	0.10992	-0.593485	0.00145074	1
1830	ENSMUSG00000033411	Ctdspl2	0.26508	0.572318	0.104431	0.841986	0.326194	0.291	0.274252	0.384872	0.770298	0.00345458	6
1831	ENSMUSG00000042340	Ctf1	0.302027	0.643711	0.230637	0.634427	-0.0470229	0.936552	-0.258788	0.547861	-1.42609	9.69e-06	1
1832	ENSMUSG00000019997	Ctgf	0.646064	0.0375125	0.691735	0.116414	1.10807	0.00121042	1.0748	3.97e-07	2.61749	6.02e-25	6
1833	ENSMUSG00000054196	Cthrc1	2.76165	0.0160238	2.9293	0.00902967	3.38702	2.73e-05	3.82526	2.27e-12	5.56265	2.14e-30	6
1834	ENSMUSG00000044258	Ctla2a	0.479463	0.242067	0.88839	0.00374445	1.90867	4.14e-09	1.65553	2.02e-13	1.92354	1.79e-06	3
1835	ENSMUSG00000026011	Ctla4	-0.893249	0.290131	-0.698986	0.394227	-1.61002	0.00388534	-1.49691	0.00541327	-1.2144	0.0112362	8
1836	ENSMUSG00000037815	Ctnna1	0.19691	0.433339	0.227786	0.446383	0.399731	0.0347887	0.432777	0.00266025	0.922344	1.78e-05	6
1837	ENSMUSG00000060843	Ctnna3	-0.674801	0.118218	-1.40162	0.00120226	-1.38104	0.000313823	-1.95703	6.59e-09	-3.22809	2.29e-19	1
1838	ENSMUSG00000027649	Ctnnbl1	0.275804	0.43022	0.232526	0.56478	0.233906	0.399972	0.359031	0.121861	0.758938	0.00148317	7
1839	ENSMUSG00000034101	Ctnnd1	0.610436	0.0987489	0.981232	0.00683863	0.563054	0.0775844	1.02583	1.13e-05	1.86424	7.19e-08	7
1840	ENSMUSG00000028633	Ctps	0.834692	0.000225277	1.31724	4.89e-08	1.97446	9.11e-19	1.73779	1.69e-29	1.90027	5.49e-19	6
1841	ENSMUSG00000031360	Ctps2	0.108852	0.860479	0.616572	0.0320247	1.05601	5.03e-06	0.851668	5.27e-05	0.94132	0.000347964	3
1842	ENSMUSG00000017760	Ctsa	0.165229	0.489511	0.464681	0.0170818	0.590718	0.000880234	0.482704	0.000931189	0.682589	0.00722017	3
1843	ENSMUSG00000021939	Ctsb	0.19937	0.320393	0.603176	0.000227888	1.11626	4.65e-08	0.884303	1.01e-11	0.681079	0.0445504	4
1844	ENSMUSG00000030560	Ctsc	0.650453	0.000243325	1.17285	3.58e-11	1.70068	6.17e-17	1.68731	4.31e-28	1.65369	2.17e-14	3
1845	ENSMUSG00000007891	Ctsd	-0.0242228	0.960761	0.380152	0.175679	0.671662	0.00122307	0.349669	0.0395474	-0.123786	0.803186	4
1846	ENSMUSG00000004552	Ctse	3.37261	0.0701521	2.92418	0.121592	2.62756	0.00146478	3.85831	1.42e-14	6.65432	1.55e-09	7
1847	ENSMUSG00000083282	Ctsf	-0.490094	0.089233	-0.705078	0.0389988	-1.04608	1.57e-05	-1.01483	4.38e-07	-1.51484	1.88e-05	1
1848	ENSMUSG00000032359	Ctsh	0.265795	0.420785	0.640598	0.0043801	0.911495	6.35e-05	1.05744	1.35e-10	1.8484	2.72e-17	6
1849	ENSMUSG00000028111	Ctsk	-0.0207072	0.986805	-0.0561917	0.948054	0.802459	0.046431	0.879208	0.010205	1.61352	5.35e-05	6
1850	ENSMUSG00000021477	Ctsl	0.106174	0.656823	1.05874	1.19e-09	2.09256	1.01e-31	1.25173	4.41e-27	1.3483	3.98e-12	3
1851	ENSMUSG00000038642	Ctss	0.805282	0.0110173	1.53412	0.000506897	2.23655	0.000216575	2.13309	1.24e-17	2.81253	1.44e-12	6
1852	ENSMUSG00000024910	Ctsw	1.46177	1	1.54151	0.519183	1.43632	0.438441	2.20663	0.142183	3.38611	0.000870946	7
1853	ENSMUSG00000016256	Ctsz	0.490793	0.156658	1.05823	0.00156429	1.32745	3.23e-05	1.30321	1.3e-08	1.55802	1.41e-07	6
1854	ENSMUSG00000031078	Cttn	0.708863	0.00273048	1.16625	1.54e-07	1.62952	3.77e-14	1.39797	1.06e-27	2.07863	3.54e-22	6
1855	ENSMUSG00000062127	Cttnbp2nl	0.56303	0.0807169	0.569778	0.0699841	0.954745	8.16e-05	0.963262	3.67e-06	1.78232	2.16e-11	6
1856	ENSMUSG00000048644	Ctxn1	0.547065	0.690699	1.58078	0.132049	0.766119	0.415978	1.64649	0.00304672	3.3982	2.64e-12	7
1857	ENSMUSG00000026726	Cubn	0.959821	0.581701	1.12447	0.553132	-0.346926	0.834082	1.38734	0.136394	3.53255	1.36e-08	7
1858	ENSMUSG00000018378	Cuedc1	-0.179372	0.523768	-0.476395	0.066544	-0.762169	0.00123707	-0.983234	8.17e-11	-1.95936	4.14e-10	2
1859	ENSMUSG00000024231	Cul2	-0.240188	0.347941	-0.529066	0.0398923	-0.601429	0.00856637	-0.695745	0.000165181	-1.1674	8.58e-08	1
1860	ENSMUSG00000004364	Cul3	-0.276251	0.123972	-0.59356	0.00486346	-0.571688	0.00919849	-0.812131	4.97e-07	-1.32225	4.61e-13	1
1861	ENSMUSG00000031446	Cul4a	-0.166688	0.4354	-0.182134	0.517635	-0.275235	0.190503	-0.383653	0.0152407	-0.647485	0.000359238	2
1862	ENSMUSG00000031095	Cul4b	0.0591997	0.902456	0.0192594	0.963953	0.243393	0.442325	0.254097	0.2371	0.640711	0.00348503	6
1863	ENSMUSG00000032030	Cul5	-0.330189	0.0561299	-0.594994	0.00686	-0.671721	0.000259701	-0.916218	1.47e-09	-1.45606	9.57e-10	2
1864	ENSMUSG00000038545	Cul7	0.397451	0.261171	0.664007	0.0206601	0.782269	0.00312706	0.866901	4.43e-05	1.48599	6.04e-10	6
1865	ENSMUSG00000040327	Cul9	-0.20016	0.530982	-0.195962	0.606212	-0.260749	0.248029	-0.197856	0.354176	-0.916028	0.00723913	2
1866	ENSMUSG00000024194	Cuta	-0.0379618	0.945345	-0.0554647	0.873397	-0.38427	0.0841601	-0.544176	0.00416864	-0.968282	9.24e-07	1
1867	ENSMUSG00000025193	Cutc	-0.326329	0.404617	-0.249616	0.565505	-0.469665	0.0751575	-0.505743	0.0415811	-0.804344	0.0027428	1
1868	ENSMUSG00000029154	Cwh43	5.08398	1	4.17156	1	2.91993	1	4.1237	1	6.36803	0.000582664	7
1869	ENSMUSG00000031778	Cx3cl1	0.794555	0.0616958	0.847547	0.0757648	0.741472	0.01068	1.15334	2.49e-06	2.1507	4.65e-16	6
1870	ENSMUSG00000052336	Cx3cr1	0.0176879	0.991338	0.941881	0.155071	2.07176	1.09e-09	2.27941	5.63e-12	1.98003	0.000176215	3
1871	ENSMUSG00000022865	Cxadr	0.97211	0.00228579	1.20507	0.000164019	0.92465	0.00313619	1.2981	1.47e-08	2.82787	4.03e-23	7
1872	ENSMUSG00000029380	Cxcl1	1.63329	0.0426358	3.69904	1.53e-05	3.65834	1.59e-08	4.29308	0.000608037	4.16139	4.46e-09	5
1873	ENSMUSG00000034855	Cxcl10	-0.200873	0.937855	0.730935	0.562137	1.11738	0.187131	2.01301	0.000407575	1.90628	0.0046481	6
1874	ENSMUSG00000021508	Cxcl14	2.38991	4.91e-36	2.41018	2.11e-25	3.39348	1.26e-68	2.99352	2.35e-59	2.41383	8.43e-25	4
1875	ENSMUSG00000029375	Cxcl15	3.82958	1	2.84297	1	#N/A	#N/A	2.90224	1	5.54499	0.00311094	7
1876	ENSMUSG00000018920	Cxcl16	0.921091	0.00787314	1.03929	0.00561042	1.38694	4.33e-05	1.61854	1.19e-11	2.2978	1.12e-24	6
1877	ENSMUSG00000060188	Cxcl17	6.47927	0.000511257	7.15748	3.73e-05	5.84611	0.000496905	7.47089	7.32e-08	10.1873	1.08e-14	7
1878	ENSMUSG00000058427	Cxcl2	0.449799	1	2.53583	0.0779303	3.22247	0.0171811	3.27177	0.000926056	4.20819	3.86e-06	7
1879	ENSMUSG00000029379	Cxcl3	1.20125	1	1.25804	0.713265	2.69174	0.623767	1.70657	0.423949	4.37823	0.000288096	6
1880	ENSMUSG00000029371	Cxcl5	4.40876	0.00101916	5.94639	0.00328725	6.36492	0.000162338	6.78917	4.67e-20	7.32402	1.83e-05	6
1881	ENSMUSG00000026180	Cxcr2	0.539639	1	2.15145	0.0980555	3.15337	0.000696486	3.54399	1.33e-05	3.97991	8.59e-09	6
1882	ENSMUSG00000045382	Cxcr4	-0.069916	0.965573	0.495039	0.509418	0.752293	0.160956	1.05911	0.00859748	1.38837	0.00823326	3
1883	ENSMUSG00000019590	Cyb561	1.36808	1.13e-08	1.71481	4.09e-12	1.83823	5.83e-18	1.68584	5.24e-16	1.81215	2.95e-09	6
1884	ENSMUSG00000034445	Cyb561a3	0.21755	0.682263	0.629552	0.0570734	0.333968	0.296662	0.817326	0.000686722	0.824414	0.00320201	7
1885	ENSMUSG00000031924	Cyb5b	0.1616	0.59013	0.281436	0.380633	-0.148372	0.509299	0.128498	0.547386	0.849374	0.00297312	7
1886	ENSMUSG00000044795	Cyb5d1	-0.110693	0.829468	-0.133255	0.734084	-0.246122	0.489938	-0.0669967	0.852184	-0.863375	0.000273706	1
1887	ENSMUSG00000057778	Cyb5d2	-0.415261	0.21686	-0.466821	0.108312	-0.589926	0.0248938	-0.737211	0.000885753	-1.66055	1.95e-08	2
1888	ENSMUSG00000026456	Cyb5r1	-0.228058	0.39257	-0.305002	0.198491	-0.764652	5.78e-05	-0.855902	1.24e-06	-0.912741	2.6e-06	1
1889	ENSMUSG00000048065	Cyb5r2	-0.759634	0.0172751	-1.19852	0.0201758	-1.68451	7.36e-06	-2.01998	9.55e-13	-4.25188	5.33e-49	1
1890	ENSMUSG00000018042	Cyb5r3	0.306492	0.122832	0.573324	0.00765274	0.538611	0.00785236	0.621926	1.9e-05	1.03864	3.26e-08	5
1891	ENSMUSG00000028621	Cyb5rl	-0.538392	0.132793	-0.842331	0.040379	-1.03746	0.000319979	-1.09254	2.9e-05	-1.56484	1.38e-08	1
1892	ENSMUSG00000006519	Cyba	0.680947	0.0431492	1.30778	0.00749454	1.39019	5.23e-05	1.61219	1.96e-10	2.09081	1.7e-13	6
1893	ENSMUSG00000015340	Cybb	-0.258409	0.668727	0.511426	0.366034	0.424616	0.208836	0.900797	0.000350096	0.765317	0.0911722	4
1894	ENSMUSG00000039294	Cybc1	0.887003	0.000396519	1.15955	0.00308043	1.12364	6.91e-07	1.1624	6.84e-08	1.06132	1.66e-06	6
1895	ENSMUSG00000027015	Cybrd1	-0.868702	0.0323339	-0.477686	0.253418	-0.913015	0.00666832	-1.03239	0.0303697	-0.645592	0.0539237	8
1896	ENSMUSG00000022551	Cyc1	-0.321327	0.13156	-0.580429	0.0230761	-1.24496	3.3e-05	-1.46696	1.11e-23	-2.76025	1.88e-60	1
1897	ENSMUSG00000063694	Cycs	-0.237895	0.19292	-0.864128	2.68e-05	-1.38844	9.25e-08	-1.48743	7.97e-25	-2.60195	8.82e-66	1
1898	ENSMUSG00000030447	Cyfip1	0.0391458	0.918974	0.0948247	0.738241	0.380948	0.0653121	0.413802	0.00276118	0.562348	0.0072398	6
1899	ENSMUSG00000020340	Cyfip2	-0.048654	0.965091	0.137964	0.819086	-0.567728	0.103048	-0.0443584	0.937504	-1.47642	0.000515129	2
1900	ENSMUSG00000020810	Cygb	0.955656	2.68e-07	0.841531	0.000331334	1.25001	2.96e-11	1.12244	1.3e-12	0.800672	0.0301631	4
1901	ENSMUSG00000053929	Cyhr1	-0.169211	0.474512	-0.251267	0.293239	-0.596414	0.00405924	-0.684751	1.1e-07	-0.988423	1.38e-07	1
1902	ENSMUSG00000046213	Cym	1.75457	1	1.84729	1	0.706572	1	1.85762	1	5.09573	0.00338945	7
1903	ENSMUSG00000032315	Cyp1a1	-0.744365	0.576116	-1.5092	0.191849	-3.69957	0.000338158	-4.48974	4.76e-05	-5.20956	5.06e-05	1
1904	ENSMUSG00000024087	Cyp1b1	0.701103	0.0392681	0.855341	0.0141276	1.91202	2.92e-12	2.22389	6.57e-24	2.35832	5.78e-16	3
1905	ENSMUSG00000049439	Cyp20a1	0.17588	0.757556	0.555027	0.0842745	0.773402	0.002214	0.836474	0.000108029	1.17183	4.81e-08	6
1906	ENSMUSG00000024365	Cyp21a1	4.2391	1	4.89964	1	4.88222	0.0341348	6.31376	0.000167704	7.8145	1.43e-06	6
1907	ENSMUSG00000024987	Cyp26a1	0.336422	1	1.68049	0.253508	2.546	0.0688761	2.78167	0.000657106	3.94888	1.83e-07	6
1908	ENSMUSG00000026170	Cyp27a1	-0.501828	0.02699	-0.179387	0.806862	-1.11019	1.65e-05	-1.10354	1.46e-05	-0.415321	0.741904	8
1909	ENSMUSG00000067231	Cyp2c65	4.5684	1	4.40311	1	2.03718	1	5.53379	0.00829862	6.93677	5.1e-06	7
1910	ENSMUSG00000040703	Cyp2s1	-0.105691	0.873926	-0.0847545	0.904983	-1.0103	0.00151361	-0.476995	0.25964	0.167402	0.769049	8
1911	ENSMUSG00000027983	Cyp2u1	-0.32159	0.56903	-0.527246	0.450362	-0.859791	0.0269243	-1.58116	0.000180565	-3.00799	2.78e-12	1
1912	ENSMUSG00000029727	Cyp3a13	0.602233	0.795457	4.06891	0.0211785	1.77509	0.0940184	2.69674	0.00117012	5.39127	3.96e-06	5
1913	ENSMUSG00000028713	Cyp4b1	-0.334841	0.390241	-0.62671	0.123194	-0.444573	0.11833	-0.630113	0.0140625	-1.60774	1.07e-08	2
1914	ENSMUSG00000048440	Cyp4f16	0.194689	0.82776	0.735824	0.188689	0.918287	0.0346434	1.12886	0.000581711	1.52027	5.23e-07	6
1915	ENSMUSG00000003484	Cyp4f18	-0.00180085	0.998668	1.29694	0.0529803	1.36589	0.00947376	1.72782	3.75e-05	1.663	0.000104076	3
1916	ENSMUSG00000061126	Cyp4f39	-1.00951	0.0209529	-1.53234	0.00250275	-3.08118	4.84e-11	-2.5063	1.23e-12	-5.88409	5.92e-21	1
1917	ENSMUSG00000001467	Cyp51	0.588075	0.0695785	1.07887	0.00467136	0.583751	0.0136879	0.830066	0.000325633	2.16963	6.35e-05	5
1918	ENSMUSG00000039519	Cyp7b1	0.44456	0.769996	2.60249	0.000992993	2.69625	7.18e-07	2.76141	8.38e-10	2.88396	1.18e-08	3
1919	ENSMUSG00000050445	Cyp8b1	0.934599	0.315171	2.43948	0.00567703	1.72176	0.00210253	1.94646	9.25e-05	2.57757	0.00308132	5
1920	ENSMUSG00000062563	Cys1	-0.120189	0.899237	-0.570738	0.300444	-1.01238	0.0564686	-1.20655	0.00207375	0.228875	0.628003	8
1921	ENSMUSG00000052821	Cysltr1	0.321354	0.70688	0.897302	0.0484073	1.39319	4.81e-05	1.19521	0.00108857	0.606774	0.314266	4
1922	ENSMUSG00000036731	Cysrt1	7.38903	1	7.00585	0.000785406	#N/A	#N/A	6.17047	0.228339	6.1889	0.000381144	7
1923	ENSMUSG00000046727	Cystm1	-0.15387	0.657272	0.000665133	0.998534	-0.296711	0.267866	-0.545435	0.00183435	0.239295	0.602483	8
1924	ENSMUSG00000017132	Cyth1	-0.301384	0.179059	-0.581906	0.00727087	-0.695944	4.87e-05	-0.743433	4.76e-05	-1.03967	5.51e-06	1
1925	ENSMUSG00000003269	Cyth2	0.162431	0.714631	0.268283	0.445857	0.322789	0.313355	0.289669	0.259598	0.787498	0.00442578	6
1926	ENSMUSG00000018001	Cyth3	0.00970191	0.987182	-0.184322	0.587661	0.487437	0.00651021	0.327006	0.0790972	0.812542	0.000179073	6
1927	ENSMUSG00000018008	Cyth4	0.642165	0.0241408	1.12165	0.000424473	1.67358	4.58e-11	1.58761	3.89e-14	1.19323	0.00351772	4
1928	ENSMUSG00000026832	Cytip	0.454589	0.467071	1.28002	0.0370627	1.14233	0.00029699	1.58239	3.64e-08	0.789988	0.0186488	4
1929	ENSMUSG00000062329	Cytl1	-1.19666	0.184889	-1.40627	0.175656	-1.32489	0.0449565	-1.70828	0.0450585	-3.2939	5.45e-05	1
1930	ENSMUSG00000078700	D030028A08Rik	0.802871	0.411154	0.988945	0.155297	1.17282	0.0299671	1.50669	0.00430359	1.27629	0.0667807	6
1931	ENSMUSG00000053329	D10Jhu81e	-0.15431	0.553164	-0.393483	0.149683	-0.934975	0.00109611	-1.21211	5e-12	-2.85543	1.76e-43	1
1932	ENSMUSG00000020255	D10Wsu102e	0.273261	0.523768	0.361054	0.233307	0.479231	0.0425163	0.480141	0.0395082	1.21068	7.67e-05	6
1933	ENSMUSG00000041623	D11Wsu47e	1.00507	0.00810475	0.994508	0.00709098	1.22153	2.94e-05	1.18554	4.17e-05	0.880788	0.00839478	6
1934	ENSMUSG00000092627	D130058E05Rik	0.909815	1	3.20347	1	3.51788	0.0757147	4.29453	0.00913407	5.11223	0.000146684	6
1935	ENSMUSG00000022864	D16Ertd472e	0.192646	0.742969	0.211088	0.661888	0.201432	0.609406	0.257341	0.456858	0.747882	0.00766253	6
1936	ENSMUSG00000056692	D17Wsu92e	-0.131525	0.555234	-0.333076	0.246917	-0.555473	0.00598103	-0.692728	1.75e-06	-1.39721	8.72e-15	1
1937	ENSMUSG00000044768	D1Ertd622e	0.695556	0.187164	1.11733	0.0245395	1.28327	0.00014132	1.46923	1.73e-08	2.22992	5.46e-15	6
1938	ENSMUSG00000097131	D230017M19Rik	-0.53229	0.511667	-0.908063	0.163051	-1.45374	0.00695526	-1.06625	0.0460229	-1.65917	0.000247775	1
1939	ENSMUSG00000087176	D230022J07Rik	-1.1399	0.416289	-3.16015	0.00860359	-2.4715	0.0101746	-2.6094	0.00473279	-4.59279	8.45e-05	1
1940	ENSMUSG00000031889	D230025D16Rik	-0.526409	0.0173869	-0.444569	0.1226	-0.075098	0.850129	-0.567975	0.00535301	-0.641816	0.00450106	2
1941	ENSMUSG00000073609	D2hgdh	-0.0855525	0.843601	-0.422881	0.165207	-0.972693	0.00123159	-0.831232	5.03e-05	-1.44959	1.01e-10	1
1942	ENSMUSG00000111398	D330037F02Rik	-2.72154	1	-0.953081	0.640878	-2.08631	0.0932204	-1.17158	0.368916	-2.83477	0.0074634	1
1943	ENSMUSG00000025766	D3Ertd751e	-0.384703	0.291734	-0.715977	0.0350501	-1.2345	0.000735595	-0.948733	6.71e-05	-2.05725	1.6e-13	1
1944	ENSMUSG00000112980	D430020J02Rik	2.31889	0.0587267	1.99648	0.101862	2.2596	0.0200452	2.50717	0.00368692	3.4562	7.49e-07	6
1945	ENSMUSG00000068373	D430041D05Rik	-0.433789	0.64483	-1.05687	0.178422	-1.43561	0.028415	-1.95269	0.000707594	-3.21341	9.48e-08	1
1946	ENSMUSG00000108332	D530033B14Rik	0.0178898	0.994246	-0.210859	0.902458	-1.53611	0.137882	-2.54535	0.0225389	-5.63219	0.000134492	1
1947	ENSMUSG00000029190	D5Ertd579e	-0.295894	0.158443	-0.73109	0.0123786	-0.969667	1.16e-06	-1.08226	7.28e-12	-1.75995	3.08e-17	1
1948	ENSMUSG00000037813	D630003M21Rik	-1.0754	0.0132747	-1.37259	0.00360713	-2.25204	1.51e-09	-1.52152	0.00117563	-0.223805	0.779235	8
1949	ENSMUSG00000085772	D630024D03Rik	-1.47781	0.0489203	-1.77596	0.00845899	-2.75429	1.93e-06	-4.58208	1.29e-10	-4.8174	7.45e-11	1
1950	ENSMUSG00000052117	D630039A03Rik	-0.339532	0.860976	1.04279	0.254346	-0.92037	0.349633	0.295824	0.801232	3.30308	2.67e-07	7
1951	ENSMUSG00000063455	D630045J12Rik	0.226012	0.857813	0.934084	0.168298	0.370819	0.575371	0.793966	0.110022	1.47993	0.00249556	7
1952	ENSMUSG00000056359	D830013O20Rik	-0.173246	0.897412	-0.871399	0.315792	-1.69522	0.0512279	-2.00528	0.00635628	-2.51734	0.00109807	1
1953	ENSMUSG00000110580	D830024N08Rik	-0.589683	0.134209	-1.34016	0.032521	-2.81511	6.44e-11	-2.39492	1.1e-11	-3.79509	3.22e-18	1
1954	ENSMUSG00000043126	D830039M14Rik	-0.610742	0.284697	-0.932077	0.154988	-1.03651	0.00769393	-1.25092	0.000330077	-2.92051	5.91e-05	2
1955	ENSMUSG00000040260	Daam2	-0.484464	0.179953	-0.736652	0.0748777	-0.970869	0.000618075	-0.807311	0.00368309	-1.08461	0.0365805	1
1956	ENSMUSG00000022150	Dab2	0.523456	0.00808874	0.737512	0.000161756	1.56421	1.12e-11	1.39156	2.27e-21	1.25519	1.87e-05	3
1957	ENSMUSG00000026883	Dab2ip	-0.127541	0.563643	-0.369264	0.0873541	-0.651765	9.26e-06	-0.353315	0.0107507	-0.41371	0.0197037	8
1958	ENSMUSG00000055639	Dach1	-0.385624	0.568722	-1.02426	0.0739919	-0.460454	0.334605	-0.8325	0.108004	-1.62707	0.00290575	1
1959	ENSMUSG00000025592	Dach2	-0.56383	0.101892	-1.57717	5.94e-05	-2.1385	1.66e-08	-2.30264	0.00045792	-4.56461	1.56e-40	1
1960	ENSMUSG00000039952	Dag1	-0.300369	0.0390832	-0.518427	0.0651603	-0.719558	4.84e-06	-0.802917	1.28e-10	-1.07935	6.44e-06	1
1961	ENSMUSG00000106943	Dancr	1.40691	0.414358	1.87477	0.144468	2.03893	0.0411233	2.0098	0.0360995	2.99171	2.2e-05	6
1962	ENSMUSG00000053226	Dand5	0.145719	0.782148	-0.0708788	0.898	-0.101515	0.838459	-0.448713	0.164565	-1.58601	6.79e-06	2
1963	ENSMUSG00000039168	Dap	0.722157	0.0364927	1.27865	0.00025469	0.96825	2.58e-05	1.11655	6.37e-10	2.73069	3.69e-16	7
1964	ENSMUSG00000068921	Dap3	-0.24938	0.280885	-0.453003	0.0406314	-0.755439	6.65e-05	-0.708607	2.54e-06	-1.06788	6.48e-07	1
1965	ENSMUSG00000032380	Dapk2	-0.546022	0.0426358	-0.899159	0.0277201	-1.11561	4.94e-05	-1.2975	1.3e-09	-1.12327	0.0423831	1
1966	ENSMUSG00000026356	Dars	-0.233124	0.270954	-0.20815	0.405839	-0.12782	0.53091	-0.352276	0.0138161	-0.565084	0.00213635	2
1967	ENSMUSG00000026709	Dars2	-0.243323	0.458794	-0.493243	0.0941162	-0.771112	0.00066487	-0.830533	0.00014453	-1.3886	1.14e-09	1
1968	ENSMUSG00000002307	Daxx	0.109947	0.796822	0.276346	0.36321	0.523668	0.00781429	0.39629	0.0501897	0.1304	0.677552	4
1969	ENSMUSG00000069565	Dazap1	0.390297	0.081274	0.446317	0.063575	0.428746	0.0346434	0.553472	0.000588774	0.659748	0.000630824	6
1970	ENSMUSG00000002297	Dbf4	1.21776	0.0884888	1.95268	0.00414316	2.26496	6.33e-07	2.34321	4.39e-11	3.07462	2.22e-19	6
1971	ENSMUSG00000034675	Dbn1	0.441471	0.31536	0.53341	0.221625	0.944998	0.00937134	1.10565	1.68e-06	1.87538	2.45e-10	6
1972	ENSMUSG00000017734	Dbndd2	-0.115436	0.892674	-0.409299	0.375285	-0.500982	0.194845	-0.508473	0.207876	-1.24264	0.000183562	1
1973	ENSMUSG00000020476	Dbnl	0.394883	0.0903173	0.617385	0.011285	0.772776	0.000444722	0.8256	9.66e-07	0.879653	1.06e-06	6
1974	ENSMUSG00000059824	Dbp	-0.117484	0.904909	-0.387144	0.595235	-1.41889	0.00155762	0.590852	0.185911	-0.0905025	0.901689	8
1975	ENSMUSG00000000340	Dbt	-0.328944	0.102855	-0.596413	0.0125555	-0.717108	0.0149261	-1.00196	3.14e-09	-1.79964	3.56e-15	1
1976	ENSMUSG00000035572	Dcaf10	0.0441289	0.941193	0.141063	0.761913	0.281158	0.277669	0.232105	0.350095	0.743382	0.00865695	6
1977	ENSMUSG00000022214	Dcaf11	-0.299823	0.117533	-0.451546	0.108914	-0.730856	0.00129694	-0.900401	3.19e-10	-1.66802	2.3e-13	1
1978	ENSMUSG00000022300	Dcaf13	0.18214	0.660274	0.398194	0.304665	0.402517	0.0927911	0.268108	0.273622	0.759888	0.000856981	7
1979	ENSMUSG00000037103	Dcaf15	0.186088	0.70796	0.412611	0.272785	0.462102	0.0839419	0.640773	0.0131888	0.806949	0.00123375	6
1980	ENSMUSG00000021222	Dcaf4	-0.536098	0.00292941	-0.412711	0.10144	-0.190559	0.413821	-0.619777	0.000348733	-1.74474	1.1e-07	2
1981	ENSMUSG00000026571	Dcaf6	-0.353123	0.0427425	-0.608807	0.00845899	-0.778964	0.00135005	-0.994698	5.38e-10	-1.63379	3.39e-08	2
1982	ENSMUSG00000026554	Dcaf8	-0.304329	0.0902882	-0.387131	0.124713	-0.343806	0.0913675	-0.577611	3.67e-05	-0.906253	9.53e-06	1
1983	ENSMUSG00000020935	Dcakd	-0.201908	0.497589	-0.470532	0.0673223	-0.606352	0.00436155	-0.791475	5.85e-06	-0.53095	0.0081249	8
1984	ENSMUSG00000019891	Dcbld1	0.904626	0.0144775	0.640081	0.111357	0.73367	0.0153617	1.20001	2.04e-06	1.59387	7.64e-07	7
1985	ENSMUSG00000035107	Dcbld2	0.0423946	0.950227	-0.0627628	0.896052	0.117993	0.778073	0.349048	0.154649	0.832825	0.000497671	6
1986	ENSMUSG00000035910	Dcdc2a	2.3397	1	3.87341	1	3.33752	1	3.40575	0.193751	6.38799	2.64e-05	7
1987	ENSMUSG00000078552	Dcdc2b	-0.588948	0.426189	-0.739614	0.231888	-0.657466	0.313159	-1.20464	0.0222127	-1.70838	0.000411308	1
1988	ENSMUSG00000029366	Dck	0.559535	0.309829	1.12724	0.0180707	1.29025	3.9e-06	1.41614	7.1e-07	1.45713	4.33e-08	3
1989	ENSMUSG00000027797	Dclk1	-0.00487691	0.99534	0.155368	0.772771	0.655317	0.0803926	0.94848	0.00054458	1.02497	0.000758765	3
1990	ENSMUSG00000028078	Dclk2	0.48218	0.53856	0.465533	0.469717	0.680147	0.124148	1.19538	0.00536185	0.479435	0.500966	4
1991	ENSMUSG00000026648	Dclre1c	0.11051	0.886631	0.209841	0.715825	0.885365	0.0010835	0.898908	0.000715877	0.888473	0.00475608	3
1992	ENSMUSG00000032040	Dcps	0.530988	0.242595	0.97755	0.00567703	0.477133	0.163167	0.643577	0.0485737	0.856077	0.0325757	7
1993	ENSMUSG00000031562	Dctd	1.92307	0.0109027	2.31318	0.00888774	2.10162	0.000105483	2.59105	2.51e-12	3.37913	7.73e-18	6
1994	ENSMUSG00000031865	Dctn1	-0.061474	0.805308	-0.0928881	0.731722	-0.174911	0.415509	-0.255608	0.174574	-0.715957	2.59e-05	2
1995	ENSMUSG00000038506	Dcun1d2	-0.290824	0.182068	-0.697338	0.00426313	-1.04295	4.55e-06	-1.3756	1.7e-13	-2.43689	1.21e-34	1
1996	ENSMUSG00000028194	Ddah1	-0.560329	0.0230857	-0.877188	0.018213	-1.54217	1.13e-12	-1.3834	7.72e-13	-1.7514	4.47e-08	1
1997	ENSMUSG00000024740	Ddb1	0.0621326	0.845409	0.20943	0.363677	0.379477	0.0389934	0.361163	0.00983757	0.884216	2.88e-08	6
1998	ENSMUSG00000020182	Ddc	-1.02517	0.506774	1.43776	0.156623	-0.537997	0.616715	0.500302	0.580201	2.1955	0.000246478	5
1999	ENSMUSG00000037697	Ddhd1	0.0642662	0.930646	0.221417	0.652756	0.477269	0.118065	0.559133	0.051979	0.910433	0.000813368	6
[truncated: 6,505 more rows]
