# Supplementary material for: Local Inflammation Precedes Diaphragm Wasting and Fibrotic Remodelling in a Mouse Model of Pancreatic Cancer
Source: J Cachexia Sarcopenia Muscle. 2025 Jan 15;16(1):e13668. doi: 10.1002/jcsm.13668 (PMC11733308; doi:10.1002/jcsm.13668)
Supplement: Supplementary file 6 — Data S5 Supporting Information [file JCSM-16-e13668-s004.xlsx]

## Sheet: Metadata
Analyses performed on Ocotber 23rd 2023
This file contains the output of the bioinformatic enrichment analyses performed with DAVID on genes annotating to each cluster.
Genes annotating to each cluster and used as input for these analyses can be found in the "Input" tab

## Sheet: Input
Cluster 1	Cluster 2	Cluster 3	Cluster 4	Cluster 5	Cluster 6	Cluster 7	Cluster 8
0610009B22Rik	1110002E22Rik	1700016D06Rik	1200007C13Rik	2610528J11Rik	1110038B12Rik	1500004A13Rik	0610040J01Rik
0610009L18Rik	1300002E11Rik	3110082I17Rik	2210407C18Rik	2810459M11Rik	1500011B03Rik	1500009C09Rik	2310016D23Rik
0610010F05Rik	1700025G04Rik	9330182L06Rik	2310030G06Rik	6430710C18Rik	1700017B05Rik	1700018A04Rik	2700097O09Rik
0610012D04Rik	1810058I24Rik	Abcb1b	4833427F10Rik	9030622O22Rik	1700025N21Rik	1700110K17Rik	4732440D04Rik
0610012G03Rik	2210016F16Rik	Abcg1	4930512H18Rik	A230050P20Rik	1700030C10Rik	1810019D21Rik	5430401H09Rik
0610037L13Rik	2310015A10Rik	Acer2	5430430B14Rik	A2m	1700030C10Rik	1810043G02Rik	Aaed1
1110002O04Rik	2310022A10Rik	Acot9	5930438M14Rik	Abcc3	1810017P11Rik	1810064F22Rik	Abca6
1110018N20Rik	2310061I04Rik	Adam12	A130077B15Rik	Acnat1	1810032O08Rik	2010204K13Rik	Abcc5
1110019D14Rik	2900097C17Rik	Adamts15	A4galt	Acnat2	1810055G02Rik	2010300C02Rik	Abcd3
1110051M20Rik	3425401B19Rik	Adamts2	A630001G21Rik	Acot12	2200002D01Rik	2310007B03Rik	Acaa1b
1190007I07Rik	4930429F24Rik	Adamts4	Ablim2	Acox2	2210406H18Rik	2310057J18Rik	Acad9
1500011K16Rik	4931428L18Rik	Adamts7	Ace	Acpp	2310022B05Rik	2610318N02Rik	Ackr4
1600014C10Rik	5430431A17Rik	Adamts8	Ackr1	Ahcy	2410002F23Rik	2700081O15Rik	Acly
1700019D03Rik	6030466F02Rik	Adamts9	Ackr2	Akr1c12	2410006H16Rik	3110039I08Rik	Acot1
1700020I14Rik	6330403L08Rik	Adcy7	Adam15	Akr1c13	2610524H06Rik	4732496C06Rik	Acsm5
1700021F05Rik	A430046D13Rik	Adgra2	Adamts1	Akr1c19	2700038G22Rik	4930461G14Rik	Adcy1
1700022N22Rik	A530016L24Rik	Adgrd1	Adamts5	Alb	2700099C18Rik	5330417C22Rik	Adh5
1700113H08Rik	A830018L16Rik	Adgrg1	Adcy4	Aldh16a1	2810408A11Rik	8030451A03Rik	Adi1
1700119I11Rik	Abcc9	Ahi1	Adgre1	Aldh3a2	4732490B19Rik	9130008F23Rik	Adk
1700120C14Rik	Abcd1	Ahnak2	Adgrg3	Aldoc	4930430E12Rik	9330188P03Rik	Aga
1700123M08Rik	Abcf2	Aif1	Adrm1	Alpk1	4930452B06Rik	A230103J11Rik	Agap1
1810014B01Rik	Abcf3	Aldh3b1	Aebp1	Anks4b	4930503L19Rik	AA986860	Ak3
1810021B22Rik	Abi3bp	Alox5ap	AI662270	Apoc3	4930579G24Rik	Abhd13	Ak4
2010315B03Rik	Ablim3	Angpt2	Akap12	Apoe	4931406C07Rik	Abhd17c	Angptl2
2210011C24Rik	Abra	Ankfy1	Akirin1	Apoh	5033406O09Rik	Abhd2	Aplp2
2210408F21Rik	AC161607.1	Ankrd1	Akna	Apol9b	5430416N02Rik	Abl2	Arc
2310001H17Rik	Acacb	Ankrd13a	Aldh1a2	Arhgef26	5430430K15Rik	AC125351.1	Arhgap12
2310001K24Rik	Acad12	Ankrd2	Alox5	Atp7b	6030408B16Rik	AC127341.3	Arhgap5
2310002L09Rik	Acadl	Aoah	Ampd3	Atxn7l3b	9530068E07Rik	AC167229.1	Arl5a
2310008N11Rik	Acadsb	Aplnr	Ankrd10	Azgp1	9930012K11Rik	Acan	Arl5b
2310014F06Rik	Acbd4	Apobec1	Ankrd23	BC025446	A630023A22Rik	Acsbg1	Armc1
2310015D24Rik	Acot2	Arl11	Anpep	Bcar3	A730049H05Rik	Acsl5	Aspa
2310015K22Rik	Acsl1	Armc5	Anxa6	C130074G19Rik	AA414768	Actg2	Asph
2310016D03Rik	Acss1	Armcx2	Anxa7	C1rl	AA467197	Ada	Atg2a
2310016G11Rik	Acss3	Arpc3	Apbb1ip	C3	Aaas	Adam28	B3galt1
2310020H05Rik	Acta1	Arrb1	Apod	C4b	Aatf	Adap1	Bche
2310039L15Rik	Actn2	Arsb	Apold1	C730027H18Rik	Abca1	Add2	Bhlhe41
2310040G07Rik	Actn3	Aspscr1	Arap1	C9	Abca3	Adgrg6	Blcap
2310040G24Rik	Acvr1c	Atf6b	Arhgap25	Ccdc148	Abce1	Adgrl2	Bloc1s5
2310043L19Rik	Acvr2b	Atp10a	Arhgap30	Cd302	Abi1	Adgrl3	Bpgm
2310047D07Rik	Acyp1	Atp6v1h	Arhgap35	Cdh2	Abi2	Adh7	Bphl
2310065F04Rik	Adam33	Atp8b4	Arhgap9	Cdhr5	Abr	Adss	Brwd1
2310069B03Rik	Adamtsl5	Aup1	Arhgdib	Ceacam1	Abracl	Afp	C330011M18Rik
2310075C17Rik	Adck1	B3gnt7	Arhgef7	Cers2	AC113595.1	Agps	Casc1
2410015M20Rik	Adcy2	B430306N03Rik	Arid5a	Ces2e	AC149090.1	Agr2	Cc2d2a
2410131K14Rik	Adcy5	BC005537	Arrdc2	Ces2g	AC154691.1	Agrn	Ccdc88c
2410137M14Rik	Adcy9	Bgn	Arrdc3	Cfh	AC160637.1	Ahcyl2	Cd5l
2510002D24Rik	Adipoq	Bmp2k	Arsi	Cfi	Acbd3	AI467606	Cdc14a
2510009E07Rik	Adipor1	Brpf3	Asap3	Chn2	Acd	AI661453	Cdh13
2610008E11Rik	Adprh	Bst1	Atf3	Chst13	Acer3	Ajuba	Cdkl5
2610028H24Rik	Adrb3	C130050O18Rik	Atoh8	Clca3a1	Acod1	Akr1c18	Cdkn1b
2610044O15Rik8	Adssl1	C1qa	Atp9a	Clcn2	Acsl4	Alcam	Ces1f
2610203C22Rik	Aff3	C1qb	B3galnt1	Cldn3	Acsm3	Aldh1a3	Ces2c
2610507B11Rik	Afg3l2	C1qc	B3gnt5	Col18a1	Acta2	Aldh3a1	Chd2
2610507I01Rik	Ago4	C3ar1	Batf	Comt	Actb	Alg11	Chrna4
2700046G09Rik	Aifm2	C5ar1	Bcam	Cp	Actg1	Alg2	Chst4
2810006K23Rik	Akap6	Cacna1d	Bcap31	Cxcl1	Actl6a	Alkbh1	Ciapin1
2810414N06Rik	Akap8l	Canx	Bcl6b	Cyb5r3	Actn1	Alpi	Cisd2
2900072N19Rik	Akt1s1	Car6	Bend4	Cyp3a13	Actn4	Als2cl	Clcn3
2900076A07Rik	Akt2	Card9	Btg2	Cyp51	Actr2	Amer2	Cnih4
3300002P13Rik	Aldoa	Cavin3	Btk	Cyp8b1	Actr3	Ankdd1b	Cnnm4
4632428C04Rik	Aldoa	Cblb	Btla	Ddc	Acvr1b	Ankrd50	Cnot7
4732491K20Rik	Alpk3	Ccbe1	C1ra	Dhcr24	Adam10	Ankrd54	Col11a2
4831440D22Rik	Als2	Ccdc80	C1s1	Dnajc22	Adam23	Anks6	Col4a3
4833439L19Rik	Alx1	Ccl2	Camkk2	Dnase1l3	Adam8	Ano1	Col4a3bp
4921531C22Rik	Amfr	Ccl6	Card14	Dsg2	Adam9	Ano7	Cpe
4930412C18Rik	Amigo1	Ccl8	Casp12	Ebp	Adamdec1	Anxa10	Crnde
4930429P21Rik	Amotl1	Ccl9	Casp4	Egfr	Adamts12	Anxa13	Crot
4930430F08Rik	Amz2	Ccr1	Cass4	Egr1	Adar	Anxa3	Cryz
4930453N24Rik	Anapc5	Ccr5	Catsper4	Elmo3	Adcyap1r1	Anxa5	Csgalnact2
4930480K23Rik	Ank2	Ccr7	Cbr2	Elovl2	Adm2	Aoc2	Ctla4
4930481A15Rik	Ank3	Cd163	Ccdc134	Elovl5	Adnp2	Ap1m2	Cybrd1
4930511M06Rik	Ankef1	Cd244a	Ccl12	Enpp3	Adpgk	Ap1s3	Cyp27a1
4930516B21Rik	Ankrd33b	Cd300c2	Ccl7	Entpd8	Adra2a	Apol11a	Cyp2s1
4930544D05Rik	Ankrd40	Cd300lb	Ccr2	Eps8l2	Agpat4	Aqp3	Cys1
4930553P18Rik	Ano5	Cd38	Cd209b	Erbb3	Ahr	Aqp5	Cystm1
4930588K23Rik	Aoc3	Cd68	Cd209d	Eva1a	AI506816	Areg	D630003M21Rik
4933434E20Rik	Aox1	Cd72	Cd209f	Exoc3l4	AI606181	Arg2	Dab2ip
5031439G07Rik	Ap1s2	Cd84	Cd209g	F10	Ak2	Arhgap22	Dbp
5033430I15Rik	Apba1	Cd86	Cd248	F2	Akr1a1	Arhgap32	Dcakd
5730409E04Rik	Apoo-ps	Cd93	Cd300a	F5	Akr1b8	Arhgap40	Ddhd2
5730455P16Rik	Aqp7	Cdk5rap3	Cd300ld	F7	Akt1	Arhgap42	Dennd1b
5830418P13Rik	Ar	Cdkn2aipnl	Cd48	Faah	Aldh18a1	Arhgef16	Dhtkd1
5930412G12Rik	Arhgap20	Cerk	Cd52	Fads1	Alg5	Arhgef28	Dkk2
6330410L21Rik	Arhgap24	Ch25h	Cd63	Fads2	Alg8	Arhgef39	Dnajc12
6430571L13Rik	Arhgap44	Chil1	Cd63-ps	Fam187b	Alms1	Arhgef40	Dpp4
8030462N17Rik	Arhgef15	Chl1	Cd74	Fdps	Alyref	Arhgef5	Dpy19l4
8430426J06Rik	Arhgef6	Chpf2	Cd83	Fetub	Ammecr1	Arl14	Ebag9
9030612E09Rik	Arid1b	Clec10a	Cdh5	Fgl1	Ammecr1l	Armc10	Echdc3
9230114K14Rik	Arih1	Clec11a	Cdkn1a	Flywch2	Ampd2	Arntl2	Ehhadh
9330102E08Rik	Arl8b	Clec1a	Cds2	Fndc4	Angptl4	Arpin	Elovl3
9330111N05Rik	Armc8	Clec4a2	Cebpb	Fpgs	Ankle1	Asap2	Elovl6
9330159F19Rik	Armh3	Clec5a	Cebpd	Ftcd	Ankrd16	Asprv1	Eml1
9430037G07Rik	Arntl	Cmtm3	Cecr2	Gas2	Ankrd66	Atg9b	Enho
9430073C21Rik	Art1	Cmtm6	Cfb	Gata4	Anln	Atp10b	Entpd5
9430091E24Rik	Art3	Cndp2	Cfp	Gchfr	Ano6	Atp1a1	Ephx1
9530020I12Rik	Art5	Col15a1	Chrd	Gclc	Anp32b	Atp2c2	Etfbkmt
9930021J03Rik	Arxes2	Col3a1	Chrna1	Gfra1	Anxa1	Atpif1	F630040K05Rik
9930111J21Rik2	Asb10	Col4a1	Chrnb1	Ggt6	Anxa2	Atxn1l	F830016B08Rik
A230009B12Rik	Asb11	Col4a2	Chst7	Gjb1	Anxa4	Aurka	Fam118b
A330023F24Rik	Asb15	Col6a3	Ciita	Gldc	Anxa8	Avil	Fam213a
A330094K24Rik	Asb16	Copb1	Cilp	Gls2	Ap1s1	Avpi1	Fam69a
A430005L14Rik	Asb5	Cpd	Cldn5	Gm11963	Ap2b1	B3glct	Fbxo21
A530001N23Rik	Asic2	Cpxm1	Clec12a	Gm15502	Ap2m1	B4galnt1	Fer1l6
A730036I17Rik	Asnsd1	Crispld2	Clec4a1	Gm30262	Ap2s1	B4galnt2	Fgd4
A730056A06Rik	Asrgl1	Crmp1	Clec4a3	Gm7694	Ap3s1	B4galnt4	Fhl2
A830052D11Rik	Atcayos	Csf1r	Clic4	Gm8883	Apaf1	B4galt6	Filip1l
A830082N09Rik	Ate1	Csf2ra	Cln6	Gne	Api5	Bace1	Fmo5
A930016O22Rik	Atg13	Csgalnact1	Cltb	Gpx1	Apobec3	Baiap2	Fnip2
Aamdc	Atp11a	Cspg4	Cmah	Grb7	Apobr	Baiap2l1	Foxred1
Aars2	Atp1a2	Ctla2a	Cmklr1	Gstp1	App	Basp1	Frat2
Aasdh	Atp2a1	Ctps2	Cnksr1	Hgfac	Aprt	Bbs12	Gba2
Abca2	Atp2a2	Ctsa	Cnpy3	Hhex	Arcn1	BC016579	Gcdh
Abca8a	Atp2b3	Ctsc	Col6a5	Hmgcr	Arf2	BC021767	Gm14305
Abca8b	AU022252	Ctsl	Coro1a	Hmgcs2	Arf3	BC030870	Gm14964
Abca9	Aurkaip1	Cx3cr1	Cpxm2	Hnf1a	Arf4	BC046401	Gm16153
Abcb10	Azi2	Cxcr4	Creld2	Hnf1aos1	Arf6	Bcar1	Gm18258
Abcb4	B230118H07Rik	Cyp1b1	Csf1	Hnf4a	Arfgap1	Bcas1	Gm20658
Abcb7	Bag3	Cyp4f18	Csf2rb2	Hoga1	Arfgap3	Bcl11b	Gm22771
Abcb8	Bank1	Cyp7b1	Csnk1a1	Hp	Arfip2	Bcl2l1	Gm28653
Abcb9	Bbof1	Dab2	Csrnp1	Hpd	Arg1	Bcl2l11	Gm28800
Abcd2	Bbs2	Dck	Ctsb	Hpn	Arhgap1	Bcl2l14	Gm37499
Abhd10	BC067074	Dclk1	Ctsd	Hs3st3b1	Arhgap11a	Bcl9	Gm41183
Abhd11	Bcl6	Dclre1c	Cxcl14	Hsd17b7	Arhgap23	Bcl9l	Gm42614
Abhd14a	Bcl7a	Ddx54	Cybb	Id2	Arhgap27	Bend3	Gm43314
Abhd16a	Bicd2	Dio3	Cygb	Idi1	Arhgdia	Bicdl2	Gm45495
Abhd18	Bin1	Dio3os	Cysltr1	Igsf11	Arhgdig	Bri3bp	Gm49201
Abhd5	Bloc1s6	Dlg4	Cyth4	Igsf23	Arhgef2	Brix1	Gmnn
Abhd8	Blzf1	Dpysl3	Cytip	Igsf5	Arid1a	Brk1	Gpd2
Abtb1	Bmp4	Dram1	Daxx	Il1rap	Arid3a	Brwd3	Gpr155
Abtb2	Bmp6	Dse	Dclk2	Iqgap2	Arl4c	Bsn	Gpr165
AC060761.1	Btbd1	Ece1	Ddi2	Itgb2l	Arl6ip1	Bspry	Gpt
AC087898.2	Btnl7-ps	Ecscr	Ddx56	Itih4	Arl8a	Btbd11	Gpt2
AC118542.1	Bves	Ednrb	Depp1	Kmo	Arpc1b	Btc	Grhpr
AC125141.3	C030006K11Rik	Eef2	Derl3	Kmt5c	Arpc2	C77080	Grpel2
AC126055.1	C1qtnf9	Efna3	Dlgap4	Kng2	Arpc4	Cadm1	Grtp1
AC131339.2	C2cd2	Egr2	Dnah6	Lgals9	Arpc5	Calm1	Gstm1
AC132460.3	C330018D20Rik	Ehd1	Dnajb11	Lrg1	Arrb2	Calml4	Gstz1
AC133498.1	Cab39	Emilin1	Dnajc1	Lsr	Arrdc1	Camk2d	Haus2
AC154507.3	Cacna1e	Eno2	Dnajc2	Lss	Arsg	Camsap2	Hlf
AC163032.1	Cacna1s	Esd	Dnajc3	Med6	Asah1	Camsap3	Hr
AC165344.1	Cacnb1	Esm1	Dock2	Mkrn2os	Asap1	Cand1	Hspa4l
AC166164.1	Cacng6	Ets1	Dock8	Mob3b	Asb6	Cant1	Idh1
Acaa1a	Calcoco1	Exoc3l2	Dok3	Msmo1	Asf1b	Capn13	Igfals
Acaa2	Camk2g	Faap24	Dpysl2	Mup3	Asns	Capn5	Igfbp2
Acaca	Camta1	Fam167b	Dync1h1	Myo1b	Aspm	Capns2	Ikzf2
Acad10	Camta2	Fam214b	Ear2	Nipsnap1	Asxl1	Caprin1	Il15
Acad11	Cand2	Fbn1	Eda2r	Nlrp6	Atad2	Caprin2	Impad1
Acad8	Cap2	Fbxo17	Ehd2	Nnmt	Atad5	Car12	Insig1
Acadm	Capn3	Fcer1g	Ehd4	Nostrin	Atg7	Car2	Insig2
Acads	Car4	Fcgr1	Eif4ebp1	Noxa1	Atic	Car9	Irgq
Acadvl	Casd1	Fcgr2b	Emd	Nr1h4	Atl3	Card10	Islr2
Acat1	Castor2	Fcgr4	Emid1	Nr1i2	Atn1	Carmil1	Junos
Ache	Casz1	Fermt3	Entpd1	Nrn1	Atp13a1	Casc4	Kcnd3
Aco2	Catsper2	Fes	Epsti1	Oaf	Atp13a3	Casp2	Kcnh2
Acot11	Cav1	Fgf23	Esam	Ocln	Atp1b3	Casp6	Kcnn2
Acot13	Cavin4	Fgr	Ets2	Orm2	Atp2a3	Cbarp	Khk
Acot6	Cbfa2t3	Fkbp10	Evi2a	Os9	Atp4a	Cbl	Klc4
Acoxl	Ccdc47	Fkbp5	F13a1	Pafah2	Atp6ap2	Cblc	Klhdc10
Acp6	Ccdc69	Flrt2	Fadd	Papss2	Atp6v0d2	Cbx3	Klhdc8a
Acsf3	Ccdc85a	Fscn1	Fam104a	Pcbd1	Atp6v0e	Cbx5	Klhl28
Acsl6	Ccdc90b	Ftl1-ps1	Fam219a	Pcsk7	Atp8b1	Cc2d1a	Kyat1
Acss2	Ccdc91	Fxyd5	Fam96b	Pdia5	Atp8b2	Ccar1	Lactb2
Actc1	Ccl11	Gab2	Fbxl22	Pglyrp2	Atxn2l	Ccdc102a	Laptm4a
Actr1b	Ccpg1os	Gdf5	Fbxo31	Pgrmc1	Atxn3	Ccdc112	Larp4b
Actr3b	Cd163l1	Gja1	Fcgrt	Pkhd1	Atxn7l3	Ccdc120	Lgr4
Actr6	Cd19	Glipr2	Fcrl5	Pklr	AU022793	Ccdc18	Lgr6
Acyp2	Cd300lg	Gltp	Fcrls	Plcxd2	Aunip	Ccdc180	Lonp2
Adal	Cd36	Gm18787	Fez1	Plk3	Aurkb	Ccdc34	Lrig1
Adamts20	Cd99l2	Gm29371	Ffar1	Plxnb1	Avl9	Ccdc68	Lrp6
Adamtsl4	Cdc42ep3	Gm37422	Fgd2	Psen2	Axl	Ccl20	Luc7l2
Adgrf5	Cdh19	Gm43719	Fgf2	Ptprf	Azin2	Ccnd1	Map2k6
Adhfe1	Cdk16	Gm44439	Fgf2os	Qsox1	B3gnt3	Ccnd2	Mdga1
Adig	Cdkn1c	Gm5150	Fgl2	Rdh11	B4galt1	Ccne2	Metap1
Adipor2	Cdv3	Gm6377	Fli1	Rdh7	B4galt2	Cct2	Metap1d
Ado	Celf2	Gm9733	Flnc	Retreg2	B4galt3	Cct3	Mettl7a1
Adprhl1	Cep104	Gmppb	Flot1	Rnf125	B4galt5	Cd24a	Mfsd3
Adra1a	Cep120	Gnai2	Flt4	Rnf149	B930095G15Rik	Cd9	Mga
Adrb2	Cep63	Gnl1	Folr2	Rnf181	Bad	Cdc25b	Mlh3
Adsl	Cep97	Gns	Foxk1	Rnf186	Bahd1	Cdc42bpb	Mmp15
Aes	Cfap74	Gpr153	Fyb	Sardh	Bak1	Cdc42bpg	Mocs2
Afg1l	Cfd	Gpr35	Gaa	Scap	Bard1	Cdc42ep1	Mrpl19
Agbl1	Cfl2	Gpr65	Gadd45a	Sec16b	Bax	Cdc42ep5	Mrpl50
Agl	Chac1	Gpsm3	Galnt18	Selenbp2	Baz1a	Cdcp1	Msh3
Agpat1	Chchd10	Gpx7	Garem1	Sema4g	BC030867	Cdh1	Msra
Agpat2	Chm	Grk5	Gas6	Sephs1	BC037034	Cdh10	Myo5c
Agpat3	Chmp7	Grn	Gas7	Serpinf2	BC048403	Cdh16	Nbeal1
Agpat5	Chrdl1	Guca1a	Gfpt2	Sertad3	BC055324	Cdh17	Nck2
Agtpbp1	Chrna10	H6pd	Gfra2	Shroom1	Bcat1	Cdh24	Ndst1
Ahsa1	Cidea	Heg1	Ggt5	Slc13a3	Bcl10	Cdh6	Necab1
Ahsa2	Cidec	Hexb	Gimap4	Slc16a11	Bcl2a1a	Cdhr2	Nelfcd
AI464131	Cipc	Hivep3	Glod4	Slc17a1	Bcl2a1b	Cdk18	Nfyc
AI593442	Cldn15	Hk3	Gm13889	Slc17a4	Bcl2a1d	Cdkn2a	Nhsl1
AI597479	Cldn19	Hmgn3	Gm16015	Slc22a18	Bcl3	Cdkn2b	Nit1
AI854703	Clec3b	Hmox1	Gm1966	Slc23a1	Bcr	Cdx2	Nqo2
Aifm1	Clic5	Hspa2	Gm21188	Slc27a2	Bdkrb1	Celf4	Nrep
Aimp1	Clip1	Hyal2	Gm2a	Slc2a9	Bex3	Celsr1	Nt5c3
Aimp2	Clip4	I830127L07Rik	Gm33023	Slc35d1	Bfsp1	Cep152	Nuak1
Aip	Clpb	Ifi204	Gm35853	Slc35d2	Bicc1	Cep170b	Nudt12
Ak1	Clstn1	Ifi207	Gm36107	Slc41a2	Bicd1	Cep250	Nudt7
AK157302	Clstn3	Ifi211	Gm36161	Slc45a3	Bid	Cep57	Ola1
Akap1	Cma1	Ifi30	Gm38118	Slc6a9	Bin2	Cept1	Osbpl6
Akap13	Cmya5	Ifnar2	Gm38157	Slco1a1	Bin3	Cfap20	Oxr1
Akap17b	Commd9	Ift122	Gm39465	Smim22	Birc3	Cfap69	Pak1
Akap7	Cops3	Igfbp7	Gm41144	Soat2	Birc5	Cftr	Palld
Akap9	Cops4	Ighv1-66	Gm45774	Sptbn2	Blm	Cgn	Palmd
Akirin2	Cops5	Il6	Gm49123	Sqle	Bmf	Chd3	Paqr4
Aknad1	Cops8	Inpp5d	Gm6524	St3gal4	Bmp1	Chil4	Paqr9
Akr1b10	Coq8a	Itga9	Gm7600	Stard4	Bmper	Chit1	Pbx1
Akr1b3	Coro6	Itgam	Gm9484	Steap4	Bok	Chka	Pcx
Aktip	Cox4i2	Itm2c	Gngt2	Sult1b1	Bop1	Chmp4c	Pcyox1
Alas1	Cox6a2	Jade2	Gopc	Sult1d1	Bora	Chmp5	Pcyt2
Alas2	Cpeb4	Kcnj15	Gpr146	Tat	Brca1	Chtf8	Pdzd7
Aldh1a1	Cpt2	Kcnk13	Gpr85	Tbc1d30	Brca2	Ckb	Pecr
Aldh4a1	Cr2	Kcnk6	Gprc5c	Tfr2	Brd2	Ckmt1	Per3
Aldh5a1	Crat	Kctd17	Gpx3	Tifa	Brd8	Clba1	Pex7
Aldh6a1	Creld1	Kit	Grina	Tkfc	Brinp1	Clca1	Phf14
Alkbh3	Crhr2	Klhl6	Grrp1	Tm6sf2	Brip1	Clca3b	Pigo
Alkbh5	Crip3	Lacc1	Gtpbp4	Tmem102	Brip1os	Cldn18	Plekha6
Alkbh7	Cript	Lair1	H2-Aa	Tmem97	Brpf1	Cldn2	Pm20d1
Alpk2	Crybg3	Lbh	H2-Ab1	Traf4	Bst2	Cldn4	Ppat
Alpl	Cst3	Lcn2	H2-DMa	Trim14	Btbd17	Cldn6	Ppp1r3b
Alx4	Cuedc1	Lcp2	H2-DMb1	Tsta3	Btbd19	Cldn7	Prdx6
Amacr	Cul4a	Lfng	H2-Eb1	Ttyh2	Btbd3	Clic6	Prmt9
Amd1	Cul5	Lgi2	Has1	Ugt2b34	Btf3	Cmtm4	Prrc2b
Amhr2	Cul9	Lgmn	Hck	Urah	Btg1	Cntrob	Psd3
Amot	Cyb5d2	Lhfp	Hcls1	Utp14b	Btg3	Col17a1	Pter
Ampd1	Cyfip2	Lhx6	Hectd2os	Vamp8	Bub1	Commd2	Pthlh
Amy1	Cyp4b1	Lilr4b	Herc4	Vwce	Bub1b	Coq10b	Ptpmt1
Anapc13	D230025D16Rik	Lilrb4a	Hexa	Wfdc21	Bzw1	Coro2a	Ptprd
Angpt1	D830039M14Rik	Lox	Hip1	Xkr9	C1qtnf6	Cpne3	Ptprg
Angptl1	Dand5	Loxl1	Hnrnph2	Xrcc3	C430002N11Rik	Cpsf3	Ptprs
Angptl7	Dars	Lpin2	Hpgds	Xylb	Cacnb3	Crabp2	Pxmp4
Ank	Dcaf4	Lrp1	Hsd11b1	Zdhhc16	Cad	Crb3	Pygl
Ank1	Dcaf6	Lrp10	Hsf4	Zdhhc9	Cadm4	Crisp1	Rab4a
Ankrd24	Dctn1	Lrrc58	Hsp25-ps1	Zfand4	Calca	Crybg1	Rap1gap
Ankrd28	Ddr2	Lyn	Hspa5	1700001C19Rik	Cald1	Csnk1g3	Rapgef2
Ankrd46	Ddx3y	Man1c1	Hspb1	AC079680.1	Calr	Csnk2a2	Rarres2
Ankrd52	Dennd4b	Man2b1	Hspb7	Adgrf1	Calu	Cspp1	Rc3h1
Ankrd6	Des	Man2b2	Htr2b	Bco1	Camk1d	Ctnnbl1	Rev3l
Ankrd9	Det1	Map3k6	Htr7	Capn8	Cap1	Ctnnd1	Rflnb
Anks1	Dglucy	Mcam	Ifi205	Gm15318	Capg	Ctse	Rftn2
Ano10	Dhrs3	Mefv	Ifi209	Gm30177	Capza1	Ctsw	Rfx7
Ano4	Diaph1	Mertk	Ifitm3	Gm379	Car13	Ctxn1	Rgs9bp
Ap4s1	Dis3l	Mest	Igdcc4	Gm5340	Card6	Cubn	Rmdn2
Ap5m1	Dmac1	Milr1	Igf1r		Carhsp1	Cwh43	Rnf128
Ap5s1	Dmd	Mir22hg	Ighv1-52		Casp3	Cxadr	Rnf217
Apba3	Dmpk	Mmp23	Ighv1-82		Casp8	Cxcl15	Rngtt
Apbb1	Dmrt2	Morf4l1	Igkv10-94		Casp8ap2	Cxcl17	Rock2
Apc2	Dnaja2	Mpeg1	Igkv12-41		Cbr3	Cxcl2	Sdc2
Apeh	Dnaja4	Mpp1	Igkv12-46		Cbx6	Cyb561a3	Selenbp1
Apip	Dnajb2	Mrc1	Igkv12-98		Ccdc116	Cyb5b	Sema3c
Apmap	Dnajb4	Mrc2	Igkv4-53		Ccdc125	Cym	Serinc2
Apobec2	Dnajc16	Ms4a6b	Igkv4-55		Ccdc71l	Cyp2c65	Sertad4
Apol10b	Dnajc21	Ms4a6c	Igkv9-120		Ccdc82	Cysrt1	Sesn3
Apol6	Dnajc27	Ms4a7	Ikzf1		Ccdc88a	D630039A03Rik	Setx
Apoo	Dnajc30	Mx1	Il10ra		Ccdc88b	D630045J12Rik	Sfxn5
Apool	Dnase1l1	Myo1c	Il21r		Cchcr1	Dap	Sh2d4a
Apopt1	Dok7	Myo5a	Il2rg		Ccl17	Dcaf13	Sh3kbp1
Appl1	Dpt	Naglu	Il6ra		Ccl24	Dcbld1	Sh3pxd2a
Aptx	Drp2	Ncf1	Il6st		Ccna2	Dcdc2a	Shld2
Aqp4	Dtna	Ncf2	Ipo4		Ccnb1	Dcps	Slc15a2
Araf	Dtnbp1	Nckap5l	Irf5		Ccnb2	Ddr1	Slc16a10
Arfgap2	Dupd1	Nelfa	Irf7		Ccnd3	Ddx19a	Slc16a7
Arfgef1	Dusp13	Nelfe	Irs2		Ccne1	Degs2	Slc22a23
Arfgef2	Dusp22	Nfasc	Isg15		Ccnf	Dennd2d	Slc25a1
Arfrp1	Dusp26	Nfkbie	Itga7		Ccnl1	Dlg5	Slc25a15
Arhgap10	Dym	Nid2	Itgb2		Ccnyl1	Dmbt1	Slc25a22
Arhgef10l	E2f6	Nlrp3	Itgb5		Cd101	Dmkn	Slc25a23
Arhgef9	Ears2	Nox4	Jun		Cd109	Dnaja1	Slc25a39
Arl2	Ebf2	Npl	Jup		Cd14	Dnajb1	Slc25a48
Arl3	Ecm2	Nr2f2	Kazn		Cd177	Dnajc10	Slc2a4rg-ps
Arl6ip5	Ecpas	Nrcam	Kcna5		Cd200r1	Dock5	Slc37a4
Armc2	Eef1a2	Nrm	Kcnab2		Cd276	Dock7	Slc38a2
Armt1	Efcab2	Nrp2	Kcnc4		Cd2ap	Dsp	Slc38a3
Arpc5l	Efcab9	Nsg1	Krt80		Cd300lf	Dstn	Slc40a1
Arrdc5	Efr3b	Nxpe5	Lama4		Cd33	Dtnb	Slc46a3
As3mt	Egf	Oas3	Lamp2		Cd44	Dtx4	Slc7a2
Asb1	Ehbp1l1	Olfml3	Laptm5		Cd47	Dtymk	Smc6
Asb12	Eif1	Olfr1033	Lat2		Cd53	Dusp4	Smim14
Asb13	Eif2ak1	Ostf1	Lbp		Cd82	Dusp9	Sord
Asb14	Eif2b1	Otulin	Lcp1		Cdc20	Dut	Spata1
Asb18	Eif2b4	Otulinl	Ldb2		Cdc25a	Dynap	Spink11
Asb2	Eif2s3y	P2rx7	Lnx1		Cdc25c	Dyrk3	Spopl
Asb4	Eif3j1	P2ry12	Lrrc25		Cdc42ep4	E2f5	Srek1ip1
Asb8	Eif4ebp2	P2ry6	Lst1		Cdc42se1	E330009J07Rik	Srr
Aspn	Eif4g2	P3h1	Ly6a		Cdc45	Eef1akmt4	St3gal5
Atad1	Eif4g3	P3h3	Ly86		Cdc6	Efna4	Stc2
Atf5	Elac1	Pcbp3	Lyl1		Cdc7	Efnb1	Ston2
Atg10	Elmod3	Pcdh17	Lyve1		Cdca2	Efnb2	Strip2
Atg4a	Eloa	Pcsk5	Lyz2		Cdca3	Ehf	Stx17
Atg4d	Emc2	Pdcd1	Mafg		Cdca4	Elf3	Sult1e1
Atg9a	Enpp2	Pde1b	Mafk		Cdca5	Elovl7	Tab1
Atl2	Enpp4	Pdgfb	Man1a		Cdca7	En1	Tatdn1
Atp13a5	Epg5	Pdgfra	Manf		Cdca7l	Enpp1	Tbc1d32
Atp1b1	Epm2a	Peg10	Map3k8		Cdca8	Eny2	Tceal7
Atp1b2	Eprs	Pf4	Map4k1		Cdh11	Epb41l4b	Tecpr1
Atp1b4	Ercc6l2	Picalm	Mgl2		Cdh3	Epcam	Tecpr2
Atp5a1	Eri3	Pim1	Mid1ip1		Cdipt	Epha4	Tet1
Atp5b	Espn	Pip4p1	Mknk2		Cdk1	Epn3	Tfrc
Atp5c1	Esrrg	Pir	Mllt11		Cdk12	Eppk1	Tgfb3
Atp5d	Evc2	Pirb	Mmp3		Cdk17	Eps8l3	Them4
Atp5e	Exd1	Pla2g15	Mmrn2		Cdk19	Erbb2	Thnsl1
Atp5f1	Exoc7	Pla2g7	Musk		Cdk2	Erg28	Thnsl2
Atp5g1	Extl1	Pld3	Mustn1		Cdk4	Ergic1	Timm9
Atp5g2	Eya1	Plek	Mvp		Cdk6	Ergic3	Tle2
Atp5g3	Eya4	Plekho1	Myd88		Cdk7	Erich5	Tmc7
Atp5h	Ezh1	Plekho2	Myf6		Cdk9	Ern2	Tmem131l
Atp5j	F730311O21Rik	Plin2	Myo1f		Cdkn2c	Ero1l	Tmem161b
Atp5j2	Fabp4	Plod3	Naa25		Cdkn3	Esrp1	Tmem171
Atp5k	Faf1	Plvap	Naaa		Cdr2	Esrp2	Tmem245
Atp5l	Fam122a	Ppm1h	Napb		Cdr2l	Esyt2	Tmem266
Atp5mpl	Fam13a	Ppp1r15a	Ncf4		Cdt1	Etv4	Tmem45b
Atp5o	Fam160a1	Ppp1r9b	Nckap1l		Cela1	Etv5	Tmem56
Atp5s	Fam160b2	Prcp	Ndnf		Cemip	Eya2	Tmx2
Atp6v0a4	Fam189a2	Prdm1	Ndrg3		Cenpa	Ezr	Tnk2
Atp6v0e2	Fam19a5	Prex1	Nfam1		Cenpe	F2r	Tom1l1
Atp6v1d	Fam219b	Prmt1	Nhsl2		Cenpf	F2rl1	Tomm20
Atp6v1e1	Fam98a	Prokr2	Nlrp1b		Cenph	F3	Tomm5
Atp8a2	Farp2	Pros1	Nmt1		Cenpi	Fam102a	Trim24
Atpaf1	Fbxl3	Prune2	Nod1		Cenpk	Fam107b	Trim35
Atpaf2	Fbxo30	Psma7	Nog		Cenpl	Fam149a	Trio
Atxn1	Fbxo32	Psmc1	Nop9		Cenpm	Fam167a	Trmt13
Atxn2	Fbxo40	Psmd14	Nos3		Cenpn	Fam25c	Trpm7
Auh	Fcer2a	Psmd8	Notch4		Cenpo	Fam3b	Tsfm
AW209491	Fech	Pstpip1	Npc1		Cenps	Fam83b	Ttbk1
AW549877	Fem1a	Ptgis	Nploc4		Cenpt	Fam83c	Ttc23
Axin2	Fermt2	Ptgs1	Nqo1		Cenpu	Fam83e	Uba3
B230303O12Rik	Fgf11	Ptx3	Nrros		Cenpw	Fam83f	Uck1
B230312C02Rik	Fgf13	Rab33b	Nsmce1		Cep128	Fam83g	Unc13c
B330016D10Rik	Fgfr1	Rab5c	Nts		Cep164	Fam83h	Usp33
B3galnt2	Fgfrl1	Rab8b	Oas1a		Cep170	Fam84a	Usp34
B3galt2	Filip1	Ralb	Oas2		Cep192	Fam84b	Usp45
B4gat1	Fitm2	Rasa3	Ogfrl1		Cep41	Fancm	Usp9x
Bag1	Fkrp	Rasal1	Olfm1		Cep55	Far1	Wnt5a
Bag2	Flt1	Rasl11a	Osgin1		Cers5	Fat1	Ythdf3
Bap1	Flt3l	Rcn1	Osmr		Cers6	Faxc	Zadh2
Barx2	Foxd3	Rcn3	Pacsin1		Cfap43	Fbxl14	Zbtb26
BB123696	Foxj2	Reg3g	Pax1		Cfap45	Fbxw9	Zbtb38
BB218582	Foxo4	Rell1	Pcdhb7		Cfdp1	Fcgbp	Zdhhc17
Bbip1	Fras1	Renbp	Pcdhgc3		Cfl1	Fendrr	Zfand1
Bbs7	Fry	Rgl1	Pcolce		Cggbp1	Fer1l4	Zfhx2
BC002189	Fxn	Rgs16	Pde4b		Cgnl1	Fermt1	Zfhx4
BC003965	Fxr2	Rhog	Pdgfa		Cgref1	Ffar4	Zfp292
BC025920	Fxyd1	Rhoj	Pdgfrb		Chaf1a	Fgd3	Zfp386
BC037032	Fxyd2	Rnasel	Pdlim3		Chaf1b	Fgd6	Zfp462
BC048679	Fxyd6	Rnf19b	Pdpn		Chd1	Fgfr4	Zfp799
BC049352	Fyco1	Ror1	Pecam1		Chd4	Fhdc1	Zfp827
Bcas3	Fzd9	Rps4l	Peg3		Chek1	Flrt3	Zfp944
Bcat2	G6pc3	Rras	Pfkfb4		Chek2	Fmnl2	Zfp955a
Bckdha	Galnt17	Rras2	Pgpep1l		Cherp	Fnbp1l	Zfp960
Bckdhb	Gbe1	Scamp2	Pik3cd		Chfr	Fos	Zfyve21
Bckdk	Gbf1	Scn5a	Pik3cg		Chic2	Fosb	Zranb3
Bcl2l13	Gfm2	Scx	Pik3r1		Chil3	Fosl1
Bcs1l	Ginm1	Sec24d	Pilra		Chpf	Foxa1
Bdh1	Gkap1	Selenon	Pip4k2a		Chst11	Foxa2
Bend5	Glb1l2	Sema3a	Pisd		Chst14	Foxd1
Best3	Glrx3	Sema4c	Plbd2		Chst2	Foxf2
Bfar	Gm10250	Sema6b	Plcg2		Chsy1	Foxg1
Bfsp2	Gm10604	Sema7a	Pld4		Chsy3	Foxp1
Bmi1	Gm10635	Serinc3	Podn		Chtf18	Foxq1
Bmpr1a	Gm10762	Serpina3h	Polr2e		Cib1	Frk
Bmpr1b	Gm11264	Serpina3i	Pou2f2		Cic	Frmd8
Bnip1	Gm11382	Serpina3m	Ppp1r37		Cip2a	Fubp3
Bnip2	Gm12439	Serpinh1	Prg4		Cit	Fuk
Bnip3	Gm12669	Sfrp1	Prkcb		Ckap2	Fut2
Bod1	Gm13091	Sh3bgrl	Prkch		Ckap2l	Fut8
Bod1l	Gm14326	Sh3tc1	Prkg1		Ckap4	Fxyd3
Bola3	Gm14703	Shisa5	Prr5l		Cks1b	Fzd5
Borcs5	Gm15446	Siglec1	Psma4		Cks2	G2e3
Brd7	Gm15915	Siglece	Psmc4		Clca3a2	Gabpb2
Bsg	Gm15935	Sirpb1b	Psmd11		Clcf1	Gabrp
Btbd2	Gm15943	Skap2	Psmd2		Clcn5	Gad2
Btbd6	Gm17281	Sla	Psmd3		Clec2e	Gal3st1
Btbd8	Gm17354	Slc10a3	Psmd4		Clec4d	Galc
Btnl9	Gm18190	Slc10a6	Psmd7		Clec4e	Gale
Btrc	Gm20300	Slc11a1	Ptafr		Clec4n	Galnt12
Bzw2	Gm26588	Slc15a3	Ptpn6		Clec7a	Galnt3
C030037D09Rik	Gm28941	Slc16a6	Ptpn7		Clic1	Galnt4
C130083M11Rik	Gm29170	Slc35f5	Ptprc		Clip2	Galntl6
C1qbp	Gm29323	Slc36a4	Pwp2		Cln3	Gan
C1qtnf12	Gm31305	Slc7a8	Pxn		Clptm1l	Gas8
C1qtnf2	Gm33432	Slco2a1	Pycard		Clspn	Gata5
C1qtnf3	Gm36495	Slfn1	Rab3il1		Clta	Gata5os
C230072F16Rik	Gm36839	Slit3	Rac2		Clu	Gatad2a
C330018A13Rik	Gm38560	Smc1a	Ranbp9		Cmas	Gcnt2
C530005A16Rik	Gm43012	Smyd2	Rapgef5		Cmip	Gcnt3
C530008M17Rik	Gm43597	Snn	Rasgrp1		Cmpk1	Gen1
Cables1	Gm44386	Snx1	Rasgrp4		Cmtm7	Gfpt1
Cabp1	Gm47155	Snx5	Rasip1		Cnn2	Ggh
Cabp7	Gm47908	Sparc	Rassf2		Cnn3	Gimd1
Cacna1a	Gm48721	Spcs2	Rassf4		Cnot6	Gipc2
Cacna1g	Gm49317	Spi1	Rbpj		Cnpy2	Gkn1
Cacna1h	Gm49417	Spire1	Rcan1		Cnpy4	Gkn2
Cacna2d1	Gm5420	Spon1	Relb		Col11a1	Gkn3
Cacna2d3	Gm5617	Spsb2	Rexo2		Col12a1	Glg1
Cacnb4	Gm8995	Srd5a3	Rgs14		Col16a1	Glipr1
Cacybp	Gm9821	Srpx	Rhoh		Col1a1	Gm10451
Camk2a	Gnao1	Srpx2	Rif1		Col1a2	Gm11615
Camk2b	Gnpat	Stab1	Rin3		Col27a1	Gm11832
Capn7	Golga4	Stap2	Ripor3		Col5a1	Gm11843
Capza2	Gpam	Stk17b	Rnd1		Col5a2	Gm13387
Car14	Gpc1	Sugct	Rnf114		Col8a1	Gm13648
Car3	Gpc3	Tbcd	Rnf122		Colgalt1	Gm14137
Car5b	Gphn	Tbxas1	Rrad		Copb2	Gm14230
Car7	Gpi1	Tceal8	Rrp12		Copg1	Gm14286
Card19	Gpm6a	Tfpi2	Rufy3		Copz1	Gm17709
Carmil3	Gpr157	Tgfbi	Rusc2		Coq8b	Gm19557
Carnmt1	Gprasp1	Thbs3	S1pr1		Coro1b	Gm19589
Carns1	Gpx4	Thsd1	S1pr3		Coro1c	Gm19610
Cars2	Gpx4-ps2	Tifab	Samd8		Cotl1	Gm20163
Casq1	Gramd1a	Tlr13	Samhd1		Cpne2	Gm21297
Casq2	Grk3	Tlr2	Sash3		Cpne8	Gm26541
Cat	Gsk3a	Tlr4	Sbds		Cpsf4	Gm26809
Cav3	Gstp2	Tlr7	Scarb1		Cpsf7	Gm27033
Cavin2	Gvin1	Tlr8	Scgb3a1		Cpt1a	Gm28119
Cbr1	Gyg	Tmed3	Scn7a		Creb3	Gm3336
Cbr4	Gypc	Tmed8	Sdc3		Creb3l1	Gm35019
Cbwd1	Gys1	Tmem87b	Sdf2l1		Creb3l2	Gm35066
Ccdc117	Gzmm	Tnfrsf11a	Sdk1		Creb3l4	Gm3555
Ccdc127	H2-Q6	Tnfsf14	Secisbp2		Crip1	Gm35940
Ccdc146	Hcar1	Tnfsf8	Sele		Crlf2	Gm37145
Ccdc189	Hcfc2	Tpcn2	Sema3f		Crtap	Gm37261
Ccdc28a	Hdac5	Tram2	Sema6d		Crtc2	Gm3788
Ccdc43	Hephl1	Trem1	Serping1		Cryzl2	Gm38345
Ccdc50	Herc3	Trem2	Sgms1		Csdc2	Gm41030
Ccdc66	Herpud2	Treml2	Sik1		Csf2rb	Gm42528
Ccdc85c	Hexim2	Trp53i11	Sipa1		Csf3r	Gm42793
Ccl27a	Hfe2	Trpm2	Sirpa		Csk	Gm42937
Ccng1	Hhatl	Tspan5	Slamf9		Csnk1d	Gm43745
Ccnh	Hipk3	Tspan6	Slc16a2		Csnk1g1	Gm44274
Ccrl2	Hist1h1c	Tubb2a	Slc22a4		Csrp1	Gm44275
Ccser2	Hmcn2	Tyrobp	Slc39a8		Csrp2	Gm44985
Cd274	Hoxc6	Ucp2	Slc43a1		Cstb	Gm45330
Cd55	Hrasls	Usp42	Slc4a3		Ctbp2	Gm49328
Cd59a	Hscb	Vav1	Slc9a9		Ctdp1	Gm49499
Cd59b	Hspa12a	Vav3	Slfn8		Ctdspl2	Gm5148
Cdadc1	Hspa1l	Vcan	Smoc2		Ctgf	Gm9844
Cdc34	Hspb6	Vsig2	Snx2		Cthrc1	Golga7
Cdc37l1	Hspb8	Vsig4	Snx20		Ctnna1	Golim4
Cdc5l	Htatsf1	Wdr62	Snx8		Ctps	Golm1
Cdh22	Htra1	Wfdc17	Sod3		Ctsh	Golph3l
Cdh23	Iba57	Wipf1	Spcs3		Ctsk	Gpa33
Cdhr3	Idua	Wisp2	Spg20		Ctss	Gpr137b
Cdip1	Ifi203	Wtip	Spns2		Ctsz	Gprc5a
Cdk5rap1	Ifi27	Zc3h4	Spsb1		Cttn	Gpsm2
Cdkal1	Ifi27l2a	Zfand2a	Sqstm1		Cttnbp2nl	Gpx2
Cdnf	Ift172	Zfp697	Srxn1		Cul4b	Gramd4
Cdon	Igfbp5	Zpr1	St3gal1		Cul7	Grem1
Cdpf1	Ighv1-39	Zwint	Stat3		Cx3cl1	Grhl2
Cebpg	Ighv1-4	Trem3	Stau1		Cxcl10	Grin1os
Cebpzos	Ighv1-75		Stk11ip		Cxcl16	Gsdma
Cenpv	Ighv10-3		Stk32a		Cxcl3	Gss
Cep19	Ighv5-9-1		Supt6		Cxcl5	Gsta1
Cep350	Ighv6-6		Svep1		Cxcr2	Gsta2
Cep68	Ighv8-8		Swap70		Cyb561	Gsta4
Cep85	Igkv14-126		Syk		Cyba	Gstcd
Cers1	Igkv4-72		Syvn1		Cybc1	Gsto1
Ces1d	Igkv4-86		Tacc1		Cyfip1	H1f0
Cgrrf1	Iglv2		Tacc2		Cyp20a1	H2afj
Chac2	Iglv3		Tapbp		Cyp21a1	H2afy
Chad	Ikzf3		Tbc1d15		Cyp26a1	H2afz
Chchd1	Il11ra1		Tbc1d9		Cyp4f16	Has2
Chchd2	Il15ra		Tbcb		Cyth2	Haus6
Chchd3	Il9r		Tead3		Cyth3	Hbegf
Chchd7	Ilkap		Tec		D030028A08Rik	Hid1
Chodl	Immp1l		Tfpi		D10Wsu102e	Hilpda
Chordc1	Immp2l		Tgfbr2		D11Wsu47e	Hinfp
Chpt1	Inka2		Tgm2		D130058E05Rik	Hkdc1
Chrac1	Inpp5a		Thbd		D16Ertd472e	Hmga1
Chrna2	Insr		Thbs4		D1Ertd622e	Hmga1b
Chrne	Ip6k3		Themis2		D430020J02Rik	Hmga2
Churc1	Ipo13		Thpo		Dancr	Hmgb3
Ciao1	Ipo7		Ticam2		Dazap1	Hmgcll1
Cib2	Iqsec1		Tll1		Dbf4	Hnf1b
Cilp2	Irak1		Tlr1		Dbn1	Hoxb6
Cisd1	Irf4		Tlr9		Dbnl	Hs2st1
Cisd3	Iscu		Tmbim1		Dcaf10	Hs3st1
Cited2	Itgb3bp		Tmem100		Dcaf15	Hs6st2
Cited4	Itsn1		Tmem104		Dcbld2	Hspa1b
Ckm	Ivd		Tmem106a		Dctd	Htr1b
Ckmt2	Jag2		Tmem123		Ddb1	Hunk
Clasp1	Jph1		Tmem132e		Ddhd1	Iah1
Clasp2	Jph2		Tmem173		Ddias	Ick
Clcn1	Kat2b		Tmem214		Ddit4	Ifi27l2b
Clcn4	Kat8		Tmem252		Ddost	Ift43
Clec16a	Kbtbd12		Tnfaip2		Ddx11	Ift46
Clec18a	Kbtbd7		Tnfaip6		Ddx18	Igf2bp3
Clock	Kcmf1		Tnfaip8l2		Ddx21	Igsf3
Clpp	Kcna2		Tnfrsf1a		Ddx27	Igsf9
Clpx	Kcnb1		Tnip1		Ddx39	Ihh
Cluh	Kcnc1		Tnip2		Ddx39b	Ikbkb
Clybl	Kcnj11		Tns2		Ddx3x	Il17rc
Cmbl	Kcnj2		Togaram2		Ddx41	Il18r1
Cmc2	Kcnk3		Trim30a		Def6	Il18rap
Cmc4	Kcnma1		Trim30b		Degs1	Il1a
Cmpk2	Kcnn1		Trim30c		Dek	Il1f9
Cmss1	Kcnq4		Trnau1ap		Depdc1a	Il1rn
Cnbp	Kcnq5		Trpv2		Depdc1b	Il22ra1
Cnep1r1	Kctd9		Tsc22d1		Dera	Il23a
Cnga3	Kdm5d		Tspyl2		Dhfr	Il5ra
Cnnm3	Kdm8		Txnl1		Dhh	Ildr1
Cnot8	Kif1c		Ubb		Dhx33	Inava
Cnst	Kif28		Ubfd1		Dhx37	Inf2
Cntfr	Kifap3		Ubxn4		Dhx38	Inhba
Cntnap1	Kiz		Unc93b1		Dhx9	Ipo8
Coa3	Klc2		Usp28		Diaph3	Ippk
Coa5	Klf15		Vezt		Dip2a	Irf2bpl
Coa6	Klhl12		Vsir		Dis3	Irf6
Coa7	Klhl21		Vwa1		Disp2	Irx3
Cobl	Klhl22		Vwa5a		Dkk3	Irx5
Cog4	Klhl24		Vwf		Dlg3	Itga2
Cog6	Klhl31		Was		Dlgap5	Itga3
Col22a1	Klhl34		Wdr55		Dna2	Itgb4
Col26a1	Klhl38		Xirp1		Dnaaf2	Itpr3
Col4a4	Klhl40		Zbp1		Dnajb13	Ivl
Col6a6	Klhl41		Zc3h12d		Dnase2a	Jpt1
Colgalt2	Klhl8		Zcchc24		Dnm3os	Kbtbd11
Colq	Kpna1		Zdhhc18		Dnmt1	Kcne3
Commd1	Kpna3		Zeb2		Dnttip2	Kcnk1
Commd3	Kpna4		Zfp36		Dock1	Kcnk10
Cop1	Krba1				Dock11	Kcnk5
Cops9	Kremen1				Dok1	Kcnu1
Coq10a	Krt222				Dok2	Kctd14
Coq2	Ksr1				Donson	Kdf1
Coq3	Kxd1				Dopey2	Kdm5b
Coq4	Larp1				Dpagt1	Khdc4
Coq5	Lbx1				Dph5	Khsrp
Coq6	Leng1				Dpm2	Kif12
Coq7	Letm2				Dpp3	Kif2a
Coq9	Lgalsl				Dpy19l1	Kif5c
Coro2b	Limch1				Dscc1	Kin
Cox10	Limd1				Dsn1	Kirrel3
Cox11	Lipe				Dtl	Klc3
Cox14	Lipo3				Dusp5	Klf4
Cox15	Lmcd1				Dusp6	Klf5
Cox4i1	Lmod3				Dynll1	Klhl1
Cox5a	Lonrf2				Dzip1l	Klhl42
Cox5b	Lpl				E030030I06Rik	Klra4
Cox6b1	Lrp3				E230014E18Rik	Klrc1
Cox6c	Lrrc2				E2f1	Klrg2
Cox6c2	Lrrc20				E2f2	Krt13
Cox7a1	Lrrc24				E2f7	Krt14
Cox7a2	Lrrc27				E2f8	Krt18
Cox7a2l	Lrrc30				Ecm1	Krt19
Cox7b	Lrrc57				Ect2	Krt20
Cox7c	Lrrc61				Edem1	Krt23
Cox8b	Lrrfip2				Edem2	Krt4
Cpeb3	Lsamp				Eef1a1	Krt7
Cped1	Ly6c1				Eef1b2	Krt79
Cpox	Lyz1				Efcab11	Krt8
Cpped1	Macrod1				Efemp2	Krt8-ps
Cpt1b	Magt1				Efhd2	Krt87
Cr1l	Man2a2				Efna5	Lad1
Crebl2	Map10				Eftud2	Lama1
Crebrf	Map1lc3b				Egr3	Lama3
Creg1	Map2k3os				Ehmt2	Lamc2
Crim1	Map3k10				Eif1a	Lamc3
Crispld1	Map3k20				Eif2ak2	Lemd1
Cry1	Map3k4				Eif2ak3	Lepr
Cryab	Map4				Eif2ak4	Lgals2
Cryba4	Mapk12				Eif3b	Lgals4
Crybb1	Mapk14				Eif3d	Lgr5
Crym	Mapk1ip1				Eif3g	Lhx9
Cs	Mapre3				Eif3l	Lif
Csde1	Mapt				Eif4a-ps4	Limk2
Csn1s2b	Me3				Eif4a1	Lin7c
Csnk2a1	Med9				Eif4a3	Lin9
Csnk2b	Mef2c				Eif4b	Liph
Cst6	Mef2d				Eif5a	Llgl1
Cstf2t	Mettl22				Eif5a2	Llgl2
CT030155.1	Mfn2				Eif6	Lmntd2
Ctbp1	Mgll				Elf1	Lor
Ctdnep1	Mgmt				Elf4	Lpcat4
Ctdsp1	Mgrn1				Elfn1	Lrfn4
Ctf1	Mib2				Elk3	Lrig3
Ctnna3	Micu1				Eln	Lrp2
Ctsf	Mir133a-1hg				Elovl1	Lrrc10b
Cul2	Mitf				Emb	Lrrc26
Cul3	Mkrn2				Eme1	Lrrc40
Cuta	Mlip				Eml3	Lrrc66
Cutc	Mllt6				Eml4	Lrrc8e
Cyb5d1	Mlycd				Emp1	Lrwd1
Cyb5r1	Mmachc				Emp3	Lsm8
Cyb5r2	Mme				Enc1	Ltf
Cyb5rl	Mndal				Endod1	Lurap1l
Cyc1	Mogat1				Enkd1	Ly6g6c
Cycs	Mospd1				Eno1	Ly75
Cyhr1	Mpc1-ps				Entpd3	Lypd6b
Cyp1a1	Mpdz				Entpd7	Macc1
Cyp2u1	Mpz				Ep400	Magi1
Cyp4f39	Mreg				Epb41l1	Magi3
Cyth1	Mrpl17				Epb41l2	Mak16
Cytl1	Mrpl23				Epb41l4aos	Mal
D10Jhu81e	Mrps30				Epha2	Mal2
D17Wsu92e	Mrrf				Epha3	Maml2
D230017M19Rik	Ms4a1				Ephb2	Man1a2
D230022J07Rik	Msl1				Ephb3	Man1b1
D2hgdh	mt-Nd4l				Ephb4	Mansc1
D330037F02Rik	mt-Rnr1				Epop	Map3k21
D3Ertd751e	mt-Rnr2				Epor	Map3k9
D430041D05Rik	mt-Ta				Eps8	Mapk13
D530033B14Rik	mt-Tc				Erbin	Mapk1ip1l
D5Ertd579e	mt-Te				Ercc6l	Marveld2
D630024D03Rik	mt-Tg				Ereg	Marveld3
D830013O20Rik	mt-Tn				Erf	Mast1
D830024N08Rik	mt-Tq				Erh	Mbnl3
Daam2	mt-Tw				Eri1	Mboat1
Dach1	mt-Ty				Erlin1	Mboat2
Dach2	Mtfr1l				Erlin2	Mbtps1
Dag1	Mtm1				Erp29	Mcpt8
Dap3	Mtmr1				Errfi1	Mdn1
Dapk2	Mtss1l				Esco2	Mecom
Dars2	Muc16				Espl1	Med17
Dbndd2	Mvb12b				Ess2	Med22
Dbt	Myadml2				Esyt1	Met
Dcaf11	Mybpc2				Etv6	Mex3c
Dcaf8	Myh7				Eva1b	Mex3d
Dcdc2b	Myl3				Eva1c	Mfsd14a
Dcun1d2	Mylk2				Evl	Mgat3
Ddah1	Myo18b				Ewsr1	Mgst2
Ddit3	Myom1				Exo5	Mindy1
Ddit4l	Myot				Exosc2	Mindy3
Ddo	Mypn				Exosc8	Misp
Decr1	Mzb1				Ext1	Mlec
Def8	Naca				Ezh2	Mmp28
Dele1	Nampt				F11r	Mns1
Dennd4c	Napepld				Faap20	Mospd3
Dennd6b	Nbr1				Fads3	Mov10
Desi2	Ndel1				Faf2	Moxd1
Dexi	Ndrg2				Faim	Mpzl2
Dffa	Ndufaf3				Fam110c	Mpzl3
Dgat2	Neat1				Fam111a	Mroh3
Dgcr6	Neb				Fam114a1	Msln
Dgke	Nepn				Fam117b	Msx3
Dhdh	Neurl1a				Fam118a	Mt4
Dhodh	Neurl4				Fam129b	Mtap
Dhrs11	Nexn				Fam168b	Mtcl1
Dhrs4	Nf2				Fam171a1	Mtmr11
Dhrs7	Nfe2l1				Fam171a2	Mtmr2
Dhrs7b	Nfic				Fam206a	Mtmr7
Dhrs7c	Nfkbib				Fam207a	Muc1
Dhx35	Ngrn				Fam20a	Muc4
Dip2c	Nipsnap2				Fam32a	Muc5ac
Dirc2	Nkain4				Fam3c	Muc5b
Dlat	Nmnat3				Fam43a	Muc6
Dld	Nol3				Fam57a	Mucl3
Dlst	Nos1				Fam71f2	Mvd
Dmac2	Npas2				Fam76b	Mycn
Dmxl1	Npr2				Fam78b	Myh8
Dnaja3	Npy1r				Fam83d	Myo15b
Dnajb5	Nr1d1				Fam91a1	Myo1a
Dnajc11	Nrd1				Fam92a	Myo5b
Dnajc15	Nrxn2				Fanca	Myo6
Dnajc19	Nsmaf				Fancc	Myo7b
Dnajc28	Ntrk2				Fancd2	Myrf
Dnajc4	Nudcd3				Fancg	Nbeal2
Dnlz	Nudt13				Fanci	Ncbp1
Dnm1l	Nup210				Farp1	Nccrp1
Dnmt3a	Nxn				Fau	Ncmap
Dok5	Obscn				Fbl	Ncs1
Dolk	Obsl1				Fblim1	Ndp
Dopey1	Ogdh				Fbln2	Ndst3
Dpep1	Ogn				Fbn2	Nebl
Dpf3	Osgep				Fbxl19	Nectin1
Dpp8	Otop1				Fbxo33	Nectin4
Dpp9	Oxsr1				Fbxo5	Nell2
Dpysl4	P2rx5				Fcf1	Nexmif
Dram2	P2ry2				Fcgr3	Nfat5
Drap1	Pacs2				Fcrlb	Nfe2l3
Drc3	Paip1				Fem1b	Nfkbid
Dst	Pard3b				Fen1	Nfx1
Dtwd2	Parvb				Fignl1	Ngef
Dtx1	Pax5				Fjx1	Ngf
Dus2	Pax7				Fkbp11	Nipal1
Dusp10	Pbxip1				Fkbp1a	Nisch
Dusp18	Pcnt				Flna	Nkpd1
Dusp23	Pcyt1a				Flnb	Nkx2-3
Dusp28	Pde4dip				Fmn1	Nmt2
Dusp8	Pdgfd				Fmnl3	Npnt
Dvl1	Pdk2				Fmr1	Nptx1
Dynll2	Pdzd2				Fn1	Nptxr
Dynlt3	Peg13				Fnbp4	Npy4r
Dyrk1a	Peli3				Fndc3a	Nr2f1
Dyrk1b	Pfn2				Fndc3b	Nr4a2
Dyrk2	Pgam2				Fosl2	Nrip1
Ech1	Pgm5				Foxc1	Nudt21
Echdc1	Phactr2				Foxc2	Nup107
Echs1	Phf2				Foxf1	Nup155
Eci1	Phkb				Foxm1	Nup205
Eci2	Phlda3				Foxp4	Oasl1
Ecsit	Phospho1				Fpr1	Ociad2
Edn3	Pigp				Fpr2	Odaph
Eef1akmt1	Pigv				Frmd4a	Oit1
Eef2k	Pik3ip1				Frmd4b	Olfm4
Eepd1	Pink1				Frmd5	Onecut2
Efcab14	Pip4k2b				Frrs1	Onecut3
Efcab6	Pitx2				Fryl	Osbpl3
Efemp1	Pja2				Fst	Otop2
Efhd1	Pkdrej				Fstl1	Otop3
Egflam	Pkhd1l1				Ftl1	Ovol2
Egln1	Pkig				Ftsj3	Pafah1b3
Egln3	Pknox2				Fubp1	Pak4
Eid2b	Pla2g12a				Fuca1	Pak6
Eif1ax	Pla2g2d				Furin	Paox
Eif4a2	Plbd1				Fus	Papss1
Eif4e	Plcd1				Fut11	Paqr5
Eif4e3	Plekhm2				Fut4	Paqr8
Elp4	Plin1				Fzd1	Pard6b
Elp5	Plin4				Fzd6	Parm1
Emc1	Plin5				G6pdx	Patj
Emc6	Plp1				Gabre	Pax2
Emc9	Plpp7				Gak	Pax6
Emx2os	Plxdc1				Galk1	Pax9
Endog	Pm20d2				Galk2	Pbp2
Eno3	Pmpca				Galns	Pcsk9
Enpp5	Pnpla2				Galnt7	Pcyox1l
Ensa	Pnpla7				Galr3	Pdx1
Epas1	Pnpla8				Ganab	Pdyn
Epb41	Polr3gl				Gar1	Pdzk1ip1
Epdr1	Popdc2				Garem2	Perp
Ephx2	Popdc3				Gas2l1	Pex26
Epm2aip1	Ppargc1b				Gas2l3	Pfkp
Epn1	Ppip5k1				Gas5	Pgap1
Eral1	Ppm1b				Gata6	Pgc
Erbb4	Ppp1cb				Gatm	Phf6
Erlec1	Ppp1r12b				Gba	Phgdh
Esr1	Ppp1r14c				Gcc1	Phgr1
Esrra	Ppp1r27				Gch1	Phlda1
Esrrb	Ppp1r3a				Gclm	Phlda2
Etfa	Ppp1r9a				Gcnt1	Phldb1
Etfb	Ppp2ca				Gcnt4	Phldb2
Etfdh	Ppp3ca				Gda	Phldb3
Etfrf1	Ppp3cc				Gdf6	Piezo2
Ethe1	Ppp6c				Gdi2	Pik3c2a
Etl4	Ppp6r1				Gdpd2	Pik3c2g
Evc	Prkaa2				Ggta1	Pik3r2
Evi5l	Prkab2				Gimap9	Pip5k1b
Exd2	Prkcq				Gins1	Pkp1
Exoc3	Prob1				Gins2	Pkp2
Exoc4	Prps1				Gins3	Pkp3
Exoc6	Prr33				Gipc1	Pkp4
Extl3	Prss23				Gjb3	Pla2g4f
F8a	Prss36				Gjb4	Plagl1
Faap100	Psmb5				Gk5	Plagl2
Fabp3	Psmc5				Gla	Plch1
Fabp3-ps1	Psmc6				Glb1	Pld1
Fads6	Psmd12				Glis2	Plek2
Fahd1	Psme4				Glis3	Plekha2
Fahd2a	Pstpip2				Glmp	Plekha7
Faim2	Ptp4a3				Gm10052	Plekhh1
Fam110b	Ptprm				Gm10076	Plekhs1
Fam114a2	Pygo1				Gm10123	Pllp
Fam120c	Qk				Gm10252	Pls1
Fam131a	Qpct				Gm10275	Plscr1
Fam149b	R3hdm2				Gm10736	Plut
Fam161b	Rab11fip3				Gm11223	Pmaip1
Fam162a	Rab12				Gm11425	Pnn
Fam168a	Rab3gap1				Gm11724	Pnpla6
Fam173b	Rab6b				Gm12166	Pof1b
Fam174a	Rabgef1				Gm12602	Pole3
Fam178b	Rad23a				Gm12715	Polr3h
Fam185a	Raf1				Gm13420	Porcn
Fam196b	Rapsn				Gm13456	Pou3f2
Fam19a3	Rasgrp3				Gm14005	Ppip5k2
Fam204a	Rb1cc1				Gm14091	Ppp1r10
Fam20b	Rbfox1				Gm15500	Ppp1r1b
Fam210a	Rbl2				Gm16091	Ppp2cb
Fam213b	Rbm18				Gm16973	Prag1
Fam214a	Rbm20				Gm18194	Prkci
Fam220a	Rbm24				Gm19951	Prkg2
Fam234a	Rbm38				Gm20467	Prl2c2
Fam53a	Rbp7				Gm2379	Prom1
Fam53b	Rcan2				Gm26518	Proser1
Fam57b	Rcc1l				Gm26586	Proser2
Fam69b	Rcsd1				Gm26626	Prpf38b
Fam78a	Rdx				Gm26917	Prph
Fam98c	Reep5				Gm26947	Prr15
Fan1	Relt				Gm28192	Prr15l
Fars2	Retn				Gm33148	Prrc2c
Fasn	Retnla				Gm35507	Prrg4
Fastk	Retreg1				Gm36026	Prss16
Fastkd1	Retsat				Gm3776	Prss22
Fastkd2	Rgma				Gm40117	Prss35
Fat2	Rhot1				Gm4202	Prss8
Fbp2	Rhou				Gm4204	Psca
Fbxl17	Rilpl1				Gm42047	Psd
Fbxo3	Rnf10				Gm4240	Ptgr1
Fbxo44	Rnf144b				Gm4262	Ptk2b
Fbxo8	Rnf150				Gm43566	Ptms
Fbxo9	Rnf167				Gm43951	Ptpn13
Fbxw4	Rnf187				Gm4430	Ptprh
Fbxw5	Rnf220				Gm4430	Ptprk
Fbxw7	Rnf6				Gm44658	Ptprn
Fdx1	Rnft1				Gm45756	Ptprn2
Fer1l5	Rnls				Gm4617	Ptprr
Fez2	Rnpepl1				Gm4739	Ptrh1
Fgf1	Rora				Gm47806	Pygb
Fgf6	Rorc				Gm47813	Qtrt1
Fgf9	Rpa1				Gm48127	Rab11fip1
Fgfr1op	Rragb				Gm48129	Rab11fip4
Fgfr1op2	Rragd				Gm4813	Rab25
Fh1	Rsph3a				Gm49172	Rab27b
Fhl1	Rsph3b				Gm5483	Rab38
Fhl3	Rspo1				Gm6093	Rab3d
Fhod3	Rtl6				Gm6548	Rad9a
Fibin	Rtl8b				Gm7964	Ranbp17
Ficd	Rtn2				Gm807	Rapgefl1
Fitm1	Rufy1				Gm8399	Rara
Fkbp3	Rwdd1				Gm9800	Rasa2
Fkbp4	Ryr1				Gm9833	Rasef
Fktn	Samd4				Gmcl1	Rassf6
Flad1	Sar1a				Gmds	Rassf7
Flcn	Satb1				Gmfb	Rbbp6
Flvcr1	Sbk1				Gmip	Rbbp8nl
Fmc1	Scg3				Gna13	Rbm22
Fmo1	Scn4a				Gnai3	Rbm47
Fmo2	Sec31b				Gnaq	Rbm8a
Fmod	Selenow				Gnb1	Rbp2
Fn3k	Sema4d				Gnb2	Rcor1
Fndc3c1	Serpina3b				Gng12	Rcor2
Fndc5	Serpinb1c				Gnl3	Rdh10
Fnip1	Sfrp5				Gnptab	Recql4
Focad	Sfxn4				Golt1b	Reep4
Fopnl	Sgca				Gpatch4	Rhov
Foxn3	Sgcb				Gpbar1	Rhpn2
Foxo6	Sgcg				Gpm6b	Rilpl2
Foxo6os	Sgta				Gpnmb	Rims2
Fra10ac1	Sh3bp5				Gpr137b-ps	Ripk4
Frat1	Shisa2				Gpr171	Ripply3
Frem2	Shld1				Gpr176	Rnaseh2a
Frmd7	Shox2				Gpr39	Rnf152
Frs3	Sirt2				Gprc5b	Rnf183
Frzb	Six1				Gpsm1	Rnf24
Fsd1l	Six4				Gramd2	Rnf38
Fsd2	Skp1a				Grasp	Rnf43
Fundc1	Slain2				Greb1l	Rnf44
Fundc2	Slc1a3				Grem2	Rpl8
Fuom	Slc22a3				Grin1	Rps10-ps2
Fuz	Slc25a33				Grk6	S100a10
Fv1	Slc25a34				Gsap	S100a14
Fxr1	Slc25a38				Gsdmd	S100a6
Fxyd7	Slc26a6				Gsr	S100b
Fzd10	Slc28a2				Gtf2b	S100g
Fzd4	Slc2a4				Gtf2e2	Sae1
Fzd7	Slc36a2				Gtse1	Samd5
G0s2	Slc6a8				Gusb	Satb2
Gabpa	Slc9a6				Gxylt1	Sbsn
Gabra5	Slco5a1				H13	Scara3
Gadd45gip1	Slfn5os				H1fx	Scd2
Galnt11	Smarcal1				H2afx	Scel
Galnt15	Smco4				H3f3b	Scnn1a
Galt	Smcr8				Hand2	Sdc1
Ganc	Smim13				Hars	Sdcbp2
Gapdh	Smpx				Haspin	Sec11c
Gas1	Smtnl2				Haus4	Selenoi
Gatad1	Smyd1				Haus8	Sema3e
Gatb	Smyd4				Havcr2	Sema4a
Gatc	Snap29				Hdac1	Serpinb5
Gbp10	Snapin				Hdac6	Sestd1
Gbp11	Sned1				Hdc	Sfn
Gbp3	Snta1				Heatr1	Sft2d2
Gbp4	Snx13				Helb	Sgms2
Gbp6	Snx19				Hells	Sgpp2
Gbp7	Snx21				Hgh1	Sgsm3
Gbp9	Snx3				Hhat	Sh3bgrl2
Gcsh	Socs6				Hhipl1	Sh3bp4
Gdap1	Socs7				Hif1a	Sh3d19
Gdap10	Sorbs1				Hif3a	Sh3gl2
Gde1	Sox10				Hip1r	Sh3rf1
Gdpd4	Sox6				Hirip3	Sh3yl1
Gfm1	Spag9				Hjurp	Shf
Gfod1	Spast				Hk1	Shisa6
Ggnbp1	Speg				Hmces	Sigmar1
Ghitm	Spryd7				Hmgb2	Sim2
Ghr	Sptb				Hmgn1	Sinhcaf
Gid4	Srf				Hmmr	Sipa1l3
Gja3	Srl				Hnrnpa0	Slc16a13
Gjc3	Ssh2				Hnrnpa1	Slc20a1
Glo1	Sspn				Hnrnpa3	Slc22a15
Glrx2	Stard8				Hnrnpab	Slc26a2
Glrx5	Stat5b				Hnrnpd	Slc26a9
Glt28d2	Stau2				Hnrnpf	Slc27a6
Glt8d2	Steap3				Hnrnpk	Slc35a3
Gm10033	Stim1				Hnrnpl	Slc35e3
Gm10039	Stk11				Hnrnpll	Slc35g1
Gm10053	Stk40				Hnrnpu	Slc37a1
Gm10108	Stox2				Hnrnpul1	Slc37a3
Gm10110	Stradb				Homer3	Slc39a10
Gm10221	Sun2				Hook2	Slc44a1
Gm10222	Svil				Hoxb5	Slc44a3
Gm10390	Sympk				Hpcal1	Slc44a4
Gm10435	Synj2				Hprt	Slc4a11
Gm10524	Synm				Hps1	Slc4a2
Gm10549	Synpo				Hpse	Slc5a3
Gm10605	Synpo2l				Hsd11b2	Slc7a11
Gm10637	Synrg				Hsd17b11	Slc7a6
Gm10643	Syt7				Hsd17b12	Slc7a6os
Gm10644	Tab2				Hsp90b1	Slc9a4
Gm10925	Taf12				Hspa14	Slco4a1
Gm11266	Taf6				Hyls1	Slfn10-ps
Gm11273	Tango2				Hyou1	Slk
Gm11274	Tapt1				Ica1	Slpi
Gm11408	Tarsl2				Icam1	Smad7
Gm11613	Tbc1d17				Ido1	Smim15
Gm11716	Tbx1				Ier2	Smim6
Gm12002	Tbx15				Ier3	Smn1
Gm12059	Tbx3				Ier5	Smo
Gm12097	Tcf15				Ier5l	Smpd3
Gm12185	Tead1				Iffo2	Snhg5
Gm12224	Tek				Ifitm1	Snrpf
Gm12319	Tex2				Ifitm2	Socs2
Gm12688	Tfb1m				Ifnar1	Soga3
Gm12730	Tfb2m				Ifnlr1	Sorbs2
Gm13194	Tfeb				Igf2bp1	Sox11
Gm13339	Thap12				Igf2bp2	Sox13
Gm13340	Timd4				Igfbp3	Sox2
Gm13341	Tln2				Igfbp4	Sox21
Gm13369	Tmcc2				Ighg1	Sox4
Gm13490	Tmem109				Ighmbp2	Sox9
Gm13707	Tmem120b				Igsf6	Sp5
Gm13910	Tmem140				Ikbip	Spdef
Gm13943	Tmem170b				Ikbke	Spin1
Gm14261	Tmem182				Il13ra1	Spink4
Gm14295	Tmem204				Il17ra	Spint2
Gm14319	Tmem230				Il1b	Spire2
Gm14325	Tmem246				Il1r1	Spp1
Gm14399	Tmem38a				Il1r2	Sprr1a
Gm14403	Tmem38b				Il1rl2	Sprr2a1
Gm14539	Tmem52				Il33	Sprr2a2
Gm14616	Tmem8b				Il3ra	Sprr2a3
Gm14827	Tmod1				Il4ra	Sptssa
Gm15179	Tmod2				Ildr2	Sptssb
Gm15228	Tmod4				Ilf2	Srd5a1
Gm15417	Tnni2				Impa1	Srebf2
Gm15510	Tnnt3				Impdh1	Ss18
Gm15523	Tns1				Impdh2	St14
Gm15543	Tnxb				Inafm2	St8sia3
Gm15743	Tom1l2				Incenp	Stra6
Gm15816	Tor1aip1				Ing1	Stxbp2
Gm15833	Tox4				Inhbb	Styk1
Gm15856	Tpbgl				Inip	Sult1c2
Gm16118	Tpcn1				Ino80e	Sult2b1
Gm16168	Tprgl				Inpp5f	Sult4a1
Gm16170	Tpsb2				Ints5	Surf6
Gm16183	Trafd1				Ints7	Suv39h1
Gm16185	Trak1				Ip6k2	Syt16
Gm16364	Trak2				Ipo9	Syt5
Gm16378	Trap1				Iqce	Syt8
Gm16576	Trappc8				Iqgap1	Sytl5
Gm16758	Trdc				Iqgap3	Taf1d
Gm17224	Trdn				Irak2	Tbc1d2
Gm17484	Trim12a				Irak4	Tcf20
Gm17546	Trim34a				Irf8	Tcf3
Gm18310	Trim54				Irf9	Tcf7
Gm18588	Trim55				Isg20l2	Tcf7l2
Gm18609	Trim63				Isyna1	Tdrd7
Gm19410	Trpc3				Itga10	Teddm3
Gm19605	Trpc4ap				Itga5	Tenm1
Gm20544	Trub2				Itga6	Tert
Gm20597	Tshr				Itgav	Tet3
Gm20712	Tspan7				Itgb1	Tex10
Gm20743	Tspyl1				Itgb3	Tfap2a
Gm22346	Ttc1				Itgb8	Tfcp2l1
Gm26576	Ttc41				Itpkc	Tfdp1
Gm26581	Ttc7b				Itpripl2	Tff1
Gm26684	Ttll7				Jade3	Tff2
Gm26740	Ttn				Jag1	Tgfa
Gm26767	Tuba4a				Jak3	Tgm1
Gm28437	Tuba8				Jaml	Tinagl1
Gm28438	Tusc5				Jpt2	Tirap
Gm28439	Twf2				Junb	Tjp2
Gm28609	Txlnb				Jund	Tjp3
Gm28651	Txndc16				Katnbl1	Tm4sf1
Gm28661	Txnrd2				Kcnd1	Tm4sf20
Gm28876	Ubac1				Kcne4	Tm4sf4
Gm29216	Ubac2				Kcnn4	Tm4sf5
Gm29237	Ube2d-ps				Kcnq1	Tmc4
Gm29773	Ube2o				Kctd10	Tmc5
Gm30684	Ube3b				Kctd11	Tmem108
Gm30735	Ube3c				Kctd5	Tmem132a
Gm31105	Ubl3				Kdelr2	Tmem138
Gm31166	Ubl4a				Kdelr3	Tmem212
Gm31406	Ubl7				Kdm5c	Tmem41a
Gm31600	Ubr3				Kdsr	Tmem54
Gm32200	Ucp1				Khdrbs1	Tmem63a
Gm32219	Ufl1				Kif11	Tmem63c
Gm3235	Ugp2				Kif14	Tmem98
Gm32352	Ulk1				Kif15	Tmprss2
Gm32391	Ulk2				Kif18a	Tmprss4
Gm32688	Unc45b				Kif18b	Tmtc4
Gm32849	Unc5a				Kif20a	Tnfrsf9
Gm33195	Upk3b				Kif20b	Tnfsf9
Gm33869	Uqcc1				Kif21b	Tnip3
Gm34006	Usp13				Kif22	Tnk1
Gm34474	Usp19				Kif23	Tnks1bp1
Gm34934	Usp24				Kif24	Tnpo2
Gm35048	Usp47				Kif26b	Tns4
Gm35161	Uxt				Kif2c	Tonsl
Gm35549	Vldlr				Kif3b	Tpbg
Gm36210	Vps13c				Kif4	Tpd52
Gm36535	Vps52				Kifc1	Tpk1
Gm37435	Vwa7				Kifc5b	Tprn
Gm37494	Vwa8				Kirrel	Trerf1
Gm37691	Wasf3				Klf16	Trim2
Gm37759	Wdr44				Klf3	Trim29
Gm37795	Wfikkn2				Klf6	Trim33
Gm37829	Wfs1				Klhdc4	Trim36
Gm3793	Wipf3				Klhl2	Trim46
Gm38077	Wipi1				Klra2	Trir
Gm38192	Wnk1				Knl1	Trp53bp2
Gm38250	Wrap73				Knop1	Trpm6
Gm38300	Xaf1				Knstrn	Tspan1
Gm40055	Xpnpep2				Kntc1	Tspan8
Gm40123	Ybx3				Kpna2	Tstd2
Gm40477	Yipf7				Kpnb1	Ttc22
Gm40841	Ywhag				Kri1	Ttc39a
Gm42067	Zbtb4				Krtcap2	Ttc39aos1
Gm42573	Zeb1				Lama5	Ttc39b
Gm42615	Zfand5				Lamb1	Ttc6
Gm42790	Zfp106				Lasp1	Ttll10
Gm42918	Zfp346				Layn	Tubb2b
Gm43355	Zfp383				Lbhd1	Tubb3
Gm43668	Zfp423				Lck	Tuft1
Gm43672	Zfp446				Ldb1	Tusc3
Gm43682	Zfp641				Ldlr	Twist1
Gm44220	Zfp651				Ldlrap1	Uba52
Gm44250	Zfp652				Leprot	Uhrf1bp1l
Gm44421	Zfp758				Lgals1	Uhrf2
Gm4459	Zfp775				Lgals3	Unc13b
Gm44623	Zfp874b				Lgals3bp	Unc13d
Gm44669	Zfp943				Lgi3	Unc45a
Gm44698	Zim1				Lhfpl2	Unc5cl
Gm44717	Zmat1				Lig1	Usp43
Gm44769	Znrd1as				Lima1	Usp6nl
Gm44899	Zranb1				Limd2	Utp15
Gm44986	Zswim7				Limk1	Vangl1
Gm45012	Zswim9				Lipa	Vangl2
Gm45051					Litaf	Vash2
Gm45145					Lix1l	Vav2
Gm45203					Lmbr1l	Vil1
Gm45293					Lmf2	Vill
Gm45380					Lmna	Vmp1
Gm454					Lmnb1	Vnn1
Gm4544					Lmnb2	Vopp1
Gm45605					Lmtk3	Vsig1
Gm45670					Lnx2	Vstm5
Gm45743					Lockd	Vtcn1
Gm45769					Loxl2	Wars
Gm45777					Loxl3	Wdr54
Gm45819					Loxl4	Wdr6
Gm47320					Lpar2	Wdr72
Gm47328					Lpar5	Wee1
Gm47863					Lpcat1	Wfdc18
Gm47898					Lpcat2	Wfdc2
Gm47992					Lpcat3	Wincr1
Gm48226					Lpp	Wls
Gm48295					Lrmp	Wnk4
Gm48606					Lrp12	Wnt7a
Gm4861					Lrp8	Wnt7b
Gm48882					Lrr1	Wwc1
Gm49024					Lrrc15	Xist
Gm49086					Lrrc32	Xpot
Gm49284					Lrrc42	Yeats2
Gm49300					Lrrc45	Zbtb42
Gm49301					Lrrc59	Zbtb7c
Gm49338					Lrrc8b	Zc3h18
Gm49380					Lrrc8c	Zdhhc15
Gm49477					Lrrc8d	Zfas1
Gm49540					Lrrk1	Zfhx3
Gm5069					Lrrn2	Zfp125
Gm5103					Lsm2	Zfp184
Gm5105					Lsm5	Zfp239
Gm5113					Ltbp2	Zfp266
Gm5514					Ltbp3	Zfp36l1
Gm5532					Ltbr	Zfp408
Gm5559					Lxn	Zfp53
Gm5702					Ly6e	Zfp57
Gm572					M6pr	Zfp599
Gm5737					Mad1l1	Zfp618
Gm5860					Mad2l1	Zfp622
Gm6123					Madd	Zfp64
Gm6969					Maff	Zfp687
Gm7117					Maged1	Zfp7
Gm7162					Maged2	Zfp703
Gm7265					Mall	Zfpm1
Gm7336					Maml1	Zic3
Gm7435					Maml3	2610034O05Rik
Gm7598					Man2a1	Col10a1
Gm7870					Manba	Gm11549
Gm8116					Manbal
Gm826					Map1b
Gm8424					Map1s
Gmpr					Map3k11
Gnb5					Map4k4
Gng5					Mapk11
Golga2					Mapk3
Got1					Mapk6
Got2					Mapk7
Gp1ba					Mapre1
Gpatch11					Marcks
Gpc4					Marcksl1
Gpcpd1					Mast3
Gpd1					Mastl
Gpd1l					Mb21d1
Gpr137c					Mbd1
Gpr17					Mbd6
Gpr180					Mboat7
Gprasp2					Mbtd1
Grb14					Mcm10
Greb1					Mcm2
Grip2					Mcm3
Grm1					Mcm4
Grpel1					Mcm5
Grsf1					Mcm6
Gsn					Mcm7
Gstk1					Mcoln2
Gstm5					Mcub
Gstm7					Mdc1
Gtf2e1					Mdfi
Gtf2i					Mdk
Gtpbp10					Me2
Gtpbp2					Med15
Gtpbp8					Medag
Gucd1					Meg3
Gucy1a1					Melk
Gucy1b1					Mex3a
Guf1					Mex3b
Gzf1					Mfap2
H2-K2					Mfap3
H2-M6-ps					Mfge8
H2-T24					Mfhas1
H2afv					Mfsd1
H3f3aos					Mfsd10
Habp4					Mfsd5
Hacd1					Mgat2
Hadh					Mgat4a
Hadha					Mgat5
Hadhb					Mgp
Hagh					Mical2
Hba-a1					Micall1
Hba-a2					Micall2
Hbb-bs					Midn
Hbb-bt					Minpp1
Hbs1l					Mis12
Hccs					Mis18a
Hdac2					Mis18bp1
Hdac4					Mitd1
Hdac9					Mki67
Hdhd2					Mlkl
Hdhd5					Mlph
Heca					Mmgt2
Hectd1					Mmp10
Hectd2					Mmp14
Hecw2					Mmp19
Helt					Mmp2
Hemk1					Mmp8
Herc1					Mms22l
Herpud1					Mnt
Hexim1					Mob1a
Hibadh					Mob3a
Hibch					Mogs
Hif1an					Morf4l2
Higd1a					Mpdu1
Higd2a					Mpg
Hikeshi					Mphosph10
Hils1					Mphosph6
Hint2					Mpzl1
Hint3					Ms4a4a
Hipk4					Ms4a6d
Hist1h1e					Ms4a8a
Hist1h2bc					Msh6
Hist1h2be					Msi1
Hist1h2bh					Msn
Hist1h3d					Msr1
Hist1h3i					Mst1r
Hist1h4h					Msto1
Hist2h2be					Mt1
Hivep2					Mt2
Hk2					Mta2
Hmgb1-ps8					Mtbp
Hnmt					Mtfr2
Hnrnph3					Mthfd1l
Homer1					Mthfd2
Homer2					Mtmr12
Hook3					Mtpn
Hoxa5					Mxd1
Hoxc4					Mxd3
Hoxc5					Mxra8
Hpdl					Mybbp1a
Hrc					Mybl1
Hrk					Mybl2
Hs3st5					Myc
Hsbp1l1					Mydgf
Hsd17b10					Myef2
Hsd17b4					Myh9
Hsdl2					Myl4
Hsf1					Myl6
Hsf2					Myo1d
Hspa12b					Myo1e
Hspa1a					Myo7a
Hspa9					Myo9b
Hspb2					Myof
Hspb3					Nab1
Hspbp1					Nab2
Hspd1					Nacc1
Hspe1					Nadk
Hsph1					Naga
Htra3					Naip1
Hus1					Naip2
Iars2					Naip3-ps1
Ibtk					Naip5
Ice1					Naip6
Idh2					Nans
Idh3a					Nap1l1
Idh3b					Nasp
Idh3g					Nat2
Ids					Nav3
Ifi203-ps					Ncam1
Ifit2					Ncapd2
Ifit3					Ncapg
Ifit3b					Ncapg2
Ifrd1					Ncaph
Ifrd2					Ncl
Igfbp6					Ncstn
Igsf1					Ndc80
Il2ra					Ndrg1
Immt					Ndst2
Inca1					Necap2
Inmt					Nectin2
Inpp4a					Nectin3
Inpp4b					Nedd9
Inpp5j					Neil3
Inppl1					Nek2
Insyn1					Nek6
Ints1					Nek8
Ints10					Nemp1
Ints6l					Nepro
Ipp					Net1
Iqcg					Neu1
Iqsec2					Neurl1b
Iqsec3					Neurl3
Irs1					Nfatc4
Irs3					Nfe2l2
Isca1					Nfkb1
Isca2					Nfkb2
Islr					Nfkbiz
Isoc1					Nfrkb
Isoc2a					Nfxl1
Isoc2b					Nfya
Itga11					Nhlrc3
Itgb1bp2					Nhp2
Itgb6					Nid1
Itih5					Nifk
Itm2a					Ninj1
Itpkb					Ninl
Ivns1abp					Nip7
Jam3					Nipsnap3b
Jarid2					Nlgn2
Jcad					Nlrc4
Jmjd4					Nme7
Jmy					Noc2l
Josd2					Noc3l
Jsrp1					Nol12
Jtb					Nol4l
Kank3					Nol6
Kank4					Nol9
Kansl1l					Nolc1
Katnal1					Nono
Katnal2					Nop14
Kazald1					Nop16
Kbtbd13					Nop2
Kbtbd3					Nop56
Kbtbd4					Nop58
Kcna1					Notch2
Kcna7					Npc2
Kcnf1					Npdc1
Kcng4					Npm1
Kcnj12					Npm3
Kcnj3					Nradd
Kctd15					Nrarp
Kctd2					Nras
Kctd21					Nrbp2
Kdm1b					Nrg1
Kdm7a					Nsa2
Kdr					Nsd2
Kera					Nsd3
Khdrbs3					Nsf
Kif13a					Nsl1
Kif16b					Nsun2
Kif1b					Nt5c
Kif1bp					Nt5c2
Kif21a					Nt5dc2
Kif3c					Nt5e
Kif5b					Nuak2
Klf12					Nubp1
Klf9					Nucb2
Klhdc1					Nucks1
Klhdc2					Nudcd2
Klhdc3					Nudt5
Klhl13					Nuf2
Klhl23					Numbl
Klhl30					Nup188
Klhl33					Nup210l
Klhl7					Nup50
Klhl9					Nup54
Klk1b26					Nup93
Kmt2c					Nup98
Kndc1					Nupr1
Kpna6					Nus1
Kptn					Nusap1
Krit1					Odc1
Ky					Odf2
L2hgdh					Oip5
Lactb					Olfml2b
Lama2					Olr1
Lamb2					Orai2
Lamtor1					Orc1
Lancl1					Orc6
Large1					Ormdl2
Larp1b					Osbpl7
Lcmt1					Ostc
Lctl					P2rx4
Ldb3					P4ha3
Ldha					P4hb
Ldhb					Pa2g4
Ldhd					Pabpc1
Leo1					Pabpc1l
Lep					Pabpn1
Letm1					Pafah1b2
Lgals12					Pak2
Lgi1					Palb2
Lias					Pam
Lifr					Pan2
Lims2					Pan3
Lin52					Panx1
Lingo3					Papd4
Lingo4					Pappa
Lman2l					Parn
Lmbrd1					Parpbp
Lmf1					Parva
Lmo7					Pask
Lmod1					Pawr
Lmtk2					Pbdc1
Lnpk					Pbk
Lonp1					Pbx3
Lpin1					Pcbp1
Lppos					Pcdh1
Lrba					Pcdh7
Lrp2bp					Pcdhga7
Lrp4					Pcdhgc5
Lrpprc					Pcgf2
Lrrc28					Pcgf6
Lrrc38					Pck2
Lrrc39					Pclaf
Lrrc52					Pcna
Lrrc74b					Pcnx3
Lrsam1					Pdcd10
Lrtm1					Pdcd6
Lsm14b					Pdcd6ip
Lsmem1					Pde5a
Lsmem2					Pdgfc
Ltbp4					Pdia3
Lurap1					Pdia4
Lynx1					Pdia6
Lypd6					Pdik1l
Lypla1					Pdk3
Lyrm1					Pea15a
Lyrm7					Pear1
Lyrm9					Per1
Lysmd4					Per2
Lztfl1					Pes1
Lzts1					Pfkl
Macrod2					Pfn1
Mad2l1bp					Pgam1
Maf1					Pgd
Mafa					Pglyrp1
Magix					Pgm1
Maip1					Pgm3
Malat1					Phc2
Malsu1					Pheta2
Mamdc2					Phf13
Mamdc4					Phf19
Maob					Phf23
Map1lc3a					Phlpp2
Map2k2					Phtf1
Map2k3					Pi4k2b
Map2k4					Pias3
Map4k2					Pidd1
Map7d1					Piezo1
Mapk1					Pif1
Mapk8					Pigm
Mapk9					Pign
Mapkap1					Pigt
Mapkapk2					Pik3ap1
Mapkapk3					Pik3r5
Mars2					Pimreg
Mast2					Pip4k2c
Mat2b					Pip5k1c
Mavs					Pitpnm1
Mb					Pja1
Mbd5					Pkmyt1
Mbnl1					Pkn3
Mbnl2					Pla2g4a
Mcat					Plac8
Mccc1					Plat
Mccc2					Plaur
Mcee					Plcb3
Mcf2l					Plekha3
Mcm3ap					Plekha8
Mcpt4					Plekhg2
Mcrip2					Plekhg3
Mcur1					Plekhg4
Mdh1					Plk1
Mdh2					Plk2
Me1					Plk4
Mecr					Plod2
Med1					Plp2
Med13					Plpp2
Med14					Plpp5
Med24					Plppr3
Mef2a					Pls3
Megf10					Plscr2
Megf9					Plscr3
Memo1					Plxnb2
Metrn					Plxnc1
Mettl15					Pmepa1
Mettl17					Pml
Mettl21c					Pnp
Mettl21e					Poc1b
Mettl23					Pola1
Mfap3l					Pold3
Mfap4					Pold4
Mff					Poldip3
Mfn1					Pole
Mfsd4b1					Pole2
Mfsd4b3					Poli
Mfsd8					Polr1e
Mgme1					Pom121
Mgst3					Pop1
Mief2					Por
Mif4gd					Postn
Miga2					Ppan
Mill2					Ppfibp1
Mindy2					Ppia
Minos1					Ppib
Mipep					Ppic
Mir6338					Ppih
Mkks					Ppil1
Mkln1					Ppm1g
Mlf1					Ppp1r13l
Mllt3					Ppp1r14b
Mlxipl					Ppp1r15b
Mmaa					Ppp1r18
Mmab					Ppp4c
Mmadhc					Ppp4r3a
Mmgt1					Pprc1
Mn1					Praf2
Mob2					Prap1
Mob4					Prc1
Morc2b					Prdx4
Morn2					Prelid1
Mpc1					Prim1
Mpc2					Prim2
Mpi					Prkab1
Mpnd					Prkcd
Mpp3					Prkcsh
Mpped2					Prkra
Mpst					Prmt2
Mpv17					Prmt6
Mr1					Procr
Mrgprh					Prpf31
Mrln					Prpf38a
Mrm1					Prpf40a
Mrm2					Prpsap1
Mrm3					Prr11
Mrpl1					Prr13
Mrpl10					Prr14l
Mrpl11					Prr3
Mrpl12					Prr5
Mrpl13					Prrx2
Mrpl14					Psat1
Mrpl15					Psd4
Mrpl16					Psen1
Mrpl18					Psip1
Mrpl2					Psma5
Mrpl21					Psrc1
Mrpl22					Ptbp1
Mrpl27					Ptbp3
Mrpl28					Ptger2
Mrpl3					Ptger4
Mrpl30					Ptges3
Mrpl32					Ptges3-ps
Mrpl33					Ptgfrn
Mrpl34					Ptgs2
Mrpl35					Ptk7
Mrpl36					Ptma
Mrpl37					Ptpn1
Mrpl38					Ptpn12
Mrpl39					Ptpn2
Mrpl4					Ptpn23
Mrpl41					Ptpn9
Mrpl42					Ptpra
Mrpl43					Ptpre
Mrpl44					Ptprj
Mrpl45					Pttg1ip
Mrpl46					Pum3
Mrpl47					Purb
Mrpl48					Pus7l
Mrpl49					Pvr
Mrpl51					Pxdn
Mrpl55					Pxk
Mrpl58					Pygo2
Mrpl9					Pyroxd2
Mrps11					Qpctl
Mrps12					Qsox2
Mrps14					Rab20
Mrps15					Rab27a
Mrps17					Rab31
Mrps18a					Rab32
Mrps18b					Rab34
Mrps2					Rab44
Mrps21					Rab8a
Mrps22					Rac3
Mrps23					Racgap1
Mrps24					Rack1
Mrps25					Rad18
Mrps26					Rad23b
Mrps27					Rad50
Mrps28					Rad51
Mrps31					Rad51ap1
Mrps33					Rad54b
Mrps34					Rad54l
Mrps35					Rae1
Mrps36					Raet1e
Mrps5					Rai14
Mrps6					Ralgds
Mrps7					Raly
Mrps9					Ran
Mrs2					Ranbp1
Msantd4					Rangap1
Msi2					Rap1b
Msl3					Rap2a
Msrb1					Rap2b
Msrb2					Rasgef1b
Msrb3					Rasl11b
Mstn					Rassf1
mt-Atp6					Rassf5
mt-Atp8					Rbbp8
mt-Co1					Rbl1
mt-Co2					Rbm12
mt-Co3					Rbm14
mt-Cytb					Rbm15b
mt-Nd1					Rbm3
mt-Nd2					Rbm34
mt-Nd3					Rbm7
mt-Nd4					Rbms1
mt-Nd5					Rbmx2
mt-Nd6					Rbmxl1
mt-Th					Rbp1
mt-Ti					Rbpms
mt-Tl1					Rcan3
mt-Tl2					Rcc1
mt-Tm					Rcc2
mt-Tp					Rela
mt-Tr					Resf1
mt-Ts2					Rest
Mtch2					Retnlg
Mterf2					Rfc3
Mterf3					Rfc5
Mtf1					Rffl
Mtfp1					Rfwd3
Mtfr1					Rgl3
Mtg1					Rgs1
Mtg2					Rgs11
Mtif2					Rgs19
Mtif3					Rhbdl2
Mtmr3					Rhno1
Mto1					Rhoc
Mtpap					Rhod
Mtrf1					Ric8a
Mtrf1l					Rin1
Mtrr					Rin2
Mturn					Riok1
Mtus1					Ripk1
Mtx2					Ripk3
Mtx3					Rlim
Mul1					Rnd3
Mum1l1					Rnf135
Mus81					Rnf138
Mut					Rnf145
Mxi1					Rnf169
Mybpc1					Rnf180
Mybph					Rnf19a
Mycbp					Rnf26
Myct1					Rnf4
Myf5					Rnf41
Myh1					Rnh1
Myh2					Robo1
Myh4					Ror2
Myh7b					Rp2
Myhas					Rpf1
Myl1					Rpf2
Myl2					Rpl10
Mylf-ps					Rpl10a
Mylk3					Rpl10a-ps1
Mylk4					Rpl11
Mylpf					Rpl12
Myo18a					Rpl13
Myoc					Rpl13a
Myod1					Rpl14
Myom2					Rpl15
Myom3					Rpl17
Myoz1					Rpl18
Myoz2					Rpl18a
Myoz3					Rpl19
Myrfl					Rpl21
Mzt1					Rpl22l1
Naa20					Rpl23
Naa30					Rpl23a
Naa50					Rpl27
Nacad					Rpl27a
Nacc2					Rpl28
Nadk2					Rpl29
Nap1l4					Rpl3
Narf					Rpl3-ps1
Narfl					Rpl30
Nars2					Rpl31
Nat1					Rpl32
Nat8l					Rpl34
Natd1					Rpl35
Nbn					Rpl35a
Nceh1					Rpl36a
Nck1					Rpl36al
Nckap5					Rpl37
Ncoa1					Rpl37a
Ncor1					Rpl38
Nctc1					Rpl39
Ndufa1					Rpl4
Ndufa10					Rpl41
Ndufa11					Rpl5
Ndufa12					Rpl6
Ndufa13					Rpl7
Ndufa2					Rpl7a
Ndufa3					Rpl9
Ndufa4					Rplp0
Ndufa5					Rplp1
Ndufa6					Rplp2
Ndufa7					Rpn1
Ndufa8					Rpn2
Ndufa9					Rpp25
Ndufab1					Rps10
Ndufaf1					Rps11
Ndufaf4					Rps12
Ndufaf5					Rps13
Ndufaf6					Rps14
Ndufaf7					Rps15
Ndufaf8					Rps15a
Ndufb1-ps					Rps16
Ndufb10					Rps17
Ndufb11					Rps18
Ndufb2					Rps19
Ndufb3					Rps20
Ndufb4					Rps23
Ndufb5					Rps24
Ndufb6					Rps25
Ndufb7					Rps26
Ndufb8					Rps27
Ndufb9					Rps27a
Ndufc1					Rps28
Ndufc2					Rps29
Ndufs1					Rps3
Ndufs2					Rps3a1
Ndufs3					Rps4x
Ndufs4					Rps6
Ndufs5					Rps6ka1
Ndufs6					Rps6ka4
Ndufs7					Rps7
Ndufs8					Rps8
Ndufv1					Rps9
Ndufv2					Rpsa
Ndufv3					Rrbp1
Nedd1					Rrm1
Negr1					Rrm2
Nek9					Rrp1b
Nenf					Rrp7a
Neo1					Rrs1
Neu2					Rspry1
Neurl2					Rsu1
Nfatc1					Rtcb
Nfil3					Rtn4rl2
Nfix					Rundc3b
Nfs1					Runx1
Nfu1					Runx2
Nhej1					Runx3
Nhlrc1					Ruvbl1
Nicn1					S100a11
Nipal3					S100a13
Nkain1					S100a16
Nkiras1					S100a8
Nlrx1					S100a9
Nme6					S100pbp
Nmnat1					S1pr2
Nmrk2					Saa3
Noa1					Safb2
Noct					Sall2
Nol7					Samd10
Nova1					Samd14
Npc1l1					Samd4b
Npepl1					Sap30
Npepps					Sapcd2
Nphp1					Sart3
Npr3					Sat1
Nr1d2					Sbno2
Nr3c1					Scamp5
Nr3c2					Scarf2
Nr4a1					Scfd1
Nr4a3					Scimp
Nsun3					Scn8a
Nsun4					Scpep1
Nt5c1a					Scyl3
Nt5dc3					Sdad1
Nt5m					Sdc4
Ntf3					Sdcbp
Ntf5					Sdsl
Ntn4					Sec1
Ntng2					Sec11a
Ntrk3					Sec22b
Nudt11					Sec23b
Nudt15					Sec61a1
Nudt19					Sec61b
Nudt22					Sec63
Nudt3					Seh1l
Nudt6					Selenof
Nudt9					Selenoh
Oat					Selp
Oaz2					Sema4b
Ociad1					Senp1
Odf3l2					Serp1
Ogdhl					Serpina3g
Ogfod1					Serpina3n
Ogfod3					Serpinb1a
Ogt					Serpinb2
Olfml1					Serpinb6b
Olfr78					Serpinb9
Oma1					Serpine1
Omd					Sertad1
Opa1					Sesn2
Opa3					Set
Opcml					Setd5
Oplah					Sf3b3
Optn					Sf3b4
Osbp					Sf3b6
Osbpl1a					Sfpq
Oser1					Sft2d1
Osgepl1					Sfxn1
Osgin2					Sfxn3
Ostm1					Sgo1
Ostn					Sgo2a
Otub2					Sgpl1
Otud3					Sh2d5
Otud6b					Sh2d6
Oxa1l					Sh3bgrl3
Oxct1					Sh3bp2
Oxld1					Sh3gl1
Oxnad1					Sh3pxd2b
Oxsm					Shb
P2rx6					Shc1
P2ry1					Shcbp1
P4htm					Shkbp1
Pabpc4					Shroom2
Pacsin3					Shroom3
Padi2					Shtn1
Pafah1b1					Sigirr
Paip2					Sipa1l1
Paip2b					Sirpb1c
Palm					Sirt6
Pam16					Ska1
Pank1					Ska2
Pank3					Ska3
Pank4					Skil
Papln					Skp2
Park7					Slbp
Parp1					Slc10a7
Parp3					Slc12a4
Parp6					Slc12a7
Patl1					Slc14a1
Pax3					Slc17a9
Pcbp4					Slc1a4
Pcca					Slc23a3
Pccb					Slc25a21
Pcgf5					Slc25a24
Pclo					Slc25a30
Pcm1					Slc25a45
Pcmt1					Slc25a5
Pcmtd1					Slc2a1
Pcmtd2					Slc30a4
Pcnx					Slc30a5
Pcnx2					Slc30a7
Pcp4l1					Slc35a2
Pcsk6					Slc35b3
Pdcd2l					Slc35b4
Pdcd5					Slc35c1
Pdcd7					Slc38a1
Pde4a					Slc39a1
Pde4c					Slc39a11
Pde4d					Slc39a14
Pde6d					Slc39a4
Pde7a					Slc39a6
Pde7b					Slc39a9
Pde8b					Slc3a2
Pdgfrl					Slc50a1
Pdha1					Slc52a2
Pdhb					Slc52a3
Pdhx					Slc5a5
Pdk1					Slc6a6
Pdk4					Slc7a1
Pdlim5					Slc7a5
Pdp1					Slc7a7
Pdp2					Slc7a9
Pdpr					Slc9a1
Pdrg1					Slc9a3r1
Pdss1					Slc9a5
Pdss2					Slfn2
Pdzrn3					Slfn4
Pebp1					Slfn9
Perm1					Slit2
Pex1					Slx4
Pex10					Smad1
Pex11a					Smad2
Pex13					Smagp
Pex19					Smarca4
Pex6					Smarcad1
Pfkfb1					Smarcb1
Pfkfb2					Smarcc1
Pfkm					Smarcd1
Pfn4					Smarcd2
Pggt1b					Smc2
Pgk1					Smc4
Pgm2					Smim3
Pgp					Smpd5
Pgpep1					Smpdl3b
Phb					Smyd5
Phka1					Snai1
Phkg1					Snd1
Phospho2					Snhg1
Phtf2					Snhg12
Phyh					Snhg15
Phyhip					Snhg17
Phykpl					Snhg18
Pias2					Snhg4
Pibf1					Snhg8
Pick1					Snrnp40
Pigb					Snrnp70
Pigg					Snrpa
Pigu					Snrpb2
Pik3ca					Snrpd1
Pitpnc1					Snrpg
Pitpnm2					Sntb2
Pitpnm3					Snx10
Pkdcc					Snx4
Pkia					Snx6
Pkm					Snx7
Pla2g16					Soat1
Plb1					Socs1
Plcd4					Socs3
Plcl1					Sorcs2
Plcl2					Sort1
Plec					Sowahb
Plekhb1					Sp3
Plekhb2					Spaca6
Plekhf1					Spag5
Plet1os					Spata13
Plin3					Spats2
Plpbp					Spc24
Plpp3					Spc25
Plxnb3					Spdl1
Pmpcb					Specc1
Pnck					Spg21
Pnkd					Sphk1
Pno1					Spidr
Pnpla3					Spindoc
Pnpt1					Spint1
Pnrc1					Spout1
Podxl2					Spred1
Poldip2					Spred3
Polg					Spry4
Poln					Spryd3
Polr2m					Sptlc2
Polrmt					Spty2d1
Pomgnt2					Src
Pon3					Srgap1
Ppa2					Srgap3
Ppara					Srgn
Ppargc1a					Srm
Ppfibp2					Srpk1
Ppif					Srrm4os
Ppm1a					Srrt
Ppm1k					Srsf2
Ppm1l					Srsf3
Ppp1r16b					Srsf5
Ppp1r1a					Srsf7
Ppp1r2					Srsf9
Ppp1r3c					Ssb
Ppp2r2c					Ssbp4
Ppp2r3a					Ssh3
Ppp2r5a					Ssr1
Ppp3cb					Ssr2
Ppp3r1					Ssr3
Ppp5c					Ssrp1
Ppp6r2					St6gal1
Ppt2					Stac
Pptc7					Stam2
Prdm2					Stambpl1
Prdx2					Stard3
Prdx3					Stard3nl
Prdx5					Stat6
Prelid3b					Stc1
Prickle3					Steap1
Prima1					Steap2
Prkaca					Stil
Prkag1					Stim2
Prkag3					Stk3
Prkar2a					Stk35
Prkca					Stk36
Prkce					Stk4
Proca1					Stmn1
Prorsd1					Strn4
Prpf18					Stt3a
Prpf19					Stx11
Prpf40b					Stx1a
Prr29					Stx5a
Prrt1					Stx6
Prrx1					Stxbp1
Prrxl1					Suco
Prss51					Sulf2
Prss55					Sumf1
Prx					Sumo3
Psap					Supt16
Psmb7					Surf4
Psme1					Susd1
Psmg2					Syce2
Pstk					Syde1
Ptcd1					Syncrip
Ptcd2					Syt12
Ptcd3					Tacc3
Ptges2					Taf15
Ptges3l					Taf5l
Ptgfr					Tagln2
Ptgr2					Taok3
Ptov1					Tarm1
Ptp4a2					Tars
Ptpn11					Tax1bp3
Ptpn3					Tbc1d1
Ptpn4					Tbc1d2b
Ptprb					Tbc1d8b
Ptprz1					Tbl1x
Pttg1					Tbl2
Ptx4					Tbrg1
Pvalb					Tc2n
Pxmp2					Tcaf1
Pygm					Tceal9
Pyurf					Tcerg1
Qrsl1					Tcf19
Qser1					Tcf23
R3hdm4					Tcirg1
Rab10					Tcof1
Rab21					Tdg
Rab22a					Tead2
Rab24					Tedc1
Rab28					Tent4a
Rab30					Tent5b
Rab3a					Terf1
Rab3ip					Tes
Rab40b					Tfe3
Rab5b					Tfec
Rab7					Tgfb1
Rabac1					Tgfbr1
Rabep1					Tgif1
Rabl6					Tgif2
Radil					Thbs1
Rai2					Thbs2
Ralgapa1					Thsd4
Ralgapb					Thy1
Ramp1					Ticrr
Ranbp6					Timeless
Rarb					Timp1
Rasgrp2					Tipin
Rasl2-9					Tk1
Rassf3					Tle3
Rbfa					Tln1
Rbms2					Tlnrd1
Rbx1					Tm9sf1
Rcbtb2					Tm9sf3
Rccd1					Tmc6
Rcor3					Tmed10
Rdh13					Tmed9
Rdh14					Tmem119
Rdm1					Tmem125
[truncated: 585 more rows]

## Sheet: Clust1_chart
Category	Term	Count	%	PValue	Genes	List Total	Pop Hits	Pop Total	Fold Enrichment	Bonferroni	Benjamini	FDR	-log(FDR)
GOTERM_BP_DIRECT	GO:0032543~mitochondrial translation	75	3.1237	1.35558e-56	MRPS17, MRPS15, MRPS14, FASTKD2, MRPS11, MRPS12, MRPL38, MRPL39, MRPL36, MRPL37, MRPL34, MRPL35, MRPL32, MRPL33, MRPL41, MRPL4, MRPL42, MRPL3, MRPL2, MRPL1, MTG1, MRPL9, CHCHD1, MRPS28, MRPS26, MRPS27, MRPS24, MRPS25, MRPS22, MRPS23, MRPS18B, MRPL49, MRPS2, MRPS18A, MRPS21, MRPL47, MRPL48, QRSL1, MRPL45, MRPS7, MRPS6, MRPL46, MRPS5, MRPL43, MRPL44, MRPS9, MRPL51, NOA1, DAP3, MRPS35, MRPS33, MRPL1…	1966	95	20408	8.19511	7.13849e-53	7.13714e-53	7.07885e-53	52.15
GOTERM_BP_DIRECT	GO:0032981~mitochondrial respiratory chain complex I assembly	51	2.12411	1.50178e-37	MT-ND6, MT-ND4, NDUFA13, MT-ND5, NDUFA11, NDUFA12, NDUFA10, MT-ND2, TMEM186, MT-ND1, AIFM1, NDUFC2, NDUFC1, TIMM21, BCS1L, OXA1L, NDUFS8, NDUFS7, NDUFS6, NDUFS5, NDUFS4, TMEM126A, NDUFS3, NDUFS2, NDUFS1, TMEM126B, NDUFB9, NDUFB8, NDUFB7, NDUFB6, NDUFB10, DMAC2, NDUFB11, NDUFB5, NDUFB4, NDUFB3, NDUFB2, NDUFA9, NDUFA8, NDUFA6, NDUFA5, NDUFA3, NDUFA2, NDUFA1, NDUFAF8, NDUFAF6, NDUFAF7, NDUFAF4, NDUF…	1966	66	20408	8.02127	7.90838e-34	3.95344e-34	3.92115e-34	33.4066
GOTERM_BP_DIRECT	GO:0009060~aerobic respiration	52	2.16576	7.79109e-36	MT-ND6, MT-ND4, NDUFA13, MT-ND5, NDUFA11, MT-CO1, NDUFA12, NDUFA10, MT-ND2, MT-ND3, MT-ND1, ADSL, NDUFC2, NDUFC1, SDHB, SIRT3, OXA1L, NDUFS8, NDUFS7, NDUFS6, NDUFS5, CAT, NDUFS4, NDUFS3, NDUFS2, MTFR1, NDUFS1, MT-CO3, NDUFB9, NDUFB8, NDUFB7, NDUFB6, NDUFB10, NDUFB11, NDUFB5, NDUFB4, NDUFB3, NDUFB2, NDUFV3, NDUFV2, NDUFV1, COX10, NDUFA9, NDUFA8, NDUFA7, NDUFA6, NDUFA5, MDH2, NDUFA3, NDUFA2, NDUFA1…	1966	72	20408	7.497	4.10279e-32	1.36734e-32	1.35617e-32	31.8677
GOTERM_BP_DIRECT	GO:0042776~mitochondrial ATP synthesis coupled proton transport	48	1.99917	7.68811e-35	MT-ND6, NDUFB9, NDUFB8, NDUFA13, MT-ND4, NDUFB7, MT-ND5, NDUFA11, NDUFB10, NDUFB6, NDUFB11, NDUFA12, NDUFB5, NDUFB4, NDUFA10, NDUFB3, NDUFB2, MT-ND2, MT-ND3, MT-ND1, MT-ATP6, NDUFV3, NDUFV2, NDUFV1, NDUFA9, NDUFA8, NDUFA7, NDUFA6, NDUFA5, NDUFA3, NDUFA2, NDUFA1, NDUFC2, SDHC, NDUFC1, SDHD, SDHA, SDHB, MT-ATP8, NDUFS8, NDUFS7, NDUFS6, NDUFS5, NDUFS4, NDUFAB1, NDUFS3, NDUFS2, NDUFS1	1966	63	20408	7.90893	4.04856e-31	1.01195e-31	1.00368e-31	30.9984
GOTERM_BP_DIRECT	GO:0006120~mitochondrial electron transport, NADH to ubiquinone	25	1.04123	7.68895e-22	MT-ND6, NDUFB9, NDUFB8, MT-ND4, MT-ND5, NDUFB6, NDUFA10, MT-ND2, MT-ND3, MT-ND1, NDUFV2, NDUFV1, NDUFA8, NDUFA7, NDUFC2, COQ9, DNAJC15, NDUFS8, NDUFS7, NDUFS6, NDUFS3, NDUFS2, NDUFS1, NDUFAF1, DLD	1966	27	20408	9.61154	4.049e-18	8.09647e-19	8.03034e-19	18.0953
GOTERM_BP_DIRECT	GO:0006099~tricarboxylic acid cycle	24	0.999584	9.3473e-16	PDHA1, MDH1, MDH2, MRPS36, IDH3G, IDH2, DLST, SDHC, OGDHL, PDHB, SDHD, SDHA, SDHB, FH1, CS, SUCLA2, SDHAF2, NDUFS4, IDH3B, SUCLG2, SUCLG1, ACO2, DLAT, IDH3A	1966	35	20408	7.11804	4.67715e-12	8.20226e-13	8.13527e-13	12.0896
GOTERM_BP_DIRECT	GO:0006412~translation	84	3.49854	4.51065e-15	MRPS17, EIF4A2, MT-TP, HBS1L, MRPS15, GFM1, EIF4E3, MRPS14, MRPS11, RMND1, MRPS12, MRPL39, MT-TL1, MRPL36, MRPL37, MRPL34, MRPL35, YARS2, MRPL32, MRPL33, FARS2, MRPL41, MRPL4, MRPL3, MRPL2, MTRF1, MRPL1, NARS2, MRPL9, PSTK, METTL17, EIF1AX, MARS2, MRPS23, MRPS18B, MRPL49, MRPS2, MRPS18A, DARS2, MRPS21, MRPL47, QRSL1, MRPS7, MRPS6, MRPS5, MRPL43, TUFM, MRPS9, SARS2, MRPL51, MT-TI, GUF1, MT-TH, CAR…	1966	349	20408	2.49845	2.39704e-11	3.39265e-12	3.36495e-12	11.473
GOTERM_BP_DIRECT	GO:0007005~mitochondrion organization	38	1.58267	1.01231e-11	CNTNAP1, RAB3A, SLC22A5, MTFP1, EPAS1, AFG1L, PROCA1, MIEF2, OMA1, SPG7, PARK7, HSD17B10, PRDX3, RHOT2, CHCHD2, OPA1, LONP1, DNM1L, PPARGC1A, COX10, SLC25A46, SH3GLB1, AGTPBP1, CLUH, PTCD2, PARP1, MTX2, MTX3, VPS13D, BCS1L, SOD2, NOA1, TMEM11, DNAJA3, MTFR1, TMEM126B, SLC25A36, PLEC	1966	113	20408	3.49078	5.33078e-08	6.66224e-09	6.60783e-09	8.17994
GOTERM_BP_DIRECT	GO:0006123~mitochondrial electron transport, cytochrome c to oxygen	15	0.62474	3.41334e-10	COX7B, COX8B, MT-CO1, COX4I1, AFG1L, COX7A2, PROCA1, COX6C, COX5B, COX7A1, COX7C, COX5A, COX7A2L, CYCS, MT-CO3	1966	21	20408	7.41462	1.79746e-06	1.9968e-07	1.98049e-07	6.70323
GOTERM_BP_DIRECT	GO:0006122~mitochondrial electron transport, ubiquinol to cytochrome c	12	0.499792	4.17314e-10	UQCRB, UQCC3, UQCRQ, UQCRC1, CYCS, UQCRFS1, UQCR11, MT-CYTB, UQCR10, UQCRC2, CYC1, UQCRH	1966	13	20408	9.58197	2.19757e-06	2.19716e-07	2.17921e-07	6.6617
GOTERM_BP_DIRECT	GO:0045333~cellular respiration	16	0.666389	6.91148e-10	UQCRB, UQCR11, UQCR10, UQCRH, COQ10A, NR4A3, UQCRQ, NDUFS4, LYRM7, UQCRC1, SDHAF4, MT-CYTB, NDUFS1, CYC1, UQCRC2, COX10	1966	25	20408	6.6435	3.63958e-06	3.30808e-07	3.28107e-07	6.48398
GOTERM_BP_DIRECT	GO:0030150~protein import into mitochondrial matrix	14	0.58309	2.38545e-09	DNAJC19, PAM16, TIMM23, TIMM44, TIMM21, DNAJC15, TOMM40L, TIMM50, GRPEL1, TOMM70A, DNLZ, TIMM17A, TIMM17B, ROMO1	1966	20	20408	7.26633	1.25617e-05	1.03135e-06	1.02293e-06	5.99015
GOTERM_BP_DIRECT	GO:0006635~fatty acid beta-oxidation	24	0.999584	2.54655e-09	ACAD8, ACADVL, ABCD2, ECHS1, ACAA2, ECI1, ECI2, ECH1, HSD17B4, ACAA1A, HSD17B10, CPT1B, ACAT1, HADHB, HADHA, ACOXL, AUH, LEP, ECHDC1, ACADM, HADH, ACAD11, ACAD10, DECR1	1966	60	20408	4.15219	1.34101e-05	1.03135e-06	1.02293e-06	5.99015
GOTERM_BP_DIRECT	GO:0022904~respiratory electron transport chain	16	0.666389	5.97986e-09	NDUFA5, MT-CO1, ETFA, ETFB, SDHA, SOD2, SDHB, COQ7, NDUFS6, NDUFS4, UQCRFS1, ETFRF1, MT-CYTB, MT-CO3, PPARGC1A, PLEC	1966	28	20408	5.9317	3.14895e-05	2.24886e-06	2.23049e-06	5.6516
GOTERM_BP_DIRECT	GO:0006631~fatty acid metabolic process	47	1.95752	3.27432e-08	SLC27A1, ACADVL, HACD1, ECHS1, ACAA2, AASDH, ECI1, TECR, PRKAG1, HSD17B4, ABHD5, ACAA1A, ALKBH7, HSD17B10, ADIPOR2, ACACA, PRKAG3, ACAT1, ACOXL, FADS6, UCP3, SCD1, ACADM, HADH, ACAD11, ACADS, CBR4, DECR1, LYPLA1, MECR, PTGES2, OXSM, ECH1, ACOT11, ACSL6, CPT1B, ACSF3, MCAT, HADHB, HADHA, AMACR, NDUFS6, FASN, NDUFAB1, CYP1A1, PPARA, ACOT6	1966	204	20408	2.39158	0.000172411	1.14929e-05	1.1399e-05	4.94313
GOTERM_BP_DIRECT	GO:0006629~lipid metabolic process	117	4.87297	5.05808e-08	DGKE, SLC27A1, ACAA2, ECI1, GDE1, INPPL1, PLB1, LACTB, FADS6, HADH, ACAD11, MECR, DGAT2, SACM1L, OXSM, ECH1, ACOT11, ACSL6, ACOT13, CPT1B, INPP4A, INPP4B, CYP2U1, FDX1, DPEP1, PLPP3, ACOT6, HACD1, MTMR3, AASDH, MGST3, ABHD5, OMA1, ADIPOR2, ACACA, ACAT1, CYB5R2, NEU2, CYB5R1, NPC1L1, PSAP, ST8SIA5, RDH14, RDH13, ST3GAL2, COX10, DECR1, EPHX2, ADHFE1, DOLK, NR1D2, TECRL, ACSF3, MCAT, NCEH1, FASN, CY…	1966	733	20408	1.65691	0.000266323	1.66443e-05	1.65083e-05	4.7823
GOTERM_BP_DIRECT	GO:0006744~ubiquinone biosynthetic process	11	0.458142	1.27801e-07	COQ4, COQ3, UBIAD1, COQ2, PDSS2, PDSS1, COQ9, COQ7, COQ10A, COQ6, COQ5	1966	15	20408	7.61234	0.000672772	3.95806e-05	3.92574e-05	4.40608
GOTERM_BP_DIRECT	GO:0009083~branched-chain amino acid catabolic process	10	0.416493	3.48824e-07	ACAD8, BCKDHA, BCKDK, AUH, HIBADH, DBT, BCKDHB, DLD, HIBCH, BCAT2	1966	13	20408	7.98498	0.00183522	0.000102031	0.000101198	3.99483
GOTERM_BP_DIRECT	GO:0006103~2-oxoglutarate metabolic process	11	0.458142	6.90279e-07	PHYH, GOT1, MRPS36, IDH3G, IDH2, GOT2, IDH3B, DLST, OGDHL, DLD, IDH3A	1966	17	20408	6.71677	0.00362841	0.00019128	0.000189718	3.72189
GOTERM_BP_DIRECT	GO:0042407~cristae formation	10	0.416493	2.04013e-06	LETM1, APOO, CHCHD3, SAMM50, APOOL, UQCC3, DNAJC11, IMMT, OMA1, SLC25A46	1966	15	20408	6.92031	0.0106859	0.000537065	0.000532679	3.27353
GOTERM_BP_DIRECT	GO:0006086~acetyl-CoA biosynthetic process from pyruvate	8	0.333195	2.29565e-06	PDHX, PDHA1, MPC1, MPC2, VDAC1, PDHB, DLAT, DLD	1966	9	20408	9.22708	0.0120161	0.000575551	0.000570851	3.24348
GOTERM_BP_DIRECT	GO:0006105~succinate metabolic process	7	0.291545	5.0836e-06	ALDH5A1, SUCLA2, SDHAF3, SUCLG2, SUCLG1, SDHA, SDHB	1966	7	20408	10.3805	0.0264151	0.0012166	0.00120666	2.91841
GOTERM_BP_DIRECT	GO:0000266~mitochondrial fission	10	0.416493	1.51462e-05	GGNBP1, MTFP1, MUL1, MTFR1, LPIN1, DNM1L, MFF, GDAP1, COX10, SLC25A46	1966	18	20408	5.76693	0.0766623	0.00346715	0.00343884	2.46359
GOTERM_BP_DIRECT	GO:0061732~mitochondrial acetyl-CoA biosynthetic process from pyruvate	7	0.291545	1.86639e-05	PDHX, PDHA1, MPC1, MPC2, PDHB, DLAT, DLD	1966	8	20408	9.08291	0.0936093	0.00409438	0.00406095	2.39137
GOTERM_BP_DIRECT	GO:0033539~fatty acid beta-oxidation using acyl-CoA dehydrogenase	8	0.333195	3.88651e-05	ACADVL, ETFDH, ETFA, ACADM, ETFB, ACAD11, ACAD10, ACADS	1966	12	20408	6.92031	0.185082	0.00818499	0.00811814	2.09054
GOTERM_BP_DIRECT	GO:0006734~NADH metabolic process	9	0.374844	7.97999e-05	MDH1, MDH2, IDH3G, GPD1, ME1, IDH3B, DLST, GPD1L, IDH3A	1966	17	20408	5.49554	0.343113	0.0161595	0.0160275	1.79513
GOTERM_BP_DIRECT	GO:0006470~protein dephosphorylation	31	1.29113	8.56308e-05	MTMR3, PPM1L, DUSP18, PPM1K, TIMM50, PPP3CB, PPP3R1, DUSP10, PTPRZ1, BTRC, PPTC7, PPP2R5A, PTPN11, DUSP28, PPP2R3A, DUSP8, PDP1, FAM220A, CTDNEP1, DUSP23, PPM1A, PTP4A2, PPP5C, PTPRB, NCEH1, PDP2, UBLCP1, SDHAF2, CTDSP1, PTPN4, PTPN3	1966	150	20408	2.1453	0.362978	0.016698	0.0165616	1.7809
GOTERM_BP_DIRECT	GO:0006979~response to oxidative stress	30	1.24948	0.000126488	MT-CO1, NDUFA12, EPAS1, NDUFB4, ETFDH, PARK7, LIAS, MT-ND3, TXN2, PRDX3, PRDX2, PRDX5, MAPK8, AIFM1, CAR3, USP25, NDUFA6, 1600014C10RIK, SOD2, COQ7, NDUFS8, RRM2B, MTF1, CAT, ALDH1A1, PPIF, MSRB2, TXNIP, NDUFS2, MSRB3	1966	146	20408	2.13297	0.486306	0.0237842	0.02359	1.62727
GOTERM_BP_DIRECT	GO:0042775~mitochondrial ATP synthesis coupled electron transport	8	0.333195	0.000141525	MTCH2, NDUFB6, NDUFA12, NDUFS2, NDUFV3, COQ7, NDUFV1, COA6	1966	14	20408	5.9317	0.52542	0.0256942	0.0254843	1.59373
GOTERM_BP_DIRECT	GO:0042773~ATP synthesis coupled electron transport	6	0.249896	0.000146436	MT-ND6, NDUFA7, MT-ND4, MT-ND5, MT-CO2, NDUFS1	1966	7	20408	8.89754	0.537537	0.0256995	0.0254897	1.59364
GOTERM_BP_DIRECT	GO:0070584~mitochondrion morphogenesis	13	0.541441	0.000202049	MYH7B, PNPT1, POLDIP2, MFF, COQ7, SUPV3L1, TMEM135, OPA1, NDUFS6, OPA3, MFN1, DNM1L, PLEC	1966	39	20408	3.46016	0.654962	0.0342286	0.0339491	1.46917
GOTERM_BP_DIRECT	GO:0070131~positive regulation of mitochondrial translation	9	0.374844	0.000208037	COA3, MRPS27, TRMT10C, NSUN4, UQCC2, FASTKD2, C1QBP, RMND1, CDK5RAP1	1966	19	20408	4.91706	0.665674	0.0342286	0.0339491	1.46917
GOTERM_BP_DIRECT	GO:0042542~response to hydrogen peroxide	16	0.666389	0.000238565	MT-ND6, MT-ND5, UBE3A, PARK7, HBA-A1, GLRX2, SOD2, APTX, PRDX3, MAPK8, NR4A3, GJA3, MB, CAT, TXNIP, CRYAB	1966	57	20408	2.91382	0.715333	0.038062	0.0377512	1.42307
GOTERM_BP_DIRECT	GO:0007519~skeletal muscle tissue development	19	0.791337	0.000301068	ZBTB18, MYH7B, SRPK3, MBNL1, NFIX, MYHAS, GPCPD1, MYLPF, METTL21C, MYOD1, CASQ1, MYOZ1, VGLL2, VAMP5, RXRG, MYOZ2, CDON, MYF5, PLEC	1966	77	20408	2.56141	0.795188	0.0466213	0.0462405	1.33498
GOTERM_BP_DIRECT	GO:0043161~proteasome-mediated ubiquitin-dependent protein catabolic process	39	1.62432	0.000335476	UBXN2A, CUL3, UBE2D3, CLEC16A, UBE2D1, UBE3A, ANKRD9, ZNRF1, ZNRF2, COP1, HECTD1, RMND5A, SPOP, BTRC, DCAF11, FBXO9, KLHDC2, APC2, KLHDC3, UBE2H, FBXW5, UBE2B, FBXW7, FBXL17, WWP1, KCTD2, BFAR, UBE2G1, UBE2A, AXIN2, RBX1, SPSB3, GID4, CDC34, HECW2, DDIT3, NHLRC1, ASB2, CLOCK	1966	222	20408	1.8236	0.82914	0.0504651	0.050053	1.30057
GOTERM_BP_DIRECT	GO:0033615~mitochondrial proton-transporting ATP synthase complex assembly	6	0.249896	0.00035939	ATPAF2, OXA1L, FMC1, TMEM70, TMEM242, ATPAF1	1966	8	20408	7.78535	0.849364	0.0511402	0.0507225	1.2948
GOTERM_BP_DIRECT	GO:0008535~respiratory chain complex IV assembly	6	0.249896	0.00035939	SCO1, COX15, MT-CO3, COA6, COX10, SLC25A46	1966	8	20408	7.78535	0.849364	0.0511402	0.0507225	1.2948
GOTERM_BP_DIRECT	GO:0006574~valine catabolic process	5	0.208247	0.000395616	ACAD8, BCKDK, ALDH6A1, HIBADH, HIBCH	1966	5	20408	10.3805	0.875535	0.052073	0.0516477	1.28695
GOTERM_BP_DIRECT	GO:0015990~electron transport coupled proton transport	5	0.208247	0.000395616	MT-ND4, MT-ND5, NDUFS7, MT-CO1, MT-CYTB	1966	5	20408	10.3805	0.875535	0.052073	0.0516477	1.28695
GOTERM_BP_DIRECT	GO:0006121~mitochondrial electron transport, succinate to ubiquinone	5	0.208247	0.000395616	SDHAF2, SDHC, SDHD, SDHA, SDHB	1966	5	20408	10.3805	0.875535	0.052073	0.0516477	1.28695
GOTERM_BP_DIRECT	GO:0070936~protein K48-linked ubiquitination	18	0.749688	0.000459672	UBE2H, UBE2B, CUL3, UBE2D3, UBE2D1, UBE3A, BFAR, UBE2G1, UBE2A, UBE2G2, RBX1, RNF146, ZNRF1, ZNRF2, CDC34, UBE2R2, TTC3, BTRC	1966	73	20408	2.55957	0.911184	0.0590286	0.0585465	1.2325
GOTERM_BP_DIRECT	GO:0006414~translational elongation	14	0.58309	0.000560914	HBS1L, MT-TP, GFM1, MT-TR, MT-TL1, GTPBP2, MT-TL2, TUFM, ABTB1, EEF2K, MT-TS2, MT-TI, MT-TH, MT-TM	1966	49	20408	2.96585	0.947901	0.0703146	0.0697404	1.15652
GOTERM_BP_DIRECT	GO:0008637~apoptotic mitochondrial changes	10	0.416493	0.000655239	AIFM1, PPIF, JTB, NDUFS1, RNF7, SOD2, SLC25A4, HK2, HSPD1, DAP3	1966	27	20408	3.84462	0.968306	0.0791412	0.0784948	1.10516
GOTERM_BP_DIRECT	GO:0006937~regulation of muscle contraction	9	0.374844	0.00067642	TNNT1, TNNC1, KCNA1, TNNC2, TNNI1, CASQ2, PRKCA, CASQ1, ADRA1A	1966	22	20408	4.24656	0.971653	0.0791412	0.0784948	1.10516
GOTERM_BP_DIRECT	GO:0006654~phosphatidic acid biosynthetic process	9	0.374844	0.00067642	SH3GLB1, SLC27A1, DGKE, ABHD8, PNPLA3, ABHD5, LPIN1, AGPAT1, AGPAT2	1966	22	20408	4.24656	0.971653	0.0791412	0.0784948	1.10516
GOTERM_BP_DIRECT	GO:0045214~sarcomere organization	13	0.541441	0.000692241	FHOD3, TPM1, LDB3, MYOM2, MYLK3, NEURL2, TNNT1, CASQ2, TCAP, CASQ1, MYOZ1, MYOZ2, PLEC	1966	44	20408	3.06696	0.97392	0.0792315	0.0785844	1.10466
GOTERM_BP_DIRECT	GO:0006198~cAMP catabolic process	6	0.249896	0.000744377	PDE4D, PDE4C, PDE4A, PDE7B, PDE7A, PDE8B	1966	9	20408	6.92031	0.980186	0.0819369	0.0812677	1.09008
GOTERM_BP_DIRECT	GO:0000002~mitochondrial genome maintenance	7	0.291545	0.000747003	MEF2A, MGME1, OPA1, MRPL39, MRPL15, MPV17, SLC25A36	1966	13	20408	5.58948	0.980458	0.0819369	0.0812677	1.09008
GOTERM_BP_DIRECT	GO:0060048~cardiac muscle contraction	14	0.58309	0.00084798	MAP2K3, TNNC1, TPM1, VEGFB, ATP1B1, ACTC1, SGCD, MYL1, MYL2, TNNI1, CASQ2, TCAP, SCN4B, SCN1B	1966	51	20408	2.84954	0.988522	0.0911146	0.0903704	1.04397
GOTERM_BP_DIRECT	GO:0006839~mitochondrial transport	8	0.333195	0.000928318	MTX2, UCP3, KIF5B, FLVCR1, SLC25A20, CRYM, TMEM14C, SLC25A46	1966	18	20408	4.61354	0.992485	0.0977519	0.0969536	1.01344
GOTERM_BP_DIRECT	GO:0003009~skeletal muscle contraction	10	0.416493	0.00117315	MYH7B, JSRP1, HOMER1, TNNT1, TNNC1, CHRNE, TNNC2, TNNI1, STAC3, TCAP	1966	29	20408	3.57947	0.997933	0.121111	0.120122	0.920378
GOTERM_BP_DIRECT	GO:0022900~electron transport chain	7	0.291545	0.00120111	MT-CO1, FDX1, NDUFS4, NDUFB3, ETFDH, MT-CO2, SDHA	1966	14	20408	5.19023	0.998216	0.121613	0.120619	0.918583
GOTERM_BP_DIRECT	GO:0007007~inner mitochondrial membrane organization	6	0.249896	0.00137077	LETM1, CHCHD3, OPA1, TMEM11, GHITM, MAIP1	1966	10	20408	6.22828	0.999271	0.136172	0.13506	0.869474
GOTERM_BP_DIRECT	GO:0033617~mitochondrial respiratory chain complex IV assembly	9	0.374844	0.00176031	OXA1L, COA3, SCO1, TACO1, COX14, TIMM21, BCS1L, SMIM20, COA5	1966	25	20408	3.73697	0.999907	0.171631	0.170229	0.768967
GOTERM_BP_DIRECT	GO:0006090~pyruvate metabolic process	7	0.291545	0.00183965	PFKFB2, LDHB, LDHA, PKM, FAHD1, ME1, DLAT	1966	15	20408	4.84422	0.999939	0.176104	0.174666	0.757791
GOTERM_BP_DIRECT	GO:0055093~response to hyperoxia	8	0.333195	0.0019036	MT-ATP6, HDAC2, BNIP3, CAT, CYP1A1, MT-CYTB, SOD2, POLG	1966	20	20408	4.15219	0.999956	0.178972	0.17751	0.750776
GOTERM_BP_DIRECT	GO:0009409~response to cold	12	0.499792	0.00202134	SLC25A27, TMEM135, SLC27A1, ACADVL, THRA, UCP3, ACOT11, MT-CO2, ADRB2, ACADM, SOD2, HSPD1	1966	43	20408	2.89687	0.999976	0.186708	0.185183	0.732399
GOTERM_BP_DIRECT	GO:0006936~muscle contraction	15	0.62474	0.00228075	MYBPC1, TPM2, TPM1, LMOD1, MYOM2, CLCN1, MYOM3, MYLPF, MYH1, MYH2, TNNT1, MYL1, NDUFS6, TNNI1, MYH4	1966	63	20408	2.47154	0.999994	0.194301	0.192714	0.715087
GOTERM_BP_DIRECT	GO:0005975~carbohydrate metabolic process	35	1.45773	0.00228435	GALT, GLO1, MPI, PYGM, PDHB, LCTL, HK2, NEU2, LDHB, PPP1R2, LDHA, PHKG1, PDK4, PGK1, PGM2, DLAT, PDK1, PDHA1, TPI1, MDH1, MDH2, LANCL1, TALDO1, PHKA1, GANC, CS, PPP1R1A, PPP1R3C, GPD1, PGP, AMY1, HAGH, GPD1L, GAPDH, FBP2	1966	213	20408	1.70571	0.999994	0.194301	0.192714	0.715087
GOTERM_BP_DIRECT	GO:0006390~transcription from mitochondrial promoter	6	0.249896	0.00231444	MTERF3, TWNK, TFAM, POLRMT, MRPL12, TEFM	1966	11	20408	5.66207	0.999995	0.194301	0.192714	0.715087
GOTERM_BP_DIRECT	GO:0006094~gluconeogenesis	13	0.541441	0.00231777	TPI1, MDH1, GOT1, MDH2, C1QTNF12, GPD1, CRY1, PGK1, PPARA, GAPDH, PPARGC1A, SLC25A11, FBP2	1966	50	20408	2.69892	0.999995	0.194301	0.192714	0.715087
GOTERM_BP_DIRECT	GO:0006102~isocitrate metabolic process	5	0.208247	0.00236187	IDH3G, IDH2, IDH3B, ACO2, IDH3A	1966	7	20408	7.41462	0.999996	0.194301	0.192714	0.715087
GOTERM_BP_DIRECT	GO:0033108~mitochondrial respiratory chain complex assembly	5	0.208247	0.00236187	SAMM50, AIFM1, CHCHD7, TFAM, OMA1	1966	7	20408	7.41462	0.999996	0.194301	0.192714	0.715087
GOTERM_BP_DIRECT	GO:0019674~NAD metabolic process	5	0.208247	0.00236187	LDHB, NADK2, LDHA, MDH1, GPD1L	1966	7	20408	7.41462	0.999996	0.194301	0.192714	0.715087
GOTERM_BP_DIRECT	GO:0006851~mitochondrial calcium ion transport	7	0.291545	0.00270544	LETM1, SLC8A3, SMDT1, MCUR1, VDAC1, GHITM, SLC25A12	1966	16	20408	4.54145	0.999999	0.219141	0.217351	0.662838
GOTERM_BP_DIRECT	GO:0016226~iron-sulfur cluster assembly	9	0.374844	0.00303594	HSPA9, NFU1, ISCA2, ISCA1, NFS1, ABCB7, NDUFAB1, AK157302, CIAO1	1966	27	20408	3.46016	1	0.242185	0.240207	0.619414
GOTERM_BP_DIRECT	GO:2000973~regulation of pro-B cell differentiation	4	0.166597	0.00330858	FLCN, FNIP1, SOS1, SOS2	1966	4	20408	10.3805	1	0.259995	0.257871	0.588597
GOTERM_BP_DIRECT	GO:0006783~heme biosynthetic process	8	0.333195	0.00352767	ALAS2, ABCB10, ALAS1, UROD, UROS, CPOX, COX10, TMEM14C	1966	22	20408	3.77472	1	0.271026	0.268813	0.57055
GOTERM_BP_DIRECT	GO:0044281~small molecule metabolic process	6	0.249896	0.00365486	MCCC2, ACSS2, PCCB, ACSL6, L2HGDH, ACSF3	1966	12	20408	5.19023	1	0.271026	0.268813	0.57055
GOTERM_BP_DIRECT	GO:0034551~mitochondrial respiratory chain complex III assembly	6	0.249896	0.00365486	UQCC3, UQCC2, LYRM7, UQCRC1, BCS1L, TTC19	1966	12	20408	5.19023	1	0.271026	0.268813	0.57055
GOTERM_BP_DIRECT	GO:0046166~glyceraldehyde-3-phosphate biosynthetic process	6	0.249896	0.00365486	TPI1, MDH1, MDH2, GPD1, PGK1, GAPDH	1966	12	20408	5.19023	1	0.271026	0.268813	0.57055
GOTERM_BP_DIRECT	GO:0000209~protein polyubiquitination	31	1.29113	0.00400888	LRSAM1, RNF14, CUL3, UBE2D3, UBE2D1, UBE3A, PRPF19, UBE2L3, RMND5A, HECTD2, TNKS2, SPOP, BTRC, UBE2H, UBE2B, AKTIP, FBXL17, WWP1, MUL1, BFAR, UBE2G1, UBE2A, UBE2G2, RBX1, RNF144A, CDC34, UBE2R2, HECW2, UBE2V2, NHLRC1, RNF166	1966	188	20408	1.71167	1	0.293149	0.290755	0.536473
GOTERM_BP_DIRECT	GO:0014823~response to activity	14	0.58309	0.00406956	SOD2, MYH2, PIK3CA, OXCT1, LEP, UCP3, CAT, HSF1, UQCRC1, CRY1, HADH, MYH4, PPARGC1A, SMTNL1	1966	60	20408	2.42211	1	0.29351	0.291113	0.535938
GOTERM_BP_DIRECT	GO:0071456~cellular response to hypoxia	23	0.957934	0.00431937	EGLN1, EGLN3, TIGAR, ENDOG, ACAA2, EPAS1, PRKCE, BNIP3, DNMT3A, SIRT4, ADRB2, SDHD, ADO, HIGD1A, RTN4, VEGFA, RPTOR, SLC8A3, NPEPPS, FAM162A, CR1L, PGK1, SCN2A	1966	126	20408	1.89485	1	0.302346	0.299877	0.523057
GOTERM_BP_DIRECT	GO:0032259~methylation	30	1.24948	0.00434961	SETD3, CARNMT1, KMT2C, SETD7, TRMT2B, HNMT, MRM1, MRM2, MRM3, METTL21E, PCMT1, AS3MT, METTL21C, METTL15, TRDMT1, TRMT1L, METTL17, HEMK1, ARMT1, TRMT10C, NSUN4, NSUN3, DNMT3A, INMT, COQ5, METTL23, COQ3, NDUFAF7, NDUFAF5, EEF1AKMT1	1966	181	20408	1.72052	1	0.302346	0.299877	0.523057
GOTERM_BP_DIRECT	GO:0043457~regulation of cellular respiration	5	0.208247	0.00436435	PNPT1, PIK3CA, NOA1, CISD1, PRKACA	1966	8	20408	6.48779	1	0.302346	0.299877	0.523057
GOTERM_BP_DIRECT	GO:0006006~glucose metabolic process	17	0.708038	0.00464867	PDHA1, TPI1, INPPL1, OMA1, PDHB, HK2, GANC, PKM, PIK3CA, LEP, PDK4, PGM2, DLAT, PPARA, GAPDH, WDTC1, PDK1	1966	82	20408	2.15205	1	0.314232	0.311666	0.506311
GOTERM_BP_DIRECT	GO:0005978~glycogen biosynthetic process	8	0.333195	0.00465529	EPM2AIP1, PPP1R3C, PHKG1, AGL, PGM2, NHLRC1, ACADM, PRKAG3	1966	23	20408	3.6106	1	0.314232	0.311666	0.506311
GOTERM_BP_DIRECT	GO:0021702~cerebellar Purkinje cell differentiation	7	0.291545	0.00530154	ATXN2, AGTPBP1, HERC1, PSAP, CACNA1A, FAIM2, SLC25A46	1966	18	20408	4.03685	1	0.3446	0.341786	0.466246
GOTERM_BP_DIRECT	GO:0045820~negative regulation of glycolytic process	7	0.291545	0.00530154	HDAC4, FLCN, MTCH2, TIGAR, NCOR1, PPARA, PPARGC1A	1966	18	20408	4.03685	1	0.3446	0.341786	0.466246
GOTERM_BP_DIRECT	GO:0010880~regulation of release of sequestered calcium ion into cytosol by sarcoplasmic reticulum	7	0.291545	0.00530154	METTL21C, PDE4D, DHRS7C, CASQ2, HRC, CASQ1, GSTM7	1966	18	20408	4.03685	1	0.3446	0.341786	0.466246
GOTERM_BP_DIRECT	GO:0006633~fatty acid biosynthetic process	16	0.666389	0.0053937	HACD1, MECR, PTGES2, OXSM, TECR, PRKAG1, ACSF3, MCAT, ACACA, PRKAG3, FADS6, FASN, NDUFAB1, PCCB, SCD1, CBR4	1966	76	20408	2.18536	1	0.346315	0.343486	0.46409
GOTERM_BP_DIRECT	GO:0055003~cardiac myofibril assembly	6	0.249896	0.00547228	FHOD3, ACTC1, ADPRHL1, MYL2, TCAP, MYLK3	1966	13	20408	4.79099	1	0.347127	0.344292	0.463073
GOTERM_BP_DIRECT	GO:0014850~response to muscle activity	9	0.374844	0.00617071	FNDC5, ADSL, MSTN, MTFP1, NPC1L1, PERM1, DAG1, MYHAS, PPARGC1A	1966	30	20408	3.11414	1	0.386771	0.383613	0.416107
GOTERM_BP_DIRECT	GO:0070129~regulation of mitochondrial translation	5	0.208247	0.00726034	MTG1, MTG2, TACO1, NSUN3, LRPPRC	1966	9	20408	5.76693	1	0.434383	0.430835	0.365689
GOTERM_BP_DIRECT	GO:0006089~lactate metabolic process	5	0.208247	0.00726034	PFKFB2, MRS2, LDHB, LDHA, MTCH2	1966	9	20408	5.76693	1	0.434383	0.430835	0.365689
GOTERM_BP_DIRECT	GO:0006108~malate metabolic process	5	0.208247	0.00726034	MDH1, MDH2, ME1, D2HGDH, FH1	1966	9	20408	5.76693	1	0.434383	0.430835	0.365689
GOTERM_BP_DIRECT	GO:0097250~mitochondrial respiratory chain supercomplex assembly	5	0.208247	0.00726034	COX7A2L, COX7A2, HIGD1A, COX7A1, HIGD2A	1966	9	20408	5.76693	1	0.434383	0.430835	0.365689
GOTERM_BP_DIRECT	GO:0090200~positive regulation of release of cytochrome c from mitochondria	9	0.374844	0.00762849	HRK, FAM162A, BNIP3, PDCD5, TNFSF10, PPIF, DNM1L, MFF, WDR35	1966	31	20408	3.01368	1	0.444137	0.440509	0.356045
GOTERM_BP_DIRECT	GO:0006550~isoleucine catabolic process	4	0.166597	0.00767802	BCKDK, HSD17B10, BCAT2, ACAT1	1966	5	20408	8.30437	1	0.444137	0.440509	0.356045
GOTERM_BP_DIRECT	GO:0048312~intracellular distribution of mitochondria	6	0.249896	0.00784515	CLUH, OPA1, MFN1, DNM1L, SYNJ2BP, OGT	1966	14	20408	4.44877	1	0.444137	0.440509	0.356045
GOTERM_BP_DIRECT	GO:0030518~intracellular steroid hormone receptor signaling pathway	6	0.249896	0.00784515	ESRRA, MED1, ESRRB, NR3C1, ESR1, NR3C2	1966	14	20408	4.44877	1	0.444137	0.440509	0.356045
GOTERM_BP_DIRECT	GO:0006515~misfolded or incompletely synthesized protein catabolic process	6	0.249896	0.00784515	ZYG11B, ZER1, CLPP, FBXL17, LONP1, OMA1	1966	14	20408	4.44877	1	0.444137	0.440509	0.356045
GOTERM_BP_DIRECT	GO:0050821~protein stabilization	32	1.33278	0.00828881	MTRR, CCNH, STXBP4, CREBL2, PARK7, RTN4, HSPD1, RAB21, BAG2, DVL1, BAG1, CDC37L1, APBB1, PEX19, UBE2B, FBXW7, USP2, MUL1, TSC1, ATP1B2, ATP1B1, PYURF, NCOR1, DNAJA3, PEX6, DNLZ, SUGT1, PLPP3, CRYAB, GAPDH, TELO2, OTUD3	1966	206	20408	1.6125	1	0.464262	0.46047	0.336799
GOTERM_BP_DIRECT	GO:0006457~protein folding	21	0.874636	0.008783	HSPA9, MKKS, VBP1, AHSA2, ARL2, AHSA1, HSPE1, CLPX, PDRG1, HSPD1, HSPH1, GRPEL1, DNAJB5, TTC4, DNAJA3, CDC37L1, PTGES3L, DNLZ, PPIF, CRYAB, HSPA1A	1966	118	20408	1.84737	1	0.486763	0.482788	0.316244
GOTERM_BP_DIRECT	GO:0055013~cardiac muscle cell development	9	0.374844	0.00933062	HDAC2, SGCD, CAV3, TCAP, ALPK2, ASB2, LARGE1, VEGFA, PLEC	1966	32	20408	2.91951	1	0.511726	0.507547	0.294524
GOTERM_BP_DIRECT	GO:0016567~protein ubiquitination	59	2.45731	0.00997769	RNF14, UBE2D3, DCAF8, UBE3A, PRPF19, UBE2L3, ANKRD9, KBTBD13, RNF157, TRIM7, BTRC, PCMTD1, TRIM23, FBXO9, MED1, FBXW5, FBXW7, MUL1, RBX1, RNF144A, MED24, CDC34, HECW2, NHLRC1, PDZRN3, RNF166, CUL3, CUL2, ASB13, TULP4, DTX1, ASB14, UBR2, RNF7, ASB12, KLHL13, FBXO44, ASB18, RAB40B, HECTD1, RNF139, KCTD21, UBC, SPOP, DCAF11, WDTC1, UBE2B, FBXL17, WWP1, UBE2A, SPSB3, KLHL9, AIMP2, NEURL2, ASB8, KLHL7…	1966	443	20408	1.3825	1	0.540159	0.535748	0.27104
GOTERM_BP_DIRECT	GO:0006915~apoptotic process	84	3.49854	0.0100542	HRK, 4930453N24RIK, MTCH2, NDUFA13, DYRK2, PLEKHF1, PDCD7, FASTKD2, ZFAND6, PDCD5, UBE2D3, APIP, TRP63, ZC3H8, FAIM2, GHITM, TRIAP1, PDCD2L, IFIT2, MRPL41, HINT2, OPA1, AIFM1, FAM162A, ADAMTSL4, FASTK, C1QBP, RFK, TNFSF10, SH3GLB1, MEF2A, MAP2K4, DFFA, PARP1, CSNK2A1, AKTIP, DAPK2, MUL1, PRKCA, ADAMTS20, RABEP1, NOA1, DDIT3, LGALS12, ALDH1A1, PPIF, RARB, CDIP1, JTB, GAS1, VDAC1, GAPDH, ATG4D, DAP…	1966	670	20408	1.30143	1	0.540159	0.535748	0.27104
GOTERM_BP_DIRECT	GO:0045931~positive regulation of mitotic cell cycle	10	0.416493	0.0103243	STAT5A, POLDIP2, DYNLT3, USP2, HSF1, PRKCA, PTPN11, EIF4E, TTL, PAFAH1B1	1966	39	20408	2.66166	1	0.540349	0.535936	0.270887
GOTERM_BP_DIRECT	GO:0009755~hormone-mediated signaling pathway	10	0.416493	0.0103243	GHR, RXRA, THRB, THRA, RARB, NR1D2, PTPN11, OSTN, PPARA, ADIPOR2	1966	39	20408	2.66166	1	0.540349	0.535936	0.270887
GOTERM_BP_DIRECT	GO:0046326~positive regulation of glucose import	11	0.458142	0.0108337	REPIN1, MEF2A, C1QTNF2, ERBB4, IRS1, C1QTNF12, CREBL2, PTPN11, ADIPOR2, RHOQ, APPL1	1966	46	20408	2.48229	1	0.540349	0.535936	0.270887
GOTERM_BP_DIRECT	GO:0001666~response to hypoxia	32	1.33278	0.0108421	ALAS2, MT-ND4, MT-ND5, CITED2, EPAS1, PYGM, WDR83, HK2, TXN2, ALKBH5, MB, FUNDC1, UCP3, KDR, LONP1, EGLN1, EGLN3, ADSL, CAV3, FZD4, BNIP3, VEGFB, TSC2, ATP1B1, SOD2, VEGFA, LEP, CAT, CYP1A1, MT-CYTB, PPARA, CRYAB	1966	210	20408	1.58179	1	0.540349	0.535936	0.270887
GOTERM_BP_DIRECT	GO:0051289~protein homotetramerization	13	0.541441	0.0109035	KCNJ12, APIP, ACOT13, AQP4, SOD2, HSD17B10, RYR3, ACACA, GOLGA2, PKM, ME1, CBR4, TRPM4	1966	60	20408	2.2491	1	0.540349	0.535936	0.270887
GOTERM_BP_DIRECT	GO:0044406~adhesion of symbiont to host	5	0.208247	0.0111867	GBP6, GBP7, GBP9, GBP4, GBP3	1966	10	20408	5.19023	1	0.540349	0.535936	0.270887
GOTERM_BP_DIRECT	GO:0006901~vesicle coating	5	0.208247	0.0111867	TRAPPC2, TRAPPC6B, TRAPPC10, TRAPPC5, TRAPPC9	1966	10	20408	5.19023	1	0.540349	0.535936	0.270887
GOTERM_BP_DIRECT	GO:0006782~protoporphyrinogen IX biosynthetic process	5	0.208247	0.0111867	ALAS2, ALAS1, UROD, UROS, CPOX	1966	10	20408	5.19023	1	0.540349	0.535936	0.270887
GOTERM_BP_DIRECT	GO:0042135~neurotransmitter catabolic process	5	0.208247	0.0111867	ACHE, ALDH5A1, MAOB, COLQ, PRIMA1	1966	10	20408	5.19023	1	0.540349	0.535936	0.270887
GOTERM_BP_DIRECT	GO:0045039~protein import into mitochondrial inner membrane	5	0.208247	0.0111867	NDUFA13, TIMM29, TOMM70A, TIMM22, ROMO1	1966	10	20408	5.19023	1	0.540349	0.535936	0.270887
GOTERM_BP_DIRECT	GO:0051057~positive regulation of small GTPase mediated signal transduction	5	0.208247	0.0111867	FRMD7, BNIP2, SOS1, SOS2, CDON	1966	10	20408	5.19023	1	0.540349	0.535936	0.270887
GOTERM_BP_DIRECT	GO:0048821~erythrocyte development	9	0.374844	0.0113001	MED1, ALAS2, ABCB10, ALAS1, CITED2, ADGRF5, HBA-A2, HBA-A1, ANK1	1966	33	20408	2.83104	1	0.540863	0.536446	0.270474
GOTERM_BP_DIRECT	GO:0008033~tRNA processing	18	0.749688	0.0119517	PTCD1, TRMT10C, OSGEPL1, RPP30, TRPT1, CDKAL1, TRMT2B, ELP4, ELP5, MTO1, HSD17B10, FARS2, DUS2, DTWD2, CDK5RAP1, GRSF1, TRDMT1, TRMT1L	1966	98	20408	1.90662	1	0.560568	0.55599	0.254933
GOTERM_BP_DIRECT	GO:0055085~transmembrane transport	60	2.49896	0.0120043	ABCD2, KCNG4, AQP4, RYR3, MFSD8, FLVCR1, SLC16A8, CNGA3, SLC25A42, SLC26A10, LARGE1, MFSD4B1, SLC39A3, SLC30A9, ABCA8A, ABCA8B, SLC2A12, ANO4, TOMM40L, SLC9A2, SLC5A6, SLC25A19, SLC9A8, NDUFS4, VDAC3, VDAC2, VDAC1, SLC25A12, SLC25A4, SLC47A1, SLC24A3, SLC22A5, SLC43A2, ABCB7, KCNA1, ABCB4, CACNA1A, ABCB8, ABCB9, KCNA7, CLCN1, CACNA1H, SLC25A26, SLC25A29, SV2C, ANO10, ATP6V0E2, SLC15A5, TRPM4, ABC…	1966	456	20408	1.36585	1	0.560568	0.55599	0.254933
GOTERM_BP_DIRECT	GO:0002931~response to ischemia	14	0.58309	0.0120312	MAP2K3, TIGAR, MAP2K2, CAV3, CAMK2A, NPR3, SIRT5, FAIM2, HK2, EEF2K, AIFM1, PPIF, CYCS, SOS1	1966	68	20408	2.13716	1	0.560568	0.55599	0.254933
GOTERM_BP_DIRECT	GO:0072593~reactive oxygen species metabolic process	11	0.458142	0.0126046	NDUFA13, TIGAR, BNIP3, SESN1, RFK, NDUFS4, PDK4, NDUFS3, NDUFS1, MPV17, MT-ND2	1966	47	20408	2.42947	1	0.582135	0.57738	0.238538
GOTERM_BP_DIRECT	GO:0007507~heart development	43	1.79092	0.0128409	CITED2, LDB3, ADIPOR2, HDAC9, AKAP13, PPP3CB, PPP3R1, RXRA, OXCT1, MB, ERBB4, RPS6KA2, SALL4, DAG1, XIRP2, MAPK1, BBS7, UTY, ACADM, LARGE1, PDLIM5, RXRG, MAP2K3, HEXIM1, MEF2A, MED1, MAP2K2, PTCD2, NTRK3, GM572, VEGFB, TSC2, PAX3, CACYBP, NFATC1, PTPN11, SYPL2, SOD2, TFDP2, MYL2, PPARA, FREM2, BMPR1A	1966	307	20408	1.45394	1	0.587889	0.583088	0.234266
GOTERM_BP_DIRECT	GO:0006417~regulation of translation	25	1.04123	0.0133571	HBS1L, EIF4E3, TACO1, MSI2, BZW2, FXR1, RGS2, PAIP2B, MTG1, HABP4, PAIP2, EIF4E, NCK1, PTCD3, MRPS27, IFRD2, TSC1, MIF4GD, TNRC6C, PKM, CNOT8, CPEB3, LSM14B, GAPDH, TNRC6B	1966	155	20408	1.67427	1	0.606253	0.601302	0.220907
GOTERM_BP_DIRECT	GO:0000963~mitochondrial RNA processing	4	0.166597	0.0142601	FASTKD1, FASTKD2, FASTK, TBRG4	1966	6	20408	6.92031	1	0.641706	0.636465	0.196226
GOTERM_BP_DIRECT	GO:0035970~peptidyl-threonine dephosphorylation	6	0.249896	0.014549	PDP1, PPM1A, DUSP10, PDP2, DUSP18, PPM1K	1966	16	20408	3.89268	1	0.649157	0.643855	0.191212
GOTERM_BP_DIRECT	GO:0031398~positive regulation of protein ubiquitination	16	0.666389	0.0151048	ANGPT1, FBXW7, CUL3, UBE2D1, UBE3A, COMMD1, HSPBP1, UBE2L3, AIMP2, MAPK9, MAPK8, DNAJA3, TBC1D7, CRY1, NHLRC1, TSPYL5	1966	85	20408	1.95397	1	0.667818	0.662364	0.178903
GOTERM_BP_DIRECT	GO:0035458~cellular response to interferon-beta	14	0.58309	0.0152209	GBP6, TGTP2, NDUFA13, GBP7, PNPT1, CAMK2A, UBE2G2, IFIT3, GM12185, MAVS, CDC34, GBP4, 9930111J21RIK2, GBP3	1966	70	20408	2.07609	1	0.667818	0.662364	0.178903
GOTERM_BP_DIRECT	GO:0015031~protein transport	80	3.33195	0.0158664	RAB7, LRSAM1, RAB3A, ZFAND6, HIKESHI, RAB22A, SEC61A2, GOLGA2, KIF13A, KPNA6, DAG1, ARL6IP5, TIMM17A, TIMM17B, BBS7, AP5S1, TMED4, MAMDC4, ARRDC5, TIMM29, COG6, AKTIP, COG4, ATG9A, ATG10, TIMM23, TIMM22, VPS37A, TIMM21, COMMD1, PEX1, GRIP2, TOMM40L, ARFGAP2, STX1B, RABEP1, EXOC4, TXNIP, EXOC3, EXOC6, ATG4A, ATG4D, RAB5B, PKDCC, LMAN2L, SAR1B, ARL3, RASL2-9, ABCB9, TIMM50, RAB21, AP5M1, RAB24, BNI…	1966	646	20408	1.28551	1	0.690387	0.684749	0.164469
GOTERM_BP_DIRECT	GO:0019227~neuronal action potential propagation	5	0.208247	0.0162566	CNTNAP1, CACNB4, NTRK3, CLCN1, SCN1B	1966	11	20408	4.71839	1	0.701565	0.695835	0.157494
GOTERM_BP_DIRECT	GO:0022011~myelination in peripheral nervous system	7	0.291545	0.0190055	PPP3R1, CNTNAP1, MYOC, NTRK3, DAG1, PLEC, SLC25A46	1966	23	20408	3.15927	1	0.794326	0.787839	0.103563
GOTERM_BP_DIRECT	GO:0032006~regulation of TOR signaling	7	0.291545	0.0190055	FLCN, RHEB, ARAF, ROS1, TELO2, TTI1, FBXO9	1966	23	20408	3.15927	1	0.794326	0.787839	0.103563
GOTERM_BP_DIRECT	GO:0061621~canonical glycolysis	6	0.249896	0.0190095	TPI1, PKM, PGK1, ENO3, GAPDH, PFKM	1966	17	20408	3.66369	1	0.794326	0.787839	0.103563
GOTERM_BP_DIRECT	GO:0051560~mitochondrial calcium ion homeostasis	6	0.249896	0.0190095	LETM1, SLC8A3, SMDT1, 1600014C10RIK, IMMT, MAIP1	1966	17	20408	3.66369	1	0.794326	0.787839	0.103563
GOTERM_BP_DIRECT	GO:0050873~brown fat cell differentiation	10	0.416493	0.0194119	RGS2, ALDH6A1, FABP3, MB, BNIP3, PEX11A, DHRS7B, ADRB2, SCD1, ADIG	1966	43	20408	2.41406	1	0.804753	0.798181	0.0978988
GOTERM_BP_DIRECT	GO:0034614~cellular response to reactive oxygen species	12	0.499792	0.0211167	PRDX3, MAPK9, MAPK8, PRDX5, TPM1, PSAP, MAPK1, PEX10, ROMO1, MPV17, PARK7, PEX13	1966	58	20408	2.14768	1	0.858941	0.851926	0.0695982
GOTERM_BP_DIRECT	GO:0007517~muscle organ development	14	0.58309	0.0211638	SRPK3, MEGF10, USP2, FHL1, PAX3, KY, FXR1, MYOD1, DPF3, ALX4, LARGE1, VAMP5, CRYAB, MYF5	1966	73	20408	1.99077	1	0.858941	0.851926	0.0695982
GOTERM_BP_DIRECT	GO:0031146~SCF-dependent proteasomal ubiquitin-dependent protein catabolic process	11	0.458142	0.0219166	FBXW4, FBXW5, FBXW7, DMAC2, CUL2, FBXL17, FBXO3, BTRC, FBXO44, FBXO9, RBX1	1966	51	20408	2.23892	1	0.858941	0.851926	0.0695982
GOTERM_BP_DIRECT	GO:0006096~glycolytic process	10	0.416493	0.0223815	PFKFB2, TIGAR, TPI1, PKM, PGK1, ENO3, GAPDH, PFKM, PRKAG3, HK2	1966	44	20408	2.3592	1	0.858941	0.851926	0.0695982
GOTERM_BP_DIRECT	GO:0006107~oxaloacetate metabolic process	5	0.208247	0.0225574	CS, MDH1, GOT1, MDH2, GOT2	1966	12	20408	4.32519	1	0.858941	0.851926	0.0695982
GOTERM_BP_DIRECT	GO:0006264~mitochondrial DNA replication	5	0.208247	0.0225574	MGME1, RRM2B, DNAJA3, TWNK, POLG	1966	12	20408	4.32519	1	0.858941	0.851926	0.0695982
GOTERM_BP_DIRECT	GO:0046322~negative regulation of fatty acid oxidation	5	0.208247	0.0225574	ACADVL, DGAT2, SIRT4, FMO1, FMO2	1966	12	20408	4.32519	1	0.858941	0.851926	0.0695982
GOTERM_BP_DIRECT	GO:0045916~negative regulation of complement activation	4	0.166597	0.0231838	CD59B, CD59A, CR1L, CD55	1966	7	20408	5.9317	1	0.858941	0.851926	0.0695982
GOTERM_BP_DIRECT	GO:0006552~leucine catabolic process	4	0.166597	0.0231838	MCCC2, BCKDK, AUH, MCCC1	1966	7	20408	5.9317	1	0.858941	0.851926	0.0695982
GOTERM_BP_DIRECT	GO:0046324~regulation of glucose import	4	0.166597	0.0231838	SLC25A27, C1QTNF12, HK2, APPL1	1966	7	20408	5.9317	1	0.858941	0.851926	0.0695982
GOTERM_BP_DIRECT	GO:0033211~adiponectin-activated signaling pathway	4	0.166597	0.0231838	SLC27A1, CSNK2B, ADIPOR2, APPL1	1966	7	20408	5.9317	1	0.858941	0.851926	0.0695982
GOTERM_BP_DIRECT	GO:0006104~succinyl-CoA metabolic process	4	0.166597	0.0231838	SUCLA2, SUCLG2, DLST, SUCLG1	1966	7	20408	5.9317	1	0.858941	0.851926	0.0695982
GOTERM_BP_DIRECT	GO:0086003~cardiac muscle cell contraction	4	0.166597	0.0231838	SGCD, GSN, PIK3CA, UTY	1966	7	20408	5.9317	1	0.858941	0.851926	0.0695982
GOTERM_BP_DIRECT	GO:0001505~regulation of neurotransmitter levels	4	0.166597	0.0231838	DVL1, PEBP1, CACNA1A, HNMT	1966	7	20408	5.9317	1	0.858941	0.851926	0.0695982
GOTERM_BP_DIRECT	GO:0010821~regulation of mitochondrion organization	7	0.291545	0.0233293	SLC30A9, RHOT2, BNIP3, MUL1, MIEF2, DNM1L, MFF	1966	24	20408	3.02764	1	0.858941	0.851926	0.0695982
GOTERM_BP_DIRECT	GO:0007031~peroxisome organization	7	0.291545	0.0233293	TMEM135, ABCD2, PEX19, PEX11A, PEX6, PEX10, PEX1	1966	24	20408	3.02764	1	0.858941	0.851926	0.0695982
GOTERM_BP_DIRECT	GO:2000649~regulation of sodium ion transmembrane transporter activity	6	0.249896	0.0242818	CAV3, FXYD7, GPD1L, SCN4B, SCN1B, PTPN3	1966	18	20408	3.46016	1	0.887804	0.880553	0.0552445
GOTERM_BP_DIRECT	GO:0048741~skeletal muscle fiber development	9	0.374844	0.0259352	PPP3CB, XK, HOMER1, MYOD1, STAC3, MYHAS, LARGE1, MYH4, PLEC	1966	38	20408	2.45853	1	0.889484	0.88222	0.0544233
GOTERM_BP_DIRECT	GO:0051881~regulation of mitochondrial membrane potential	9	0.374844	0.0259352	PRDX3, PPA2, TUSC2, NDUFS4, MUL1, NDUFS1, PARK7, SOD2, SLC25A36	1966	38	20408	2.45853	1	0.889484	0.88222	0.0544233
GOTERM_BP_DIRECT	GO:0030091~protein repair	3	0.124948	0.0260172	MSRB2, MSRB3, MSRB1	1966	3	20408	10.3805	1	0.889484	0.88222	0.0544233
GOTERM_BP_DIRECT	GO:0070681~glutaminyl-tRNAGln biosynthesis via transamidation	3	0.124948	0.0260172	GATC, GATB, QRSL1	1966	3	20408	10.3805	1	0.889484	0.88222	0.0544233
GOTERM_BP_DIRECT	GO:0002154~thyroid hormone mediated signaling pathway	3	0.124948	0.0260172	MED1, THRB, THRA	1966	3	20408	10.3805	1	0.889484	0.88222	0.0544233
GOTERM_BP_DIRECT	GO:0002157~positive regulation of thyroid hormone mediated signaling pathway	3	0.124948	0.0260172	RXRA, THRB, THRA	1966	3	20408	10.3805	1	0.889484	0.88222	0.0544233
GOTERM_BP_DIRECT	GO:0006114~glycerol biosynthetic process	3	0.124948	0.0260172	GOT1, LEP, PGP	1966	3	20408	10.3805	1	0.889484	0.88222	0.0544233
GOTERM_BP_DIRECT	GO:0000962~positive regulation of mitochondrial RNA catabolic process	3	0.124948	0.0260172	SUPV3L1, PNPT1, GRSF1	1966	3	20408	10.3805	1	0.889484	0.88222	0.0544233
GOTERM_BP_DIRECT	GO:0006533~aspartate catabolic process	3	0.124948	0.0260172	GOT1, GOT2, DDO	1966	3	20408	10.3805	1	0.889484	0.88222	0.0544233
GOTERM_BP_DIRECT	GO:0070126~mitochondrial translational termination	3	0.124948	0.0260172	MTRF1, MRPL58, MTRF1L	1966	3	20408	10.3805	1	0.889484	0.88222	0.0544233
GOTERM_BP_DIRECT	GO:0055088~lipid homeostasis	12	0.499792	0.026659	ACOXL, MTCH2, FBXW7, SAR1B, ABCB4, ABHD8, PNPLA3, ZBTB20, NR1D2, SCD1, ABHD5, ACACA	1966	60	20408	2.07609	1	0.905474	0.898079	0.0466856
GOTERM_BP_DIRECT	GO:0034599~cellular response to oxidative stress	16	0.666389	0.0268289	TMEM161A, PNPT1, PARP1, VRK2, PARK7, SOD2, COQ7, PRDX3, PRDX2, MAPK8, CHCHD2, PRDX5, TBC1D24, ARL6IP5, LONP1, PPARGC1A	1966	91	20408	1.82514	1	0.905474	0.898079	0.0466856
GOTERM_BP_DIRECT	GO:0016310~phosphorylation	76	3.16535	0.027161	DGKE, PANK3, DYRK2, AMHR2, PANK1, MAST2, ARAF, HK2, MYLK3, RPTOR, NADK2, EEF2K, RPS6KA5, NMRK2, RPS6KA2, FASTK, RFK, PDK4, KDR, PRKACA, ROS1, PSTK, PDK1, MAP2K3, MAP2K4, MAP4K2, RPS6KL1, MAP2K2, CSNK2A1, PRKCE, DAPK2, DYRK1A, LMTK2, DYRK1B, PRKCA, VRK2, PKM, PIK3CA, NME6, MAPKAPK3, MAPKAPK2, FAM20B, CMPK2, TNIK, ALPK2, CAMK2B, PFKFB1, PNCK, PKDCC, MAPKAP1, CAMK2A, AK1, CKMT2, MAPK9, MAPK8, ATXN1,…	1966	625	20408	1.26226	1	0.910846	0.903407	0.0441165
GOTERM_BP_DIRECT	GO:0032868~response to insulin	15	0.62474	0.0291322	PFKFB1, ACHE, SLC27A1, IRS1, INPPL1, TSC1, EPM2AIP1, HADHA, LEP, UCP3, CAT, CRY1, HADH, PPARA, OGT	1966	84	20408	1.85365	1	0.969204	0.961288	0.0171463
GOTERM_BP_DIRECT	GO:0019216~regulation of lipid metabolic process	10	0.416493	0.0292694	LACTB, C1QTNF2, THRB, PRKCE, OPA3, PSAP, ADGRF5, NR1D2, DNAJC15, PPARA	1966	46	20408	2.25662	1	0.969204	0.961288	0.0171463
GOTERM_BP_DIRECT	GO:2001243~negative regulation of intrinsic apoptotic signaling pathway	8	0.333195	0.0298259	IVNS1ABP, NDUFA13, HDAC2, OPA1, PPIF, NDUFS3, VDAC2, HERPUD1	1966	32	20408	2.59512	1	0.98146	0.973444	0.0116888
GOTERM_BP_DIRECT	GO:0015937~coenzyme A biosynthetic process	5	0.208247	0.0301509	PANK4, PANK3, PANK1, SLC25A42, ACAT1	1966	13	20408	3.99249	1	0.985989	0.977936	0.00968944
GOTERM_BP_DIRECT	GO:0006511~ubiquitin-dependent protein catabolic process	38	1.58267	0.0327985	USP15, RNF11, RNF14, CUL3, CUL2, UBE2D3, UBE2D1, UBE3A, UBR2, RNF7, HERPUD1, UBE2L3, HECTD1, KCTD21, SPOP, FBXO8, BTRC, UBQLN4, TRP53INP2, USP25, UBE2H, UBE2B, USP2, WWP1, BFAR, UBE2G1, UBE2G2, RBX1, RNF144A, RNF146, RNF123, CDC34, UBE2R2, TTC3, NHLRC1, ASB2, BAP1, RNF166	1966	282	20408	1.39879	1	1	0.992021	0.00347901
GOTERM_BP_DIRECT	GO:0006893~Golgi to plasma membrane transport	7	0.291545	0.0338437	RAB10, ARFGEF2, RABEP1, ARL3, EXOC4, EXOC6, COMMD1	1966	26	20408	2.79474	1	1	0.992021	0.00347901
GOTERM_BP_DIRECT	GO:0046889~positive regulation of lipid biosynthetic process	7	0.291545	0.0338437	RPTOR, MLXIPL, SIRT4, ZBTB20, CREBL2, PPARA, OGT	1966	26	20408	2.79474	1	1	0.992021	0.00347901
GOTERM_BP_DIRECT	GO:1904262~negative regulation of TORC1 signaling	9	0.374844	0.034402	SPAAR, SESN1, TBC1D7, UBE2D1, TSC2, TSC1, UBE3A, KPTN, PRKACA	1966	40	20408	2.33561	1	1	0.992021	0.00347901
GOTERM_BP_DIRECT	GO:0050775~positive regulation of dendrite morphogenesis	9	0.374844	0.034402	SH3GLB1, RAB21, PARP6, ACHE, FZD4, SS18L2, TBC1D24, TNIK, PIAS2	1966	40	20408	2.33561	1	1	0.992021	0.00347901
GOTERM_BP_DIRECT	GO:0001919~regulation of receptor recycling	4	0.166597	0.0344755	ACHE, KIF16B, LAMTOR1, TBC1D16	1966	8	20408	5.19023	1	1	0.992021	0.00347901
GOTERM_BP_DIRECT	GO:0006778~porphyrin-containing compound metabolic process	4	0.166597	0.0344755	ALAS2, ALAS1, UROD, CYP1A1	1966	8	20408	5.19023	1	1	0.992021	0.00347901
GOTERM_BP_DIRECT	GO:0043462~regulation of ATPase activity	4	0.166597	0.0344755	TNNC1, TPM2, TPM1, TMEM64	1966	8	20408	5.19023	1	1	0.992021	0.00347901
GOTERM_BP_DIRECT	GO:0034983~peptidyl-lysine deacetylation	4	0.166597	0.0344755	HDAC4, SIRT4, HDAC9, SIRT3	1966	8	20408	5.19023	1	1	0.992021	0.00347901
GOTERM_BP_DIRECT	GO:0010874~regulation of cholesterol efflux	4	0.166597	0.0344755	ABCA8A, ABCA8B, YJEFN3, LAMTOR1	1966	8	20408	5.19023	1	1	0.992021	0.00347901
GOTERM_BP_DIRECT	GO:0060538~skeletal muscle organ development	4	0.166597	0.0344755	FXR1, CNTFR, PAX3, LARGE1	1966	8	20408	5.19023	1	1	0.992021	0.00347901
GOTERM_BP_DIRECT	GO:0044528~regulation of mitochondrial mRNA stability	4	0.166597	0.0344755	FASTKD1, FASTKD2, FASTK, TBRG4	1966	8	20408	5.19023	1	1	0.992021	0.00347901
GOTERM_BP_DIRECT	GO:0014816~skeletal muscle satellite cell differentiation	4	0.166597	0.0344755	NFIX, MEGF10, MSTN, CDON	1966	8	20408	5.19023	1	1	0.992021	0.00347901
GOTERM_BP_DIRECT	GO:0031669~cellular response to nutrient levels	8	0.333195	0.0348137	RPTOR, RHEB, MAPKAP1, PRKAG1, LAMTOR1, PRKAG3, TXN2, OTUD3	1966	33	20408	2.51648	1	1	0.992021	0.00347901
GOTERM_BP_DIRECT	GO:0048009~insulin-like growth factor receptor signaling pathway	8	0.333195	0.0348137	GHR, MAP2K2, ATXN1, PIK3CA, IRS1, TSC2, MAPK1, SOS1	1966	33	20408	2.51648	1	1	0.992021	0.00347901
GOTERM_BP_DIRECT	GO:0032418~lysosome localization	8	0.333195	0.0348137	FLCN, RAB3A, KIF5B, TMEM106B, KIF1B, LAMTOR1, DEF8, BORCS5	1966	33	20408	2.51648	1	1	0.992021	0.00347901
GOTERM_BP_DIRECT	GO:0007030~Golgi organization	18	0.749688	0.0366489	ARFGEF1, BCAS3, LMAN2L, COG6, UBXN2A, COG4, ATL2, HIKESHI, DNAJC28, SYNE1, GOLGA2, RAB30, MYO18A, TRIP11, OPTN, CLASP1, TMED4, CLASP2	1966	111	20408	1.68332	1	1	0.992021	0.00347901
GOTERM_BP_DIRECT	GO:0008654~phospholipid biosynthetic process	12	0.499792	0.0368315	SH3GLB1, AGPAT5, ADGRF5, ACSL6, PNPLA3, FITM1, CHPT1, SERAC1, ABHD5, AGPAT1, AGPAT2, AGPAT3	1966	63	20408	1.97723	1	1	0.992021	0.00347901
GOTERM_BP_DIRECT	GO:0032012~regulation of ARF protein signal transduction	6	0.249896	0.0374238	ARFGEF1, ARFGEF2, IQSEC2, IQSEC3, FBXO8, CYTH1	1966	20	20408	3.11414	1	1	0.992021	0.00347901
GOTERM_BP_DIRECT	GO:0016311~dephosphorylation	19	0.791337	0.0385977	MTMR3, EPHX2, PTPN11, DUSP28, DUSP18, DUSP8, HDHD2, PPM1A, PTP4A2, DUSP23, PTPRB, DUSP10, PTPRZ1, ACP6, PGP, ALPL, PTPN4, FRA10AC1, PTPN3	1966	120	20408	1.64357	1	1	0.992021	0.00347901
GOTERM_BP_DIRECT	GO:0006739~NADP metabolic process	5	0.208247	0.0390731	MDH1, NOCT, IDH2, ME1, FMO2	1966	14	20408	3.70731	1	1	0.992021	0.00347901
GOTERM_BP_DIRECT	GO:0002082~regulation of oxidative phosphorylation	5	0.208247	0.0390731	TMEM135, COX7A2L, UQCC2, COX7A2, COX7A1	1966	14	20408	3.70731	1	1	0.992021	0.00347901
GOTERM_BP_DIRECT	GO:0008610~lipid biosynthetic process	7	0.291545	0.0400857	MLXIPL, ACSS2, FASN, ACSL6, SCD1, PRPF19, ACACA	1966	27	20408	2.69123	1	1	0.992021	0.00347901
GOTERM_BP_DIRECT	GO:0045454~cell redox homeostasis	8	0.333195	0.040324	PRDX3, PRDX2, PRDX5, DDIT3, KRIT1, SELENOT, DLD, TXN2	1966	34	20408	2.44246	1	1	0.992021	0.00347901
GOTERM_BP_DIRECT	GO:0032008~positive regulation of TOR signaling	8	0.333195	0.040324	RPTOR, FLCN, RHEB, LEP, KDR, SLC38A9, LAMTOR1, FNIP1	1966	34	20408	2.44246	1	1	0.992021	0.00347901
GOTERM_BP_DIRECT	GO:1903427~negative regulation of reactive oxygen species biosynthetic process	6	0.249896	0.0453494	ABCD2, ABCB7, NDUFC2, PARK7, PPARA, HSPD1	1966	21	20408	2.96585	1	1	0.992021	0.00347901
GOTERM_BP_DIRECT	GO:0046325~negative regulation of glucose import	6	0.249896	0.0453494	LEP, PRKCA, OSTN, ESR1, RHOQ, CERS1	1966	21	20408	2.96585	1	1	0.992021	0.00347901
GOTERM_BP_DIRECT	GO:0006471~protein ADP-ribosylation	6	0.249896	0.0453494	PARP6, PARP3, PARP1, TNKS2, SIRT4, TRIM23	1966	21	20408	2.96585	1	1	0.992021	0.00347901
GOTERM_BP_DIRECT	GO:0017148~negative regulation of translation	18	0.749688	0.0456134	IFRD2, TSC1, YBX2, PRKCA, MALSU1, TOB1, MRPL13, PATL1, FXR1, PAIP2B, RGS2, RNF139, OTUD6B, NHLRC1, CPEB3, PAIP2, GAPDH, EIF4E	1966	114	20408	1.63902	1	1	0.992021	0.00347901
GOTERM_BP_DIRECT	GO:0000165~MAPK cascade	18	0.749688	0.0456134	MEF2A, MAP2K3, MAP2K4, MAP2K2, PPM1L, CAV3, RHBDD3, PRKCE, ARAF, PEBP1, NENF, ADRA1A, SBK2, ITPKB, TAOK1, HSF1, MAPK1, TNIK	1966	114	20408	1.63902	1	1	0.992021	0.00347901
GOTERM_BP_DIRECT	GO:0055119~relaxation of cardiac muscle	4	0.166597	0.0480831	RGS2, GSN, PIK3CA, ATP1B1	1966	9	20408	4.61354	1	1	0.992021	0.00347901
GOTERM_BP_DIRECT	GO:0010637~negative regulation of mitochondrial fusion	4	0.166597	0.0480831	BNIP3, MUL1, OMA1, DNM1L	1966	9	20408	4.61354	1	1	0.992021	0.00347901
GOTERM_BP_DIRECT	GO:0006531~aspartate metabolic process	4	0.166597	0.0480831	GOT1, GOT2, NAT8L, DDO	1966	9	20408	4.61354	1	1	0.992021	0.00347901
GOTERM_BP_DIRECT	GO:0070995~NADPH oxidation	4	0.166597	0.0480831	PRDX5, FDX1, FMO1, FMO2	1966	9	20408	4.61354	1	1	0.992021	0.00347901
GOTERM_BP_DIRECT	GO:0030449~regulation of complement activation	4	0.166597	0.0480831	CD59A, CR1L, C1QBP, CD55	1966	9	20408	4.61354	1	1	0.992021	0.00347901
GOTERM_BP_DIRECT	GO:0035356~cellular triglyceride homeostasis	4	0.166597	0.0480831	SLC25A27, C1QTNF3, FUNDC2, DGAT2	1966	9	20408	4.61354	1	1	0.992021	0.00347901
GOTERM_BP_DIRECT	GO:0042743~hydrogen peroxide metabolic process	4	0.166597	0.0480831	PRDX2, CYCS, PARK7, SOD2	1966	9	20408	4.61354	1	1	0.992021	0.00347901
GOTERM_BP_DIRECT	GO:0071340~skeletal muscle acetylcholine-gated channel clustering	4	0.166597	0.0480831	DNAJA3, DVL1, LRP4, COLQ	1966	9	20408	4.61354	1	1	0.992021	0.00347901
GOTERM_BP_DIRECT	GO:1903659~regulation of complement-dependent cytotoxicity	3	0.124948	0.0487258	CD59A, CR1L, CD55	1966	4	20408	7.78535	1	1	0.992021	0.00347901
GOTERM_BP_DIRECT	GO:0032979~protein insertion into mitochondrial membrane from inner side	3	0.124948	0.0487258	OXA1L, BCS1L, MAIP1	1966	4	20408	7.78535	1	1	0.992021	0.00347901
GOTERM_BP_DIRECT	GO:0019048~modulation by virus of host morphology or physiology	3	0.124948	0.0487258	RXRA, VAPB, DAG1	1966	4	20408	7.78535	1	1	0.992021	0.00347901
GOTERM_BP_DIRECT	GO:0036475~neuron death in response to oxidative stress	3	0.124948	0.0487258	ENDOG, ARL6IP5, TBC1D24	1966	4	20408	7.78535	1	1	0.992021	0.00347901
GOTERM_BP_DIRECT	GO:1900063~regulation of peroxisome organization	3	0.124948	0.0487258	MAVS, DNM1L, MFF	1966	4	20408	7.78535	1	1	0.992021	0.00347901
GOTERM_BP_DIRECT	GO:0043503~skeletal muscle fiber adaptation	3	0.124948	0.0487258	MYOD1, MYOZ1, MYOZ2	1966	4	20408	7.78535	1	1	0.992021	0.00347901
GOTERM_BP_DIRECT	GO:0070125~mitochondrial translational elongation	3	0.124948	0.0487258	GFM1, MRPL44, TUFM	1966	4	20408	7.78535	1	1	0.992021	0.00347901
GOTERM_BP_DIRECT	GO:1902109~negative regulation of mitochondrial membrane permeability involved in apoptotic process	3	0.124948	0.0487258	ACAA2, BNIP3, SLC25A4	1966	4	20408	7.78535	1	1	0.992021	0.00347901
GOTERM_BP_DIRECT	GO:0034553~mitochondrial respiratory chain complex II assembly	3	0.124948	0.0487258	SDHAF2, SDHAF3, SDHAF4	1966	4	20408	7.78535	1	1	0.992021	0.00347901
GOTERM_BP_DIRECT	GO:0051898~negative regulation of protein kinase B signaling	11	0.458142	0.0487402	FLCN, NCOR1, SERPINE2, MSTN, SCO1, DDIT3, DAG1, TSC2, MUL1, PPARA, OTUD3	1966	58	20408	1.96871	1	1	0.992021	0.00347901
GOTERM_BP_DIRECT	GO:0034453~microtubule anchoring	5	0.208247	0.0493369	PCM1, CEP350, DAG1, CLASP1, CLASP2	1966	15	20408	3.46016	1	1	0.992021	0.00347901
GOTERM_BP_DIRECT	GO:0061052~negative regulation of cell growth involved in cardiac muscle cell development	5	0.208247	0.0493369	RGS4, RGS2, CAV3, TOMM70A, PPARA	1966	15	20408	3.46016	1	1	0.992021	0.00347901
GOTERM_BP_DIRECT	GO:0099022~vesicle tethering	5	0.208247	0.0493369	TRAPPC2, TRAPPC6B, TRAPPC10, TRAPPC5, TRAPPC9	1966	15	20408	3.46016	1	1	0.992021	0.00347901
GOTERM_BP_DIRECT	GO:0005980~glycogen catabolic process	5	0.208247	0.0493369	PHKG1, AGL, PGM2, PYGM, PFKM	1966	15	20408	3.46016	1	1	0.992021	0.00347901
GOTERM_BP_DIRECT	GO:0051865~protein autoubiquitination	13	0.541441	0.0495679	RNF11, LRSAM1, UBE2B, CUL3, UBE2D3, UBE3A, BFAR, UBE2A, RNF146, RNF157, RNF112, HECTD1, ASB4	1966	74	20408	1.8236	1	1	0.992021	0.00347901
GOTERM_BP_DIRECT	GO:0034260~negative regulation of GTPase activity	8	0.333195	0.0529698	ARFGEF1, BCAS3, MKKS, PLXNB3, ARL2, TSC1, FZD10, AMOT	1966	36	20408	2.30677	1	1	0.992021	0.00347901
GOTERM_BP_DIRECT	GO:0006418~tRNA aminoacylation for protein translation	8	0.333195	0.0529698	SARS2, MARS2, NARS2, DARS2, IARS2, VARS2, CARS2, YARS2	1966	36	20408	2.30677	1	1	0.992021	0.00347901
GOTERM_BP_DIRECT	GO:0032436~positive regulation of proteasomal ubiquitin-dependent protein catabolic process	14	0.58309	0.0534741	ZYG11B, ZER1, RNF14, AXIN2, HSPBP1, RBX1, RNF144A, MAPK9, COP1, MAPK8, DVL1, UBE2V2, BBS7, HSPA1A	1966	83	20408	1.75092	1	1	0.992021	0.00347901
GOTERM_BP_DIRECT	GO:0006749~glutathione metabolic process	13	0.541441	0.0540588	GSTK1, PTGES2, GLO1, HBB-BT, HBB-BS, SOD2, OPLAH, GDAP1, ETHE1, ARL6IP5, HAGH, GSTM7, GSTM5	1966	75	20408	1.79928	1	1	0.992021	0.00347901
GOTERM_BP_DIRECT	GO:0007020~microtubule nucleation	6	0.249896	0.0541986	GOLGA2, NEDD1, AKAP9, TUBG1, CLASP1, CLASP2	1966	22	20408	2.83104	1	1	0.992021	0.00347901
GOTERM_BP_DIRECT	GO:0042744~hydrogen peroxide catabolic process	7	0.291545	0.0546295	PRDX3, PRDX2, PRDX5, CAT, HBB-BT, HBA-A1, HBB-BS	1966	29	20408	2.50563	1	1	0.992021	0.00347901
GOTERM_BP_DIRECT	GO:0046686~response to cadmium ion	7	0.291545	0.0546295	CAMK2B, MAPK9, MAPK8, MTF1, CAT, MT-CYTB, SOD2	1966	29	20408	2.50563	1	1	0.992021	0.00347901
GOTERM_BP_DIRECT	GO:0008340~determination of adult lifespan	10	0.416493	0.0584525	TMEM135, ATP8A2, LEP, TRP63, PRDM2, LARGE1, SCN2A, COQ7, HDAC9, POLG	1966	52	20408	1.99624	1	1	0.992021	0.00347901
GOTERM_BP_DIRECT	GO:1901215~negative regulation of neuron death	13	0.541441	0.058816	TIGAR, NENF, PARK7, SORL1, ESR1, VEGFA, GHR, PPP5C, NMNAT1, HSF1, PPARA, PPARGC1A, NEO1	1966	76	20408	1.77561	1	1	0.992021	0.00347901
GOTERM_BP_DIRECT	GO:0046677~response to antibiotic	8	0.333195	0.0601263	ENDOG, RSRC1, UROS, CYP1A1, UQCRFS1, ZC3H8, ALPL, DUSP18	1966	37	20408	2.24443	1	1	0.992021	0.00347901
GOTERM_BP_DIRECT	GO:0046902~regulation of mitochondrial membrane permeability	5	0.208247	0.0609328	PLEKHF1, BNIP3, PPIF, SPG7, SLC25A4	1966	16	20408	3.2439	1	1	0.992021	0.00347901
GOTERM_BP_DIRECT	GO:0010917~negative regulation of mitochondrial membrane potential	5	0.208247	0.0609328	SLC25A27, MTCH2, BNIP3, PRKCE, ARL6IP5	1966	16	20408	3.2439	1	1	0.992021	0.00347901
GOTERM_BP_DIRECT	GO:0035269~protein O-linked mannosylation	5	0.208247	0.0609328	B4GAT1, TMTC1, POMGNT2, LARGE1, FKTN	1966	16	20408	3.2439	1	1	0.992021	0.00347901
GOTERM_BP_DIRECT	GO:0055008~cardiac muscle tissue morphogenesis	5	0.208247	0.0609328	EGLN1, ACTC1, ANGPT1, TCAP, XIRP2	1966	16	20408	3.2439	1	1	0.992021	0.00347901
GOTERM_BP_DIRECT	GO:0043069~negative regulation of programmed cell death	7	0.291545	0.0629512	NTF5, TIGAR, DPP8, DPP9, BNIP3, DNAJA3, VEGFA	1966	30	20408	2.42211	1	1	0.992021	0.00347901
GOTERM_BP_DIRECT	GO:2000378~negative regulation of reactive oxygen species metabolic process	7	0.291545	0.0629512	TIGAR, BNIP3, SIRT5, VDAC1, CRYAB, HK2, SIRT3	1966	30	20408	2.42211	1	1	0.992021	0.00347901
GOTERM_BP_DIRECT	GO:0007029~endoplasmic reticulum organization	9	0.374844	0.063194	RNF112, LMAN2L, VAPB, ATL2, BNIP1, CASQ1, TMCC1, LNPK, RTN4	1966	45	20408	2.07609	1	1	0.992021	0.00347901
GOTERM_BP_DIRECT	GO:0009235~cobalamin metabolic process	4	0.166597	0.0638958	MTRR, MMAA, MMAB, MMADHC	1966	10	20408	4.15219	1	1	0.992021	0.00347901
GOTERM_BP_DIRECT	GO:0007270~neuron-neuron synaptic transmission	4	0.166597	0.0638958	VDAC3, CACNA1A, KIF1B, VDAC1	1966	10	20408	4.15219	1	1	0.992021	0.00347901
GOTERM_BP_DIRECT	GO:0014883~transition between fast and slow fiber	4	0.166597	0.0638958	TNNT1, TNNC1, TNNI1, NFATC1	1966	10	20408	4.15219	1	1	0.992021	0.00347901
GOTERM_BP_DIRECT	GO:0009404~toxin metabolic process	4	0.166597	0.0638958	AS3MT, CYP1A1, FMO1, FMO2	1966	10	20408	4.15219	1	1	0.992021	0.00347901
GOTERM_BP_DIRECT	GO:0006084~acetyl-CoA metabolic process	4	0.166597	0.0638958	CS, ACAA2, FASN, ACACA	1966	10	20408	4.15219	1	1	0.992021	0.00347901
GOTERM_BP_DIRECT	GO:0006625~protein targeting to peroxisome	4	0.166597	0.0638958	PEX19, ZFAND6, PEX6, PEX1	1966	10	20408	4.15219	1	1	0.992021	0.00347901
GOTERM_BP_DIRECT	GO:0046321~positive regulation of fatty acid oxidation	4	0.166597	0.0638958	C1QTNF2, NR4A3, PPARA, PPARGC1A	1966	10	20408	4.15219	1	1	0.992021	0.00347901
GOTERM_BP_DIRECT	GO:0007178~transmembrane receptor protein serine/threonine kinase signaling pathway	6	0.249896	0.0639745	PPM1L, AMHR2, AKAP7, BMPR1B, ECSIT, BMPR1A	1966	23	20408	2.70795	1	1	0.992021	0.00347901
GOTERM_BP_DIRECT	GO:0008053~mitochondrial fusion	6	0.249896	0.0639745	CHCHD3, MIGA2, OPA1, MFN1, MFF, GDAP1	1966	23	20408	2.70795	1	1	0.992021	0.00347901
GOTERM_BP_DIRECT	GO:1904263~positive regulation of TORC1 signaling	10	0.416493	0.0646618	FLCN, RHEB, CUL3, CLEC16A, SLC38A9, LAMTOR1, FNIP1, TELO2, RBX1, GPR137C	1966	53	20408	1.95858	1	1	0.992021	0.00347901
GOTERM_BP_DIRECT	GO:0009058~biosynthetic process	8	0.333195	0.0678469	ALAS2, ALAS1, NDUFAF6, NMNAT1, APMAP, GOT1, FASN, GOT2	1966	38	20408	2.18536	1	1	0.992021	0.00347901
GOTERM_BP_DIRECT	GO:0032869~cellular response to insulin stimulus	18	0.749688	0.0680078	PARP1, GOT1, IRS1, DENND4C, TSC2, HDAC9, GHR, RAB10, PKM, EEF2K, GRB14, TBC1D4, PIK3CA, LEP, PNPLA3, LPIN1, RHOQ, WDTC1	1966	120	20408	1.55707	1	1	0.992021	0.00347901
GOTERM_BP_DIRECT	GO:0018105~peptidyl-serine phosphorylation	25	1.04123	0.0703246	CAMK2B, PNCK, DYRK2, MAST2, CAMK2A, MAPK9, MAPK8, RPS6KA5, RPS6KA2, MAPK1, PRKACA, PDK1, SRPK2, SRPK3, HIPK4, CSNK2A1, PRKCE, DYRK1A, LMTK2, DYRK1B, PRKCA, VRK2, MAPKAPK3, MAPKAPK2, SMTNL1	1966	182	20408	1.42589	1	1	0.992021	0.00347901
GOTERM_BP_DIRECT	GO:0009725~response to hormone	11	0.458142	0.0711808	OXCT1, MB, AGL, ME1, LONP1, UQCRFS1, MT-ND3, ADRA1A, TIMP4, TXN2, ACAT1	1966	62	20408	1.8417	1	1	0.992021	0.00347901
GOTERM_BP_DIRECT	GO:0043129~surfactant homeostasis	7	0.291545	0.0719773	NKIRAS1, EPAS1, ERBB4, ADGRF5, KDR, ITGB6, VEGFA	1966	31	20408	2.34398	1	1	0.992021	0.00347901
GOTERM_BP_DIRECT	GO:0009267~cellular response to starvation	14	0.58309	0.0727762	WNT2B, CLEC16A, TSC2, TSC1, DNAJC15, RPTOR, FLCN, MAP1LC3A, MYOD1, TBC1D7, JMY, PDK4, PPARA, FNIP1	1966	87	20408	1.67042	1	1	0.992021	0.00347901
GOTERM_BP_DIRECT	GO:0021680~cerebellar Purkinje cell layer development	5	0.208247	0.0738323	NFIX, AGTPBP1, UQCRQ, CACNA1A, FAIM2	1966	17	20408	3.05308	1	1	0.992021	0.00347901
GOTERM_BP_DIRECT	GO:0090181~regulation of cholesterol metabolic process	5	0.208247	0.0738323	ACADVL, DGAT2, THRB, EPHX2, LMF1	1966	17	20408	3.05308	1	1	0.992021	0.00347901
GOTERM_BP_DIRECT	GO:0098869~cellular oxidant detoxification	6	0.249896	0.0746706	SESN1, CAT, HBB-BT, HBA-A1, HBB-BS, SELENOT	1966	24	20408	2.59512	1	1	0.992021	0.00347901
GOTERM_BP_DIRECT	GO:0014044~Schwann cell development	6	0.249896	0.0746706	PPP3R1, MAP2K2, LAMB2, DAG1, MAPK1, SOS1	1966	24	20408	2.59512	1	1	0.992021	0.00347901
GOTERM_BP_DIRECT	GO:0090201~negative regulation of release of cytochrome c from mitochondria	6	0.249896	0.0746706	OPA1, PAM16, PPIF, TRIAP1, GHITM, HIGD1A	1966	24	20408	2.59512	1	1	0.992021	0.00347901
GOTERM_BP_DIRECT	GO:0090141~positive regulation of mitochondrial fission	6	0.249896	0.0746706	BNIP3, KDR, MUL1, MIEF2, DNM1L, MFF	1966	24	20408	2.59512	1	1	0.992021	0.00347901
GOTERM_BP_DIRECT	GO:0033522~histone H2A ubiquitination	3	0.124948	0.076091	UBE2B, UBR2, UBE2A	1966	5	20408	6.22828	1	1	0.992021	0.00347901
GOTERM_BP_DIRECT	GO:0070966~nuclear-transcribed mRNA catabolic process, no-go decay	3	0.124948	0.076091	HBS1L, CSDE1, GTPBP2	1966	5	20408	6.22828	1	1	0.992021	0.00347901
GOTERM_BP_DIRECT	GO:0060297~regulation of sarcomere organization	3	0.124948	0.076091	AKAP13, HDAC2, MYH4	1966	5	20408	6.22828	1	1	0.992021	0.00347901
GOTERM_BP_DIRECT	GO:0038031~non-canonical Wnt signaling pathway via JNK cascade	3	0.124948	0.076091	MYOC, FZD7, FZD10	1966	5	20408	6.22828	1	1	0.992021	0.00347901
GOTERM_BP_DIRECT	GO:0010961~cellular magnesium ion homeostasis	3	0.124948	0.076091	XK, EDN3, SLC41A1	1966	5	20408	6.22828	1	1	0.992021	0.00347901
GOTERM_BP_DIRECT	GO:0045053~protein retention in Golgi apparatus	3	0.124948	0.076091	VPS13D, VPS13A, SORL1	1966	5	20408	6.22828	1	1	0.992021	0.00347901
GOTERM_BP_DIRECT	GO:2000757~negative regulation of peptidyl-lysine acetylation	3	0.124948	0.076091	HDAC2, HINT2, SIRT3	1966	5	20408	6.22828	1	1	0.992021	0.00347901
GOTERM_BP_DIRECT	GO:0002155~regulation of thyroid hormone mediated signaling pathway	3	0.124948	0.076091	NCOA1, NCOR1, THRA	1966	5	20408	6.22828	1	1	0.992021	0.00347901
GOTERM_BP_DIRECT	GO:1902511~negative regulation of apoptotic DNA fragmentation	3	0.124948	0.076091	DFFA, NMNAT1, PAM16	1966	5	20408	6.22828	1	1	0.992021	0.00347901
GOTERM_BP_DIRECT	GO:1904261~positive regulation of basement membrane assembly involved in embryonic body morphogenesis	3	0.124948	0.076091	DAG1, CLASP1, CLASP2	1966	5	20408	6.22828	1	1	0.992021	0.00347901
GOTERM_BP_DIRECT	GO:0019243~methylglyoxal catabolic process to D-lactate via S-lactoyl-glutathione	3	0.124948	0.076091	PNKD, GLO1, HAGH	1966	5	20408	6.22828	1	1	0.992021	0.00347901
GOTERM_BP_DIRECT	GO:0033014~tetrapyrrole biosynthetic process	3	0.124948	0.076091	ALAS2, ALAS1, UROS	1966	5	20408	6.22828	1	1	0.992021	0.00347901
GOTERM_BP_DIRECT	GO:0043403~skeletal muscle tissue regeneration	7	0.291545	0.0817045	NFIX, PKM, MSTN, MYOD1, IFRD1, DAG1, LARGE1	1966	32	20408	2.27073	1	1	0.992021	0.00347901
GOTERM_BP_DIRECT	GO:1901526~positive regulation of macromitophagy	4	0.166597	0.0817605	VPS13D, VDAC1, SLC25A4, CERS1	1966	11	20408	3.77472	1	1	0.992021	0.00347901
GOTERM_BP_DIRECT	GO:0070585~protein localization to mitochondrion	4	0.166597	0.0817605	MTCH2, MAVS, BAG1, DNM1L	1966	11	20408	3.77472	1	1	0.992021	0.00347901
GOTERM_BP_DIRECT	GO:0036444~mitochondrial calcium uptake	4	0.166597	0.0817605	SMDT1, MCUR1, OPA1, MAIP1	1966	11	20408	3.77472	1	1	0.992021	0.00347901
GOTERM_BP_DIRECT	GO:0097428~protein maturation by iron-sulfur cluster transfer	4	0.166597	0.0817605	NFU1, ISCA1, AK157302, CIAO1	1966	11	20408	3.77472	1	1	0.992021	0.00347901
GOTERM_BP_DIRECT	GO:0016559~peroxisome fission	4	0.166597	0.0817605	PEX19, PEX11A, DNM1L, MFF	1966	11	20408	3.77472	1	1	0.992021	0.00347901
GOTERM_BP_DIRECT	GO:0042594~response to starvation	8	0.333195	0.084986	BCAS3, PFKFB1, ADSL, OXCT1, DDIT3, PDK4, ACADM, ACAT1	1966	40	20408	2.07609	1	1	0.992021	0.00347901
GOTERM_BP_DIRECT	GO:0034622~cellular macromolecular complex assembly	6	0.249896	0.0862718	RIC3, HACD1, SAMM50, PDE4D, HSF1, LONP1	1966	25	20408	2.49131	1	1	0.992021	0.00347901
GOTERM_BP_DIRECT	GO:0007274~neuromuscular synaptic transmission	6	0.249896	0.0862718	RAB3A, NTF3, STAC3, CACNA1A, KIF1B, LARGE1	1966	25	20408	2.49131	1	1	0.992021	0.00347901
GOTERM_BP_DIRECT	GO:0045116~protein neddylation	5	0.208247	0.0879895	AKTIP, DCUN1D2, RNF7, UBE2M, RBX1	1966	18	20408	2.88346	1	1	0.992021	0.00347901
GOTERM_BP_DIRECT	GO:0006476~protein deacetylation	5	0.208247	0.0879895	HDAC4, HDAC2, SIRT4, SIRT5, SIRT3	1966	18	20408	2.88346	1	1	0.992021	0.00347901
GOTERM_BP_DIRECT	GO:0019752~carboxylic acid metabolic process	5	0.208247	0.0879895	LDHB, LDHA, ADSL, MDH1, MDH2	1966	18	20408	2.88346	1	1	0.992021	0.00347901
GOTERM_BP_DIRECT	GO:0097193~intrinsic apoptotic signaling pathway	7	0.291545	0.0921247	IVNS1ABP, FLCN, BNIP3, LGALS12, CYCS, PRKCA, NBN	1966	33	20408	2.20192	1	1	0.992021	0.00347901
GOTERM_BP_DIRECT	GO:0043393~regulation of protein binding	7	0.291545	0.0921247	HDAC4, SMARCD3, ANGPT1, CYCS, LARGE1, FKTN, CDON	1966	33	20408	2.20192	1	1	0.992021	0.00347901
GOTERM_BP_DIRECT	GO:0005977~glycogen metabolic process	8	0.333195	0.0943992	PPP1R2, PPP1R3C, PPP1R1A, PHKG1, AGL, PHKA1, NHLRC1, PYGM	1966	41	20408	2.02546	1	1	0.992021	0.00347901
GOTERM_BP_DIRECT	GO:0055007~cardiac muscle cell differentiation	8	0.333195	0.0943992	AKAP13, RXRA, MYOD1, PAX3, TSC1, CACYBP, ACADM, ASB2	1966	41	20408	2.02546	1	1	0.992021	0.00347901
GOTERM_BP_DIRECT	GO:0034394~protein localization to cell surface	8	0.333195	0.0943992	PRRT1, RIC3, PIGU, WNT11, ANGPT1, TSC2, COMMD1, JAM3	1966	41	20408	2.02546	1	1	0.992021	0.00347901
GOTERM_BP_DIRECT	GO:0045471~response to ethanol	18	0.749688	0.0968314	CAR3, MT-ND4, MAOB, MSTN, NTRK3, GOT2, PRKCA, ADIPOR2, TUFM, RGS4, RGS2, ACTC1, OXCT1, LEP, CAT, ALDH1A1, MT-CYTB, PPARA	1966	126	20408	1.48292	1	1	0.992021	0.00347901
GOTERM_BP_DIRECT	GO:0045022~early endosome to late endosome transport	6	0.249896	0.0987547	RAB7, KIF16B, AKTIP, LMTK2, HOOK3, RILP	1966	26	20408	2.39549	1	1	0.992021	0.00347901
GOTERM_BP_DIRECT	GO:0032094~response to food	6	0.249896	0.0987547	GHR, TMEM135, SLC16A1, CYP1A1, TMEM126B, PLEC	1966	26	20408	2.39549	1	1	0.992021	0.00347901
GOTERM_BP_DIRECT	GO:0021675~nerve development	6	0.249896	0.0987547	NTF5, NTF3, DAG1, LARGE1, SCN2A, SLC25A46	1966	26	20408	2.39549	1	1	0.992021	0.00347901
KEGG_PATHWAY	mmu00190:Oxidative phosphorylation	82	3.41524	1.6145e-46	MT-ND6, MT-ND4, COX7B, NDUFA13, MT-ND5, NDUFA11, MT-CO1, NDUFA12, COX4I1, NDUFA10, MT-ND2, MT-ND3, COX7C, MT-ND1, MT-ATP6, UQCRFS1, ATP6V1E1, COX8B, NDUFC2, SDHC, NDUFC1, SDHD, SDHA, SDHB, COX6B1, COX7A2L, NDUFS8, NDUFS7, PPA2, NDUFS6, NDUFS5, NDUFS4, UQCRC1, NDUFS3, NDUFS2, MT-CO2, NDUFS1, MT-CO3, UQCRC2, NDUFB9, NDUFB8, NDUFB7, NDUFB6, UQCRB, NDUFB10, NDUFB11, COX15, NDUFB5, NDUFB4, NDUFB3, NDU…	950	135	9330	5.96538	5.36013e-44	5.37627e-44	4.66589e-44	43.3311
KEGG_PATHWAY	mmu04714:Thermogenesis	105	4.37318	7.90695e-44	MT-ND6, MT-ND4, NDUFA13, MT-ND5, NDUFA11, MT-CO1, NDUFA12, NDUFA10, MT-ND2, MT-ND3, MT-ND1, RPS6KA2, DPF3, PRKACA, MAP2K3, ACSL6, TSC2, SDHC, TSC1, SDHD, SDHA, CPT1B, SDHB, COX6B1, COX7A2L, UQCRC1, MT-CO2, MT-CO3, UQCRC2, UQCRB, NDUFB10, COX15, NDUFB11, COX7A2, COX7A1, UQCRH, COX11, COX14, CYC1, NDUFV3, NDUFV2, PPARGC1A, NDUFV1, COX10, COA3, NDUFAF8, NDUFAF6, UQCRQ, RHEB, NDUFAF7, NDUFAF4, NDUFAF…	950	231	9330	4.46411	2.62511e-41	1.31651e-41	1.14255e-41	40.9421
KEGG_PATHWAY	mmu05415:Diabetic cardiomyopathy	96	3.99833	4.77403e-40	MT-ND6, MT-ND4, COX7B, NDUFA13, MT-ND5, NDUFA11, MT-CO1, NDUFA12, IRS1, COX4I1, MCPT4, NDUFA10, MT-ND2, MT-ND3, COX7C, MT-ND1, MT-ATP6, MPC1, MPC2, PDK4, UQCRFS1, COX8B, PARP1, NDUFC2, SDHC, PRKCA, NDUFC1, SDHD, SDHA, CPT1B, SDHB, COX6B1, COX7A2L, NDUFS8, NDUFS7, PIK3CA, TBC1D4, NDUFS6, NDUFS5, NDUFS4, UQCRC1, VDAC3, PPIF, NDUFS3, VDAC2, NDUFS2, MT-CO2, VDAC1, NDUFS1, MT-CO3, UQCRC2, PPARA, SLC25…	950	211	9330	4.46835	1.58498e-37	5.29917e-38	4.59898e-38	37.3373
KEGG_PATHWAY	mmu01100:Metabolic pathways	323	13.4527	1.51263e-39	MT-ND6, MT-ND4, MT-ND5, PANK3, MT-CO1, PANK1, MT-ND2, MT-ND3, ENO3, MT-ND1, GCSH, FLAD1, CHAC2, ATP6V1E1, MCCC2, PDHX, GSTK1, MECR, PHYKPL, SACM1L, OXSM, MCCC1, DHDH, ACSL6, TALDO1, CMBL, GANC, INPP4A, INPP4B, COX7A2L, CYP2U1, ETHE1, UQCRC1, SUCLG2, SUCLG1, MT-CO2, AMY1, MT-CO3, UQCRC2, PLPP3, HACD1, MTMR3, MAOB, MGST3, LIAS, NEU2, LDHB, LDHA, LDHD, INPP5J, ST8SIA5, ATP6V0A4, ST3GAL6, RDH13, ST3G…	950	1621	9330	1.95694	5.02192e-37	1.11838e-37	9.70606e-38	37.013
KEGG_PATHWAY	mmu05208:Chemical carcinogenesis - reactive oxygen species	98	4.08163	1.67925e-39	MT-ND6, MT-ND4, NDUFA13, MT-ND5, NDUFA11, MT-CO1, NDUFA12, NDUFA10, ARAF, MT-ND2, MT-ND3, MT-ND1, AS3MT, MAP2K4, MAP2K2, SDHC, SDHD, SDHA, SDHB, COX6B1, COX7A2L, UQCRC1, VDAC3, PPIF, VDAC2, MT-CO2, VDAC1, MT-CO3, UQCRC2, UQCRB, NDUFB10, NDUFB11, MGST3, COX7A2, COX7A1, UQCRH, CYC1, NDUFV3, NDUFV2, NDUFV1, EPHX2, UQCRQ, CYP1A1, GSTM7, GSTM5, COX7B, COX4I1, COX7C, MT-ATP6, UQCRFS1, CBR1, COX8B, NDUF…	950	222	9330	4.33542	5.5751e-37	1.11838e-37	9.70606e-38	37.013
KEGG_PATHWAY	mmu04932:Non-alcoholic fatty liver disease	78	3.24865	4.75758e-36	COX7B, NDUFA13, NDUFA11, MT-CO1, NDUFA12, IRS1, COX4I1, NDUFA10, PRKAG1, COX7C, PRKAG3, UQCRFS1, COX8B, NDUFC2, SDHC, NDUFC1, SDHD, SDHA, SDHB, COX6B1, COX7A2L, NDUFS8, NDUFS7, PIK3CA, NDUFS6, DDIT3, NDUFS5, NDUFS4, UQCRC1, NDUFS3, NDUFS2, MT-CO2, NDUFS1, MT-CO3, UQCRC2, PPARA, NDUFB9, NDUFB8, NDUFB7, NDUFB6, UQCRB, NDUFB10, NDUFB11, NDUFB5, NDUFB4, NDUFB3, NDUFB2, UQCR11, COX7A2, UQCR10, COX5B, …	950	156	9330	4.91053	1.57952e-33	2.64046e-34	2.29157e-34	33.6399
KEGG_PATHWAY	mmu05012:Parkinson disease	97	4.03998	3.03696e-31	MT-ND6, MT-ND4, NDUFA13, MT-ND5, NDUFA11, MT-CO1, NDUFA12, NDUFA10, PARK7, MT-ND2, MT-ND3, MT-ND1, UBE2L3, TXN2, KIF5B, PRKACA, SLC39A3, SDHC, SDHD, SDHA, SDHB, COX6B1, COX7A2L, DDIT3, UQCRC1, VDAC3, PPIF, VDAC2, MT-CO2, VDAC1, MT-CO3, UQCRC2, MAOB, UQCRB, NDUFB10, NDUFB11, COX7A2, COX7A1, UQCRH, UBC, CYC1, NDUFV3, NDUFV2, NDUFV1, UQCRQ, CYCS, COX7B, COX4I1, COX7C, RYR3, MT-ATP6, UQCRFS1, COX8B, …	950	264	9330	3.60849	1.00827e-28	1.44472e-29	1.25383e-29	28.9018
KEGG_PATHWAY	mmu05020:Prion disease	95	3.95668	2.44692e-29	MT-ND6, MT-ND4, COX7B, NDUFA13, MT-ND5, NDUFA11, MT-CO1, NDUFA12, COX4I1, NDUFA10, MT-ND2, MT-ND3, COX7C, RYR3, MT-ND1, MT-ATP6, PPP3CB, KIF5B, UQCRFS1, PRKACA, COX8B, CSNK2A1, NDUFC2, SDHC, NDUFC1, SDHD, SDHA, SDHB, COX6B1, COX7A2L, NDUFS8, NDUFS7, PIK3CA, NDUFS6, DDIT3, NDUFS5, CSNK2B, NDUFS4, UQCRC1, VDAC3, PPIF, NDUFS3, VDAC2, NDUFS2, MT-CO2, VDAC1, NDUFS1, MT-CO3, UQCRC2, SLC25A4, NDUFB9, ND…	950	267	9330	3.49438	8.12376e-27	1.01853e-27	8.83949e-28	27.0536
KEGG_PATHWAY	mmu05010:Alzheimer disease	110	4.58142	5.3394e-25	MT-ND6, MT-ND4, NDUFA13, MT-ND5, NDUFA11, MT-CO1, NDUFA12, IRS1, NDUFA10, ARAF, FZD10, IRS3, MT-ND2, MT-ND3, MT-ND1, FRAT1, KIF5B, SLC39A3, MAP2K2, CSNK2A1, SDHC, SDHD, SDHA, SDHB, COX6B1, COX7A2L, DDIT3, CSNK2B, UQCRC1, VDAC3, PPIF, VDAC2, MT-CO2, VDAC1, MT-CO3, UQCRC2, UQCRB, NDUFB10, NDUFB11, COX7A2, COX7A1, UQCRH, RTN4, PPP3R1, DVL1, CYC1, NDUFV3, NDUFV2, NDUFV1, FZD4, FZD7, UQCRQ, CYCS, COX7…	950	383	9330	2.82067	1.77268e-22	1.97558e-23	1.71454e-23	22.7659
KEGG_PATHWAY	mmu05022:Pathways of neurodegeneration - multiple diseases	122	5.08122	2.10245e-23	MT-ND6, MT-ND4, NDUFA13, MT-ND5, NDUFA11, MT-CO1, NDUFA12, NDUFA10, ARAF, FZD10, PARK7, MT-ND2, MT-ND3, MT-ND1, UBE2L3, FRAT1, KIF5B, MAP2K3, MAP2K2, CSNK2A1, SDHC, PRKCA, SDHD, SDHA, SDHB, COX6B1, COX7A2L, DDIT3, CSNK2B, UQCRC1, VDAC3, PPIF, VDAC2, MT-CO2, VDAC1, MT-CO3, UQCRC2, OPTN, UQCRB, NDUFB10, NDUFB11, COX7A2, COX7A1, UQCRH, ATXN2, PPP3R1, ATXN1, UBC, DVL1, CYC1, NDUFV3, NDUFV2, NDUFV1, F…	950	471	9330	2.54388	6.98012e-21	7.00114e-22	6.07607e-22	21.2164
KEGG_PATHWAY	mmu05016:Huntington disease	88	3.66514	1.78045e-20	MT-ND6, MT-ND4, COX7B, NDUFA13, MT-ND5, NDUFA11, MT-CO1, NDUFA12, COX4I1, NDUFA10, MT-ND2, MT-ND3, COX7C, MT-ND1, MT-ATP6, ACTR1B, KIF5B, UQCRFS1, COX8B, NDUFC2, SDHC, NDUFC1, SDHD, SDHA, SDHB, COX6B1, COX7A2L, NDUFS8, NDUFS7, NDUFS6, NDUFS5, NDUFS4, UQCRC1, VDAC3, PPIF, NDUFS3, TFAM, VDAC2, NDUFS2, MT-CO2, VDAC1, NDUFS1, MT-CO3, UQCRC2, SLC25A4, NDUFB9, NDUFB8, HDAC2, NDUFB7, NDUFB6, UQCRB, NDUF…	950	302	9330	2.86176	5.91109e-18	5.38991e-19	4.67773e-19	18.33
KEGG_PATHWAY	mmu04723:Retrograde endocannabinoid signaling	54	2.24906	2.30429e-17	MT-ND6, MT-ND4, NDUFA13, MT-ND5, NDUFA11, NDUFA12, NDUFA10, MT-ND2, MT-ND3, GRM1, MT-ND1, PRKACA, NDUFC2, PRKCA, NDUFC1, NDUFS8, NDUFS7, NDUFS6, NDUFS5, NDUFS4, NDUFS3, NDUFS2, NDUFS1, NDUFB9, NDUFB8, NDUFB7, NDUFB6, NDUFB10, NDUFB11, NDUFB5, NDUFB4, NDUFB3, NDUFB2, CACNA1A, MAPK9, MAPK8, GNG5, MAPK1, NDUFV3, NDUFV2, NDUFV1, KCNJ3, NDUFA9, NDUFA8, NDUFA7, NDUFA6, NDUFA5, GABRA5, NDUFA4, NDUFA3, N…	950	148	9330	3.58336	7.65023e-15	6.3944e-16	5.54949e-16	15.2557
KEGG_PATHWAY	mmu01200:Carbon metabolism	47	1.95752	2.15042e-16	ACSS2, ECHS1, DLST, OGDHL, PDHB, ENO3, HK2, ACAT1, GCSH, MCEE, ME1, IDH3B, PGK1, DLAT, ACADS, HIBCH, IDH3A, PDHA1, TPI1, MDH1, GOT1, MDH2, IDH3G, IDH2, GOT2, TALDO1, SDHC, SDHD, SDHA, SDHB, FH1, CS, RPIA, ALDH6A1, SUCLA2, PKM, PCCA, CAT, PCCB, PGP, SUCLG2, SUCLG1, ACO2, DLD, PFKM, GAPDH, FBP2	950	121	9330	3.81479	7.37188e-14	5.50839e-15	4.78055e-15	14.3205
KEGG_PATHWAY	mmu05014:Amyotrophic lateral sclerosis	91	3.79009	6.74843e-16	MT-ND6, MT-ND4, COX7B, NDUFA13, MT-ND5, NDUFA11, MT-CO1, NDUFA12, COX4I1, NDUFA10, MT-ND2, MT-ND3, COX7C, MT-ND1, MT-ATP6, PPP3CB, ACTR1B, MAP1LC3A, KIF5B, UQCRFS1, MAP2K3, COX8B, NDUFC2, SDHC, NDUFC1, SDHD, SDHA, SDHB, TOMM40L, COX6B1, COX7A2L, NDUFS8, NDUFS7, NDUFS6, DDIT3, NDUFS5, CAT, NDUFS4, UQCRC1, NDUFS3, NDUFS2, PFN4, MT-CO2, VDAC1, NDUFS1, MT-CO3, UQCRC2, OPTN, NDUFB9, NDUFB8, NDUFB7, ND…	950	369	9330	2.42199	2.21156e-13	1.60516e-14	1.39307e-14	13.856
KEGG_PATHWAY	mmu04260:Cardiac muscle contraction	38	1.58267	3.25116e-15	COX7B, UQCRB, MT-CO1, COX4I1, COX7A2, UQCR11, UQCR10, COX5B, COX7A1, COX7C, COX5A, UQCRH, UQCRFS1, CYC1, COX8B, CACNA2D1, TNNC1, TPM2, TPM1, CACNA2D3, ATP1B4, ATP1B2, COX6C, ATP1B1, COX6B1, SLC8A3, COX7A2L, ACTC1, CACNB4, UQCRQ, MYL2, UQCRC1, CASQ2, HRC, MT-CO2, MT-CYTB, MT-CO3, UQCRC2	950	87	9330	4.28966	1.06892e-12	7.21757e-14	6.2639e-14	13.2032
KEGG_PATHWAY	mmu00020:Citrate cycle (TCA cycle)	22	0.916285	5.02833e-14	PDHA1, MDH1, MDH2, IDH3G, IDH2, DLST, SDHC, OGDHL, PDHB, SDHD, SDHA, SDHB, FH1, CS, SUCLA2, IDH3B, SUCLG2, SUCLG1, ACO2, DLAT, DLD, IDH3A	950	32	9330	6.75197	1.66973e-11	1.04652e-12	9.08242e-13	12.0418
KEGG_PATHWAY	mmu00640:Propanoate metabolism	20	0.832986	5.01225e-12	BCKDHA, ACSS2, ECHS1, BCKDHB, ACACA, LDHB, HADHA, ALDH6A1, LDHA, MCEE, SUCLA2, PCCA, DBT, PCCB, ECHDC1, SUCLG2, SUCLG1, DLD, ACADS, HIBCH	950	31	9330	6.33616	1.66405e-09	9.81812e-11	8.52083e-11	10.0695
KEGG_PATHWAY	mmu00280:Valine, leucine and isoleucine degradation	27	1.12453	6.21598e-12	ECHS1, ACAA2, HIBADH, ACAA1A, HSD17B10, ACAT1, MCEE, AUH, OXCT1, DBT, ACADM, HADH, ACADS, HIBCH, ACAD8, BCKDHA, MCCC2, BCKDHB, MCCC1, ACSF3, HADHB, HADHA, ALDH6A1, PCCA, PCCB, DLD, BCAT2	950	57	9330	4.65208	2.06372e-09	1.14996e-10	9.9801e-11	10.0009
KEGG_PATHWAY	mmu01210:2-Oxocarboxylic acid metabolism	18	0.749688	5.07869e-09	BCKDHA, PDHA1, GOT1, IDH3G, BCKDHB, IDH2, GOT2, DLST, OGDHL, PDHB, CS, DBT, IDH3B, ACO2, DLAT, DLD, BCAT2, IDH3A	950	34	9330	5.19938	1.68612e-06	8.90107e-08	7.72496e-08	7.1121
KEGG_PATHWAY	mmu01212:Fatty acid metabolism	24	0.999584	1.40259e-08	ACADVL, HACD1, MECR, ECHS1, ACAA2, OXSM, TECR, ACSL6, HSD17B4, ACAA1A, ACSF3, MCAT, CPT1B, ACACA, ACAT1, HADHB, HADHA, FASN, ACADM, SCD1, PPT2, HADH, ACADS, CBR4	950	62	9330	3.8017	4.65658e-06	2.33531e-07	2.02674e-07	6.6932
KEGG_PATHWAY	mmu00620:Pyruvate metabolism	18	0.749688	5.56696e-07	PDHA1, ACSS2, MDH1, MDH2, GLO1, ACYP2, PDHB, FH1, ACACA, ACAT1, LDHB, LDHA, PKM, LDHD, ME1, DLAT, HAGH, DLD	950	44	9330	4.0177	0.000184806	8.82761e-06	7.6612e-06	5.1157
KEGG_PATHWAY	mmu00970:Aminoacyl-tRNA biosynthesis	22	0.916285	1.17545e-06	MT-TP, AARS2, MARS2, MT-TR, GATC, MT-TL1, DARS2, GATB, QRSL1, YARS2, MT-TL2, FARS2, SARS2, NARS2, MT-TS2, MT-TI, MT-TH, IARS2, MT-TM, VARS2, CARS2, PSTK	950	66	9330	3.27368	0.000390174	1.77921e-05	1.54412e-05	4.81132
KEGG_PATHWAY	mmu04146:Peroxisome	25	1.04123	3.64355e-06	ABCD2, PEX11A, ECI2, HSD17B4, ACAA1A, DDO, PRDX5, NUDT19, MPV17, GSTK1, PHYH, PEX19, EPHX2, ECH1, IDH2, ACSL6, PEX10, PEX1, SOD2, PEX13, DHRS4, AMACR, PEX6, CAT, PXMP2	950	87	9330	2.82214	0.00120893	5.27523e-05	4.5782e-05	4.3393
KEGG_PATHWAY	mmu00785:Lipoic acid metabolism	11	0.458142	4.43192e-06	GCSH, BCKDHA, PDHA1, DBT, BCKDHB, DLST, OGDHL, PDHB, DLAT, LIAS, DLD	950	19	9330	5.68587	0.00147032	6.14929e-05	5.33678e-05	4.27272
KEGG_PATHWAY	mmu01240:Biosynthesis of cofactors	34	1.41608	1.85013e-05	ALAS2, ALAS1, PANK3, PANK1, COX15, MPI, AK1, CPOX, MAT2B, LIAS, NADK2, NFS1, UROD, FLAD1, RFK, RDH13, COX10, ADSL, MMAB, UROS, OXSM, COQ7, COQ6, COQ5, DHODH, COQ3, COQ2, PHOSPHO2, NMNAT1, NME6, CMPK2, ALPL, DLD, BCAT2	950	152	9330	2.19681	0.00612367	0.000246438	0.000213875	3.66984
KEGG_PATHWAY	mmu03010:Ribosome	37	1.54102	3.52577e-05	MRPS17, MRPS15, MRPS14, MRPS11, MRPL18, MRPS12, MRPL16, MRPL14, MRPL36, MRPL15, MRPL12, MRPL34, MRPL35, MRPL13, MRPL32, MRPL10, GM13194, MRPL33, MRPL11, MRPL4, MRPL3, MRPL2, MRPL1, MRPL9, MRPL27, MRPL28, MRPS18A, MRPS2, MRPS21, MRPS7, MRPS6, MRPS5, MRPL21, RPL3L, MRPL22, MRPL30, MRPS9	950	177	9330	2.05299	0.0116375	0.00045157	0.000391903	3.40682
KEGG_PATHWAY	mmu00630:Glyoxylate and dicarboxylate metabolism	13	0.541441	3.74669e-05	ACSS2, MDH1, MDH2, ACAT1, GCSH, CS, MCEE, PCCA, CAT, PCCB, PGP, ACO2, DLD	950	32	9330	3.9898	0.0123622	0.000462092	0.000401035	3.39682
KEGG_PATHWAY	mmu04910:Insulin signaling pathway	31	1.29113	4.93371e-05	IRS1, PRKAG1, INPPL1, ARAF, PYGM, IRS3, ACACA, PRKAG3, HK2, RPTOR, MAPK9, MAPK8, PHKG1, PRKAR2A, MAPK1, PRKACA, PPARGC1A, EIF4E, MAP2K2, TSC2, TSC1, PHKA1, PIK3CA, PPP1R3C, RHEB, FASN, TRIP10, SOS1, SOS2, RHOQ, FBP2	950	139	9330	2.19031	0.0162469	0.000586759	0.000509229	3.29309
KEGG_PATHWAY	mmu04120:Ubiquitin mediated proteolysis	30	1.24948	0.000341143	ANAPC13, CUL3, CUL2, UBE2D3, UBE2D1, UBE3A, RNF7, KLHL13, PRPF19, RHOBTB1, UBE2L3, RHOBTB2, COP1, HERC1, UBC, BTRC, UBE2H, UBE2B, FBXW7, WWP1, UBE2G1, UBE2A, UBE2G2, PIAS2, RBX1, KLHL9, CDC34, UBE2R2, NHLRC1, UBE2M	950	147	9330	2.0043	0.107098	0.00391726	0.00339966	2.46856
KEGG_PATHWAY	mmu04919:Thyroid hormone signaling pathway	26	1.08288	0.000364168	PFKFB2, HDAC2, THRB, THRA, MED14, RXRA, MED13, MAPK1, PRKACA, RXRG, NCOA1, MED1, MAP2K2, TSC2, ATP1B4, PRKCA, ATP1B2, ATP1B1, ESR1, NCOR1, MED24, PIK3CA, TBC1D4, RHEB, PFKM, PLCD4	950	120	9330	2.12789	0.1139	0.00404227	0.00350815	2.45492
KEGG_PATHWAY	mmu04150:mTOR signaling pathway	31	1.29113	0.000479917	WNT2B, IRS1, MAPKAP1, FZD10, RPTOR, FLCN, WNT11, RPS6KA2, DVL1, MAPK1, SLC38A9, ATP6V1E1, FNIP1, ATP6V1D, EIF4E, MAP2K2, FZD4, FZD7, TSC2, TSC1, PRKCA, WNT16, TTI1, PIK3CA, RHEB, TBC1D7, LAMTOR1, LPIN1, SOS1, SOS2, TELO2	950	157	9330	1.93919	0.14732	0.00515523	0.00447406	2.3493
KEGG_PATHWAY	mmu00071:Fatty acid degradation	15	0.62474	0.00050589	ACADVL, ECHS1, ACAA2, ECI1, ECI2, ACSL6, ACAA1A, CPT1B, ACAT1, HADHB, HADHA, CYP2U1, ACADM, HADH, ACADS	950	52	9330	2.833	0.154644	0.00526442	0.00456882	2.3402
KEGG_PATHWAY	mmu04152:AMPK signaling pathway	26	1.08288	0.000881708	PFKFB2, PFKFB1, IRS1, PRKAG1, IRS3, ADRA1A, ADIPOR2, ACACA, PRKAG3, RPTOR, EEF2K, SCD1, PPARGC1A, TSC2, PPP2R5A, TSC1, PPP2R3A, CPT1B, RAB10, PPP2R2C, PIK3CA, RHEB, LEP, FASN, PFKM, FBP2	950	127	9330	2.01061	0.253871	0.00889724	0.00772163	2.11229
KEGG_PATHWAY	mmu04020:Calcium signaling pathway	43	1.79092	0.000921248	CAMK2B, PTGFR, MRLN, CAMK2A, CACNA1A, ADRB2, FGF1, ADRA1A, GRM1, RYR3, CACNA1H, MYLK3, CACNA1G, MYLK4, FGF6, PPP3CB, PPP3R1, SLN, FGF9, PHKG1, ERBB4, KDR, PRKACA, TNNC1, NTRK3, TNNC2, VEGFB, NFATC1, PHKA1, PRKCA, VEGFA, ITPKB, SLC8A3, P2RX6, PPIF, CASQ2, HRC, VDAC3, VDAC2, VDAC1, CASQ1, SLC25A4, PLCD4	950	253	9330	1.66919	0.26361	0.00902281	0.00783061	2.1062
KEGG_PATHWAY	mmu04922:Glucagon signaling pathway	22	0.916285	0.00158625	CAMK2B, PFKFB1, PDHA1, CAMK2A, PRKAG1, PYGM, PHKA1, PDHB, CPT1B, ACACA, PRKAG3, LDHB, PPP3CB, PPP3R1, LDHA, PKM, PHKG1, PPARA, PRKACA, PPARGC1A, PFKM, FBP2	950	104	9330	2.07753	0.409657	0.015092	0.0130979	1.8828
KEGG_PATHWAY	mmu00061:Fatty acid biosynthesis	8	0.333195	0.00185022	MECR, FASN, OXSM, ACSL6, ACSF3, MCAT, ACACA, CBR4	950	19	9330	4.13518	0.459273	0.0171145	0.0148531	1.82818
KEGG_PATHWAY	mmu01230:Biosynthesis of amino acids	18	0.749688	0.00211175	TPI1, GOT1, IDH3G, IDH2, GOT2, TALDO1, MAT2B, ENO3, CS, RPIA, PKM, IDH3B, PGK1, ACO2, GAPDH, PFKM, BCAT2, IDH3A	950	79	9330	2.23771	0.504329	0.0190058	0.0164945	1.78266
KEGG_PATHWAY	mmu04066:HIF-1 signaling pathway	23	0.957934	0.00228153	CAMK2B, EGLN1, EGLN3, PDHA1, MAP2K2, ANGPT1, CUL2, CAMK2A, PRKCA, PDHB, ENO3, HK2, VEGFA, RBX1, LDHB, LDHA, PIK3CA, PGK1, MAPK1, GAPDH, PFKM, EIF4E, PDK1	950	114	9330	1.98144	0.531553	0.0199934	0.0173516	1.76066
KEGG_PATHWAY	mmu00010:Glycolysis / Gluconeogenesis	16	0.666389	0.00251514	PDHA1, TPI1, ACSS2, PDHB, ENO3, HK2, LDHB, LDHA, PKM, PGK1, PGM2, DLAT, GAPDH, DLD, PFKM, FBP2	950	67	9330	2.34533	0.566594	0.0214755	0.0186379	1.7296
KEGG_PATHWAY	mmu04310:Wnt signaling pathway	31	1.29113	0.00288426	CAMK2B, WNT2B, CTBP1, CAMK2A, PRICKLE3, FZD10, MAPK9, FRAT1, PPP3CB, PPP3R1, MAPK8, WNT11, FRZB, DVL1, GPC4, BTRC, PRKACA, TLE4, APC2, CSNK2A1, RYK, FZD4, FZD7, CACYBP, NFATC1, PRKCA, AXIN2, WNT16, RBX1, DAAM2, CSNK2B	950	175	9330	1.73973	0.616708	0.0238041	0.0206588	1.68489
KEGG_PATHWAY	mmu04137:Mitophagy - animal	16	0.666389	0.00293084	USP15, RAB7, CSNK2A1, CITED2, BNIP3, ATG9A, MAPK9, BCL2L13, RHOT2, MAPK8, MAP1LC3A, FUNDC1, CSNK2B, UBC, MFN1, OPTN	950	68	9330	2.31084	0.622607	0.0238041	0.0206588	1.68489
KEGG_PATHWAY	mmu00650:Butanoate metabolism	9	0.374844	0.00423977	HADHA, ALDH5A1, ECHS1, BDH1, OXCT1, L2HGDH, HADH, ACADS, ACAT1	950	27	9330	3.27368	0.756002	0.0336153	0.0291737	1.53501
KEGG_PATHWAY	mmu00062:Fatty acid elongation	9	0.374844	0.00682689	HADHB, HADHA, HACD1, ECHS1, MECR, ACAA2, TECR, PPT2, HADH	950	29	9330	3.04791	0.897131	0.0528687	0.0458831	1.33835
KEGG_PATHWAY	mmu04930:Type II diabetes mellitus	12	0.499792	0.00756515	MAPK9, MAPK8, PKM, PIK3CA, IRS1, PRKCE, MAPK1, CACNA1A, IRS3, MAFA, HK2, CACNA1G	950	48	9330	2.45526	0.919635	0.0561909	0.0487662	1.31188
KEGG_PATHWAY	mmu05211:Renal cell carcinoma	15	0.62474	0.00759336	EGLN1, EGLN3, MAP2K2, EPAS1, CUL2, ARAF, PTPN11, FH1, VEGFA, RBX1, FLCN, PIK3CA, MAPK1, SOS1, SOS2	950	68	9330	2.16641	0.92039	0.0561909	0.0487662	1.31188
KEGG_PATHWAY	mmu00270:Cysteine and methionine metabolism	13	0.541441	0.00812571	MPST, MDH1, GOT1, MDH2, AMD1, DNMT3A, GOT2, APIP, MAT2B, LDHB, LDHA, SMS, BCAT2	950	55	9330	2.32134	0.93338	0.058823	0.0510506	1.292
KEGG_PATHWAY	mmu04010:MAPK signaling pathway	45	1.87422	0.00838049	ARAF, CACNA1A, RASGRP2, FGF1, ECSIT, CACNA1H, CACNA1G, NTF5, FGF6, MAPK9, PPP3CB, PPP3R1, MAPK8, DUSP10, RPS6KA5, FGF9, ERBB4, RPS6KA2, NTF3, KDR, MAPK1, PRKACA, MAP2K3, MAP2K4, MAP4K2, MAP2K2, ANGPT1, CACNA2D1, VEGFB, CACNA2D3, NFATC1, PRKCA, DUSP8, VEGFA, NR4A1, PPM1A, PPP5C, CACNB4, MAPKAPK3, TAOK1, DDIT3, MAPKAPK2, SOS1, SOS2, HSPA1A	950	301	9330	1.46826	0.938827	0.0593767	0.0515311	1.28793
KEGG_PATHWAY	mmu05230:Central carbon metabolism in cancer	15	0.62474	0.00866037	TIGAR, PDHA1, MAP2K2, NTRK3, IDH2, PDHB, HK2, SIRT3, LDHB, LDHA, PKM, PIK3CA, MAPK1, PFKM, PDK1	950	69	9330	2.13501	0.9443	0.0600813	0.0521427	1.28281
KEGG_PATHWAY	mmu04920:Adipocytokine signaling pathway	15	0.62474	0.0111473	IRS1, ACSL6, PRKAG1, PTPN11, IRS3, ADIPOR2, CPT1B, PRKAG3, MAPK9, MAPK8, RXRA, LEP, PPARA, PPARGC1A, RXRG	950	71	9330	2.07487	0.975807	0.0757564	0.0657465	1.18213
KEGG_PATHWAY	mmu04261:Adrenergic signaling in cardiomyocytes	26	1.08288	0.0143306	CAMK2B, CAMK2A, ADRB2, ADRA1A, RPS6KA5, MAPK1, PRKACA, SCN1B, CACNA2D1, TNNC1, TPM2, TPM1, CACNA2D3, PPP2R5A, ATP1B4, PRKCA, PPP2R3A, ATP1B2, ATP1B1, SLC8A3, ACTC1, CACNB4, PPP2R2C, PPP1R1A, MYL2, SCN4B	950	156	9330	1.63684	0.991706	0.0954416	0.0828307	1.08181
KEGG_PATHWAY	mmu04211:Longevity regulating pathway	17	0.708038	0.0183874	IRS1, PRKAG1, TSC2, TSC1, IRS3, SOD2, ADIPOR2, PRKAG3, RPTOR, PIK3CA, RHEB, SESN1, CAT, PRKACA, PPARGC1A, EIF4E, APPL1	950	90	9330	1.85509	0.997891	0.120059	0.104195	0.982152
KEGG_PATHWAY	mmu00130:Ubiquinone and other terpenoid-quinone biosynthesis	5	0.208247	0.0195685	COQ3, COQ2, COQ7, COQ6, COQ5	950	11	9330	4.46411	0.998586	0.125314	0.108756	0.963547
KEGG_PATHWAY	mmu00051:Fructose and mannose metabolism	9	0.374844	0.025506	PFKFB2, PFKFB1, TIGAR, AKR1B10, TPI1, MPI, PFKM, FBP2, HK2	950	36	9330	2.45526	0.999812	0.160255	0.13908	0.856735
KEGG_PATHWAY	mmu05231:Choline metabolism in cancer	17	0.708038	0.037917	DGKE, LYPLA1, SLC22A5, MAP2K2, TSC2, TSC1, PRKCA, GPCPD1, MAPK9, MAPK8, PIK3CA, RHEB, MAPK1, CHPT1, PLPP3, SOS1, SOS2	950	98	9330	1.70365	0.999997	0.233822	0.202926	0.692662
KEGG_PATHWAY	mmu05410:Hypertrophic cardiomyopathy	16	0.666389	0.0404212	LAMA2, TNNC1, CACNA2D1, TPM2, TPM1, CACNA2D3, PRKAG1, PRKAG3, SLC8A3, ACTC1, CACNB4, SGCD, MYL2, ITGA11, DAG1, ITGB6	950	91	9330	1.72678	0.999999	0.244096	0.211843	0.673986
KEGG_PATHWAY	mmu04068:FoxO signaling pathway	21	0.874636	0.0417786	MAP2K2, HOMER1, IRS1, HOMER2, BNIP3, SETD7, PRKAG1, ARAF, FOXO6, IRS3, SOD2, GRM1, PRKAG3, MAPK9, MAPK8, PIK3CA, CAT, TNFSF10, MAPK1, SOS1, SOS2	950	131	9330	1.57437	0.999999	0.244096	0.211843	0.673986
KEGG_PATHWAY	mmu04213:Longevity regulating pathway - multiple species	12	0.499792	0.0417822	RPTOR, HDAC2, PIK3CA, IRS1, CAT, PRKAG1, IRS3, SOD2, PRKACA, CRYAB, PRKAG3, HSPA1A	950	61	9330	1.93201	0.999999	0.244096	0.211843	0.673986
KEGG_PATHWAY	mmu04012:ErbB signaling pathway	15	0.62474	0.0430293	CAMK2B, STAT5A, MAP2K4, MAP2K2, CAMK2A, ARAF, PRKCA, MAPK9, MAPK8, PIK3CA, ERBB4, MAPK1, SOS1, SOS2, NCK1	950	84	9330	1.75376	1	0.247048	0.214405	0.668766
KEGG_PATHWAY	mmu04022:cGMP-PKG signaling pathway	26	1.08288	0.0448274	GUCY1B1, IRS1, ADRB2, IRS3, ADRA1A, MYLK3, MYLK4, RGS2, PPP3CB, PPP3R1, MAPK1, GTF2I, MEF2A, GUCY1A1, MAP2K2, PRKCE, ATP1B4, NFATC1, ATP1B2, ATP1B1, SLC8A3, PPIF, VDAC3, VDAC2, VDAC1, SLC25A4	950	173	9330	1.476	1	0.253009	0.219578	0.658411
KEGG_PATHWAY	mmu04140:Autophagy - animal	25	1.04123	0.0483475	RAB7, MTMR3, IRS1, IRS3, RPTOR, MAPK9, MAPK8, MAP1LC3A, UBC, MAPK1, PRKACA, TRP53INP2, SH3GLB1, MAP2K2, BNIP3, DAPK2, ATG9A, ATG10, TSC2, TSC1, PIK3CA, RHEB, ATG4A, OPTN, ATG4D	950	166	9330	1.47907	1	0.268328	0.232874	0.63288
KEGG_PATHWAY	mmu05226:Gastric cancer	23	0.957934	0.0498685	APC2, WNT2B, MAP2K2, FZD4, FZD7, ARAF, AXIN2, FZD10, WNT16, FGF1, FGF6, FRAT1, WNT11, RXRA, FGF9, PIK3CA, DVL1, MAPK1, RARB, CTNNA3, SOS1, SOS2, RXRG	950	150	9330	1.50589	1	0.272233	0.236262	0.626606
KEGG_PATHWAY	mmu04710:Circadian rhythm	8	0.333195	0.05167	NFIL3, CRY1, PRKAG1, NR1D2, BTRC, CLOCK, PRKAG3, RBX1	950	34	9330	2.31084	1	0.274969	0.238637	0.622263
KEGG_PATHWAY	mmu04931:Insulin resistance	18	0.749688	0.0520211	SLC27A1, IRS1, PRKCE, PRKAG1, PYGM, PTPN11, CPT1B, PRKAG3, MAPK9, MLXIPL, MAPK8, PPP1R3C, TBC1D4, PIK3CA, RPS6KA2, PPARA, PPARGC1A, OGT	950	110	9330	1.60708	1	0.274969	0.238637	0.622263
KEGG_PATHWAY	mmu00310:Lysine degradation	12	0.499792	0.0563902	HADHA, COLGALT2, ECHS1, TMLHE, PHYKPL, KMT2C, SETD7, DLST, PRDM2, HADH, DLD, ACAT1	950	64	9330	1.84145	1	0.293405	0.254637	0.594079
KEGG_PATHWAY	mmu04921:Oxytocin signaling pathway	23	0.957934	0.0597356	CAMK2B, GUCY1A1, GUCY1B1, MAP2K2, KCNJ12, CACNA2D1, CAMK2A, CACNA2D3, PRKAG1, NFATC1, PRKCA, RYR3, MYLK3, PRKAG3, MYLK4, PPP3CB, PPP3R1, RGS2, CACNB4, EEF2K, MAPK1, PRKACA, KCNJ3	950	153	9330	1.47637	1	0.30603	0.265594	0.575782
KEGG_PATHWAY	mmu04814:Motor proteins	28	1.16618	0.062929	TUBD1, ACTR1B, KIF5B, KIF13A, TNNI1, MYO18A, KIF1B, KIF21A, KIF3C, MYH7B, TNNC1, DYNLT3, TPM2, TNNC2, TPM1, HOOK3, TUBG1, DYNLL2, MYLPF, MYH1, MYH2, ACTC1, TNNT1, MYL1, KIF16B, MYL2, CAPZA2, MYH4	950	196	9330	1.40301	1	0.317505	0.275553	0.559795
KEGG_PATHWAY	mmu00860:Porphyrin metabolism	9	0.374844	0.0653344	ALAS2, ALAS1, MMAB, UROD, COX15, UROS, CPOX, HCCS, COX10	950	43	9330	2.05557	1	0.324722	0.281815	0.550035
KEGG_PATHWAY	mmu04720:Long-term potentiation	12	0.499792	0.0740432	CAMK2B, PPP3CB, PPP3R1, MAP2K2, PPP1R1A, RPS6KA2, CAMK2A, ARAF, MAPK1, PRKCA, PRKACA, GRM1	950	67	9330	1.75899	1	0.362411	0.314525	0.502345
KEGG_PATHWAY	mmu02010:ABC transporters	10	0.416493	0.0768754	ABCA2, ABCD2, ABCB10, ABCA8A, ABCB7, ABCA8B, ABCB4, ABCA9, ABCB8, ABCB9	950	52	9330	1.88866	1	0.362411	0.314525	0.502345
KEGG_PATHWAY	mmu00380:Tryptophan metabolism	10	0.416493	0.0768754	HADHA, ECHS1, MAOB, CAT, CYP1A1, DLST, HADH, DLD, INMT, ACAT1	950	52	9330	1.88866	1	0.362411	0.314525	0.502345
KEGG_PATHWAY	mmu00515:Mannose type O-glycan biosynthesis	6	0.249896	0.0772709	B3GALNT2, B4GAT1, POMGNT2, LARGE1, FKTN, ST3GAL3	950	23	9330	2.56201	1	0.362411	0.314525	0.502345
KEGG_PATHWAY	mmu04960:Aldosterone-regulated sodium reabsorption	8	0.333195	0.0854386	PIK3CA, IRS1, ATP1B4, MAPK1, PRKCA, ATP1B2, ATP1B1, NR3C2	950	38	9330	2.06759	1	0.395154	0.342941	0.46478
KEGG_PATHWAY	mmu00330:Arginine and proline metabolism	10	0.416493	0.0929221	CKMT2, ALDH4A1, OAT, MAOB, CKM, GOT1, CARNS1, AMD1, GOT2, SMS	950	54	9330	1.81871	1	0.418186	0.36293	0.440177
KEGG_PATHWAY	mmu05414:Dilated cardiomyopathy	15	0.62474	0.0929301	LAMA2, TNNC1, CACNA2D1, TPM2, TPM1, CACNA2D3, SLC8A3, ACTC1, CACNB4, SGCD, MYL2, ITGA11, DAG1, ITGB6, PRKACA	950	94	9330	1.56719	1	0.418186	0.36293	0.440177

## Sheet: Clust2_chart
Category	Term	Count	%	PValue	Genes	List Total	Pop Hits	Pop Total	Fold Enrichment	Bonferroni	Benjamini	FDR	-log(FDR)
GOTERM_BP_DIRECT	GO:0006936~muscle contraction	17	1.72065	6.18312e-09	TMOD1, RYR1, MYOM1, TRIM63, MYBPC2, FKRP, ACTN3, ACTN2, TMOD4, TMOD2, LMOD3, TTN, TNNT3, TNNI2, CACNA1S, NOS1, MYH7	875	63	20408	6.29362	2.42066e-05	2.42007e-05	2.39287e-05	4.62108
GOTERM_BP_DIRECT	GO:0016567~protein ubiquitination	45	4.55466	2.11629e-07	CUL9, DET1, CUL5, MGRN1, UBR3, RNF6, ASB11, ASB15, ASB16, DCAF6, CAND2, HERC3, BTBD1, ASB10, ARIH1, SOCS6, SOCS7, KCMF1, TRIM63, AMFR, KLHL21, MIB2, KLHL24, FBXO32, KLHL40, TRPC4AP, UBAC1, KLHL41, PJA2, CUL4A, KCTD9, RNF144B, PINK1, KLHL8, MKRN2, ANAPC5, FBXL3, ASB5, AURKAIP1, TRIM54, TRIM55, TRIM12A, TRIM34A, RNF187, RNF220	875	443	20408	2.3692	0.000828186	0.000414159	0.000409503	3.38774
GOTERM_BP_DIRECT	GO:0007519~skeletal muscle tissue development	16	1.61943	7.80735e-07	POPDC2, POPDC3, SVIL, MEF2C, FKRP, CAV1, SIX1, MAPK14, NEURL1A, SIX4, PAX7, CFL2, DMD, CACNA1S, PITX2, BVES	875	77	20408	4.84643	0.00305191	0.0010186	0.00100715	2.99691
GOTERM_BP_DIRECT	GO:0006941~striated muscle contraction	9	0.910931	1.35618e-06	RYR1, MYLK2, PGAM2, DMD, CACNA1S, NOS1, ALDOA, LMOD3, MYH7	875	21	20408	9.99576	0.00529538	0.00132702	0.00131211	2.88203
GOTERM_BP_DIRECT	GO:0045214~sarcomere organization	12	1.21457	1.74882e-06	SYNPO2L, SIX4, ACTN2, SRF, CFL2, TNNT3, CAPN3, NEB, KLHL41, MYPN, TTN, MYH7	875	44	20408	6.36094	0.00682326	0.00136898	0.00135359	2.86851
GOTERM_BP_DIRECT	GO:0006468~protein phosphorylation	54	5.46559	5.7544e-06	MYLK2, GSK3A, FLT1, RORC, RABGEF1, STK11, AKT2, RB1CC1, SPEG, MAP3K4, PDK2, KSR1, STRADB, OXSR1, ATG13, OBSCN, DOK7, ULK2, FLT3L, ALPK3, PRKCQ, ULK1, RAF1, STK40, DDR2, PRKAA2, NPR2, TTN, GRK3, ACVR1C, IRAK1, MAP3K20, CAMK2G, IP6K3, NTRK2, TAF12, DMPK, INSR, EIF2AK1, PHKB, MAPK14, ACVR2B, HIPK3, MAPK12, PINK1, SBK1, WNK1, ADCK1, MAP3K10, TAF6, TEK, COPS8, FGFR1, CDK16	875	650	20408	1.93764	0.0222767	0.00375379	0.00371159	2.43044
GOTERM_BP_DIRECT	GO:0032418~lysosome localization	10	1.01215	7.09001e-06	SPAG9, RNF167, KLC2, SNAPIN, TFEB, KXD1, PLEKHM2, FAM98A, NDEL1, ARL8B	875	33	20408	7.06771	0.0273758	0.00396433	0.00391976	2.40674
GOTERM_BP_DIRECT	GO:0007517~muscle organ development	14	1.417	1.1874e-05	TBX1, UNC45B, TCF15, CAVIN4, DTNBP1, TMEM182, FOXO4, LBX1, JPH1, DES, BTBD1, PAX7, SGCB, DMD	875	73	20408	4.47299	0.0454229	0.00580934	0.00574403	2.24078
GOTERM_BP_DIRECT	GO:0030239~myofibril assembly	7	0.708502	2.17655e-05	TMOD1, TMOD4, TMOD2, CAPN3, PGM5, KLHL41, LMOD3	875	15	20408	10.8843	0.0816832	0.00946557	0.00935916	2.02876
GOTERM_BP_DIRECT	GO:0006914~autophagy	24	2.42915	3.92644e-05	EPM2A, USP13, GRAMD1A, PRKAA2, TFEB, WIPI1, DNAJC16, ATG13, SIRT2, STK11, PINK1, MAP1LC3B, RAB12, RB1CC1, EPG5, MFN2, ULK2, ULK1, SMCR8, TBC1D17, CHMP7, SNAP29, RETREG1, TRIM12A	875	211	20408	2.6529	0.14249	0.0153681	0.0151953	1.81829
GOTERM_BP_DIRECT	GO:0019915~lipid storage	9	0.910931	4.60858e-05	STAT5B, ACVR1C, CAV1, CIDEA, FITM2, CD36, CIDEC, PNPLA2, PLIN5	875	32	20408	6.55971	0.165089	0.0163982	0.0162138	1.79011
GOTERM_BP_DIRECT	GO:0007275~multicellular organism development	75	7.59109	7.62718e-05	RYR1, FLT1, IFT172, WIPF3, RORC, SIX1, RORA, CHRDL1, NGRN, JPH2, SIX4, AKT2, PITX2, SOX6, BVES, TAPT1, NDEL1, UNC45B, FOXD3, MEF2C, TCF15, UNC5A, GPX4, KREMEN1, EBF2, MITF, PAX5, SHISA2, KLHL40, OBSCN, PAX7, BIN1, SFRP5, PSME4, ALPK3, TRIM54, CDH19, DDR2, ZFP423, CASZ1, MAPK1IP1, CATSPER2, NXN, SRF, AMIGO1, SHOX2, TWF2, FOXO4, NDRG2, SPAST, PDGFD, MFN2, ALX1, CAMK2G, MEF2D, GPR157, HOXC6, TBX1, J…	875	1099	20408	1.59168	0.258155	0.0248773	0.0245976	1.60911
GOTERM_BP_DIRECT	GO:0006813~potassium ion transport	18	1.82186	8.7126e-05	KCNJ11, KCNC1, KCNB1, KCNA2, ABCC9, ATP1A2, FXYD2, KCNMA1, FXYD1, KCNN1, KCNQ4, SCN4A, KCNQ5, NOS1, TMEM38A, TMEM38B, KCNJ2, KCNK3	875	138	20408	3.04219	0.289021	0.0262316	0.0259367	1.58608
GOTERM_BP_DIRECT	GO:0030036~actin cytoskeleton organization	26	2.63158	9.98187e-05	TNXB, SRF, BLOC1S6, ABLIM3, ABI3BP, PHACTR2, DMD, WASF3, FARP2, ACTN3, ACTN2, IQSEC1, STARD8, DTNBP1, PARVB, SSH2, SPTB, DIAPH1, BCL6, EHBP1L1, CLDN19, RHOU, AMOTL1, NF2, SMTNL2, PFN2	875	254	20408	2.38744	0.323491	0.0279065	0.0275927	1.55921
GOTERM_BP_DIRECT	GO:0007010~cytoskeleton organization	17	1.72065	0.00012842	SVIL, ZRANB1, CCL11, MYBPC2, STRADB, FITM2, LIMD1, DIAPH1, BLOC1S6, DES, ABLIM3, PSTPIP2, MAP3K20, RHOU, WASF3, TUBA8, CAP2	875	129	20408	3.07363	0.395164	0.0335092	0.0331325	1.47975
GOTERM_BP_DIRECT	GO:0034765~regulation of ion transmembrane transport	18	1.82186	0.000147847	CLIC5, CATSPER2, KCNJ11, KCNC1, KCNB1, KCNA2, CACNA1E, TPCN1, CACNB1, CACNG6, KCNMA1, KCNQ4, TMEM109, SCN4A, KCNQ5, CACNA1S, ASIC2, KCNJ2	875	144	20408	2.91543	0.439465	0.036167	0.0357605	1.4466
GOTERM_BP_DIRECT	GO:0010906~regulation of glucose metabolic process	8	0.809717	0.000221168	ADIPOQ, RORC, RORA, MLYCD, ADIPOR1, ACACB, NFE2L1, PDK2	875	30	20408	6.21958	0.579356	0.0509207	0.0503482	1.29802
GOTERM_BP_DIRECT	GO:0051146~striated muscle cell differentiation	7	0.708502	0.000250796	POPDC2, SPAG9, POPDC3, FKRP, IGFBP5, MAPK14, BVES	875	22	20408	7.42109	0.625434	0.0512926	0.050716	1.29485
GOTERM_BP_DIRECT	GO:0006937~regulation of muscle contraction	7	0.708502	0.000250796	RYR1, MYLK2, TNNT3, TNNI2, ATP2A2, ATP2A1, ATP1A2	875	22	20408	7.42109	0.625434	0.0512926	0.050716	1.29485
GOTERM_BP_DIRECT	GO:0016310~phosphorylation	47	4.75709	0.000264997	PRPS1, MYLK2, GSK3A, PRKAA2, FLT1, LIMD1, TTN, STK11, GRK3, ACVR1C, PPIP5K1, IRAK1, AKT2, MAP3K20, SPEG, PIP4K2B, CAMK2G, IP6K3, MAP3K4, PDK2, NTRK2, KSR1, DMPK, INSR, EIF2AK1, OXSR1, MAPK14, ACVR2B, HIPK3, MAPK12, PINK1, OBSCN, SBK1, WNK1, ADCK1, ULK2, MAP3K10, PRKCQ, ULK1, ALPK3, COQ8A, TEK, RAF1, STK40, DDR2, FGFR1, CDK16	875	625	20408	1.75392	0.645696	0.0512926	0.050716	1.29485
GOTERM_BP_DIRECT	GO:0046716~muscle cell cellular homeostasis	8	0.809717	0.000275203	BAG3, CAV1, SRF, CFL2, DMD, ALDOA, FXN, MTM1	875	31	20408	6.01895	0.659578	0.0512926	0.050716	1.29485
GOTERM_BP_DIRECT	GO:0005977~glycogen metabolic process	9	0.910931	0.000297585	PPP1CB, EPM2A, GYS1, GSK3A, UGP2, AKT2, PPP1R3A, PHKB, STK40	875	41	20408	5.11978	0.688146	0.0529431	0.0523479	1.2811
GOTERM_BP_DIRECT	GO:0031175~neuron projection development	20	2.02429	0.000313554	CYFIP2, GPM6A, SNAPIN, TNXB, UNC5A, SRF, DTNBP1, PTPRM, FRY, PPP1R9A, RGMA, DIAPH1, BLOC1S6, PLP1, ULK1, MAPT, MAP4, NDEL1, FGFR1, CDK16	875	182	20408	2.56301	0.707051	0.0533165	0.0527171	1.27805
GOTERM_BP_DIRECT	GO:0014898~cardiac muscle hypertrophy in response to stress	7	0.708502	0.000327094	BMP4, PPP3CA, MEF2C, ATP2A2, CAMTA2, KLF15, MYH7	875	23	20408	7.09843	0.722181	0.0533165	0.0527171	1.27805
GOTERM_BP_DIRECT	GO:0045893~positive regulation of transcription, DNA-templated	53	5.36437	0.000352026	CDKN1C, RNF10, CALCOCO1, KDM8, RORC, SIX1, RORA, ABRA, SIX4, CAPN3, KAT8, NOS1, PITX2, SOX6, TEAD1, MEF2C, TFEB, EBF2, MITF, PAX5, SOX10, KLF15, ARID1B, MSL1, AR, KAT2B, IRF4, MAPRE3, ZFP423, CASZ1, SRF, RNF6, PBXIP1, FOXO4, NPAS2, TNNI2, ALX1, MEF2D, PPARGC1B, TBX1, TAF12, EYA1, EGF, INSR, FOXJ2, ESRRG, NR1D1, TBX3, BMP4, TBX15, NFIC, TAF6, RNF187	875	742	20408	1.66596	0.748025	0.0533165	0.0527171	1.27805
GOTERM_BP_DIRECT	GO:0014808~release of sequestered calcium ion into cytosol by sarcoplasmic reticulum	5	0.506073	0.000354172	RYR1, TMEM38A, NOL3, TMEM38B, TRDN	875	9	20408	12.9575	0.750134	0.0533165	0.0527171	1.27805
GOTERM_BP_DIRECT	GO:0071805~potassium ion transmembrane transport	16	1.61943	0.000455499	KCNJ11, KCNC1, KCNB1, KCNA2, SLC1A3, ABCC9, ATP1A2, SLC9A6, KCNMA1, KCNN1, KCNQ4, KCNQ5, TMEM38A, TMEM38B, KCNJ2, KCNK3	875	130	20408	2.87058	0.831982	0.0640129	0.0632933	1.19864
GOTERM_BP_DIRECT	GO:0006811~ion transport	45	4.55466	0.000457936	RYR1, CLIC5, SLC22A3, STEAP3, CATSPER2, KCNC1, KCNA2, UCP1, ATP2A2, ATP2A1, ATP1A2, CACNA1E, CACNG6, COMMD9, HEPHL1, KCNN1, TMEM109, CACNA1S, TMEM38A, ASIC2, TMEM38B, KCNJ2, KCNJ11, TRPC3, KCNB1, OTOP1, TPCN1, CACNB1, SLC6A8, STIM1, CLDN15, SLC9A6, WNK1, FXYD2, KCNMA1, FXYD1, KCNQ4, SFXN4, FXYD6, SCN4A, KCNQ5, MICU1, FXN, KCNK3, SLC26A6	875	605	20408	1.7348	0.833578	0.0640129	0.0632933	1.19864
GOTERM_BP_DIRECT	GO:0014894~response to denervation involved in regulation of muscle adaptation	5	0.506073	0.000570298	TRIM63, ACTN3, SGCA, DMD, FBXO32	875	10	20408	11.6617	0.892831	0.0744048	0.0735684	1.13331
GOTERM_BP_DIRECT	GO:0014883~transition between fast and slow fiber	5	0.506073	0.000570298	PPP3CA, ACTN3, ATP2A2, TEAD1, MYH7	875	10	20408	11.6617	0.892831	0.0744048	0.0735684	1.13331
GOTERM_BP_DIRECT	GO:0006816~calcium ion transport	17	1.72065	0.000717811	EPM2A, RYR1, CATSPER2, TRPC3, CAV1, ATP2A2, ATP2A1, CACNA1E, TPCN1, CACNB1, CACNG6, PPP3CA, STIM1, CACNA1S, NOS1, MICU1, CAMK2G	875	150	20408	2.64332	0.93987	0.0877784	0.0867916	1.06152
GOTERM_BP_DIRECT	GO:0006942~regulation of striated muscle contraction	4	0.404858	0.000733624	TNNT3, MYL3, ATP2A1, ATP1A2	875	5	20408	18.6587	0.943482	0.0877784	0.0867916	1.06152
GOTERM_BP_DIRECT	GO:0046777~protein autophosphorylation	20	2.02429	0.000740083	NTRK2, MYLK2, FLT1, EIF2AK1, INSR, OXSR1, MAPK14, ATG13, STK11, OBSCN, IRAK1, WNK1, RB1CC1, MAP3K20, ULK2, ULK1, TEK, CAMK2G, DDR2, FGFR1	875	195	20408	2.39215	0.944894	0.0877784	0.0867916	1.06152
GOTERM_BP_DIRECT	GO:0007507~heart development	27	2.73279	0.000773221	POPDC2, POPDC3, HDAC5, SRF, IFT172, TTN, GYS1, RB1CC1, SMYD1, SMYD4, PITX2, BVES, TEAD1, TBX1, MEF2C, FKRP, TXNRD2, ACVR2B, BMP4, KAT2B, NACA, WNK1, RBM20, ALPK3, TAB2, TEK, EIF4G2	875	307	20408	2.05125	0.951604	0.0890069	0.0880063	1.05549
GOTERM_BP_DIRECT	GO:0042692~muscle cell differentiation	7	0.708502	0.000828557	SVIL, FBXO40, FKRP, BIN1, SPEG, RORA, SOX6	875	27	20408	6.04681	0.961037	0.0890069	0.0880063	1.05549
GOTERM_BP_DIRECT	GO:0000045~autophagosome assembly	11	1.11336	0.000851679	EPM2A, MAP1LC3B, PACS2, BAG3, RB1CC1, ATP2A2, ULK2, ULK1, WIPI1, ATG13, MTM1	875	71	20408	3.61349	0.964412	0.0890069	0.0880063	1.05549
GOTERM_BP_DIRECT	GO:0048856~anatomical structure development	11	1.11336	0.000851679	PYGO1, BMP4, ZEB1, EYA1, SIX4, PAX7, EYA4, SIX1, PAX5, TAPT1, GPR157	875	71	20408	3.61349	0.964412	0.0890069	0.0880063	1.05549
GOTERM_BP_DIRECT	GO:0035556~intracellular signal transduction	36	3.64372	0.000868256	PRKAA2, CAB39, NPR2, ITSN1, TWF2, ASB11, ADCY2, ASB15, ASB16, ADCY5, IRAK1, ASB10, AKT2, MAP3K20, SH3BP5, SOCS6, SOCS7, MAP3K4, TNS1, KSR1, IGFBP5, DMPK, PNPLA8, OXSR1, MAPK14, MAPK12, KCTD9, PINK1, ADCY9, WNK1, PRKCQ, ASB5, TEK, RAF1, PLCD1, ARHGEF6	875	463	20408	1.81348	0.96665	0.0890069	0.0880063	1.05549
GOTERM_BP_DIRECT	GO:0010508~positive regulation of autophagy	13	1.31579	0.000886885	GSK3A, PRKAA2, TFEB, ATG13, TPCN1, UFL1, STK11, RB1CC1, ULK2, ULK1, TRIM12A, TRIM34A, CDK16	875	97	20408	3.12582	0.968998	0.0890069	0.0880063	1.05549
GOTERM_BP_DIRECT	GO:0048741~skeletal muscle fiber development	8	0.809717	0.00101771	RYR1, ACTA1, PPP3CA, SIX1, CACNA1S, KLHL40, KLHL41, LMOD3	875	38	20408	4.9102	0.981433	0.0991433	0.0980287	1.00865
GOTERM_BP_DIRECT	GO:0006414~translational elongation	9	0.910931	0.00103855	MT-TQ, MT-TA, MT-TN, MT-TE, MT-TC, EEF1A2, MT-TY, MT-TW, MT-TG	875	49	20408	4.2839	0.982889	0.0991433	0.0980287	1.00865
GOTERM_BP_DIRECT	GO:0006511~ubiquitin-dependent protein catabolic process	25	2.53036	0.00113584	USP13, CUL9, CUL5, UBE3C, UBR3, RNF6, UBE3B, USP19, HERC3, RNF150, ARIH1, UBL7, USP24, UBL4A, USP47, FEM1A, AMFR, KLHL22, TRPC4AP, CUL4A, COPS3, RNF144B, RNF167, KLHL8, MKRN2	875	282	20408	2.06768	0.988314	0.10585	0.10466	0.980221
GOTERM_BP_DIRECT	GO:0006631~fatty acid metabolic process	20	2.02429	0.00126978	PRKAB2, PRKAA2, TNXB, ACBD4, ACSL1, PNPLA8, LPL, ADIPOR1, ACACB, ACADSB, GNPAT, FABP4, CPT2, ACADL, GPAM, ACOT2, CD36, MLYCD, CRAT, MGLL	875	204	20408	2.28661	0.993087	0.114063	0.112781	0.947766
GOTERM_BP_DIRECT	GO:0019395~fatty acid oxidation	6	0.607287	0.00128993	ADIPOQ, MLYCD, C1QTNF9, CD36, MAPK14, ADIPOR1	875	20	20408	6.99703	0.993612	0.114063	0.112781	0.947766
GOTERM_BP_DIRECT	GO:0008286~insulin receptor signaling pathway	11	1.11336	0.0013114	ZFP106, GSK3A, INSR, AKT2, EIF4EBP2, FOXO4, SORBS1, RAF1, SOCS7, PDK2, NDEL1	875	75	20408	3.42077	0.994128	0.114063	0.112781	0.947766
GOTERM_BP_DIRECT	GO:0060931~sinoatrial node cell development	4	0.404858	0.00142048	POPDC2, SHOX2, BVES, TBX3	875	6	20408	15.549	0.996171	0.118293	0.116963	0.931952
GOTERM_BP_DIRECT	GO:0010830~regulation of myotube differentiation	4	0.404858	0.00142048	RBM38, HDAC5, DMPK, RBM24	875	6	20408	15.549	0.996171	0.118293	0.116963	0.931952
GOTERM_BP_DIRECT	GO:0008333~endosome to lysosome transport	9	0.910931	0.00154808	SNAPIN, BIN1, MGRN1, RAB12, EPG5, GPRASP1, TRAK1, TRAK2, MTM1	875	52	20408	4.03675	0.997678	0.126233	0.124814	0.903736
GOTERM_BP_DIRECT	GO:0070886~positive regulation of calcineurin-NFAT signaling cascade	6	0.607287	0.0016339	PPP3CA, PPP3CC, 3425401B19RIK, CAMTA1, AKAP6, LMCD1	875	21	20408	6.66384	0.998342	0.130512	0.129045	0.889259
GOTERM_BP_DIRECT	GO:0002027~regulation of heart rate	8	0.809717	0.00187558	POPDC2, SHOX2, DMD, ANK2, CACNA1E, BVES, SNTA1, MYH7	875	42	20408	4.44256	0.999357	0.14682	0.14517	0.838123
GOTERM_BP_DIRECT	GO:0006470~protein dephosphorylation	16	1.61943	0.00198941	EPM2A, EYA1, PTPRM, SSH2, DUSP26, MTM1, PPP1CB, DUSP22, PPP2CA, PPP3CA, PPP6C, PPM1B, STK11, PTP4A3, PPP3CC, ILKAP	875	150	20408	2.48783	0.999589	0.152677	0.150961	0.821136
GOTERM_BP_DIRECT	GO:0008285~negative regulation of cell proliferation	33	3.34008	0.00210695	SRF, DPT, FOXO4, FGFRL1, NEURL1A, DNAJB2, STK11, RB1CC1, ABI3BP, GPC3, MFN2, NOS1, KIFAP3, RBM38, CAV1, EIF2AK1, LBX1, CBFA2T3, ATG13, SIRT2, BMP4, KAT2B, AR, ZEB1, BCL6, SFRP5, FXYD2, CLDN19, TAF6, ULK1, NF2, COPS8, RAF1	875	434	20408	1.77344	0.999741	0.153225	0.151502	0.819581
GOTERM_BP_DIRECT	GO:0055001~muscle cell development	7	0.708502	0.00211399	AFG3L2, ACTN3, ACTN2, SGCB, WFIKKN2, DMD, CACNA1S	875	32	20408	5.102	0.999748	0.153225	0.151502	0.819581
GOTERM_BP_DIRECT	GO:0055013~cardiac muscle cell development	7	0.708502	0.00211399	ACTN2, SGCB, LRRC27, MYO18B, SPEG, ALPK3, TTN	875	32	20408	5.102	0.999748	0.153225	0.151502	0.819581
GOTERM_BP_DIRECT	GO:0016042~lipid catabolic process	14	1.417	0.00237609	PLA2G12A, PLA2G2D, PNPLA7, PNPLA8, LIPO3, LPL, LIPE, ENPP2, NAPEPLD, PLBD1, PLIN1, MGLL, PLCD1, PNPLA2	875	123	20408	2.6547	0.99991	0.165265	0.163408	0.786728
GOTERM_BP_DIRECT	GO:0051694~pointed-end actin filament capping	4	0.404858	0.00240678	TMOD1, TMOD4, TMOD2, LMOD3	875	7	20408	13.3277	0.99992	0.165265	0.163408	0.786728
GOTERM_BP_DIRECT	GO:0099536~synaptic signaling	4	0.404858	0.00240678	DRP2, KCMF1, DTNA, DMD	875	7	20408	13.3277	0.99992	0.165265	0.163408	0.786728
GOTERM_BP_DIRECT	GO:0005978~glycogen biosynthetic process	6	0.607287	0.0025167	EPM2A, GYS1, UGP2, AKT2, GBE1, NR1D1	875	23	20408	6.08437	0.999948	0.166955	0.165079	0.782309
GOTERM_BP_DIRECT	GO:0002026~regulation of the force of heart contraction	6	0.607287	0.0025167	GLRX3, CAV1, MYL3, ATP2A2, ATP1A2, MYH7	875	23	20408	6.08437	0.999948	0.166955	0.165079	0.782309
GOTERM_BP_DIRECT	GO:0007528~neuromuscular junction development	8	0.809717	0.00282348	CACNB1, AFG3L2, ALS2, DCTN1, DOK7, CACNA1S, ANK3, SNTA1	875	45	20408	4.14639	0.999984	0.184185	0.182114	0.739656
GOTERM_BP_DIRECT	GO:2001259~positive regulation of cation channel activity	5	0.506073	0.00312287	KCNJ11, ACTN2, ANK2, ANK3, ASIC2	875	15	20408	7.77448	0.999995	0.200376	0.198123	0.703065
GOTERM_BP_DIRECT	GO:0046326~positive regulation of glucose import	8	0.809717	0.00320949	INSR, AKT2, ADIPOQ, GPC3, MFN2, SORBS1, MAPK14, KLF15	875	46	20408	4.05625	0.999997	0.202612	0.200334	0.698244
GOTERM_BP_DIRECT	GO:0007005~mitochondrion organization	13	1.31579	0.00330506	EPM2A, VPS13C, MIR133A-1HG, CHCHD10, KIF28, NIPSNAP2, AFG3L2, PINK1, RHOT1, ADCK1, MFN2, FXN, SLC25A33	875	113	20408	2.68323	0.999998	0.205333	0.203025	0.69245
GOTERM_BP_DIRECT	GO:0003151~outflow tract morphogenesis	9	0.910931	0.00350866	TBX1, RYR1, BMP4, MEF2C, EYA1, NPY1R, SIX1, DHRS3, TBX3	875	59	20408	3.55781	0.999999	0.214577	0.212164	0.673327
GOTERM_BP_DIRECT	GO:0006513~protein monoubiquitination	8	0.809717	0.00363451	NEURL1A, RNF10, TRIM63, MGRN1, KLHL22, UBE2O, KLHL12, RNF220	875	47	20408	3.96995	0.999999	0.218449	0.215994	0.665559
GOTERM_BP_DIRECT	GO:0048752~semicircular canal morphogenesis	4	0.404858	0.00372864	TBX1, ZEB1, EYA1, TBX3	875	8	20408	11.6617	1	0.218449	0.215994	0.665559
GOTERM_BP_DIRECT	GO:0051649~establishment of localization in cell	19	1.92308	0.00373942	SLC22A3, STEAP3, CAV1, EIF2AK1, CACNA1E, TRDN, RABGEF1, PINK1, MAP1LC3B, SNX19, STIM1, P2RY2, AP1S2, ULK1, APBA1, NOS1, TMEM38B, ASIC2, SLC26A6	875	208	20408	2.13051	1	0.218449	0.215994	0.665559
GOTERM_BP_DIRECT	GO:0031122~cytoplasmic microtubule organization	8	0.809717	0.00461138	MAP10, CLIP1, DCTN1, IFT172, CLIP4, CRIPT, SLAIN2, TRDN	875	49	20408	3.80791	1	0.265426	0.262442	0.580967
GOTERM_BP_DIRECT	GO:0001701~in utero embryonic development	27	2.73279	0.00523527	NXN, SRF, ZFAND5, UBR3, YBX3, TTN, GPI1, CPT2, MYO18B, SPEG, SOX6, PCNT, PITX2, JAG2, FOXD3, FKRP, RPA1, ATP11A, SOX10, TBX3, CUL4A, COPS3, AR, ADCY9, ALS2, APBA1, FGFR1	875	353	20408	1.78394	1	0.282637	0.279459	0.553681
GOTERM_BP_DIRECT	GO:0031448~positive regulation of fast-twitch skeletal muscle fiber contraction	3	0.303644	0.00533968	MYLK2, ACTN3, ATP2A1	875	3	20408	23.3234	1	0.282637	0.279459	0.553681
GOTERM_BP_DIRECT	GO:1903852~positive regulation of cristae formation	3	0.303644	0.00533968	PINK1, ADCK1, CHCHD10	875	3	20408	23.3234	1	0.282637	0.279459	0.553681
GOTERM_BP_DIRECT	GO:0032869~cellular response to insulin stimulus	13	1.31579	0.00538078	GSK3A, GSTP2, INSR, ADIPOQ, SLC2A4, OTOP1, SORBS1, KAT2B, GPAM, RAB12, AKT2, SLC25A33, YWHAG	875	120	20408	2.5267	1	0.282637	0.279459	0.553681
GOTERM_BP_DIRECT	GO:0010890~positive regulation of sequestering of triglyceride	4	0.404858	0.00541588	CIDEA, LPL, FITM2, PLIN5	875	9	20408	10.366	1	0.282637	0.279459	0.553681
GOTERM_BP_DIRECT	GO:0086036~regulation of cardiac muscle cell membrane potential	4	0.404858	0.00541588	FXYD1, ATP2A2, ANK2, TRDN	875	9	20408	10.366	1	0.282637	0.279459	0.553681
GOTERM_BP_DIRECT	GO:0048671~negative regulation of collateral sprouting	4	0.404858	0.00541588	ULK2, ULK1, FGF13, RGMA	875	9	20408	10.366	1	0.282637	0.279459	0.553681
GOTERM_BP_DIRECT	GO:0051480~regulation of cytosolic calcium ion concentration	8	0.809717	0.00577408	RYR1, TRPC3, CUL5, CAV1, FXYD1, FZD9, ATP2B3, PLCD1	875	51	20408	3.65858	1	0.297365	0.294022	0.53162
GOTERM_BP_DIRECT	GO:0061709~reticulophagy	5	0.506073	0.00632047	UFL1, RB1CC1, ULK2, ULK1, RETREG1	875	18	20408	6.47873	1	0.305411	0.301978	0.520024
GOTERM_BP_DIRECT	GO:0070417~cellular response to cold	5	0.506073	0.00632047	LIPE, UCP1, CIDEA, PLIN1, NFE2L1	875	18	20408	6.47873	1	0.305411	0.301978	0.520024
GOTERM_BP_DIRECT	GO:0034389~lipid particle organization	5	0.506073	0.00632047	FITM2, RAB3GAP1, CIDEC, PNPLA2, PLIN5	875	18	20408	6.47873	1	0.305411	0.301978	0.520024
GOTERM_BP_DIRECT	GO:0034497~protein localization to pre-autophagosomal structure	5	0.506073	0.00632047	PACS2, MFN2, TRAPPC8, WIPI1, ATG13	875	18	20408	6.47873	1	0.305411	0.301978	0.520024
GOTERM_BP_DIRECT	GO:0086004~regulation of cardiac muscle cell contraction	5	0.506073	0.00632047	FXYD1, AKAP6, ATP1A2, ANK2, KCNJ2	875	18	20408	6.47873	1	0.305411	0.301978	0.520024
GOTERM_BP_DIRECT	GO:0060348~bone development	11	1.11336	0.00642959	BMP4, CR2, IDUA, NPR2, IFT172, OGN, DYM, DMD, MAPK14, TMEM38B, BMP6	875	93	20408	2.75869	1	0.306895	0.303445	0.51792
GOTERM_BP_DIRECT	GO:0016055~Wnt signaling pathway	20	2.02429	0.00667792	EPM2A, CALCOCO1, GSK3A, ZRANB1, PRKAA2, NXN, AMFR, KREMEN1, FZD9, KLHL12, MITF, NDRG2, UBAC2, PYGO1, SFRP5, LRRFIP2, RSPO1, AMOTL1, PITX2, FERMT2	875	237	20408	1.96822	1	0.314908	0.311368	0.506726
GOTERM_BP_DIRECT	GO:0043161~proteasome-mediated ubiquitin-dependent protein catabolic process	19	1.92308	0.00729744	EPM2A, GSK3A, TRIM63, KLHL22, RAD23A, ARMC8, KLHL40, PJA2, SIRT2, MTM1, DNAJB2, CUL4A, PSMC5, PSMB5, PSMC6, IFI27, FBXL3, KBTBD7, RNF187	875	222	20408	1.99615	1	0.336808	0.333022	0.477527
GOTERM_BP_DIRECT	GO:0034727~piecemeal microautophagy of nucleus	4	0.404858	0.00749256	RB1CC1, ULK2, ULK1, ATG13	875	10	20408	9.32937	1	0.336808	0.333022	0.477527
GOTERM_BP_DIRECT	GO:0071474~cellular hyperosmotic response	4	0.404858	0.00749256	WNK1, OXSR1, RCSD1, YBX3	875	10	20408	9.32937	1	0.336808	0.333022	0.477527
GOTERM_BP_DIRECT	GO:1900454~positive regulation of long term synaptic depression	4	0.404858	0.00749256	KCNB1, STAU2, MAPT, PPP1R9A	875	10	20408	9.32937	1	0.336808	0.333022	0.477527
GOTERM_BP_DIRECT	GO:0055007~cardiac muscle cell differentiation	7	0.708502	0.00757259	BMP4, MYLK2, MEF2C, ALPK3, PITX2, SOX6, TBX3	875	41	20408	3.98205	1	0.336808	0.333022	0.477527
GOTERM_BP_DIRECT	GO:0045944~positive regulation of transcription from RNA polymerase II promoter	73	7.38866	0.00790965	RNF10, CALCOCO1, GSK3A, AKAP8L, SIX1, RORA, IKZF3, ABRA, DCAF6, PPP3CA, SIX4, AKT2, NAMPT, KAT8, NOS1, PITX2, SOX6, TEAD1, FOXD3, MEF2C, TCF15, TFEB, EBF2, MED9, MITF, PAX5, SOX10, KLF15, SIRT2, RGMA, PYGO1, AR, KAT2B, ZEB1, PAX7, IRF4, FLT3L, RAF1, HDAC5, CASZ1, SRF, MOSPD1, FOXO4, NPAS2, MLLT6, STOX2, ABLIM3, CAMTA1, CAMTA2, ALX1, MEF2D, PPARGC1B, TBX1, STAT5B, TAF12, EYA1, DMRT2, ZFP758, CAVIN…	875	1263	20408	1.34807	1	0.347847	0.343937	0.463522
GOTERM_BP_DIRECT	GO:0002931~response to ischemia	9	0.910931	0.00836137	MEF2C, PINK1, KCNJ11, CAV1, MLYCD, NOL3, ARID1B, BVES, CPEB4	875	68	20408	3.08692	1	0.363627	0.359539	0.444254
GOTERM_BP_DIRECT	GO:0007611~learning or memory	10	1.01215	0.00899846	GPI1, MEF2C, CCL11, MME, AMFR, TMOD2, FZD9, SLC2A4, MAPT, FGF13	875	83	20408	2.81005	1	0.387033	0.382682	0.417162
GOTERM_BP_DIRECT	GO:0003016~respiratory system process	5	0.506073	0.00935077	JAG2, FKRP, TCF15, ZFAND5, STK40	875	20	20408	5.83086	1	0.390522	0.386132	0.413264
GOTERM_BP_DIRECT	GO:0050873~brown fat cell differentiation	7	0.708502	0.00955397	ZFP423, FABP4, ADRB3, ADIPOQ, UCP1, EBF2, SLC2A4	875	43	20408	3.79684	1	0.390522	0.386132	0.413264
GOTERM_BP_DIRECT	GO:0061024~membrane organization	6	0.607287	0.00958367	GNPAT, SAR1A, SGCA, SGCB, TOR1AIP1, SGCG	875	31	20408	4.51421	1	0.390522	0.386132	0.413264
GOTERM_BP_DIRECT	GO:0008089~anterograde axonal transport	6	0.607287	0.00958367	BLOC1S6, SPAST, SNAPIN, DTNBP1, ANK3, ARL8B	875	31	20408	4.51421	1	0.390522	0.386132	0.413264
GOTERM_BP_DIRECT	GO:0000165~MAPK cascade	12	1.21457	0.00975219	AR, MEF2C, BANK1, NPR2, CAV1, NF2, CD36, MAPK14, FGF13, RAF1, MAPK12, MAP3K4	875	114	20408	2.4551	1	0.390522	0.386132	0.413264
GOTERM_BP_DIRECT	GO:0002062~chondrocyte differentiation	9	0.910931	0.00991366	BMP4, MEF2C, SNX19, NPR2, SHOX2, MAPK14, SOX6, MEF2D, FGFR1	875	70	20408	2.99873	1	0.390522	0.386132	0.413264
GOTERM_BP_DIRECT	GO:0010881~regulation of cardiac muscle contraction by regulation of the release of sequestered calcium ion	4	0.404858	0.00997757	DMD, ANK2, TMEM38A, TMEM38B	875	11	20408	8.48125	1	0.390522	0.386132	0.413264
GOTERM_BP_DIRECT	GO:0071313~cellular response to caffeine	4	0.404858	0.00997757	RYR1, CACNA1S, TMEM38A, TMEM38B	875	11	20408	8.48125	1	0.390522	0.386132	0.413264
GOTERM_BP_DIRECT	GO:0000338~protein deneddylation	4	0.404858	0.00997757	COPS4, COPS3, COPS5, COPS8	875	11	20408	8.48125	1	0.390522	0.386132	0.413264
GOTERM_BP_DIRECT	GO:0061055~myotome development	3	0.303644	0.0103762	SIX4, DMRT2, SIX1	875	4	20408	17.4926	1	0.394297	0.389864	0.409087
GOTERM_BP_DIRECT	GO:0010664~negative regulation of striated muscle cell apoptotic process	3	0.303644	0.0103762	BAG3, NACA, NOL3	875	4	20408	17.4926	1	0.394297	0.389864	0.409087
GOTERM_BP_DIRECT	GO:1901897~regulation of relaxation of cardiac muscle	3	0.303644	0.0103762	AKAP6, CAMK2G, TTN	875	4	20408	17.4926	1	0.394297	0.389864	0.409087
GOTERM_BP_DIRECT	GO:0043403~skeletal muscle tissue regeneration	6	0.607287	0.0109669	FKRP, SGCA, NACA, PAX7, DMD, KPNA1	875	32	20408	4.37314	1	0.408464	0.403872	0.393756
GOTERM_BP_DIRECT	GO:0019432~triglyceride biosynthetic process	5	0.506073	0.0111665	GNPAT, GPAM, ACSL1, MOGAT1, LPL	875	21	20408	5.5532	1	0.408464	0.403872	0.393756
GOTERM_BP_DIRECT	GO:0042026~protein refolding	5	0.506073	0.0111665	DNAJB2, HSPA1L, HSPB6, DNAJA4, DNAJA2	875	21	20408	5.5532	1	0.408464	0.403872	0.393756
GOTERM_BP_DIRECT	GO:0051481~negative regulation of cytosolic calcium ion concentration	5	0.506073	0.0111665	NPY1R, ATP1A2, NOS1, NOL3, KCNK3	875	21	20408	5.5532	1	0.408464	0.403872	0.393756
GOTERM_BP_DIRECT	GO:0018107~peptidyl-threonine phosphorylation	9	0.910931	0.0116703	MYLK2, STK11, GSK3A, SBK1, WNK1, MAP3K10, ULK1, OXSR1, HIPK3	875	72	20408	2.91543	1	0.42294	0.418186	0.378631
GOTERM_BP_DIRECT	GO:0018105~peptidyl-serine phosphorylation	16	1.61943	0.011792	NTRK2, GSK3A, DMPK, CAB39, MAPK14, MAPK12, HIPK3, PINK1, SBK1, WNK1, AKT2, ULK2, MAP3K10, ULK1, PRKCQ, PDK2	875	182	20408	2.05041	1	0.42343	0.41867	0.378128
GOTERM_BP_DIRECT	GO:0043410~positive regulation of MAPK cascade	17	1.72065	0.0124005	TBX1, SPAG9, NTRK2, FLT1, KSR1, EGF, INSR, DNAJC27, BMP4, AR, ADRB3, BANK1, CD36, TEK, RAF1, FGFR1, TRIM12A	875	200	20408	1.98249	1	0.441231	0.436271	0.360244
GOTERM_BP_DIRECT	GO:0044571~[2Fe-2S] cluster assembly	4	0.404858	0.0128851	GLRX3, HSCB, FXN, ISCU	875	12	20408	7.77448	1	0.450288	0.445226	0.351419
GOTERM_BP_DIRECT	GO:1900407~regulation of cellular response to oxidative stress	4	0.404858	0.0128851	PINK1, AIFM2, PNPLA8, ABCD1	875	12	20408	7.77448	1	0.450288	0.445226	0.351419
GOTERM_BP_DIRECT	GO:0000423~macromitophagy	5	0.506073	0.0131945	MAP1LC3B, PINK1, ULK1, ATG13, RETREG1	875	22	20408	5.30078	1	0.455183	0.450066	0.346724
GOTERM_BP_DIRECT	GO:0090090~negative regulation of canonical Wnt signaling pathway	13	1.31579	0.0132578	GSK3A, CAV1, AMFR, KREMEN1, LIMD1, MAPK14, TMEM170B, SOX10, TPBGL, UBAC2, STK11, SFRP5, GPC3	875	135	20408	2.24596	1	0.455183	0.450066	0.346724
GOTERM_BP_DIRECT	GO:0042472~inner ear morphogenesis	9	0.910931	0.013646	TBX1, EYA1, SIX4, KCNQ4, SIX1, CHRNA10, OTOP1, TBX3, FGFR1	875	74	20408	2.83663	1	0.463366	0.458157	0.338986
GOTERM_BP_DIRECT	GO:0048704~embryonic skeletal system morphogenesis	8	0.809717	0.0138513	BMP4, TBX15, MEF2C, ZEB1, EYA1, SIX4, SIX1, ALX1	875	60	20408	3.10979	1	0.463366	0.458157	0.338986
GOTERM_BP_DIRECT	GO:0014823~response to activity	8	0.809717	0.0138513	STK11, ZEB1, FKRP, PRKAA2, CAB39, GPAM, ADIPOQ, BMP6	875	60	20408	3.10979	1	0.463366	0.458157	0.338986
GOTERM_BP_DIRECT	GO:0008104~protein localization	15	1.51822	0.014745	BBS2, CLIC5, FKRP, EYA1, CAV1, ITSN1, ANK2, PARD3B, IMMP2L, ALS2, BCL6, RRAGB, ULK1, DMD, KIFAP3	875	170	20408	2.05795	1	0.485883	0.480421	0.318378
GOTERM_BP_DIRECT	GO:0001934~positive regulation of protein phosphorylation	21	2.12551	0.0147726	TBX1, SEMA4D, LIMCH1, INSR, ADIPOQ, DTNBP1, AKAP6, RGMA, BMP4, GRK3, PINK1, FXR2, AKT2, RB1CC1, DOK7, CLDN19, FLT3L, RSPO1, TEK, RAF1, EIF4G3	875	274	20408	1.78756	1	0.485883	0.480421	0.318378
GOTERM_BP_DIRECT	GO:0050995~negative regulation of lipid catabolic process	5	0.506073	0.0154424	HCAR1, CIDEA, ACACB, CIDEC, PLIN5	875	23	20408	5.07031	1	0.502086	0.496442	0.304131
GOTERM_BP_DIRECT	GO:0045773~positive regulation of axon extension	7	0.708502	0.0160731	GOLGA4, SRF, TWF2, MAPT, FXN, EIF4G2, NDEL1	875	48	20408	3.40133	1	0.502086	0.496442	0.304131
GOTERM_BP_DIRECT	GO:0006119~oxidative phosphorylation	4	0.404858	0.0162251	CHCHD10, FXN, COX6A2, NIPSNAP2	875	13	20408	7.17644	1	0.502086	0.496442	0.304131
GOTERM_BP_DIRECT	GO:1903441~protein localization to ciliary membrane	4	0.404858	0.0162251	BBS2, BLOC1S6, EXOC7, DTNBP1	875	13	20408	7.17644	1	0.502086	0.496442	0.304131
GOTERM_BP_DIRECT	GO:0010831~positive regulation of myotube differentiation	4	0.404858	0.0162251	SMYD1, ATP11A, MAPK14, RBM24	875	13	20408	7.17644	1	0.502086	0.496442	0.304131
GOTERM_BP_DIRECT	GO:0071872~cellular response to epinephrine stimulus	4	0.404858	0.0162251	ADIPOQ, AKAP6, NOS1, SIRT2	875	13	20408	7.17644	1	0.502086	0.496442	0.304131
GOTERM_BP_DIRECT	GO:0071493~cellular response to UV-B	4	0.404858	0.0162251	STK11, MME, MAP3K20, MAPK14	875	13	20408	7.17644	1	0.502086	0.496442	0.304131
GOTERM_BP_DIRECT	GO:0006627~protein processing involved in protein targeting to mitochondrion	3	0.303644	0.0168046	IMMP1L, IMMP2L, PMPCA	875	5	20408	13.9941	1	0.502086	0.496442	0.304131
GOTERM_BP_DIRECT	GO:0072513~positive regulation of secondary heart field cardioblast proliferation	3	0.303644	0.0168046	TBX1, EYA1, SIX1	875	5	20408	13.9941	1	0.502086	0.496442	0.304131
GOTERM_BP_DIRECT	GO:0042758~long-chain fatty acid catabolic process	3	0.303644	0.0168046	LIPE, ACADL, ABCD1	875	5	20408	13.9941	1	0.502086	0.496442	0.304131
GOTERM_BP_DIRECT	GO:0051081~nuclear envelope disassembly	3	0.303644	0.0168046	DCTN1, AKAP8L, NDEL1	875	5	20408	13.9941	1	0.502086	0.496442	0.304131
GOTERM_BP_DIRECT	GO:1903059~regulation of protein lipidation	3	0.303644	0.0168046	RB1CC1, ULK1, ATG13	875	5	20408	13.9941	1	0.502086	0.496442	0.304131
GOTERM_BP_DIRECT	GO:1904706~negative regulation of vascular smooth muscle cell proliferation	6	0.607287	0.0178516	MEF2C, GSTP2, CAV1, ADIPOQ, MFN2, NDRG2	875	36	20408	3.88724	1	0.529328	0.523378	0.281185
GOTERM_BP_DIRECT	GO:0008219~cell death	6	0.607287	0.0199341	GZMM, ALS2, PNPLA8, FAF1, CIDEA, MAP3K10	875	37	20408	3.78218	1	0.574225	0.567769	0.245828
GOTERM_BP_DIRECT	GO:0001958~endochondral ossification	6	0.607287	0.0199341	BMP4, PHOSPHO1, MEF2C, NPR2, MEF2D, BMP6	875	37	20408	3.78218	1	0.574225	0.567769	0.245828
GOTERM_BP_DIRECT	GO:0045792~negative regulation of cell size	4	0.404858	0.0200039	AKT1S1, RDX, MFN2, C1QTNF9	875	14	20408	6.66384	1	0.574225	0.567769	0.245828
GOTERM_BP_DIRECT	GO:0033673~negative regulation of kinase activity	4	0.404858	0.0200039	CDKN1C, WNK1, MAPT, DDR2	875	14	20408	6.66384	1	0.574225	0.567769	0.245828
GOTERM_BP_DIRECT	GO:0015031~protein transport	40	4.04858	0.0200993	RTN2, IPO13, SAR1A, ITSN1, SNX13, IPO7, ABRA, BICD2, MTM1, SNX3, RABGEF1, CCDC91, VPS52, MVB12B, AP1S2, KPNA4, TBC1D17, KPNA3, SNAP29, RAB6B, SEC31B, KPNA1, BBS2, NUP210, EXOC7, SYNRG, CAV1, ANK2, SNX21, RUFY1, TOM1L2, SNX19, FRAS1, NACA, RILPL1, RAB12, APBA1, CHMP7, BLZF1, ARL8B	875	646	20408	1.44418	1	0.574225	0.567769	0.245828
GOTERM_BP_DIRECT	GO:0030318~melanocyte differentiation	5	0.506073	0.0206249	BLOC1S6, MEF2C, MREG, MITF, SOX10	875	25	20408	4.66469	1	0.584969	0.578393	0.237777
GOTERM_BP_DIRECT	GO:0007219~Notch signaling pathway	12	1.21457	0.0216537	CFD, JAG2, NEURL1A, ZFP423, PTP4A3, IFT172, RCAN2, AKT1S1, PGAM2, MIB2, SIX1, CHAC1	875	128	20408	2.18657	1	0.60973	0.602875	0.219773
GOTERM_BP_DIRECT	GO:0030154~cell differentiation	63	6.37652	0.0219764	DDX3Y, FLT1, WIPF3, RORC, CHRDL1, EFCAB9, NGRN, STK11, SPEG, SOX6, TAPT1, NDEL1, UNC45B, FOXD3, MEF2C, TCF15, MITF, PAX5, SOX10, CBFA2T3, SIRT2, RBL2, OBSCN, ZEB1, BIN1, SFRP5, PSME4, RAF1, TRIM54, RBM24, ZFP423, CASZ1, CATSPER2, NXN, AMIGO1, MOSPD1, PBXIP1, FOXO4, NDRG2, SPAST, ACVR1C, BTBD1, CAMK2G, MEF2D, GPR157, JAG2, RBM38, NTRK2, SEMA4D, EYA1, HSPA1L, CAV1, CAVIN4, EYA4, FOXJ2, NR1D1, LBX1,…	875	1119	20408	1.31312	1	0.614398	0.607491	0.21646
GOTERM_BP_DIRECT	GO:0010468~regulation of gene expression	32	3.23887	0.0222423	PRKAA2, FECH, STAU2, SIX1, NOL3, AFF3, YBX3, UFL1, SIX4, DMD, RSPO1, SOX6, TEAD1, MAP3K4, EPM2A, TRIM63, TCF15, CAVIN4, TFEB, MITF, KLF15, BMP4, AR, PAX7, ULK1, APBA1, STK40, NFE2L1, TRIM12A, TRIM34A, FGFR1, RNF187	875	494	20408	1.51083	1	0.617421	0.61048	0.214329
GOTERM_BP_DIRECT	GO:0030433~ubiquitin-dependent ERAD pathway	9	0.910931	0.02249	DNAJB2, PSMC6, WFS1, FAF1, AMFR, CCDC47, SGTA, USP19, ECPAS	875	81	20408	2.59149	1	0.619899	0.612931	0.212589
GOTERM_BP_DIRECT	GO:0006629~lipid metabolic process	44	4.45344	0.0230924	MTMR1, ACSS3, TNXB, PRKAA2, RETSAT, MOGAT1, LPL, FITM2, VLDLR, ADIPOR1, ACACB, MTM1, LIPE, CPT2, ACADL, ENPP2, AOX1, PIP4K2B, MLYCD, ACSS1, PRKAB2, PLA2G2D, PLA2G12A, FKRP, PCYT1A, GPX4, PNPLA7, ACSL1, PNPLA8, CIDEA, SYNJ2, ACADSB, DHRS3, GPAM, ACOT2, NAPEPLD, PLBD1, PLIN1, CRAT, MGLL, NFE2L1, PLCD1, PLIN5, PNPLA2	875	733	20408	1.40004	1	0.62097	0.61399	0.211839
GOTERM_BP_DIRECT	GO:0070588~calcium ion transmembrane transport	11	1.11336	0.023203	CACNB1, CACNG6, RYR1, P2RX5, CATSPER2, TRPC3, ATP2A2, ATP2A1, CACNA1S, CACNA1E, TPCN1	875	113	20408	2.27042	1	0.62097	0.61399	0.211839
GOTERM_BP_DIRECT	GO:0042474~middle ear morphogenesis	5	0.506073	0.0235704	TBX1, EYA1, EYA4, SIX1, FGFR1	875	26	20408	4.48527	1	0.62097	0.61399	0.211839
GOTERM_BP_DIRECT	GO:1905949~negative regulation of calcium ion import across plasma membrane	3	0.303644	0.0244967	PPP3CA, PPP3CC, CAV1	875	6	20408	11.6617	1	0.62097	0.61399	0.211839
GOTERM_BP_DIRECT	GO:0030522~intracellular receptor signaling pathway	3	0.303644	0.0244967	AR, FLT1, RORA	875	6	20408	11.6617	1	0.62097	0.61399	0.211839
GOTERM_BP_DIRECT	GO:0018120~peptidyl-arginine ADP-ribosylation	3	0.303644	0.0244967	ART1, ART5, ART3	875	6	20408	11.6617	1	0.62097	0.61399	0.211839
GOTERM_BP_DIRECT	GO:0060415~muscle tissue morphogenesis	3	0.303644	0.0244967	TBX1, PAX7, SHOX2	875	6	20408	11.6617	1	0.62097	0.61399	0.211839
GOTERM_BP_DIRECT	GO:0019218~regulation of steroid metabolic process	3	0.303644	0.0244967	STAT5B, RORC, RORA	875	6	20408	11.6617	1	0.62097	0.61399	0.211839
GOTERM_BP_DIRECT	GO:0070296~sarcoplasmic reticulum calcium ion transport	3	0.303644	0.0244967	RYR1, ATP2A2, ATP2A1	875	6	20408	11.6617	1	0.62097	0.61399	0.211839
GOTERM_BP_DIRECT	GO:0030240~skeletal muscle thin filament assembly	3	0.303644	0.0244967	ACTA1, LMOD3, TTN	875	6	20408	11.6617	1	0.62097	0.61399	0.211839
GOTERM_BP_DIRECT	GO:0032268~regulation of cellular protein metabolic process	3	0.303644	0.0244967	SNX3, PM20D2, PINK1	875	6	20408	11.6617	1	0.62097	0.61399	0.211839
GOTERM_BP_DIRECT	GO:0000422~mitophagy	6	0.607287	0.0245611	MAP1LC3B, PINK1, RB1CC1, ULK2, ULK1, WIPI1	875	39	20408	3.58822	1	0.62097	0.61399	0.211839
GOTERM_BP_DIRECT	GO:0000122~negative regulation of transcription from RNA polymerase II promoter	59	5.97166	0.0245913	CDKN1C, IFT172, RORC, SIX1, YBX3, UXT, JPH2, CD36, ZFP641, PITX2, SOX6, LMCD1, FOXD3, MLIP, MEF2C, MED9, MITF, PAX5, DUSP26, HCFC2, SOX10, CBFA2T3, SIRT2, DUSP22, AR, KAT2B, ZEB1, IFI27, BIN1, HDAC5, SATB1, SHOX2, MOSPD1, ZBTB4, PPP2CA, NEPN, DNAJB4, ZFP383, ALX1, E2F6, TBX1, HEXIM2, SEMA4D, WFS1, CAV1, NR1D1, ACVR2B, BMP6, TBX3, HIPK3, BMP4, TBX15, BCL6, NACA, NFIC, PKIG, NFE2L1, EZH1, FGFR1	875	1043	20408	1.31935	1	0.62097	0.61399	0.211839
GOTERM_BP_DIRECT	GO:0032436~positive regulation of proteasomal ubiquitin-dependent protein catabolic process	9	0.910931	0.0256232	DNAJB2, RNF144B, DET1, GSK3A, RAD23A, ARIH1, KLHL40, CBFA2T3, SIRT2	875	83	20408	2.52905	1	0.642878	0.635651	0.196781
GOTERM_BP_DIRECT	GO:0016226~iron-sulfur cluster assembly	5	0.506073	0.026758	GLRX3, IBA57, HSCB, FXN, ISCU	875	27	20408	4.31915	1	0.667075	0.659576	0.180735
GOTERM_BP_DIRECT	GO:1904262~negative regulation of TORC1 signaling	6	0.607287	0.0271125	RNF167, STK11, PRKAA2, CASTOR2, AKT1S1, YWHAG	875	40	20408	3.49851	1	0.671634	0.664084	0.177777
GOTERM_BP_DIRECT	GO:0007015~actin filament organization	14	1.417	0.0276348	TMOD1, CCL11, TMOD4, SRF, TMOD2, PPP1R9A, LMOD3, CRHR2, RHOT1, CFL2, CORO6, RHOU, PPARGC1B, CAP2	875	167	20408	1.95526	1	0.680268	0.67262	0.17223
GOTERM_BP_DIRECT	GO:0051592~response to calcium ion	8	0.809717	0.0278981	PPP3CA, P2RX5, TRPC3, CAV1, KCNMA1, CAPN3, PLCD1, TTN	875	69	20408	2.70417	1	0.682457	0.674785	0.170835
GOTERM_BP_DIRECT	GO:1905665~positive regulation of calcium ion import across plasma membrane	4	0.404858	0.0288857	PPP3CA, P2RX5, PPP3CC, MS4A1	875	16	20408	5.83086	1	0.693611	0.685813	0.163794
GOTERM_BP_DIRECT	GO:1902774~late endosome to lysosome transport	4	0.404858	0.0288857	SNAPIN, PLEKHM2, CHMP7, ARL8B	875	16	20408	5.83086	1	0.693611	0.685813	0.163794
GOTERM_BP_DIRECT	GO:1901381~positive regulation of potassium ion transmembrane transport	4	0.404858	0.0288857	KCNC1, AMIGO1, AKAP6, KCNJ2	875	16	20408	5.83086	1	0.693611	0.685813	0.163794
GOTERM_BP_DIRECT	GO:0010507~negative regulation of autophagy	7	0.708502	0.0295856	RRAGB, WNK1, NAMPT, RRAGD, KLHL22, EIF4G2, SIRT2	875	55	20408	2.96844	1	0.706086	0.698149	0.156052
GOTERM_BP_DIRECT	GO:0048701~embryonic cranial skeleton morphogenesis	6	0.607287	0.0298263	TBX1, BMP4, TBX15, SIX4, SIX1, PAX5	875	41	20408	3.41318	1	0.707517	0.699563	0.155173
GOTERM_BP_DIRECT	GO:0090103~cochlea morphogenesis	5	0.506073	0.030191	TBX1, ZEB1, EYA1, SIX1, TSHR	875	28	20408	4.1649	1	0.711852	0.70385	0.15252
GOTERM_BP_DIRECT	GO:0042593~glucose homeostasis	14	1.417	0.0326324	PRKAA2, IGFBP5, KCNB1, WFS1, INSR, ADIPOQ, SLC2A4, ADIPOR1, CACNA1E, GPI1, STK11, SGCB, CD36, PDK2	875	171	20408	1.90952	1	0.761955	0.753389	0.12298
GOTERM_BP_DIRECT	GO:0050772~positive regulation of axonogenesis	6	0.607287	0.0327053	NTRK2, STK11, SEMA4D, AMIGO1, SHOX2, TRAK1	875	42	20408	3.33192	1	0.761955	0.753389	0.12298
GOTERM_BP_DIRECT	GO:0048633~positive regulation of skeletal muscle tissue growth	3	0.303644	0.0333327	ACTN3, NACA, MTM1	875	7	20408	9.99576	1	0.762948	0.754371	0.122415
GOTERM_BP_DIRECT	GO:2001014~regulation of skeletal muscle cell differentiation	3	0.303644	0.0333327	RBFOX1, SIX1, KLHL41	875	7	20408	9.99576	1	0.762948	0.754371	0.122415
GOTERM_BP_DIRECT	GO:0098528~skeletal muscle fiber differentiation	3	0.303644	0.0333327	FKRP, SIX4, KLHL40	875	7	20408	9.99576	1	0.762948	0.754371	0.122415
GOTERM_BP_DIRECT	GO:0003009~skeletal muscle contraction	5	0.506073	0.0338718	TNNT3, TNNI2, ATP2A2, RCSD1, MYH7	875	29	20408	4.02128	1	0.764481	0.755887	0.121543
GOTERM_BP_DIRECT	GO:0031116~positive regulation of microtubule polymerization	5	0.506073	0.0338718	CLIP1, DCTN1, CAV1, SLAIN2, MAPT	875	29	20408	4.02128	1	0.764481	0.755887	0.121543
GOTERM_BP_DIRECT	GO:0010614~negative regulation of cardiac muscle hypertrophy	4	0.404858	0.0339856	MLIP, TRIM63, GLRX3, FBXO32	875	17	20408	5.48787	1	0.764481	0.755887	0.121543
GOTERM_BP_DIRECT	GO:0060173~limb development	7	0.708502	0.0344982	KAT2B, NPR2, IFT172, KREMEN1, MAP3K20, DMD, FERMT2	875	57	20408	2.86428	1	0.766892	0.758271	0.120176
GOTERM_BP_DIRECT	GO:0000226~microtubule cytoskeleton organization	13	1.31579	0.0346806	CUL9, MAP10, CEP120, TUBA4A, PARD3B, TTLL7, UXT, MAPT, MAP4, PCNT, OBSL1, TUBA8, NDEL1	875	155	20408	1.95616	1	0.766892	0.758271	0.120176
GOTERM_BP_DIRECT	GO:0006417~regulation of translation	13	1.31579	0.0346806	EIF2AK1, NEURL1A, FXR2, LARP1, AGO4, AKT2, EIF4EBP2, RBM24, EIF4G3, EIF4G2, PAIP1, SAMD4, CPEB4	875	155	20408	1.95616	1	0.766892	0.758271	0.120176
GOTERM_BP_DIRECT	GO:0007409~axonogenesis	11	1.11336	0.0367607	AFG3L2, STK11, SPAST, SEMA4D, ALS2, AMIGO1, NPR2, ULK2, ULK1, MAPT, ANK3	875	122	20408	2.10293	1	0.807594	0.798515	0.097717
GOTERM_BP_DIRECT	GO:0001666~response to hypoxia	16	1.61943	0.0369818	RYR1, FLT1, KCNJ11, CAV1, SRF, ADIPOQ, NOL3, LIMD1, CBFA2T3, KCNMA1, ACOT2, NOS1, TEK, RAF1, ALDOA, CAMK2G	875	210	20408	1.77702	1	0.807594	0.798515	0.097717
GOTERM_BP_DIRECT	GO:0051898~negative regulation of protein kinase B signaling	7	0.708502	0.0371402	PPP2CA, OBSCN, PIK3IP1, BANK1, SFRP5, PHLDA3, MTM1	875	58	20408	2.8149	1	0.807594	0.798515	0.097717
GOTERM_BP_DIRECT	GO:0014003~oligodendrocyte development	5	0.506073	0.037802	EIF2B4, GSTP2, EIF2B1, SOX10, WASF3	875	30	20408	3.88724	1	0.817442	0.808253	0.0924527
GOTERM_BP_DIRECT	GO:0048675~axon extension	6	0.607287	0.0389668	SLC9A6, SRF, ULK2, ULK1, RNF6, MAPT	875	44	20408	3.18047	1	0.836086	0.826687	0.082659
GOTERM_BP_DIRECT	GO:0032469~endoplasmic reticulum calcium ion homeostasis	4	0.404858	0.0395186	PACS2, WFS1, CCDC47, ATP2A2	875	18	20408	5.18298	1	0.836086	0.826687	0.082659
GOTERM_BP_DIRECT	GO:0098662~inorganic cation transmembrane transport	4	0.404858	0.0395186	KCNJ11, FXYD2, ABCC9, TMEM38A	875	18	20408	5.18298	1	0.836086	0.826687	0.082659
GOTERM_BP_DIRECT	GO:0035563~positive regulation of chromatin binding	4	0.404858	0.0395186	KAT2B, EBF2, MFN2, MED9	875	18	20408	5.18298	1	0.836086	0.826687	0.082659
GOTERM_BP_DIRECT	GO:0034599~cellular response to oxidative stress	9	0.910931	0.0411819	CST3, RWDD1, BMP4, PINK1, PRKAA2, STAU2, ATP2A2, NFE2L1, SIRT2	875	91	20408	2.30671	1	0.858312	0.848663	0.0712646
GOTERM_BP_DIRECT	GO:0007029~endoplasmic reticulum organization	6	0.607287	0.0423528	CCDC47, CACNA1S, TMEM38A, TMEM38B, RETREG1, SEC31B	875	45	20408	3.10979	1	0.858312	0.848663	0.0712646
GOTERM_BP_DIRECT	GO:0046676~negative regulation of insulin secretion	6	0.607287	0.0423528	GNAO1, PPP3CA, ACVR1C, KCNJ11, KCNB1, NOS1	875	45	20408	3.10979	1	0.858312	0.848663	0.0712646
GOTERM_BP_DIRECT	GO:0006635~fatty acid beta-oxidation	7	0.708502	0.0428034	CPT2, ADIPOQ, ABCD1, ACADSB, CRAT, TUBA8, ACAD12	875	60	20408	2.72107	1	0.858312	0.848663	0.0712646
GOTERM_BP_DIRECT	GO:0051496~positive regulation of stress fiber assembly	7	0.708502	0.0428034	ARHGEF15, SYNPO2L, LIMCH1, PRKCQ, NF2, FERMT2, PFN2	875	60	20408	2.72107	1	0.858312	0.848663	0.0712646
GOTERM_BP_DIRECT	GO:0007399~nervous system development	28	2.83401	0.0431523	PRPS1, HDAC5, GPM6A, GSK3A, ZFP423, AMIGO1, NDRG2, CHRDL1, CYB5D2, NEURL1A, ACVR1C, SPAST, CHAC1, CAMK2G, MEF2D, NDEL1, EPM2A, NTRK2, MEF2C, RBFOX1, SEMA4D, PAX5, LBX1, SIRT2, TTLL7, ZEB1, ULK2, FGF13	875	444	20408	1.47085	1	0.858312	0.848663	0.0712646
GOTERM_BP_DIRECT	GO:0044242~cellular lipid catabolic process	3	0.303644	0.0432007	ACADL, SIRT2, PNPLA2	875	8	20408	8.74629	1	0.858312	0.848663	0.0712646
GOTERM_BP_DIRECT	GO:0060316~positive regulation of ryanodine-sensitive calcium-release channel activity	3	0.303644	0.0432007	JPH2, AKAP6, TRDN	875	8	20408	8.74629	1	0.858312	0.848663	0.0712646
GOTERM_BP_DIRECT	GO:2000651~positive regulation of sodium ion transmembrane transporter activity	3	0.303644	0.0432007	WNK1, DMD, ANK3	875	8	20408	8.74629	1	0.858312	0.848663	0.0712646
GOTERM_BP_DIRECT	GO:0048311~mitochondrion distribution	3	0.303644	0.0432007	TRAK1, TRAK2, MTM1	875	8	20408	8.74629	1	0.858312	0.848663	0.0712646
GOTERM_BP_DIRECT	GO:1904428~negative regulation of tubulin deacetylation	3	0.303644	0.0432007	PRKAA2, MAPT, FRY	875	8	20408	8.74629	1	0.858312	0.848663	0.0712646
GOTERM_BP_DIRECT	GO:0033292~T-tubule organization	3	0.303644	0.0432007	BIN1, ATP2A2, ANK2	875	8	20408	8.74629	1	0.858312	0.848663	0.0712646
GOTERM_BP_DIRECT	GO:0045725~positive regulation of glycogen biosynthetic process	4	0.404858	0.0454774	INSR, AKT2, CD36, SORBS1	875	19	20408	4.9102	1	0.868285	0.858524	0.0662475
GOTERM_BP_DIRECT	GO:0048489~synaptic vesicle transport	4	0.404858	0.0454774	MYLK2, SNAPIN, RAB3GAP1, TMEM230	875	19	20408	4.9102	1	0.868285	0.858524	0.0662475
GOTERM_BP_DIRECT	GO:0019433~triglyceride catabolic process	4	0.404858	0.0454774	LIPE, LPL, MGLL, PNPLA2	875	19	20408	4.9102	1	0.868285	0.858524	0.0662475
GOTERM_BP_DIRECT	GO:0009190~cyclic nucleotide biosynthetic process	4	0.404858	0.0454774	ADCY9, NPR2, ADCY2, ADCY5	875	19	20408	4.9102	1	0.868285	0.858524	0.0662475
GOTERM_BP_DIRECT	GO:2000786~positive regulation of autophagosome assembly	4	0.404858	0.0454774	ULK1, PIP4K2B, WIPI1, RAB3GAP1	875	19	20408	4.9102	1	0.868285	0.858524	0.0662475
GOTERM_BP_DIRECT	GO:0046785~microtubule polymerization	4	0.404858	0.0454774	CAV1, MAPT, MAP4, FGF13	875	19	20408	4.9102	1	0.868285	0.858524	0.0662475
GOTERM_BP_DIRECT	GO:0046426~negative regulation of JAK-STAT cascade	4	0.404858	0.0454774	TBX1, CAV1, NF2, ADIPOR1	875	19	20408	4.9102	1	0.868285	0.858524	0.0662475
GOTERM_BP_DIRECT	GO:0035994~response to muscle stretch	4	0.404858	0.0454774	GPI1, DMD, MAPK14, RAF1	875	19	20408	4.9102	1	0.868285	0.858524	0.0662475
GOTERM_BP_DIRECT	GO:0042147~retrograde transport, endosome to Golgi	8	0.809717	0.0466002	SPAG9, DCTN1, VPS52, GBF1, UBE2O, RCSD1, TBC1D17, RAB6B	875	77	20408	2.42321	1	0.876889	0.867032	0.061965
GOTERM_BP_DIRECT	GO:0009749~response to glucose	8	0.809717	0.0466002	EIF2B4, ACVR1C, GPAM, SGCB, ADIPOQ, LPL, EIF2B1, ACVR2B	875	77	20408	2.42321	1	0.876889	0.867032	0.061965
GOTERM_BP_DIRECT	GO:0003007~heart morphogenesis	8	0.809717	0.0466002	TBX1, BMP4, FKRP, SYNPO2L, INSR, ABCC9, TBX3, TTN	875	77	20408	2.42321	1	0.876889	0.867032	0.061965
GOTERM_BP_DIRECT	GO:0071363~cellular response to growth factor stimulus	8	0.809717	0.0493892	BMP4, STAT5B, MEF2C, ACVR1C, INSR, TWF2, NOS1, ACVR2B	875	78	20408	2.39215	1	0.924924	0.914527	0.0388036
GOTERM_BP_DIRECT	GO:2001237~negative regulation of extrinsic apoptotic signaling pathway	6	0.607287	0.0496407	BMP4, AR, GSTP2, RB1CC1, PELI3, NOL3	875	47	20408	2.97746	1	0.925208	0.914807	0.0386705
GOTERM_BP_DIRECT	GO:0051091~positive regulation of sequence-specific DNA binding transcription factor activity	11	1.11336	0.0505246	HDAC5, PPP3CA, PINK1, COPS5, TAF12, SRF, PPARGC1B, ABRA, RNF220, DDR2, TRIM12A	875	129	20408	1.98882	1	0.937219	0.926683	0.0330686
GOTERM_BP_DIRECT	GO:0006904~vesicle docking involved in exocytosis	5	0.506073	0.0510937	GNAO1, BLOC1S6, KCNB1, EXOC7, RAB12	875	33	20408	3.53385	1	0.942999	0.932398	0.0303987
GOTERM_BP_DIRECT	GO:0007420~brain development	20	2.02429	0.0514056	FKRP, IFT172, AMIGO1, DTNBP1, SYNJ2, NEURL1A, PPP3CA, DIAPH1, IMMP2L, UGP2, SBK1, PPP3CC, DNAJC30, BAG3, NF2, SOX6, PITX2, RAB3GAP1, KCNK3, FGFR1	875	295	20408	1.58125	1	0.942999	0.932398	0.0303987
GOTERM_BP_DIRECT	GO:0060037~pharyngeal system development	4	0.404858	0.0518527	TBX1, EYA1, SIX4, SIX1	875	20	20408	4.66469	1	0.942999	0.932398	0.0303987
GOTERM_BP_DIRECT	GO:0009408~response to heat	7	0.708502	0.0522636	EIF2B4, HSPB6, DNAJA4, DNAJA2, NOS1, EIF2B1, ALDOA	875	63	20408	2.59149	1	0.942999	0.932398	0.0303987
GOTERM_BP_DIRECT	GO:0050885~neuromuscular process controlling balance	7	0.708502	0.0522636	CLIC5, RBFOX1, KCNMA1, AP1S2, SLC1A3, CAMTA1, ADCY5	875	63	20408	2.59149	1	0.942999	0.932398	0.0303987
GOTERM_BP_DIRECT	GO:0045669~positive regulation of osteoblast differentiation	8	0.809717	0.0522817	BMP4, PPP3CA, MEF2C, LRP3, ACVR2B, BMP6, FERMT2, DDR2	875	79	20408	2.36187	1	0.942999	0.932398	0.0303987
GOTERM_BP_DIRECT	GO:0051216~cartilage development	9	0.910931	0.053551	BBS2, BMP4, CR2, ZEB1, PAX7, NPR2, SOX6, BMP6, TAPT1	875	96	20408	2.18657	1	0.94349	0.932883	0.0301726
GOTERM_BP_DIRECT	GO:0010626~negative regulation of Schwann cell proliferation	3	0.303644	0.0539964	RNF10, NF2, SOX10	875	9	20408	7.77448	1	0.94349	0.932883	0.0301726
GOTERM_BP_DIRECT	GO:0043269~regulation of ion transport	3	0.303644	0.0539964	FXYD2, FXYD1, FXYD6	875	9	20408	7.77448	1	0.94349	0.932883	0.0301726
GOTERM_BP_DIRECT	GO:0002115~store-operated calcium entry	3	0.303644	0.0539964	STIM1, SRL, MS4A1	875	9	20408	7.77448	1	0.94349	0.932883	0.0301726
GOTERM_BP_DIRECT	GO:0090258~negative regulation of mitochondrial fission	3	0.303644	0.0539964	PINK1, MFN2, MAPT	875	9	20408	7.77448	1	0.94349	0.932883	0.0301726
GOTERM_BP_DIRECT	GO:0048743~positive regulation of skeletal muscle fiber development	3	0.303644	0.0539964	ACTN3, SHOX2, LMOD3	875	9	20408	7.77448	1	0.94349	0.932883	0.0301726
GOTERM_BP_DIRECT	GO:0042473~outer ear morphogenesis	3	0.303644	0.0539964	TBX1, EYA1, FGFR1	875	9	20408	7.77448	1	0.94349	0.932883	0.0301726
GOTERM_BP_DIRECT	GO:0006469~negative regulation of protein kinase activity	8	0.809717	0.0552786	FABP4, GSTP2, AKT1S1, DTNBP1, SH3BP5, SMCR8, NF2, PKIG	875	80	20408	2.33234	1	0.961601	0.950791	0.0219148
GOTERM_BP_DIRECT	GO:0007416~synapse assembly	7	0.708502	0.0556779	GNPAT, GPM6A, CLSTN3, NRXN2, MAPT, ASIC2, OBSL1	875	64	20408	2.551	1	0.964263	0.953423	0.0207146
GOTERM_BP_DIRECT	GO:0007568~aging	13	1.31579	0.0577153	CDKN1C, GSK3A, GPX4, IGFBP5, AMFR, FOXO4, PAX5, GNAO1, PPP3CA, ADRB3, IRAK1, DMD, IFI27L2A	875	168	20408	1.80479	1	0.995144	0.983957	0.0070239
GOTERM_BP_DIRECT	GO:0006471~protein ADP-ribosylation	4	0.404858	0.0586337	ART1, ART5, ART3, SIRT2	875	21	20408	4.44256	1	1	0.989011	0.00479888
GOTERM_BP_DIRECT	GO:0035116~embryonic hindlimb morphogenesis	5	0.506073	0.061197	BMP4, GPC3, PITX2, AFF3, TBX3	875	35	20408	3.33192	1	1	0.989011	0.00479888
GOTERM_BP_DIRECT	GO:0043388~positive regulation of DNA binding	5	0.506073	0.061197	IRF4, EGF, PITX2, HIPK3, SIRT2	875	35	20408	3.33192	1	1	0.989011	0.00479888
GOTERM_BP_DIRECT	GO:0060021~palate development	8	0.809717	0.0615871	MEF2C, FRAS1, IFT172, WFIKKN2, ALX1, ACVR2B, DHRS3, TBX3	875	82	20408	2.27546	1	1	0.989011	0.00479888
GOTERM_BP_DIRECT	GO:1900121~negative regulation of receptor binding	3	0.303644	0.0656223	ADIPOQ, ATP2A2, RGMA	875	10	20408	6.99703	1	1	0.989011	0.00479888
GOTERM_BP_DIRECT	GO:0045843~negative regulation of striated muscle tissue development	3	0.303644	0.0656223	BMP4, HDAC5, SIRT2	875	10	20408	6.99703	1	1	0.989011	0.00479888
GOTERM_BP_DIRECT	GO:0021930~cerebellar granule cell precursor proliferation	3	0.303644	0.0656223	ZFP423, EGF, RORA	875	10	20408	6.99703	1	1	0.989011	0.00479888
GOTERM_BP_DIRECT	GO:0045822~negative regulation of heart contraction	3	0.303644	0.0656223	ATP2A2, ATP1A2, NOS1	875	10	20408	6.99703	1	1	0.989011	0.00479888
GOTERM_BP_DIRECT	GO:0051145~smooth muscle cell differentiation	4	0.404858	0.0658083	BMP4, MEF2C, TMEM204, TBX3	875	22	20408	4.24062	1	1	0.989011	0.00479888
GOTERM_BP_DIRECT	GO:0006783~heme biosynthetic process	4	0.404858	0.0658083	SNX3, FECH, IBA57, FXN	875	22	20408	4.24062	1	1	0.989011	0.00479888
GOTERM_BP_DIRECT	GO:0060048~cardiac muscle contraction	6	0.607287	0.0662909	MYL3, TNNI2, DMD, ANK2, TTN, MYH7	875	51	20408	2.74393	1	1	0.989011	0.00479888
GOTERM_BP_DIRECT	GO:0048813~dendrite morphogenesis	6	0.607287	0.0662909	PPP3CA, BLOC1S6, DTNBP1, VLDLR, TRAK1, TRAK2	875	51	20408	2.74393	1	1	0.989011	0.00479888
GOTERM_BP_DIRECT	GO:0055072~iron ion homeostasis	5	0.506073	0.0666152	STEAP3, FECH, HEPHL1, EIF2AK1, FXN	875	36	20408	3.23937	1	1	0.989011	0.00479888
GOTERM_BP_DIRECT	GO:0032635~interleukin-6 production	5	0.506073	0.0666152	RABGEF1, BANK1, CD36, AZI2, TRIM55	875	36	20408	3.23937	1	1	0.989011	0.00479888
GOTERM_BP_DIRECT	GO:0042475~odontogenesis of dentin-containing tooth	7	0.708502	0.0667096	JAG2, TBX1, BMP4, NFIC, NF2, PITX2, ACVR2B	875	67	20408	2.43678	1	1	0.989011	0.00479888
GOTERM_BP_DIRECT	GO:0048511~rhythmic process	12	1.21457	0.0671909	PPP1CB, CUL4A, KAT2B, PRKAA2, CIPC, NAMPT, KDM8, RORC, FBXL3, RORA, NR1D1, NPAS2	875	154	20408	1.81741	1	1	0.989011	0.00479888
GOTERM_BP_DIRECT	GO:0006874~cellular calcium ion homeostasis	10	1.01215	0.0696041	RYR1, STIM1, DMPK, CAV1, CLSTN1, ATP2A2, ATP2B3, ATP2A1, ANK2, TRDN	875	119	20408	1.95995	1	1	0.989011	0.00479888
GOTERM_BP_DIRECT	GO:0045663~positive regulation of myoblast differentiation	6	0.607287	0.0708839	MEF2C, FLT3L, SMYD1, MAPK14, RBM24, ARID1B	875	52	20408	2.69116	1	1	0.989011	0.00479888
GOTERM_BP_DIRECT	GO:0046854~phosphatidylinositol phosphorylation	6	0.607287	0.0708839	TTC7B, PIP4K2B, SOCS6, EFR3B, SOCS7, IP6K3	875	52	20408	2.69116	1	1	0.989011	0.00479888
GOTERM_BP_DIRECT	GO:0030335~positive regulation of cell migration	18	1.82186	0.0716161	SPAG9, SUN2, CCL11, FLT1, SEMA4D, EGF, CAV1, INSR, RDX, SSH2, BMP4, PPP3CA, DIAPH1, AKT2, PDGFD, PLP1, ALDOA, FERMT2	875	269	20408	1.56068	1	1	0.989011	0.00479888
GOTERM_BP_DIRECT	GO:2000300~regulation of synaptic vesicle exocytosis	8	0.809717	0.071842	SNAPIN, P2RY2, DTNBP1, NPY1R, APBA1, CACNA1E, SNAP29, PFN2	875	85	20408	2.19515	1	1	0.989011	0.00479888
GOTERM_BP_DIRECT	GO:0097352~autophagosome maturation	5	0.506073	0.0722735	MAP1LC3B, SNAPIN, EPG5, SNAP29, CHMP7	875	37	20408	3.15181	1	1	0.989011	0.00479888
GOTERM_BP_DIRECT	GO:0033198~response to ATP	4	0.404858	0.0733632	P2RX5, TRPC3, KCNJ11, ABCC9	875	23	20408	4.05625	1	1	0.989011	0.00479888
GOTERM_BP_DIRECT	GO:0043547~positive regulation of GTPase activity	14	1.417	0.0743401	CCL11, SEMA4D, IQSEC1, SNX13, RASGRP3, RGMA, GNAO1, ARHGAP44, ALS2, BIN1, SMCR8, RAB3GAP1, FERMT2, NDEL1	875	194	20408	1.68313	1	1	0.989011	0.00479888
GOTERM_BP_DIRECT	GO:0030218~erythrocyte differentiation	7	0.708502	0.0747216	SLC25A38, BMP4, STAT5B, UFL1, FECH, SOX6, NFE2L1	875	69	20408	2.36614	1	1	0.989011	0.00479888
GOTERM_BP_DIRECT	GO:0097484~dendrite extension	3	0.303644	0.0779878	CYFIP2, STK11, SLC9A6	875	11	20408	6.36094	1	1	0.989011	0.00479888
GOTERM_BP_DIRECT	GO:1901380~negative regulation of potassium ion transmembrane transport	3	0.303644	0.0779878	BIN1, CAV1, OXSR1	875	11	20408	6.36094	1	1	0.989011	0.00479888
GOTERM_BP_DIRECT	GO:1903818~positive regulation of voltage-gated potassium channel activity	3	0.303644	0.0779878	KCNC1, AMIGO1, KCNK3	875	11	20408	6.36094	1	1	0.989011	0.00479888
GOTERM_BP_DIRECT	GO:0051451~myoblast migration	3	0.303644	0.0779878	SIX4, NACA, SIX1	875	11	20408	6.36094	1	1	0.989011	0.00479888
GOTERM_BP_DIRECT	GO:0035372~protein localization to microtubule	3	0.303644	0.0779878	DIAPH1, CRIPT, MAPRE3	875	11	20408	6.36094	1	1	0.989011	0.00479888
GOTERM_BP_DIRECT	GO:1902966~positive regulation of protein localization to early endosome	3	0.303644	0.0779878	EGF, RDX, NF2	875	11	20408	6.36094	1	1	0.989011	0.00479888
GOTERM_BP_DIRECT	GO:0006390~transcription from mitochondrial promoter	3	0.303644	0.0779878	TFB2M, SLC25A33, PPARGC1B	875	11	20408	6.36094	1	1	0.989011	0.00479888
GOTERM_BP_DIRECT	GO:0006171~cAMP biosynthetic process	3	0.303644	0.0779878	ADCY9, ADCY2, ADCY5	875	11	20408	6.36094	1	1	0.989011	0.00479888
GOTERM_BP_DIRECT	GO:0032147~activation of protein kinase activity	5	0.506073	0.0781681	STK11, CAB39, STRADB, INSR, ACVR2B	875	38	20408	3.06887	1	1	0.989011	0.00479888
GOTERM_BP_DIRECT	GO:0001944~vasculature development	5	0.506073	0.0781681	BMP4, STK11, BLOC1S6, ZFAND5, PCNT	875	38	20408	3.06887	1	1	0.989011	0.00479888
GOTERM_BP_DIRECT	GO:0006413~translational initiation	7	0.708502	0.078924	EIF2B4, LARP1, EIF2S3Y, EIF2B1, EIF4G3, EIF4G2, EIF1	875	70	20408	2.33234	1	1	0.989011	0.00479888
GOTERM_BP_DIRECT	GO:0010506~regulation of autophagy	7	0.708502	0.078924	USP13, RRAGB, RRAGD, KAT8, PIP4K2B, SMCR8, MAPT	875	70	20408	2.33234	1	1	0.989011	0.00479888
GOTERM_BP_DIRECT	GO:0008360~regulation of cell shape	12	1.21457	0.0801914	DIAPH1, CCL11, SEMA4D, RDX, CDC42EP3, RHOU, NF2, ALDOA, LIMD1, BVES, WASF3, FERMT2	875	159	20408	1.76026	1	1	0.989011	0.00479888
GOTERM_BP_DIRECT	GO:0007190~activation of adenylate cyclase activity	4	0.404858	0.081284	ADRB3, ADCY2, RAF1, TSHR	875	24	20408	3.88724	1	1	0.989011	0.00479888
GOTERM_BP_DIRECT	GO:0006446~regulation of translational initiation	4	0.404858	0.081284	EIF4EBP2, EIF4G2, EIF1, PAIP1	875	24	20408	3.88724	1	1	0.989011	0.00479888
GOTERM_BP_DIRECT	GO:1903244~positive regulation of cardiac muscle hypertrophy in response to stress	2	0.202429	0.0838206	PPP3CA, TRPC3	875	2	20408	23.3234	1	1	0.989011	0.00479888
GOTERM_BP_DIRECT	GO:0031930~mitochondria-nucleus signaling pathway	2	0.202429	0.0838206	CHCHD10, SLC25A33	875	2	20408	23.3234	1	1	0.989011	0.00479888
GOTERM_BP_DIRECT	GO:0061646~positive regulation of glutamate neurotransmitter secretion in response to membrane depolarization	2	0.202429	0.0838206	DTNBP1, RAB3GAP1	875	2	20408	23.3234	1	1	0.989011	0.00479888
GOTERM_BP_DIRECT	GO:0090257~regulation of muscle system process	2	0.202429	0.0838206	ACTN3, DMD	875	2	20408	23.3234	1	1	0.989011	0.00479888
GOTERM_BP_DIRECT	GO:2000137~negative regulation of cell proliferation involved in heart morphogenesis	2	0.202429	0.0838206	BMP4, TBX3	875	2	20408	23.3234	1	1	0.989011	0.00479888
GOTERM_BP_DIRECT	GO:1903233~regulation of calcium ion-dependent exocytosis of neurotransmitter	2	0.202429	0.0838206	ATP2A2, RAB3GAP1	875	2	20408	23.3234	1	1	0.989011	0.00479888
GOTERM_BP_DIRECT	GO:0046984~regulation of hemoglobin biosynthetic process	2	0.202429	0.0838206	FECH, EIF2AK1	875	2	20408	23.3234	1	1	0.989011	0.00479888
GOTERM_BP_DIRECT	GO:0098886~modification of dendritic spine	2	0.202429	0.0838206	ARHGAP44, SYNPO	875	2	20408	23.3234	1	1	0.989011	0.00479888
GOTERM_BP_DIRECT	GO:0071600~otic vesicle morphogenesis	2	0.202429	0.0838206	TBX1, EYA1	875	2	20408	23.3234	1	1	0.989011	0.00479888
GOTERM_BP_DIRECT	GO:0042113~B cell activation	5	0.506073	0.0842946	HDAC5, CR2, BANK1, MS4A1, IKZF3	875	39	20408	2.99018	1	1	0.989011	0.00479888
GOTERM_BP_DIRECT	GO:0033138~positive regulation of peptidyl-serine phosphorylation	9	0.910931	0.0848015	NTRK2, GSK3A, PINK1, AKT2, CAV1, TEK, NOS1, RAF1, PFN2	875	106	20408	1.98029	1	1	0.989011	0.00479888
GOTERM_BP_DIRECT	GO:0045786~negative regulation of cell cycle	6	0.607287	0.0856789	EPM2A, BMP4, RNF167, MFN2, TAF6, MAPK12	875	55	20408	2.54437	1	1	0.989011	0.00479888
GOTERM_BP_DIRECT	GO:0045668~negative regulation of osteoblast differentiation	7	0.708502	0.0877182	HDAC5, SEMA4D, IGFBP5, NBR1, LIMD1, IPO7, FGFR1	875	72	20408	2.26756	1	1	0.989011	0.00479888
GOTERM_BP_DIRECT	GO:0050872~white fat cell differentiation	4	0.404858	0.0895558	ZFP423, FABP4, NPR2, RETREG1	875	25	20408	3.73175	1	1	0.989011	0.00479888
GOTERM_BP_DIRECT	GO:0002028~regulation of sodium ion transport	4	0.404858	0.0895558	NKAIN4, DMPK, WNK1, NOS1	875	25	20408	3.73175	1	1	0.989011	0.00479888
GOTERM_BP_DIRECT	GO:0051156~glucose 6-phosphate metabolic process	3	0.303644	0.0910083	GPI1, G6PC3, NFE2L1	875	12	20408	5.83086	1	1	0.989011	0.00479888
GOTERM_BP_DIRECT	GO:0032000~positive regulation of fatty acid beta-oxidation	3	0.303644	0.0910083	AKT2, ABCD1, PLIN5	875	12	20408	5.83086	1	1	0.989011	0.00479888
GOTERM_BP_DIRECT	GO:1904294~positive regulation of ERAD pathway	3	0.303644	0.0910083	USP13, WFS1, RNFT1	875	12	20408	5.83086	1	1	0.989011	0.00479888
GOTERM_BP_DIRECT	GO:0033539~fatty acid beta-oxidation using acyl-CoA dehydrogenase	3	0.303644	0.0910083	ACADL, IVD, ACAD12	875	12	20408	5.83086	1	1	0.989011	0.00479888
GOTERM_BP_DIRECT	GO:0070244~negative regulation of thymocyte apoptotic process	3	0.303644	0.0910083	BMP4, RORC, KIFAP3	875	12	20408	5.83086	1	1	0.989011	0.00479888
GOTERM_BP_DIRECT	GO:0006607~NLS-bearing protein import into nucleus	3	0.303644	0.0910083	KPNA4, KPNA3, KPNA1	875	12	20408	5.83086	1	1	0.989011	0.00479888
GOTERM_BP_DIRECT	GO:0098885~modification of postsynaptic actin cytoskeleton	3	0.303644	0.0910083	SPTB, WASF3, PFN2	875	12	20408	5.83086	1	1	0.989011	0.00479888
GOTERM_BP_DIRECT	GO:0034638~phosphatidylcholine catabolic process	3	0.303644	0.0910083	PNPLA7, PNPLA8, ENPP2	875	12	20408	5.83086	1	1	0.989011	0.00479888
GOTERM_BP_DIRECT	GO:0032825~positive regulation of natural killer cell differentiation	3	0.303644	0.0910083	STAT5B, IL15RA, FLT3L	875	12	20408	5.83086	1	1	0.989011	0.00479888
GOTERM_BP_DIRECT	GO:0051036~regulation of endosome size	3	0.303644	0.0910083	SNAPIN, ALS2, KXD1	875	12	20408	5.83086	1	1	0.989011	0.00479888
GOTERM_BP_DIRECT	GO:0050680~negative regulation of epithelial cell proliferation	8	0.809717	0.0910471	CDKN1C, BMP4, AR, MEF2C, ZEB1, MUC16, IFT172, GPC3	875	90	20408	2.07319	1	1	0.989011	0.00479888
GOTERM_BP_DIRECT	GO:0043087~regulation of GTPase activity	8	0.809717	0.0910471	ARHGAP44, NTRK2, ALS2, BCL6, RDX, BVES, RAB3GAP1, RASGRP3	875	90	20408	2.07319	1	1	0.989011	0.00479888
GOTERM_BP_DIRECT	GO:0065003~macromolecular complex assembly	10	1.01215	0.0952333	DET1, AFG3L2, NUP210, CHCHD10, PDE4DIP, CAPN3, APBA1, DMD, MITF, TEAD1	875	127	20408	1.83649	1	1	0.989011	0.00479888
GOTERM_BP_DIRECT	GO:0001890~placenta development	6	0.607287	0.0963708	CDKN1C, MME, HTRA1, MAPK14, MAP3K4, IL11RA1	875	57	20408	2.4551	1	1	0.989011	0.00479888
GOTERM_BP_DIRECT	GO:0035914~skeletal muscle cell differentiation	6	0.607287	0.0963708	MYLK2, MEF2C, SMYD1, PAX5, MEF2D, KLHL41	875	57	20408	2.4551	1	1	0.989011	0.00479888
GOTERM_BP_DIRECT	GO:0001569~branching involved in blood vessel morphogenesis	5	0.506073	0.0972236	TBX1, FLT1, SRF, TEK, PITX2	875	41	20408	2.84432	1	1	0.989011	0.00479888
GOTERM_BP_DIRECT	GO:0051491~positive regulation of filopodium assembly	5	0.506073	0.0972236	NEURL1A, GPM6A, SRF, PRKCQ, ESPN	875	41	20408	2.84432	1	1	0.989011	0.00479888
GOTERM_BP_DIRECT	GO:0001676~long-chain fatty acid metabolic process	4	0.404858	0.0981625	CPT2, ACSL1, ACOT2, CD36	875	26	20408	3.58822	1	1	0.989011	0.00479888
GOTERM_BP_DIRECT	GO:0061178~regulation of insulin secretion involved in cellular response to glucose stimulus	4	0.404858	0.0981625	NR1D1, CACNA1E, ADCY5, CDK16	875	26	20408	3.58822	1	1	0.989011	0.00479888
GOTERM_BP_DIRECT	GO:0042552~myelination	8	0.809717	0.0994614	EIF2B4, GNPAT, AFG3L2, AMIGO1, MPZ, PLP1, RAF1, MPDZ	875	92	20408	2.02812	1	1	0.989011	0.00479888
KEGG_PATHWAY	mmu04923:Regulation of lipolysis in adipocytes	15	1.51822	1.06176e-07	INSR, NPY1R, AQP7, ADCY2, CIDEC, TSHR, ADCY5, LIPE, FABP4, ADCY9, ADRB3, AKT2, PLIN1, MGLL, PNPLA2	410	57	9330	5.98845	3.20645e-05	3.21712e-05	2.89859e-05	4.53781
KEGG_PATHWAY	mmu04152:AMPK signaling pathway	20	2.02429	2.44203e-06	PRKAB2, PRKAA2, CAB39, STRADB, INSR, ADIPOQ, CIDEA, SLC2A4, ADIPOR1, ACACB, PPP2CA, GYS1, LIPE, STK11, G6PC3, AKT2, AKT1S1, ULK1, CD36, MLYCD	410	127	9330	3.58364	0.000737223	0.000369968	0.000333337	3.47712
KEGG_PATHWAY	mmu04261:Adrenergic signaling in cardiomyocytes	22	2.22672	4.13565e-06	POPDC2, POPDC3, ATP2A2, ATP2B3, ATP2A1, ATP1A2, ADCY2, MAPK14, MAPK12, ADCY5, PPP1CB, CACNB1, CACNG6, PPP2CA, ADCY9, FXYD2, AKT2, MYL3, CACNA1S, CAMK2G, BVES, MYH7	410	156	9330	3.20919	0.00124819	0.000417701	0.000376344	3.42441
KEGG_PATHWAY	mmu04022:cGMP-PKG signaling pathway	23	2.32794	6.3013e-06	MYLK2, MEF2C, SRF, INSR, NPR2, ATP2A2, ATP2B3, ATP2A1, ATP1A2, ADCY2, ADCY5, PPP1CB, PPP3CA, PPP3CC, ADCY9, ADRB3, FXYD2, AKT2, KCNMA1, CACNA1S, RAF1, MEF2D, MYH7	410	173	9330	3.02538	0.00190119	0.000477324	0.000430064	3.36647
KEGG_PATHWAY	mmu05414:Dilated cardiomyopathy	16	1.61943	1.27151e-05	ATP2A2, ATP2A1, ADCY2, ADCY5, TTN, CACNB1, CACNG6, DES, ADCY9, SGCA, SGCB, MYL3, DMD, CACNA1S, SGCG, MYH7	410	94	9330	3.87338	0.00383263	0.000770536	0.000694246	3.15849
KEGG_PATHWAY	mmu05410:Hypertrophic cardiomyopathy	15	1.51822	3.77075e-05	PRKAB2, PRKAA2, ATP2A2, ATP2A1, TTN, CACNB1, CACNG6, DES, SGCA, SGCB, MYL3, DMD, CACNA1S, SGCG, MYH7	410	91	9330	3.75101	0.0113233	0.00163498	0.0014731	2.83177
KEGG_PATHWAY	mmu04921:Oxytocin signaling pathway	20	2.02429	3.77718e-05	RYR1, MYLK2, PRKAB2, MEF2C, PRKAA2, NPR2, ADCY2, ADCY5, PPP1CB, CACNB1, CACNG6, GNAO1, PPP3CA, PPP3CC, ADCY9, CACNA1S, PPP1R12B, RAF1, CAMK2G, KCNJ2	410	153	9330	2.97465	0.0113425	0.00163498	0.0014731	2.83177
KEGG_PATHWAY	mmu04920:Adipocytokine signaling pathway	13	1.31579	5.2347e-05	PRKAB2, PRKAA2, ACSL1, ADIPOQ, SLC2A4, ADIPOR1, ACACB, STK11, G6PC3, AKT2, PRKCQ, CD36, NFKBIB	410	71	9330	4.16661	0.0156849	0.00198264	0.00178634	2.74804
KEGG_PATHWAY	mmu04371:Apelin signaling pathway	18	1.82186	9.71812e-05	RYR1, HDAC5, MYLK2, PRKAB2, MEF2C, PRKAA2, UCP1, ADCY2, ADCY5, LIPE, MAP1LC3B, ADCY9, AKT2, MYL3, PLIN1, NOS1, RAF1, MEF2D	410	137	9330	2.98985	0.0289236	0.00322096	0.00290206	2.53729
KEGG_PATHWAY	mmu04020:Calcium signaling pathway	26	2.63158	0.000117266	RYR1, MYLK2, FLT1, ATP2A2, ATP2A1, ADCY2, CACNA1E, PPP3CA, PPP3CC, PDGFD, CACNA1S, NOS1, CAMK2G, NTRK2, EGF, TFEB, ATP2B3, PHKB, TRDN, TPCN1, P2RX5, ADCY9, STIM1, ADRB3, PLCD1, FGFR1	410	253	9330	2.33857	0.0347965	0.00322096	0.00290206	2.53729
KEGG_PATHWAY	mmu03320:PPAR signaling pathway	14	1.417	0.000123029	ACSL1, ADIPOQ, UCP1, AQP7, LPL, SORBS1, FABP4, CPT2, ACADL, PLIN4, ME3, PLIN1, CD36, PLIN5	410	89	9330	3.57961	0.0364751	0.00322096	0.00290206	2.53729
KEGG_PATHWAY	mmu04010:MAPK signaling pathway	29	2.93522	0.000132404	FLT1, SRF, CACNA1E, RASGRP3, CACNG6, PPP3CA, PPP3CC, IRAK1, AKT2, PDGFD, MAP3K20, CACNA1S, MAP3K4, NTRK2, MEF2C, HSPA1L, EGF, INSR, MAPK14, MAPK12, CACNB1, PPM1B, FLT3L, MAP3K10, TAB2, MAPT, TEK, RAF1, FGFR1	410	301	9330	2.19245	0.0391998	0.00322096	0.00290206	2.53729
KEGG_PATHWAY	mmu04211:Longevity regulating pathway	14	1.417	0.000138193	PRKAB2, PRKAA2, INSR, ADIPOQ, ADCY2, ADIPOR1, ATG13, ADCY5, STK11, ADCY9, AKT2, RB1CC1, AKT1S1, ULK1	410	90	9330	3.53984	0.0408782	0.00322096	0.00290206	2.53729
KEGG_PATHWAY	mmu04213:Longevity regulating pathway - multiple species	11	1.11336	0.000284705	PRKAB2, ADCY9, PRKAA2, CLPB, HSPA1L, INSR, AKT2, AKT1S1, EIF4EBP2, ADCY2, ADCY5	410	61	9330	4.10356	0.0823994	0.00616182	0.00555174	2.25557
KEGG_PATHWAY	mmu04140:Autophagy - animal	19	1.92308	0.000342838	PRKAA2, WIPI1, ATG13, PPP2CA, STK11, MAP1LC3B, RRAGB, AKT2, RB1CC1, NBR1, AKT1S1, RRAGD, EPG5, ULK2, ULK1, PRKCQ, SMCR8, RAF1, SNAP29	410	166	9330	2.60461	0.0983735	0.00692534	0.00623966	2.20484
KEGG_PATHWAY	mmu04260:Cardiac muscle contraction	13	1.31579	0.000384907	COX4I2, ATP2A2, ATP2A1, ATP1A2, COX6A2, TRDN, CACNB1, CACNG6, SLC9A6, FXYD2, MYL3, CACNA1S, MYH7	410	87	9330	3.40034	0.10976	0.00728918	0.00656748	2.1826
KEGG_PATHWAY	mmu05017:Spinocerebellar ataxia	17	1.72065	0.000435993	RYR1, PSMD12, TRPC3, ATP2A2, ATP2A1, RORA, WIPI1, VLDLR, ATG13, AFG3L2, PSMC5, PSMB5, PSMC6, AKT2, RB1CC1, ULK2, ULK1	410	141	9330	2.74364	0.123395	0.00777093	0.00700153	2.15481
KEGG_PATHWAY	mmu05412:Arrhythmogenic right ventricular cardiomyopathy	12	1.21457	0.000492764	CACNB1, CACNG6, DES, ACTN3, SGCA, ACTN2, SGCB, ATP2A2, ATP2A1, DMD, CACNA1S, SGCG	410	77	9330	3.5464	0.138303	0.00829487	0.00747359	2.12647
KEGG_PATHWAY	mmu05022:Pathways of neurodegeneration - multiple diseases	37	3.74494	0.000768454	RYR1, MT-ND4L, PSMD12, DCTN1, COX4I2, ATP2A2, ATP2A1, COX6A2, PPP3CA, MAP1LC3B, KLC2, PSMB5, PPP3CC, RB1CC1, MFN2, CACNA1S, NOS1, CAMK2G, TRAP1, TRPC3, FZD9, WIPI1, MAPK14, ATG13, TUBA4A, MAPK12, PINK1, PSMC5, PSMC6, ALS2, ULK2, MAP3K10, SMCR8, ULK1, MAPT, RAF1, TUBA8	410	471	9330	1.78763	0.207183	0.0122548	0.0110415	1.95697
KEGG_PATHWAY	mmu04024:cAMP signaling pathway	22	2.22672	0.000819267	POPDC2, POPDC3, NPY1R, ATP2A2, ATP2B3, ATP2A1, ATP1A2, ADCY2, TSHR, ADCY5, CRHR2, PPP1CB, LIPE, HCAR1, ADCY9, FXYD2, AKT2, FXYD1, CACNA1S, RAF1, CAMK2G, BVES	410	224	9330	2.23497	0.219265	0.0124119	0.011183	1.95144
KEGG_PATHWAY	mmu04910:Insulin signaling pathway	16	1.61943	0.00110381	PRKAB2, PRKAA2, EXOC7, INSR, PPP1R3A, PHKB, SLC2A4, SORBS1, ACACB, PPP1CB, GYS1, LIPE, INPP5A, G6PC3, AKT2, RAF1	410	139	9330	2.61941	0.283612	0.0159264	0.0143495	1.84316
KEGG_PATHWAY	mmu04714:Thermogenesis	22	2.22672	0.00121168	MT-ND4L, PRKAB2, PRKAA2, ACSL1, COX4I2, UCP1, ADCY2, MAPK14, ARID1B, COX6A2, MAPK12, ADCY5, LIPE, ADCY9, CPT2, ADRB3, AKT1S1, NDUFAF3, PLIN1, MGLL, PNPLA2, FGFR1	410	231	9330	2.16725	0.3066	0.0166881	0.0150358	1.82287
KEGG_PATHWAY	mmu04068:FoxO signaling pathway	15	1.51822	0.0017566	PRKAB2, PRKAA2, EGF, INSR, FOXO4, SLC2A4, MAPK14, FBXO32, MAPK12, RBL2, STK11, G6PC3, BCL6, AKT2, RAF1	410	131	9330	2.60566	0.41196	0.0231413	0.0208501	1.68089
KEGG_PATHWAY	mmu04114:Oocyte meiosis	14	1.417	0.00241673	ADCY2, MAPK14, MAPK12, ADCY5, PPP1CB, PPP2CA, PPP3CA, AR, PPP3CC, ADCY9, ANAPC5, CAMK2G, YWHAG, CPEB4	410	121	9330	2.63294	0.518446	0.0305112	0.0274903	1.56082
KEGG_PATHWAY	mmu04931:Insulin resistance	13	1.31579	0.00308632	PRKAB2, PRKAA2, INSR, PPP1R3A, SLC2A4, ACACB, PPP1CB, GYS1, G6PC3, AKT2, PRKCQ, CD36, PPARGC1B	410	110	9330	2.68936	0.606829	0.0374062	0.0337027	1.47234
KEGG_PATHWAY	mmu04710:Circadian rhythm	7	0.708502	0.00323741	PRKAB2, PRKAA2, RORC, FBXL3, RORA, NR1D1, NPAS2	410	34	9330	4.68508	0.62442	0.0377283	0.0339928	1.46861
KEGG_PATHWAY	mmu04970:Salivary secretion	11	1.11336	0.00422783	CST3, ADCY9, ADRB3, FXYD2, KCNMA1, LYZ1, ATP2B3, ATP1A2, ADCY2, NOS1, ADCY5	410	86	9330	2.91066	0.721827	0.0474457	0.0427481	1.36908
KEGG_PATHWAY	mmu04922:Glucagon signaling pathway	12	1.21457	0.00572566	GYS1, PPP3CA, PRKAB2, G6PC3, PPP3CC, PRKAA2, AKT2, PGAM2, PHKB, ADCY2, ACACB, CAMK2G	410	104	9330	2.6257	0.823444	0.0619598	0.0558252	1.25317
KEGG_PATHWAY	mmu05014:Amyotrophic lateral sclerosis	28	2.83401	0.00614225	MT-ND4L, PSMD12, DCTN1, COX4I2, COX6A2, PPP3CA, MAP1LC3B, KLC2, PSMB5, PPP3CC, RB1CC1, NOS1, NUP210, CHCHD10, WIPI1, MAPK14, ATG13, TUBA4A, MAPK12, PINK1, PSMC5, PSMC6, ALS2, ULK2, SMCR8, ULK1, PFN2, TUBA8	410	369	9330	1.72675	0.844433	0.0641759	0.0578219	1.23791
KEGG_PATHWAY	mmu04530:Tight junction	16	1.61943	0.00688211	PRKAB2, PRKAA2, RDX, YBX3, TUBA4A, PPP2CA, STK11, CLDN15, CLDN19, SYMPK, NF2, AMOTL1, SYNPO, MPDZ, BVES, TUBA8	410	168	9330	2.16725	0.875765	0.0695093	0.0626272	1.20324
KEGG_PATHWAY	mmu00970:Aminoacyl-tRNA biosynthesis	9	0.910931	0.00788284	MT-TQ, MT-TA, MT-TN, MT-TE, MT-TC, MT-TY, MT-TW, MT-TG, EARS2	410	66	9330	3.1031	0.908375	0.0770484	0.0694198	1.15852
KEGG_PATHWAY	mmu04150:mTOR signaling pathway	15	1.51822	0.00896718	PRKAA2, CAB39, STRADB, INSR, FZD9, STK11, CLIP1, RRAGB, CASTOR2, AKT2, AKT1S1, RRAGD, ULK2, ULK1, RAF1	410	157	9330	2.17415	0.934145	0.084908	0.0765013	1.11633
KEGG_PATHWAY	mmu04137:Mitophagy - animal	9	0.910931	0.00940662	MAP1LC3B, PINK1, RHOT1, NBR1, TFEB, MFN2, ULK1, MITF, TBC1D17	410	68	9330	3.01184	0.942401	0.0863699	0.0778184	1.10892
KEGG_PATHWAY	mmu05010:Alzheimer disease	28	2.83401	0.00983597	MT-ND4L, PSMD12, COX4I2, ATP2A2, LPL, ATP2A1, COX6A2, PPP3CA, KLC2, PSMB5, PPP3CC, AKT2, RB1CC1, CACNA1S, NOS1, MME, INSR, FZD9, WIPI1, ATG13, TUBA4A, PSMC5, PSMC6, ULK2, ULK1, MAPT, RAF1, TUBA8	410	383	9330	1.66363	0.949469	0.0876558	0.078977	1.1025
KEGG_PATHWAY	mmu04911:Insulin secretion	10	1.01215	0.0127287	ADCY9, KCNJ11, FXYD2, KCNMA1, KCNN1, ATP1A2, ADCY2, CACNA1S, CAMK2G, ADCY5	410	86	9330	2.64606	0.979115	0.108308	0.0975847	1.01062
KEGG_PATHWAY	mmu04015:Rap1 signaling pathway	18	1.82186	0.0128683	FARP2, FLT1, EGF, INSR, ADCY2, MAPK14, MAPK12, ADCY5, RASGRP3, GNAO1, ADCY9, AKT2, PDGFD, TLN2, TEK, RAF1, FGFR1, PFN2	410	214	9330	1.91406	0.979989	0.108308	0.0975847	1.01062
KEGG_PATHWAY	mmu05132:Salmonella infection	20	2.02429	0.0153971	CYFIP2, EXOC7, DCTN1, MAPK14, MAPK12, TUBA4A, FYCO1, KLC2, IRAK1, AKT2, PLEKHM2, KPNA4, TAB2, RAF1, KPNA3, WASF3, TUBA8, KPNA1, PFN2, ARL8B	410	253	9330	1.7989	0.990777	0.12609	0.113606	0.944599
KEGG_PATHWAY	mmu05415:Diabetic cardiomyopathy	17	1.72065	0.023051	MT-ND4L, CMA1, INSR, COX4I2, ATP2A2, ATP2A1, SLC2A4, MAPK14, COX6A2, MAPK12, PPP1CB, GYS1, CPT2, AKT2, CD36, CAMK2G, PDK2	410	211	9330	1.83343	0.999126	0.183801	0.165603	0.780932
KEGG_PATHWAY	mmu04270:Vascular smooth muscle contraction	13	1.31579	0.0241612	MYLK2, PLA2G12A, PLA2G2D, NPR2, ADCY2, ADCY5, PPP1CB, ADCY9, KCNMA1, PRKCQ, CACNA1S, PPP1R12B, RAF1	410	144	9330	2.05437	0.99938	0.187714	0.169129	0.771783
KEGG_PATHWAY	mmu04972:Pancreatic secretion	11	1.11336	0.0277158	PLA2G2D, PLA2G12A, ADCY9, FXYD2, KCNMA1, ATP2A2, ATP2B3, ATP2A1, ATP1A2, ADCY2, ADCY5	410	114	9330	2.19576	0.999794	0.209947	0.18916	0.72317
KEGG_PATHWAY	mmu04662:B cell receptor signaling pathway	9	0.910931	0.0285691	PPP3CA, CR2, PPP3CC, BANK1, AKT2, CD19, RAF1, NFKBIB, RASGRP3	410	83	9330	2.46753	0.999842	0.211132	0.190228	0.720725
KEGG_PATHWAY	mmu05416:Viral myocarditis	9	0.910931	0.0343615	SGCA, SGCB, CAV1, H2-Q6, DMD, EIF4G3, SGCG, EIF4G2, MYH7	410	86	9330	2.38145	0.999974	0.247894	0.22335	0.651014
KEGG_PATHWAY	mmu04919:Thyroid hormone signaling pathway	11	1.11336	0.0376164	BMP4, KAT2B, FXYD2, AKT2, RCAN2, ATP2A2, ATP2A1, ATP1A2, RAF1, PLCD1, MYH7	410	120	9330	2.08598	0.999991	0.265064	0.23882	0.621928
KEGG_PATHWAY	mmu05235:PD-L1 expression and PD-1 checkpoint pathway in cancer	9	0.910931	0.0386373	PPP3CA, PPP3CC, EGF, AKT2, PRKCQ, MAPK14, RAF1, MAPK12, NFKBIB	410	88	9330	2.32733	0.999993	0.266071	0.239727	0.620283
KEGG_PATHWAY	mmu04659:Th17 cell differentiation	10	1.01215	0.0405226	STAT5B, PPP3CA, PPP3CC, IRF4, RORC, PRKCQ, RORA, MAPK14, MAPK12, NFKBIB	410	105	9330	2.16725	0.999996	0.272852	0.245837	0.609352
KEGG_PATHWAY	mmu04912:GnRH signaling pathway	9	0.910931	0.0432556	ADCY9, ADCY2, CACNA1S, MAPK14, RAF1, CAMK2G, MAPK12, MAP3K4, ADCY5	410	90	9330	2.27561	0.999998	0.284922	0.256712	0.590553
KEGG_PATHWAY	mmu04914:Progesterone-mediated oocyte maturation	9	0.910931	0.0482245	ADCY9, AKT2, ANAPC5, ADCY2, MAPK14, RAF1, MAPK12, ADCY5, CPEB4	410	92	9330	2.22614	1	0.310894	0.280113	0.552667
KEGG_PATHWAY	mmu04640:Hematopoietic cell lineage	9	0.910931	0.0535512	CR2, MME, CD19, FLT3L, FCER2A, CD36, MS4A1, IL9R, IL11RA1	410	94	9330	2.17878	1	0.338042	0.304572	0.516309
KEGG_PATHWAY	mmu04725:Cholinergic synapse	10	1.01215	0.0569806	GNAO1, ADCY9, AKT2, KCNQ4, KCNQ5, ADCY2, CACNA1S, CAMK2G, KCNJ2, ADCY5	410	112	9330	2.03179	1	0.35235	0.317463	0.498306
KEGG_PATHWAY	mmu00500:Starch and sucrose metabolism	5	0.506073	0.0598738	GPI1, GYS1, G6PC3, UGP2, GBE1	410	34	9330	3.34648	1	0.362835	0.326911	0.48557
KEGG_PATHWAY	mmu05205:Proteoglycans in cancer	15	1.51822	0.0665107	CAV1, RDX, FZD9, ANK2, ANK3, MAPK14, MAPK12, PPP1CB, AKT2, GPC1, GPC3, PPP1R12B, RAF1, CAMK2G, FGFR1	410	205	9330	1.66508	1	0.395152	0.356028	0.448516
KEGG_PATHWAY	mmu04728:Dopaminergic synapse	11	1.11336	0.0723793	PPP1CB, GNAO1, PPP2CA, PPP3CA, GSK3A, PPP3CC, AKT2, MAPK14, CAMK2G, MAPK12, ADCY5	410	135	9330	1.8542	1	0.421749	0.379992	0.420226
KEGG_PATHWAY	mmu05020:Prion disease	18	1.82186	0.078483	RYR1, MT-ND4L, PSMD12, HSPA1L, CAV1, COX4I2, MAPK14, COX6A2, MAPK12, TUBA4A, PPP3CA, PSMC5, PSMB5, PSMC6, PPP3CC, KLC2, CACNA1S, TUBA8	410	267	9330	1.53412	1	0.440631	0.397004	0.401205
KEGG_PATHWAY	mmu04925:Aldosterone synthesis and secretion	9	0.910931	0.0785283	LIPE, ADCY9, ATP2B3, ATP1A2, ADCY2, CACNA1S, CAMK2G, KCNK3, ADCY5	410	102	9330	2.00789	1	0.440631	0.397004	0.401205
KEGG_PATHWAY	mmu04540:Gap junction	8	0.809717	0.0825508	ADCY9, EGF, PDGFD, ADCY2, RAF1, TUBA4A, TUBA8, ADCY5	410	86	9330	2.11685	1	0.446846	0.402604	0.395122
KEGG_PATHWAY	mmu04810:Regulation of actin cytoskeleton	16	1.61943	0.0825855	CYFIP2, MYLK2, EGF, RDX, SSH2, PPP1CB, DIAPH1, AKT2, PDGFD, CFL2, PIP4K2B, PPP1R12B, RAF1, FGFR1, PFN2, ARHGEF6	410	231	9330	1.57618	1	0.446846	0.402604	0.395122
KEGG_PATHWAY	mmu04936:Alcoholic liver disease	11	1.11336	0.0905896	PRKAB2, PRKAA2, IRAK1, AKT2, ADIPOQ, TAB2, MLYCD, MAPK14, ADIPOR1, ACACB, MAPK12	410	141	9330	1.7753	1	0.473973	0.427045	0.369526
KEGG_PATHWAY	mmu04658:Th1 and Th2 cell differentiation	8	0.809717	0.0907275	JAG2, STAT5B, PPP3CA, PPP3CC, PRKCQ, MAPK14, MAPK12, NFKBIB	410	88	9330	2.06874	1	0.473973	0.427045	0.369526
KEGG_PATHWAY	mmu04611:Platelet activation	10	1.01215	0.0977206	PPP1CB, MYLK2, ADCY9, STIM1, AKT2, ADCY2, TLN2, MAPK14, MAPK12, ADCY5	410	125	9330	1.82049	1	0.501853	0.452165	0.344703

## Sheet: Clust3_chart
	Category	Term	Count	%	PValue	Genes	List Total	Pop Hits	Pop Total	Fold Enrichment	Bonferroni	Benjamini	FDR	-log(FDR)
	GOTERM_BP_DIRECT	GO:0002376~immune system process	47	10.7306	6.85675e-16	SIRPB1B, C1QB, CD86, CX3CR1, C1QA, CSF1R, CD84, DCLRE1C, CLEC4A2, SLFN1, RNF19B, PRDM1, MEFV, PIRB, IFI30, TREM1, ETS1, PLD3, PSTPIP1, INPP5D, CLEC5A, CD300LB, NLRP3, CD244A, SLC15A3, LYN, FCER1G, IFI204, CARD9, MPEG1, FGR, FCGR1, CD300C2, LACC1, TYROBP, FCGR4, OAS3, OTULIN, LCN2, TLR8, TLR7, PDCD1, SERINC3, TLR4, TLR13, TLR2, C1QC	413	563	20408	4.12515	1.9178e-12	1.97337e-12	1.9288e-12	11.7147
	GOTERM_BP_DIRECT	GO:0006954~inflammatory response	39	8.90411	6.92631e-15	CX3CR1, CSF1R, SEMA7A, NCF1, C5AR1, REG3G, MEFV, PLA2G7, AIF1, PLD3, PTGS1, SIGLECE, PSTPIP1, CCL9, CCL8, NAGLU, CCL6, STAB1, C3AR1, CCL2, NLRP3, CCR7, CCR5, LYN, CCR1, CD163, SLC11A1, LILRB4A, P2RX7, LACC1, IL6, KIT, TLR8, TLR7, CSPG4, TLR4, TLR13, TLR2, PF4	413	414	20408	4.65495	1.98173e-11	9.96696e-12	9.74185e-12	11.0114
	GOTERM_BP_DIRECT	GO:0070374~positive regulation of ERK1 and ERK2 cascade	25	5.70776	2.17947e-10	CSF1R, SEMA7A, LRP1, C5AR1, PDGFB, CXCR4, TREM2, ARRB1, GNAI2, CCL9, P2RY6, CCL8, GLIPR2, CCL6, CCL2, FGF23, NELFE, CCR1, PDGFRA, CAVIN3, CARD9, IL6, NOX4, TLR4, TLR2	413	246	20408	5.02175	6.2747e-07	2.09084e-07	2.04362e-07	6.6896
	GOTERM_BP_DIRECT	GO:0032731~positive regulation of interleukin-1 beta production	13	2.96804	7.19296e-09	IFI207, IFI204, IFI211, MEFV, P2RX7, IL6, TYROBP, TLR8, NLRP3, CCR7, CCR5, TLR4, TLR2	413	66	20408	9.73307	2.07083e-05	4.64384e-06	4.53896e-06	5.34304
	GOTERM_BP_DIRECT	GO:0001774~microglial cell activation	10	2.28311	9.49339e-09	CX3CR1, CSF1R, C1QA, ITGAM, NAGLU, C5AR1, TREM2, TLR4, AIF1, TLR2	413	32	20408	15.4419	2.73311e-05	4.64384e-06	4.53896e-06	5.34304
	GOTERM_BP_DIRECT	GO:0030593~neutrophil chemotaxis	14	3.19635	9.6814e-09	VAV3, FCER1G, ITGAM, C5AR1, TREM3, TREM1, VAV1, PREX1, CCL9, CCL8, CCL6, CCL2, ITGA9, PF4	413	82	20408	8.43654	2.78724e-05	4.64384e-06	4.53896e-06	5.34304
	GOTERM_BP_DIRECT	GO:0006935~chemotaxis	17	3.88128	2.01785e-08	CCR1, CX3CR1, PDGFRA, CMTM3, C5AR1, ECSCR, CXCR4, CCL9, CCL8, FES, CCL6, KIT, C3AR1, CCL2, CCR7, CCR5, PF4	413	138	20408	6.08724	5.80922e-05	8.29625e-06	8.10887e-06	5.09104
	GOTERM_BP_DIRECT	GO:0030335~positive regulation of cell migration	23	5.25114	3.21704e-08	CCR1, SEMA6B, LYN, PDGFRA, CSF1R, GRN, SEMA7A, MCAM, SEMA3A, SEMA4C, PDGFB, RRAS2, CXCR4, AIF1, ETS1, GNAI2, FGR, PREX1, DAB2, MYO1C, KIT, C3AR1, FERMT3	413	269	20408	4.22499	9.26143e-05	1.15733e-05	1.13119e-05	4.94646
	GOTERM_BP_DIRECT	GO:0045087~innate immune response	40	9.13242	6.27993e-08	C1QB, CX3CR1, C1QA, CSF1R, CD84, CLEC4A2, IGHV1-66, SLA, TREM2, PRDM1, MEFV, TREM1, PLD3, PSTPIP1, CLEC5A, NLRP3, CD244A, WFDC17, SLC15A3, LYN, FCER1G, IFI204, MX1, CARD9, MPEG1, FGR, FCGR1, LACC1, FES, OAS3, OTULIN, LCN2, TLR8, PTX3, TLR7, SERINC3, TLR4, TLR13, TLR2, C1QC	413	746	20408	2.64955	0.000180783	2.00818e-05	1.96283e-05	4.70712
	GOTERM_BP_DIRECT	GO:0030199~collagen fibril organization	11	2.51142	2.21702e-07	FKBP10, ADAMTS2, COL3A1, LOX, SERPINH1, P3H1, PLOD3, SCX, CYP1B1, LOXL1, ADAMTS7	413	58	20408	9.37163	0.000638075	6.36296e-05	6.21925e-05	4.20626
	GOTERM_BP_DIRECT	GO:0030198~extracellular matrix organization	18	4.10959	2.48089e-07	CSGALNACT1, PDGFRA, COL15A1, MMP23, ADAMTS4, ADAMTS15, ADAMTS2, COL3A1, CCDC80, COL4A2, CRISPLD2, COL4A1, PTX3, EMILIN1, TGFBI, ADAMTS8, ADAMTS9, ADAMTS7	413	186	20408	4.782	0.000713992	6.36296e-05	6.21925e-05	4.20626
	GOTERM_BP_DIRECT	GO:0050766~positive regulation of phagocytosis	12	2.73973	2.65307e-07	FCGR1, GM5150, SIRPB1B, FCER1G, LRP1, PROS1, SLC11A1, CCR7, TREM2, PTX3, FCGR2B, MERTK	413	74	20408	8.01309	0.000763528	6.36296e-05	6.21925e-05	4.20626
	GOTERM_BP_DIRECT	GO:0001525~angiogenesis	22	5.02283	6.73959e-07	VAV3, CCBE1, NRP2, COL15A1, ANGPT2, MCAM, ECSCR, ESM1, ADGRG1, SRPX2, COL4A2, ADGRA2, COL4A1, RHOJ, OTULIN, APLNR, HMOX1, CCL2, CYP1B1, NRCAM, CSPG4, TGFBI	413	295	20408	3.68512	0.00193845	0.000149204	0.000145834	3.83614
	GOTERM_BP_DIRECT	GO:0007169~transmembrane receptor protein tyrosine kinase signaling pathway	13	2.96804	6.30031e-06	LYN, PDGFRA, CSF1R, ANGPT2, SLA, MERTK, FGR, AHI1, FES, KIT, ROR1, LCP2, CSPG4	413	121	20408	5.30895	0.0179751	0.00129516	0.00126591	2.8976
	GOTERM_BP_DIRECT	GO:0014070~response to organic cyclic compound	11	2.51142	8.19e-06	P2RX7, LYN, SFRP1, ANGPT2, EDNRB, NCF2, CTSL, NLRP3, CXCR4, PLIN2, SCN5A	413	85	20408	6.39476	0.0233033	0.0014962	0.00146241	2.83493
	GOTERM_BP_DIRECT	GO:0002755~MyD88-dependent toll-like receptor signaling pathway	6	1.36986	8.31799e-06	TLR8, TLR7, REG3G, TLR4, TLR13, TLR2	413	15	20408	19.7656	0.0236631	0.0014962	0.00146241	2.83493
	GOTERM_BP_DIRECT	GO:0070098~chemokine-mediated signaling pathway	9	2.05479	8.91704e-06	CCR1, CX3CR1, CCL9, CCL8, CCL6, GPR35, CCL2, CCR5, PF4	413	52	20408	8.55243	0.0253455	0.0015096	0.00147551	2.83106
	GOTERM_BP_DIRECT	GO:0035904~aorta development	8	1.82648	9.54776e-06	EGR2, COL3A1, LOX, NAGLU, APLNR, CXCR4, PRDM1, LOXL1	413	38	20408	10.403	0.0271138	0.00152658	0.0014921	2.8262
	GOTERM_BP_DIRECT	GO:0007229~integrin-mediated signaling pathway	12	2.73973	1.18567e-05	VAV3, FGR, COL3A1, SEMA7A, TYROBP, ITGAM, FCER1G, PLEK, GAB2, VAV1, ITGA9, FERMT3	413	108	20408	5.49045	0.0335596	0.00179598	0.00175541	2.75562
	GOTERM_BP_DIRECT	GO:0032755~positive regulation of interleukin-6 production	12	2.73973	1.9851e-05	P2RX7, IL6, TYROBP, FCER1G, HYAL2, CARD9, TLR8, TLR7, CCR5, TLR4, AIF1, TLR2	413	114	20408	5.20148	0.055549	0.00276055	0.00269821	2.56892
	GOTERM_BP_DIRECT	GO:0060326~cell chemotaxis	11	2.51142	2.0143e-05	CCR1, CX3CR1, PDGFRA, LOX, CCL6, KIT, RHOG, PDGFB, CXCR4, CCR7, CCR5	413	94	20408	5.78249	0.0563429	0.00276055	0.00269821	2.56892
	GOTERM_BP_DIRECT	GO:0007155~cell adhesion	30	6.84932	2.60267e-05	CX3CR1, SPON1, COL15A1, CD84, ITGAM, NID2, PCDH17, THBS3, SIGLECE, PSTPIP1, ADGRG1, SRPX2, FLRT2, CHL1, STAB1, CYP1B1, NRCAM, EMILIN1, IGFBP7, CD93, MCAM, VCAN, NFASC, FES, ADAM12, COL6A3, SIGLEC1, TGFBI, FERMT3, ITGA9	413	619	20408	2.39486	0.0721932	0.00340476	0.00332787	2.47783
	GOTERM_BP_DIRECT	GO:0019722~calcium-mediated signaling	11	2.51142	2.90493e-05	CCR1, P2RY12, CX3CR1, EDNRB, SLC7A8, CXCR4, CACNA1D, CCR7, CCR5, TPCN2, PPP1R9B	413	98	20408	5.54647	0.0802322	0.00357887	0.00349804	2.45617
	GOTERM_BP_DIRECT	GO:0045766~positive regulation of angiogenesis	14	3.19635	2.98447e-05	CX3CR1, CCBE1, GRN, ANGPT2, PTGIS, C5AR1, ETS1, RRAS, ADAM12, C3AR1, APLNR, HMOX1, CYP1B1, EMILIN1	413	164	20408	4.21827	0.0823361	0.00357887	0.00349804	2.45617
	GOTERM_BP_DIRECT	GO:0051607~defense response to virus	17	3.88128	3.93746e-05	APOBEC1, IFNAR2, CD86, RNASEL, IFI207, IFI204, MX1, CARD9, IL6, ARMC5, HYAL2, OAS3, TLR8, NLRP3, TLR7, SERINC3, TLR2	413	244	20408	3.44278	0.107172	0.00450664	0.00440485	2.35607
	GOTERM_BP_DIRECT	GO:0071347~cellular response to interleukin-1	10	2.28311	4.07132e-05	IL6, CCL9, SFRP1, CCL8, PTGIS, CCL6, HYAL2, ANKRD1, CCL2, ADAMTS7	413	82	20408	6.0261	0.110607	0.00450664	0.00440485	2.35607
	GOTERM_BP_DIRECT	GO:0007204~positive regulation of cytosolic calcium ion concentration	14	3.19635	7.3984e-05	CCR1, CX3CR1, PDGFRA, LRP1, GPR35, C5AR1, CXCR4, GJA1, EDNRB, DLG4, C3AR1, CD38, CCR7, CCR5	413	179	20408	3.86479	0.19185	0.00788615	0.00770804	2.11306
	GOTERM_BP_DIRECT	GO:0048514~blood vessel morphogenesis	7	1.59817	8.93174e-05	GJA1, ANGPT2, LOX, COL4A1, PDGFB, CYP1B1, NR2F2	413	37	20408	9.3486	0.226753	0.00890547	0.00870434	2.06026
	GOTERM_BP_DIRECT	GO:0006897~endocytosis	15	3.42466	8.97355e-05	CD163, RAB5C, LRP1, ARRB1, EHD1, MRC2, PSTPIP1, DAB2, RHOJ, MRC1, ANKFY1, ATP6V1H, SIGLEC1, SNX5, PICALM	413	208	20408	3.56351	0.227683	0.00890547	0.00870434	2.06026
	GOTERM_BP_DIRECT	GO:0050921~positive regulation of chemotaxis	6	1.36986	0.000101342	P2RY12, PDGFRA, PDGFB, CXCR4, TREM2, AIF1	413	24	20408	12.3535	0.253067	0.0097221	0.00950253	2.02216
	GOTERM_BP_DIRECT	GO:0002244~hematopoietic progenitor cell differentiation	11	2.51142	0.000106085	LYN, CSF1R, PDGFRA, ARL11, SFRP1, TIFAB, HYAL2, PLEK, KIT, EEF2, THSD1	413	114	20408	4.76802	0.263198	0.00984883	0.00962639	2.01654
	GOTERM_BP_DIRECT	GO:0010759~positive regulation of macrophage chemotaxis	6	1.36986	0.00012459	CSF1R, C5AR1, C3AR1, CCL2, CCR7, TREM1	413	25	20408	11.8594	0.301429	0.0112053	0.0109523	1.9605
	GOTERM_BP_DIRECT	GO:0002282~microglial cell activation involved in immune response	4	0.913242	0.000156135	CX3CR1, GRN, TYROBP, TREM2	413	6	20408	32.9427	0.362083	0.0136169	0.0133093	1.87584
	GOTERM_BP_DIRECT	GO:0032760~positive regulation of tumor necrosis factor production	12	2.73973	0.000168286	CSF1R, IL6, CD84, TYROBP, FCER1G, OAS3, CARD9, CCL2, CCR7, CCR5, TLR4, TLR2	413	144	20408	4.11784	0.384016	0.0140009	0.0136847	1.86377
	GOTERM_BP_DIRECT	GO:0007166~cell surface receptor signaling pathway	15	3.42466	0.000170268	CD86, FCER1G, MS4A7, CBLB, VAV1, MS4A6C, P2RX7, MS4A6B, FCGR1, MILR1, ADGRD1, ADGRG1, ADGRA2, FCGR4, FCGR2B	413	221	20408	3.35389	0.387522	0.0140009	0.0136847	1.86377
	GOTERM_BP_DIRECT	GO:0071560~cellular response to transforming growth factor beta stimulus	9	2.05479	0.000210113	CX3CR1, SFRP1, DAB2, COL4A2, HYAL2, ANKRD1, SCX, NOX4, FBN1	413	80	20408	5.55908	0.453915	0.0166069	0.0162318	1.78963
	GOTERM_BP_DIRECT	GO:0090026~positive regulation of monocyte chemotaxis	6	1.36986	0.000219271	CCR1, CX3CR1, CCL2, PLA2G7, AIF1, LGMN	413	28	20408	10.5887	0.468127	0.0166069	0.0162318	1.78963
	GOTERM_BP_DIRECT	GO:0002224~toll-like receptor signaling pathway	6	1.36986	0.000219271	CD86, TLR8, TLR7, TLR4, TLR13, TLR2	413	28	20408	10.5887	0.468127	0.0166069	0.0162318	1.78963
	GOTERM_BP_DIRECT	GO:0098883~synapse disassembly	4	0.913242	0.00026914	C1QB, CX3CR1, C1QA, C1QC	413	7	20408	28.2366	0.539278	0.0198612	0.0194126	1.71192
	GOTERM_BP_DIRECT	GO:0060907~positive regulation of macrophage cytokine production	6	1.36986	0.000307573	P2RX7, SEMA7A, CARD9, TLR7, TLR4, TLR2	413	30	20408	9.88281	0.587549	0.0221299	0.0216301	1.66494
	GOTERM_BP_DIRECT	GO:0032963~collagen metabolic process	5	1.14155	0.000316271	P2RX7, NAGLU, P3H1, PLOD3, P3H3	413	17	20408	14.5335	0.597752	0.0222007	0.0216993	1.66356
	GOTERM_BP_DIRECT	GO:0001819~positive regulation of cytokine production	9	2.05479	0.000405106	P2RX7, FGR, CD300C2, SLC11A1, CLEC5A, CARD9, TLR7, TLR4, TLR2	413	88	20408	5.05371	0.688556	0.0277594	0.0271325	1.56651
	GOTERM_BP_DIRECT	GO:0050920~regulation of chemotaxis	4	0.913242	0.000424177	P2RY12, PDGFRA, ADGRA2, CXCR4	413	8	20408	24.707	0.705202	0.0283902	0.027749	1.55675
	GOTERM_BP_DIRECT	GO:0002250~adaptive immune response	17	3.88128	0.00054556	LYN, CD86, CX3CR1, CD84, DCLRE1C, CLEC4A2, SLFN1, CARD9, RNF19B, TNFRSF11A, PRDM1, LILRB4A, PIRB, TREM1, SLC7A8, CD244A, PDCD1	413	307	20408	2.73628	0.792183	0.0352967	0.0344995	1.46219
	GOTERM_BP_DIRECT	GO:0007411~axon guidance	13	2.96804	0.000551894	SEMA6B, CSF1R, SEMA7A, NRP2, SEMA3A, SEMA4C, CRMP1, EFNA3, NFASC, FLRT2, CHL1, NRCAM, SLIT3	413	192	20408	3.34574	0.79594	0.0352967	0.0344995	1.46219
	GOTERM_BP_DIRECT	GO:0030316~osteoclast differentiation	7	1.59817	0.000606313	CSF1R, SFRP1, TYROBP, FCER1G, TREM2, GAB2, TNFRSF11A	413	52	20408	6.65189	0.825548	0.0379341	0.0370773	1.43089
	GOTERM_BP_DIRECT	GO:0050919~negative chemotaxis	6	1.36986	0.000736766	SEMA6B, SEMA7A, NRP2, SEMA3A, SEMA4C, SLIT3	413	36	20408	8.23567	0.8802	0.0436739	0.0426876	1.3697
	GOTERM_BP_DIRECT	GO:0032635~interleukin-6 production	6	1.36986	0.000736766	P2RX7, FCER1G, CARD9, TLR7, TLR4, TLR2	413	36	20408	8.23567	0.8802	0.0436739	0.0426876	1.3697
	GOTERM_BP_DIRECT	GO:0032722~positive regulation of chemokine production	7	1.59817	0.00074358	CSF1R, IL6, CARD9, TLR7, TLR4, AIF1, TLR2	413	54	20408	6.40552	0.882529	0.0436739	0.0426876	1.3697
	GOTERM_BP_DIRECT	GO:0010934~macrophage cytokine production	6	1.36986	0.00083793	P2RX7, CARD9, NLRP3, TLR7, TLR4, TLR2	413	37	20408	8.01309	0.91049	0.0482312	0.0471419	1.32659
	GOTERM_BP_DIRECT	GO:0032964~collagen biosynthetic process	4	0.913242	0.000881973	RCN3, SERPINH1, P3H3, TRAM2	413	10	20408	19.7656	0.921159	0.0497709	0.0486469	1.31295
	GOTERM_BP_DIRECT	GO:0016525~negative regulation of angiogenesis	9	2.05479	0.000951405	EFNA3, ANGPT2, SPARC, COL4A2, STAB1, ECSCR, CCL2, EMILIN1, PF4	413	100	20408	4.44726	0.935455	0.0526566	0.0514674	1.28847
	GOTERM_BP_DIRECT	GO:0006909~phagocytosis	9	2.05479	0.00108283	P2RY6, ITGAM, LRP1, NCF2, SLC11A1, FCGR2B, MERTK, TLR4, VAV1	413	102	20408	4.36006	0.955805	0.0587995	0.0574715	1.24055
	GOTERM_BP_DIRECT	GO:0009617~response to bacterium	16	3.65297	0.00122297	IFI204, NCF1, SLC11A1, IFI211, REG3G, P2RX7, FCGR1, CCDC80, KLHL6, LCN2, CCL2, FCGR2B, TLR4, ADAMTS9, FKBP5, TLR2	413	300	20408	2.63542	0.970492	0.0651799	0.0637078	1.19581
	GOTERM_BP_DIRECT	GO:0032757~positive regulation of interleukin-8 production	7	1.59817	0.00142032	IL6, HYAL2, TLR8, TLR7, CD244A, TLR4, TLR2	413	61	20408	5.67046	0.983294	0.0743214	0.0726428	1.13881
	GOTERM_BP_DIRECT	GO:0006955~immune response	23	5.25114	0.00146195	CCR1, CD86, CX3CR1, CLEC4A2, TNFSF14, CXCR4, CBLB, VAV1, IL6, CCL9, CCL8, CTSL, CCL6, CCL2, CCR7, TLR7, CD244A, TNFSF8, CCR5, TLR4, PF4, TLR13, TLR2	413	538	20408	2.1125	0.985184	0.0751339	0.073437	1.13408
	GOTERM_BP_DIRECT	GO:0010976~positive regulation of neuron projection development	12	2.73973	0.00151575	LYN, EHD1, AHI1, IL6, GRN, LRP1, FES, DPYSL3, ANKRD1, P3H1, ROR1, ARSB	413	187	20408	3.17095	0.987313	0.0765321	0.0748036	1.12608
	GOTERM_BP_DIRECT	GO:0042590~antigen processing and presentation of exogenous peptide antigen via MHC class I	4	0.913242	0.00156906	FCGR1, CLEC4A2, FCER1G, IFI30	413	12	20408	16.4713	0.98912	0.076538	0.0748094	1.12604
	GOTERM_BP_DIRECT	GO:0006691~leukotriene metabolic process	4	0.913242	0.00156906	NCF1, ALOX5AP, TLR4, TLR2	413	12	20408	16.4713	0.98912	0.076538	0.0748094	1.12604
	GOTERM_BP_DIRECT	GO:0032496~response to lipopolysaccharide	12	2.73973	0.00164965	P2RX7, GJA1, EDNRB, NAGLU, NCF2, SLC11A1, CCR7, TNFRSF11A, LILRB4A, TLR4, LOXL1, TLR2	413	189	20408	3.1374	0.991376	0.0765692	0.0748398	1.12587
	GOTERM_BP_DIRECT	GO:0007275~multicellular organism development	38	8.6758	0.00166219	CSF1R, SEMA7A, NRP2, SPI1, LRP1, SEMA3A, ECSCR, PDGFB, SCX, TNFRSF11A, PRDM1, PPP1R9B, LFNG, ADGRG1, LBH, FLRT2, CHL1, SLIT3, SEMA6B, CCBE1, PDGFRA, ANGPT2, IFI204, HEG1, SEMA4C, IFT122, MERTK, DCLK1, AHI1, DAB2, SFRP1, KIT, APLNR, LHX6, ROR1, CSPG4, PICALM, ZPR1	413	1099	20408	1.70858	0.991683	0.0765692	0.0748398	1.12587
	GOTERM_BP_DIRECT	GO:0031663~lipopolysaccharide-mediated signaling pathway	6	1.36986	0.00167611	LYN, SPI1, TIFAB, CCL2, TREM2, TLR4	413	43	20408	6.89498	0.99201	0.0765692	0.0748398	1.12587
	GOTERM_BP_DIRECT	GO:1904646~cellular response to beta-amyloid	6	1.36986	0.00167611	GJA1, LRP1, TREM2, FCGR2B, TLR4, LGMN	413	43	20408	6.89498	0.99201	0.0765692	0.0748398	1.12587
	GOTERM_BP_DIRECT	GO:0010595~positive regulation of endothelial cell migration	7	1.59817	0.00182323	CCBE1, GRN, SPARC, RRAS, ADGRA2, LCN2, ETS1	413	64	20408	5.40466	0.994773	0.0819883	0.0801366	1.09617
	GOTERM_BP_DIRECT	GO:0050728~negative regulation of inflammatory response	10	2.28311	0.00188677	CTLA2A, GRN, PTGIS, OTULIN, NLRP3, AOAH, REG3G, MEFV, ETS1, SIGLECE	413	137	20408	3.60686	0.995648	0.0835406	0.0816538	1.08802
	GOTERM_BP_DIRECT	GO:0016477~cell migration	16	3.65297	0.00209582	VAV3, PDGFRA, PDGFB, RRAS2, CXCR4, TREM3, GAB2, MERTK, TREM1, VAV1, PPP1R9B, ADGRG1, RRAS, RHOJ, FSCN1, EMILIN1	413	317	20408	2.49408	0.997619	0.0913903	0.0893263	1.04902
	GOTERM_BP_DIRECT	GO:0010575~positive regulation of vascular endothelial growth factor production	5	1.14155	0.00228343	CCBE1, IL6, C5AR1, C3AR1, CYP1B1	413	28	20408	8.82394	0.998614	0.0979816	0.0957687	1.01878
	GOTERM_BP_DIRECT	GO:1904151~positive regulation of microglial cell mediated cytotoxicity	3	0.684932	0.00237469	TYROBP, SPI1, ITGAM	413	4	20408	37.0605	0.998935	0.0979816	0.0957687	1.01878
	GOTERM_BP_DIRECT	GO:0010977~negative regulation of neuron projection development	8	1.82648	0.00245378	DAB2, LRP1, SEMA3A, DPYSL3, CRMP1, CD38, CSPG4, ITM2C	413	91	20408	4.34409	0.999152	0.0979816	0.0957687	1.01878
	GOTERM_BP_DIRECT	GO:0071346~cellular response to interferon-gamma	9	2.05479	0.00245988	CCL9, CCL8, MYO1C, CCL6, MRC1, CCL2, TLR4, AIF1, TLR2	413	116	20408	3.83385	0.999167	0.0979816	0.0957687	1.01878
	GOTERM_BP_DIRECT	GO:0072593~reactive oxygen species metabolic process	6	1.36986	0.00250091	P2RX7, PREX1, UCP2, PDGFB, NOX4, VAV1	413	47	20408	6.30818	0.99926	0.0979816	0.0957687	1.01878
	GOTERM_BP_DIRECT	GO:0050777~negative regulation of immune response	4	0.913242	0.00251933	COL3A1, INPP5D, PDCD1, FCGR2B	413	14	20408	14.1183	0.999299	0.0979816	0.0957687	1.01878
	GOTERM_BP_DIRECT	GO:0097242~beta-amyloid clearance	4	0.913242	0.00251933	ITGAM, LRP1, C5AR1, TREM2	413	14	20408	14.1183	0.999299	0.0979816	0.0957687	1.01878
	GOTERM_BP_DIRECT	GO:0008347~glial cell migration	4	0.913242	0.00251933	P2RY12, VCAN, CCL2, CSPG4	413	14	20408	14.1183	0.999299	0.0979816	0.0957687	1.01878
	GOTERM_BP_DIRECT	GO:0016485~protein processing	8	1.82648	0.00312847	P2RX7, SPON1, ADAMTS2, NAGLU, CPD, CPXM1, ECE1, PCSK5	413	95	20408	4.16118	0.999879	0.12005	0.117338	0.93056
	GOTERM_BP_DIRECT	GO:0050776~regulation of immune response	6	1.36986	0.0032884	FCGR1, FCER1G, FCGR4, INPP5D, PDCD1, FCGR2B	413	50	20408	5.92969	0.999924	0.121898	0.119145	0.923923
	GOTERM_BP_DIRECT	GO:0006898~receptor-mediated endocytosis	7	1.59817	0.00332103	FCGR1, DAB2, ITGAM, LRP1, MRC1, FCGR2B, PICALM	413	72	20408	4.80414	0.999931	0.121898	0.119145	0.923923
	GOTERM_BP_DIRECT	GO:0071356~cellular response to tumor necrosis factor	10	2.28311	0.00332846	IL6, CCL9, SFRP1, CCL8, CCL6, HYAL2, ANKRD1, CYP1B1, CCL2, ADAMTS7	413	149	20408	3.31638	0.999932	0.121898	0.119145	0.923923
	GOTERM_BP_DIRECT	GO:0009314~response to radiation	5	1.14155	0.00334607	COL3A1, ANGPT2, KIT, TNFRSF11A, SMC1A	413	31	20408	7.97001	0.999936	0.121898	0.119145	0.923923
	GOTERM_BP_DIRECT	GO:0001666~response to hypoxia	12	2.73973	0.00373072	ANGPT2, PTGIS, UCP2, DIO3, HMOX1, CCL2, NOX4, CD38, CXCR4, ECE1, WTIP, TLR2	413	210	20408	2.82366	0.999979	0.132108	0.129124	0.888993
	GOTERM_BP_DIRECT	GO:0032602~chemokine production	4	0.913242	0.00376156	TREM3, LILRB4A, TREM1, TLR2	413	16	20408	12.3535	0.999981	0.132108	0.129124	0.888993
	GOTERM_BP_DIRECT	GO:0060586~multicellular organismal iron ion homeostasis	5	1.14155	0.00376401	NAGLU, HYAL2, SLC11A1, HMOX1, PICALM	413	32	20408	7.72094	0.999981	0.132108	0.129124	0.888993
	GOTERM_BP_DIRECT	GO:0001755~neural crest cell migration	6	1.36986	0.00390359	SEMA6B, SEMA7A, NRP2, EDNRB, SEMA3A, SEMA4C	413	52	20408	5.70162	0.999987	0.133744	0.130724	0.883646
	GOTERM_BP_DIRECT	GO:1901216~positive regulation of neuron death	6	1.36986	0.00390359	C1QA, TYROBP, ITGAM, LCN2, FCGR2B, PICALM	413	52	20408	5.70162	0.999987	0.133744	0.130724	0.883646
	GOTERM_BP_DIRECT	GO:0001934~positive regulation of protein phosphorylation	14	3.19635	0.00396093	LYN, PPP1R15A, CSF1R, SEMA7A, RALB, CXCR4, TREM2, ARRB1, HSPA2, AIF1, P2RX7, DAB2, EDNRB, FGF23	413	274	20408	2.52481	0.999989	0.134112	0.131083	0.882452
	GOTERM_BP_DIRECT	GO:0042110~T cell activation	7	1.59817	0.00406996	CD86, GJA1, IL6, CD84, TREML2, CBLB, VAV1	413	75	20408	4.61198	0.999992	0.136202	0.133126	0.875738
	GOTERM_BP_DIRECT	GO:0009615~response to virus	8	1.82648	0.00416115	HYAL2, OAS3, MX1, LCN2, TLR8, AUP1, DCLK1, TLR13	413	100	20408	3.95312	0.999994	0.137653	0.134544	0.871136
	GOTERM_BP_DIRECT	GO:0008284~positive regulation of cell proliferation	25	5.70776	0.00437942	CSF1R, GRN, PDGFB, SCX, ARRB1, REG3G, AIF1, ETS1, GNAI2, ESM1, EDNRB, GRK5, CD38, FGF23, LYN, PDGFRA, PRMT1, CLEC11A, GAB2, ACER2, BST1, IL6, SFRP1, KIT, LGMN	413	662	20408	1.86609	0.999997	0.142135	0.138925	0.857221
	GOTERM_BP_DIRECT	GO:0050729~positive regulation of inflammatory response	8	1.82648	0.00439541	HYAL2, NLRP3, MEFV, CCR5, TLR4, ETS1, GPSM3, TLR2	413	101	20408	3.91398	0.999997	0.142135	0.138925	0.857221
	GOTERM_BP_DIRECT	GO:0048143~astrocyte activation	4	0.913242	0.00449983	C1QA, NAGLU, C5AR1, TREM2	413	17	20408	11.6268	0.999998	0.143895	0.140645	0.851877
	GOTERM_BP_DIRECT	GO:0050727~regulation of inflammatory response	8	1.82648	0.0046395	LYN, BST1, LACC1, GRN, SEMA7A, NLRP3, TLR4, GPSM3	413	102	20408	3.87561	0.999998	0.14673	0.143417	0.843401
	GOTERM_BP_DIRECT	GO:0032691~negative regulation of interleukin-1 beta production	5	1.14155	0.00470313	CX3CR1, NLRP3, TREM2, MEFV, LILRB4A	413	34	20408	7.26677	0.999999	0.147126	0.143803	0.842231
	GOTERM_BP_DIRECT	GO:0071222~cellular response to lipopolysaccharide	15	3.42466	0.00492011	CD86, CX3CR1, LILRB4A, IL6, EDNRB, FCGR4, MRC1, ANKRD1, CD300LB, CCL2, NLRP3, CD68, CCR5, TLR4, PF4	413	314	20408	2.36054	0.999999	0.152259	0.14882	0.827338
	GOTERM_BP_DIRECT	GO:0008360~regulation of cell shape	10	2.28311	0.00509519	FGR, CSF1R, IL6, FES, HEXB, RHOJ, KIT, RHOG, CCL2, PLEKHO1	413	159	20408	3.1078	1	0.154297	0.150812	0.821563
	GOTERM_BP_DIRECT	GO:0001764~neuron migration	10	2.28311	0.00509519	GJA1, COL3A1, NRP2, TUBB2A, CHL1, SEMA3A, LHX6, CXCR4, NR2F2, DCLK1	413	159	20408	3.1078	1	0.154297	0.150812	0.821563
	GOTERM_BP_DIRECT	GO:0045672~positive regulation of osteoclast differentiation	5	1.14155	0.00522676	CCR1, CSF1R, CCL9, TREM2, ITGA9	413	35	20408	7.05915	1	0.154297	0.150812	0.821563
	GOTERM_BP_DIRECT	GO:0035025~positive regulation of Rho protein signal transduction	5	1.14155	0.00522676	COL3A1, ADGRG1, GPR35, GPR65, ARRB1	413	35	20408	7.05915	1	0.154297	0.150812	0.821563
	GOTERM_BP_DIRECT	GO:1901224~positive regulation of NIK/NF-kappaB signaling	7	1.59817	0.00525404	CD86, TNFSF14, NLRP3, TLR7, TREM2, TLR4, TLR2	413	79	20408	4.37846	1	0.154297	0.150812	0.821563
	GOTERM_BP_DIRECT	GO:0014005~microglia development	3	0.684932	0.00577941	CSF1R, ITGAM, TLR2	413	6	20408	24.707	1	0.16493	0.161205	0.792622
	GOTERM_BP_DIRECT	GO:1904141~positive regulation of microglial cell migration	3	0.684932	0.00577941	P2RY12, CX3CR1, TREM2	413	6	20408	24.707	1	0.16493	0.161205	0.792622
	GOTERM_BP_DIRECT	GO:2001238~positive regulation of extrinsic apoptotic signaling pathway	5	1.14155	0.00578801	SFRP1, HYAL2, SIGLEC1, TLR4, ITM2C	413	36	20408	6.86306	1	0.16493	0.161205	0.792622
	GOTERM_BP_DIRECT	GO:0035909~aorta morphogenesis	4	0.913242	0.00622368	FKBP10, LRP1, NAGLU, ADAMTS9	413	19	20408	10.403	1	0.170588	0.166735	0.777972
	GOTERM_BP_DIRECT	GO:0032695~negative regulation of interleukin-12 production	4	0.913242	0.00622368	TLR8, CCR7, MEFV, TLR2	413	19	20408	10.403	1	0.170588	0.166735	0.777972
	GOTERM_BP_DIRECT	GO:0045779~negative regulation of bone resorption	4	0.913242	0.00622368	P2RX7, IL6, INPP5D, CD38	413	19	20408	10.403	1	0.170588	0.166735	0.777972
	GOTERM_BP_DIRECT	GO:0070528~protein kinase C signaling	4	0.913242	0.00622368	ADGRG1, PLEK, ANKRD1, PDGFB	413	19	20408	10.403	1	0.170588	0.166735	0.777972
	GOTERM_BP_DIRECT	GO:0002548~monocyte chemotaxis	5	1.14155	0.00638802	CCL9, CCL8, CCL6, PDGFB, CCL2	413	37	20408	6.67757	1	0.173364	0.169448	0.770963
	GOTERM_BP_DIRECT	GO:0035556~intracellular signal transduction	19	4.3379	0.00644541	LYN, VAV3, PLEK, CBLB, RASAL1, GAB2, ADCY7, VAV1, DCLK1, SPSB2, PREX1, SLC7A8, RASA3, INPP5D, STK17B, KIT, HMOX1, LCP2, CSPG4	413	463	20408	2.02779	1	0.173364	0.169448	0.770963
	GOTERM_BP_DIRECT	GO:0032088~negative regulation of NF-kappaB transcription factor activity	7	1.59817	0.00667271	PTGIS, SPI1, OTULIN, CYP1B1, NLRP3, ARRB1, CDK5RAP3	413	83	20408	4.16745	1	0.177815	0.173799	0.759952
	GOTERM_BP_DIRECT	GO:0071526~semaphorin-plexin signaling pathway	5	1.14155	0.0070279	SEMA6B, SEMA7A, SEMA3A, SEMA4C, CRMP1	413	38	20408	6.50185	1	0.183875	0.179723	0.745397
	GOTERM_BP_DIRECT	GO:0030099~myeloid cell differentiation	5	1.14155	0.0070279	CCR1, DAB2, TIFAB, CLEC5A, PIR	413	38	20408	6.50185	1	0.183875	0.179723	0.745397
	GOTERM_BP_DIRECT	GO:0051924~regulation of calcium ion transport	5	1.14155	0.0077087	P2RY12, GJA1, CXCR4, CACNA1D, GNAI2	413	39	20408	6.33513	1	0.199489	0.194984	0.710002
	GOTERM_BP_DIRECT	GO:0010628~positive regulation of gene expression	23	5.25114	0.0077633	PPP1R15A, CSF1R, SPI1, SLC11A1, PDGFB, SCX, TREM2, PRDM1, ETS1, P2RX7, AHI1, IL6, GJA1, TYROBP, KIT, LCN2, CCL2, EMILIN1, CCR5, TLR4, FGF23, TLR2, ZPR1	413	619	20408	1.83606	1	0.199489	0.194984	0.710002
	GOTERM_BP_DIRECT	GO:0030203~glycosaminoglycan metabolic process	3	0.684932	0.00798351	NAGLU, HEXB, GNS	413	7	20408	21.1774	1	0.199796	0.195284	0.709334
	GOTERM_BP_DIRECT	GO:1903223~positive regulation of oxidative stress-induced neuron death	3	0.684932	0.00798351	TRPM2, ITGAM, TLR4	413	7	20408	21.1774	1	0.199796	0.195284	0.709334
	GOTERM_BP_DIRECT	GO:0036006~cellular response to macrophage colony-stimulating factor stimulus	3	0.684932	0.00798351	CSF1R, PDE1B, CCL2	413	7	20408	21.1774	1	0.199796	0.195284	0.709334
	GOTERM_BP_DIRECT	GO:1904754~positive regulation of vascular associated smooth muscle cell migration	4	0.913242	0.0082916	LRP1, PDGFB, MYO5A, PCSK5	413	21	20408	9.4122	1	0.202215	0.197648	0.704108
	GOTERM_BP_DIRECT	GO:0030889~negative regulation of B cell proliferation	4	0.913242	0.0082916	LYN, TYROBP, INPP5D, FCGR2B	413	21	20408	9.4122	1	0.202215	0.197648	0.704108
	GOTERM_BP_DIRECT	GO:0030224~monocyte differentiation	4	0.913242	0.0082916	IFI207, IFI204, PDE1B, PIR	413	21	20408	9.4122	1	0.202215	0.197648	0.704108
	GOTERM_BP_DIRECT	GO:0048678~response to axon injury	5	1.14155	0.00843147	P2RY12, LYN, TYROBP, DPYSL3, TREM2	413	40	20408	6.17676	1	0.202215	0.197648	0.704108
	GOTERM_BP_DIRECT	GO:0043552~positive regulation of phosphatidylinositol 3-kinase activity	5	1.14155	0.00843147	LYN, VAV3, FGR, PDGFRA, PDGFB	413	40	20408	6.17676	1	0.202215	0.197648	0.704108
	GOTERM_BP_DIRECT	GO:0018108~peptidyl-tyrosine phosphorylation	7	1.59817	0.00979338	LYN, FGR, CSF1R, PDGFRA, FES, KIT, PDGFB	413	90	20408	3.84331	1	0.232937	0.227676	0.642683
	GOTERM_BP_DIRECT	GO:0043524~negative regulation of neuron apoptotic process	11	2.51142	0.00990669	IL6, GRN, LRP1, CHL1, C5AR1, UCP2, HMOX1, CCL2, ARRB1, GDF5, LGMN	413	208	20408	2.61324	1	0.2337	0.228422	0.641261
	GOTERM_BP_DIRECT	GO:0017185~peptidyl-lysine hydroxylation	3	0.684932	0.0105033	FKBP10, PLOD3, P3H3	413	8	20408	18.5303	1	0.238019	0.232644	0.633309
	GOTERM_BP_DIRECT	GO:0045730~respiratory burst	3	0.684932	0.0105033	NCF1, NCF2, SLC11A1	413	8	20408	18.5303	1	0.238019	0.232644	0.633309
	GOTERM_BP_DIRECT	GO:0033004~negative regulation of mast cell activation	3	0.684932	0.0105033	MILR1, CD84, LILRB4A	413	8	20408	18.5303	1	0.238019	0.232644	0.633309
	GOTERM_BP_DIRECT	GO:1902961~positive regulation of aspartic-type endopeptidase activity involved in amyloid precursor protein catabolic process	3	0.684932	0.0105033	LYN, EFNA3, PICALM	413	8	20408	18.5303	1	0.238019	0.232644	0.633309
	GOTERM_BP_DIRECT	GO:0071224~cellular response to peptidoglycan	3	0.684932	0.0105033	NLRP3, TREM2, TLR2	413	8	20408	18.5303	1	0.238019	0.232644	0.633309
	GOTERM_BP_DIRECT	GO:0032693~negative regulation of interleukin-10 production	4	0.913242	0.0107176	CD84, TYROBP, FCGR2B, LILRB4A	413	23	20408	8.59375	1	0.240978	0.235535	0.627944
	GOTERM_BP_DIRECT	GO:0045671~negative regulation of osteoclast differentiation	5	1.14155	0.0108612	SFRP1, INPP5D, LILRB4A, PIRB, FBN1	413	43	20408	5.74582	1	0.242315	0.236842	0.625541
	GOTERM_BP_DIRECT	GO:0014911~positive regulation of smooth muscle cell migration	5	1.14155	0.0117613	P2RY6, PDGFB, CYP1B1, NOX4, TLR4	413	44	20408	5.61523	1	0.260378	0.254497	0.594317
	GOTERM_BP_DIRECT	GO:0030097~hemopoiesis	7	1.59817	0.0119822	LYN, CSF1R, SFRP1, ANGPT2, ARMC5, KIT, PICALM	413	94	20408	3.67977	1	0.261146	0.255248	0.593038
	GOTERM_BP_DIRECT	GO:0007249~I-kappaB kinase/NF-kappaB signaling	6	1.36986	0.0120603	EDNRB, TIFAB, CARD9, TLR8, TLR7, TLR4	413	68	20408	4.36006	1	0.261146	0.255248	0.593038
	GOTERM_BP_DIRECT	GO:0043277~apoptotic cell clearance	4	0.913242	0.0120682	TYROBP, LRP1, TREM2, MERTK	413	24	20408	8.23567	1	0.261146	0.255248	0.593038
	GOTERM_BP_DIRECT	GO:0033674~positive regulation of kinase activity	6	1.36986	0.0127932	CSF1R, PDGFRA, KIT, ROR1, TREM2, MERTK	413	69	20408	4.29687	1	0.274767	0.268561	0.570957
	GOTERM_BP_DIRECT	GO:0032494~response to peptidoglycan	3	0.684932	0.0133252	C5AR1, CARD9, TLR2	413	9	20408	16.4713	1	0.27977	0.273451	0.563121
	GOTERM_BP_DIRECT	GO:0070234~positive regulation of T cell apoptotic process	3	0.684932	0.0133252	P2RX7, SIGLEC1, PDCD1	413	9	20408	16.4713	1	0.27977	0.273451	0.563121
	GOTERM_BP_DIRECT	GO:1900016~negative regulation of cytokine production involved in inflammatory response	4	0.913242	0.0135122	TREM2, MEFV, LILRB4A, ADCY7	413	25	20408	7.90625	1	0.27977	0.273451	0.563121
	GOTERM_BP_DIRECT	GO:0030318~melanocyte differentiation	4	0.913242	0.0135122	EDNRB, KIT, MYO5A, ADAMTS9	413	25	20408	7.90625	1	0.27977	0.273451	0.563121
	GOTERM_BP_DIRECT	GO:0070542~response to fatty acid	4	0.913242	0.0135122	UCP2, TBXAS1, TLR4, TLR2	413	25	20408	7.90625	1	0.27977	0.273451	0.563121
	GOTERM_BP_DIRECT	GO:0032733~positive regulation of interleukin-10 production	5	1.14155	0.0137019	IL6, FCER1G, TREM2, TLR4, TLR2	413	46	20408	5.37109	1	0.281671	0.27531	0.560178
	GOTERM_BP_DIRECT	GO:0007200~phospholipase C-activating G-protein coupled receptor signaling pathway	7	1.59817	0.0144944	P2RY12, CX3CR1, EDNRB, GPR35, GPR65, C5AR1, C3AR1	413	98	20408	3.52957	1	0.294675	0.28802	0.540577
	GOTERM_BP_DIRECT	GO:0030036~actin cytoskeleton organization	12	2.73973	0.0145392	SFRP1, TYROBP, WIPF1, PLEK, RHOJ, KIT, RHOG, FSCN1, PDGFB, SPIRE1, CCR7, PPP1R9B	413	254	20408	2.33452	1	0.294675	0.28802	0.540577
	GOTERM_BP_DIRECT	GO:0048245~eosinophil chemotaxis	4	0.913242	0.0150501	CCL9, CCL8, CCL6, CCL2	413	26	20408	7.60216	1	0.298719	0.291972	0.534658
	GOTERM_BP_DIRECT	GO:2000573~positive regulation of DNA biosynthetic process	4	0.913242	0.0150501	C3AR1, PDGFB, CYP1B1, NOX4	413	26	20408	7.60216	1	0.298719	0.291972	0.534658
	GOTERM_BP_DIRECT	GO:0021675~nerve development	4	0.913242	0.0150501	NRP2, NAGLU, CTSL, SEMA3A	413	26	20408	7.60216	1	0.298719	0.291972	0.534658
	GOTERM_BP_DIRECT	GO:0051603~proteolysis involved in cellular protein catabolic process	6	1.36986	0.0151709	CTLA2A, CTSL, CTSC, PSMA7, LGMN, ADAMTS7	413	72	20408	4.11784	1	0.299053	0.292299	0.534173
	GOTERM_BP_DIRECT	GO:0045785~positive regulation of cell adhesion	6	1.36986	0.0160247	VAV3, PREX1, DAB2, ADGRG1, CCL2, VAV1	413	73	20408	4.06143	1	0.312839	0.305774	0.5146
	GOTERM_BP_DIRECT	GO:0006013~mannose metabolic process	3	0.684932	0.016436	MAN2B2, MAN1C1, MAN2B1	413	10	20408	14.8242	1	0.312839	0.305774	0.5146
	GOTERM_BP_DIRECT	GO:0021612~facial nerve structural organization	3	0.684932	0.016436	EGR2, NRP2, SEMA3A	413	10	20408	14.8242	1	0.312839	0.305774	0.5146
	GOTERM_BP_DIRECT	GO:0071223~cellular response to lipoteichoic acid	3	0.684932	0.016436	TREM2, TLR4, TLR2	413	10	20408	14.8242	1	0.312839	0.305774	0.5146
	GOTERM_BP_DIRECT	GO:0032956~regulation of actin cytoskeleton organization	7	1.59817	0.0166039	FGR, TRPM2, CSF1R, BST1, LRP1, RHOG, FSCN1	413	101	20408	3.42474	1	0.312839	0.305774	0.5146
	GOTERM_BP_DIRECT	GO:0030031~cell projection assembly	4	0.913242	0.0166828	VAV3, RHOJ, RHOG, PDGFB	413	27	20408	7.3206	1	0.312839	0.305774	0.5146
	GOTERM_BP_DIRECT	GO:0048843~negative regulation of axon extension involved in axon guidance	4	0.913242	0.0166828	SEMA6B, SEMA7A, SEMA3A, SEMA4C	413	27	20408	7.3206	1	0.312839	0.305774	0.5146
	GOTERM_BP_DIRECT	GO:0019221~cytokine-mediated signaling pathway	9	2.05479	0.0167398	IFNAR2, CSF1R, IL6, KIT, CCL2, LILRB4A, PIRB, CSF2RA, PF4	413	161	20408	2.76228	1	0.312839	0.305774	0.5146
	GOTERM_BP_DIRECT	GO:0048839~inner ear development	6	1.36986	0.01691	C1QB, TIFAB, IFI204, ROR1, IGFBP7, LRP10	413	74	20408	4.00654	1	0.313608	0.306525	0.513534
	GOTERM_BP_DIRECT	GO:0007165~signal transduction	41	9.36073	0.0169989	CX3CR1, LRRC58, RALB, PDE1B, GPR65, C5AR1, SLA, CXCR4, CBLB, ARRB1, GNAI2, GJA1, P2RY6, PROKR2, ADGRG1, CLEC1A, GPR153, EDNRB, RRAS, GRK5, OLFML3, ADGRA2, C3AR1, CCR7, OSTF1, CCR5, LYN, CCR1, P2RY12, FCER1G, GPR35, RRAS2, GAB2, APLNR, TLR8, TLR7, CSPG4, RGL1, TLR4, TLR13, TLR2	413	1400	20408	1.44713	1	0.313608	0.306525	0.513534
	GOTERM_BP_DIRECT	GO:0043547~positive regulation of GTPase activity	10	2.28311	0.0173511	PREX1, CCL9, CCL8, CCL6, RGS16, CCL2, CCR7, RGL1, VAV1, PICALM	413	194	20408	2.54712	1	0.318067	0.310884	0.507402
	GOTERM_BP_DIRECT	GO:0006915~apoptotic process	23	5.25114	0.0178098	PPP1R15A, RALB, NCF1, GPR65, SEMA3A, C5AR1, PRUNE2, ECSCR, SHISA5, DIO3, ECE1, NSG1, DAB2, GJA1, DRAM1, GRK5, INPP5D, PEG10, STK17B, LCN2, PIM1, HMOX1, PDCD1	413	670	20408	1.6963	1	0.322683	0.315395	0.501145
	GOTERM_BP_DIRECT	GO:0071407~cellular response to organic cyclic compound	6	1.36986	0.0178272	P2RY12, P2RX7, P2RY6, NAGLU, CYP1B1, CCL2	413	75	20408	3.95312	1	0.322683	0.315395	0.501145
	GOTERM_BP_DIRECT	GO:0009313~oligosaccharide catabolic process	3	0.684932	0.0198229	MAN2B2, HEXB, MAN2B1	413	11	20408	13.4766	1	0.353203	0.345226	0.461897
	GOTERM_BP_DIRECT	GO:0070431~nucleotide-binding oligomerization domain containing 2 signaling pathway	3	0.684932	0.0198229	LACC1, OTULIN, TLR4	413	11	20408	13.4766	1	0.353203	0.345226	0.461897
	GOTERM_BP_DIRECT	GO:0030324~lung development	8	1.82648	0.0198815	PDGFRA, CCBE1, ADAMTS2, COL3A1, SPARC, LOX, CRISPLD2, HEG1	413	135	20408	2.92824	1	0.353203	0.345226	0.461897
	GOTERM_BP_DIRECT	GO:0045429~positive regulation of nitric oxide biosynthetic process	5	1.14155	0.0206972	IL6, PTX3, TLR4, AIF1, TLR2	413	52	20408	4.75135	1	0.363211	0.355008	0.449762
	GOTERM_BP_DIRECT	GO:0031623~receptor internalization	5	1.14155	0.0206972	SNX1, RALB, FCER1G, LILRB4A, PICALM	413	52	20408	4.75135	1	0.363211	0.355008	0.449762
	GOTERM_BP_DIRECT	GO:0007568~aging	9	2.05479	0.0210348	C1QA, EDNRB, COL4A2, UCP2, CANX, CCL2, CD68, CTSC, PPP1R9B	413	168	20408	2.64718	1	0.366899	0.358612	0.445375
	GOTERM_BP_DIRECT	GO:0032728~positive regulation of interferon-beta production	5	1.14155	0.0220407	OAS3, TLR8, TLR7, TLR4, TLR2	413	53	20408	4.6617	1	0.381783	0.37316	0.428104
	GOTERM_BP_DIRECT	GO:0045332~phospholipid translocation	4	0.913242	0.0221535	P2RX7, ATP8B4, ATP10A, ABCB1B	413	30	20408	6.58854	1	0.381783	0.37316	0.428104
	GOTERM_BP_DIRECT	GO:0007507~heart development	13	2.96804	0.0226959	NRP2, HEG1, PDGFB, ECE1, PCSK5, VCAN, GJA1, COL3A1, LOX, NAGLU, SMYD2, APLNR, FBN1	413	307	20408	2.09245	1	0.388802	0.380021	0.420192
	GOTERM_BP_DIRECT	GO:0006508~proteolysis	21	4.79452	0.0229815	CTSA, USP42, PSMD14, ECE1, PRCP, PCSK5, CNDP2, MMP23, PSMD8, ADAMTS4, ADAMTS15, ADAMTS2, CTSL, CPD, ADAM12, OTULIN, ADAMTS8, ADAMTS9, CTSC, LGMN, ADAMTS7	413	608	20408	1.70674	1	0.391365	0.382526	0.417339
	GOTERM_BP_DIRECT	GO:0045907~positive regulation of vasoconstriction	5	1.14155	0.0234362	GJA1, TBXAS1, PDGFB, CD38, PTGS1	413	54	20408	4.57537	1	0.392775	0.383904	0.415777
	GOTERM_BP_DIRECT	GO:0048846~axon extension involved in axon guidance	3	0.684932	0.0234737	NRP2, SEMA3A, SLIT3	413	12	20408	12.3535	1	0.392775	0.383904	0.415777
	GOTERM_BP_DIRECT	GO:0071305~cellular response to vitamin D	3	0.684932	0.0234737	SFRP1, FES, FGF23	413	12	20408	12.3535	1	0.392775	0.383904	0.415777
	GOTERM_BP_DIRECT	GO:0048247~lymphocyte chemotaxis	4	0.913242	0.0241686	CCL9, CCL8, CCL6, CCL2	413	31	20408	6.37601	1	0.399754	0.390725	0.408128
	GOTERM_BP_DIRECT	GO:1900017~positive regulation of cytokine production involved in inflammatory response	4	0.913242	0.0241686	IL6, CARD9, TLR4, GPSM3	413	31	20408	6.37601	1	0.399754	0.390725	0.408128
	GOTERM_BP_DIRECT	GO:0048705~skeletal system morphogenesis	5	1.14155	0.0248841	P2RX7, FGR, PDGFRA, HYAL2, RAB33B	413	55	20408	4.49219	1	0.406912	0.397722	0.400421
	GOTERM_BP_DIRECT	GO:0032715~negative regulation of interleukin-6 production	5	1.14155	0.0248841	CD84, INPP5D, ARRB1, LILRB4A, TLR4	413	55	20408	4.49219	1	0.406912	0.397722	0.400421
	GOTERM_BP_DIRECT	GO:0051897~positive regulation of protein kinase B signaling	10	2.28311	0.0251595	P2RY12, VAV3, CX3CR1, FGR, CSF1R, IL6, PDGFB, NOX4, ROR1, TREM2	413	207	20408	2.38715	1	0.409091	0.399851	0.398101
	GOTERM_BP_DIRECT	GO:0032640~tumor necrosis factor production	4	0.913242	0.0262794	FCER1G, CARD9, TLR4, TLR2	413	32	20408	6.17676	1	0.422526	0.412983	0.384068
	GOTERM_BP_DIRECT	GO:1900745~positive regulation of p38MAPK cascade	4	0.913242	0.0262794	SPI1, NCF1, PRMT1, RELL1	413	32	20408	6.17676	1	0.422526	0.412983	0.384068
	GOTERM_BP_DIRECT	GO:0071260~cellular response to mechanical stimulus	7	1.59817	0.0271458	GJA1, TNFSF14, ANKRD1, SCX, TLR8, TLR7, TLR4	413	113	20408	3.06105	1	0.432907	0.423129	0.373527
	GOTERM_BP_DIRECT	GO:0007252~I-kappaB phosphorylation	3	0.684932	0.0273763	TLR7, TLR4, TLR2	413	13	20408	11.4032	1	0.432907	0.423129	0.373527
	GOTERM_BP_DIRECT	GO:0048251~elastic fiber assembly	3	0.684932	0.0273763	COL3A1, LOX, EMILIN1	413	13	20408	11.4032	1	0.432907	0.423129	0.373527
	GOTERM_BP_DIRECT	GO:0001701~in utero embryonic development	14	3.19635	0.0276039	PDGFRA, FKBP10, EXOC3L2, PRMT1, HEG1, PLOD3, NR2F2, PRDM1, DAB2, GJA1, RCN1, COL3A1, ARMC5, SEC24D	413	353	20408	1.95976	1	0.43412	0.424315	0.372311
	GOTERM_BP_DIRECT	GO:1903078~positive regulation of protein localization to plasma membrane	5	1.14155	0.0279389	LRP1, RHOG, MYO5A, TREM2, PPP1R9B	413	57	20408	4.33457	1	0.434638	0.424822	0.371793
	GOTERM_BP_DIRECT	GO:0035914~skeletal muscle cell differentiation	5	1.14155	0.0279389	EGR2, ANKRD1, SCX, HIVEP3, ANKRD2	413	57	20408	4.33457	1	0.434638	0.424822	0.371793
	GOTERM_BP_DIRECT	GO:0000165~MAPK cascade	7	1.59817	0.0281857	P2RX7, PLVAP, SLC11A1, CCL2, TLR7, CCR5, FGF23	413	114	20408	3.0342	1	0.436121	0.426271	0.370315
	GOTERM_BP_DIRECT	GO:0061098~positive regulation of protein tyrosine kinase activity	4	0.913242	0.0284857	CSF1R, DLG4, PDGFB, NOX4	413	33	20408	5.98958	1	0.438406	0.428505	0.368044
	GOTERM_BP_DIRECT	GO:0050830~defense response to Gram-positive bacterium	10	2.28311	0.0287311	P2RX7, FGR, NCF1, C5AR1, CARD9, NLRP3, TNFSF8, REG3G, MPEG1, TLR2	413	212	20408	2.33085	1	0.4391	0.429183	0.367358
	GOTERM_BP_DIRECT	GO:0008217~regulation of blood pressure	6	1.36986	0.028836	EDNRB, C3AR1, HMOX1, EMILIN1, ECE1, PTGS1	413	85	20408	3.48805	1	0.4391	0.429183	0.367358
	GOTERM_BP_DIRECT	GO:0048661~positive regulation of smooth muscle cell proliferation	6	1.36986	0.030128	IL6, C3AR1, PDGFB, HMOX1, TLR4, AIF1	413	86	20408	3.44749	1	0.455552	0.445264	0.351383
	GOTERM_BP_DIRECT	GO:0010467~gene expression	12	2.73973	0.030233	P2RX7, IL6, EGR2, COL3A1, ANGPT2, EDNRB, NAGLU, PDGFB, NOX4, ECE1, PRDM1, TLR4	413	284	20408	2.08792	1	0.455552	0.445264	0.351383
	GOTERM_BP_DIRECT	GO:0008285~negative regulation of cell proliferation	16	3.65297	0.0310549	LYN, PPP1R15A, CSF1R, SLFN1, P3H3, IL6, ADGRG1, GJA1, SFRP1, SMYD2, HMOX1, CYP1B1, NOX4, SLIT3, SKAP2, TLR2	413	434	20408	1.82172	1	0.465501	0.454987	0.342001
	GOTERM_BP_DIRECT	GO:0002221~pattern recognition receptor signaling pathway	3	0.684932	0.0315191	LACC1, NLRP3, MEFV	413	14	20408	10.5887	1	0.470011	0.459395	0.337813
	GOTERM_BP_DIRECT	GO:0031175~neuron projection development	9	2.05479	0.0318656	LYN, EHD1, IL6, SNX1, SEMA7A, CHL1, PRMT1, ECE1, PPP1R9B	413	182	20408	2.44355	1	0.470973	0.460336	0.336925
	GOTERM_BP_DIRECT	GO:0009410~response to xenobiotic stimulus	13	2.96804	0.031911	APOBEC1, LYN, VAV3, CARD9, ENO2, P2RX7, SFRP1, LOX, LCN2, HMOX1, CD38, PLIN2, ABCB1B	413	323	20408	1.9888	1	0.470973	0.460336	0.336925
	GOTERM_BP_DIRECT	GO:0014823~response to activity	5	1.14155	0.0329224	IL6, ANGPT2, COL4A2, CCL2, CXCR4	413	60	20408	4.11784	1	0.483421	0.472503	0.325595
	GOTERM_BP_DIRECT	GO:0008045~motor neuron axon guidance	4	0.913242	0.0356741	EGR2, SEMA3A, RHOG, CXCR4	413	36	20408	5.49045	1	0.511357	0.499808	0.301197
	GOTERM_BP_DIRECT	GO:0017157~regulation of exocytosis	4	0.913242	0.0356741	MYO5A, TPCN2, RAB8B, RAB33B	413	36	20408	5.49045	1	0.511357	0.499808	0.301197
	GOTERM_BP_DIRECT	GO:0001945~lymph vessel development	3	0.684932	0.0358909	CCBE1, HEG1, NR2F2	413	15	20408	9.88281	1	0.511357	0.499808	0.301197
	GOTERM_BP_DIRECT	GO:0032680~regulation of tumor necrosis factor production	3	0.684932	0.0358909	CX3CR1, CARD9, TLR4	413	15	20408	9.88281	1	0.511357	0.499808	0.301197
	GOTERM_BP_DIRECT	GO:0035810~positive regulation of urine volume	3	0.684932	0.0358909	EDNRB, HYAL2, GNAI2	413	15	20408	9.88281	1	0.511357	0.499808	0.301197
	GOTERM_BP_DIRECT	GO:0035815~positive regulation of renal sodium excretion	3	0.684932	0.0358909	EDNRB, SNX5, GNAI2	413	15	20408	9.88281	1	0.511357	0.499808	0.301197
	GOTERM_BP_DIRECT	GO:0009612~response to mechanical stimulus	5	1.14155	0.0365147	P2RX7, COL3A1, ANGPT2, CCL2, GDF5	413	62	20408	3.985	1	0.517681	0.505989	0.295859
	GOTERM_BP_DIRECT	GO:0097577~sequestering of iron ion	2	0.456621	0.0399697	NAGLU, LCN2	413	2	20408	49.414	1	0.558346	0.545736	0.263018
	GOTERM_BP_DIRECT	GO:0050866~negative regulation of cell activation	2	0.456621	0.0399697	TREM2, EMILIN1	413	2	20408	49.414	1	0.558346	0.545736	0.263018
	GOTERM_BP_DIRECT	GO:1903974~positive regulation of cellular response to macrophage colony-stimulating factor stimulus	2	0.456621	0.0399697	TLR4, TLR2	413	2	20408	49.414	1	0.558346	0.545736	0.263018
	GOTERM_BP_DIRECT	GO:0097028~dendritic cell differentiation	3	0.684932	0.0404809	LYN, TRPM2, TREM2	413	16	20408	9.26513	1	0.558346	0.545736	0.263018
	GOTERM_BP_DIRECT	GO:0070527~platelet aggregation	4	0.913242	0.040935	P2RY12, PDGFRA, PLEK, FERMT3	413	38	20408	5.20148	1	0.558346	0.545736	0.263018
	GOTERM_BP_DIRECT	GO:0045765~regulation of angiogenesis	4	0.913242	0.040935	PPP1R15A, ANGPT2, ADGRA2, ETS1	413	38	20408	5.20148	1	0.558346	0.545736	0.263018
	GOTERM_BP_DIRECT	GO:0001944~vasculature development	4	0.913242	0.040935	SPI1, NAGLU, HEG1, APLNR	413	38	20408	5.20148	1	0.558346	0.545736	0.263018
	GOTERM_BP_DIRECT	GO:0002040~sprouting angiogenesis	4	0.913242	0.040935	CCBE1, ESM1, ADGRA2, OTULIN	413	38	20408	5.20148	1	0.558346	0.545736	0.263018
	GOTERM_BP_DIRECT	GO:0050679~positive regulation of epithelial cell proliferation	6	1.36986	0.0433951	IL6, GRN, SFRP1, C5AR1, SCN5A, CYP7B1	413	95	20408	3.12089	1	0.58911	0.575804	0.239725
	GOTERM_BP_DIRECT	GO:0033627~cell adhesion mediated by integrin	4	0.913242	0.0437039	ITGAM, EMILIN1, ITGA9, FBN1	413	39	20408	5.06811	1	0.590516	0.577179	0.23869
	GOTERM_BP_DIRECT	GO:0032526~response to retinoic acid	5	1.14155	0.044351	ACER2, GJA1, SLC10A3, CD38, MEST	413	66	20408	3.74349	1	0.595027	0.581589	0.235384
	GOTERM_BP_DIRECT	GO:0046777~protein autophosphorylation	9	2.05479	0.0447438	LYN, FGR, CSF1R, PDGFRA, GRK5, FES, STK17B, KIT, PIM1	413	195	20408	2.28065	1	0.595027	0.581589	0.235384
	GOTERM_BP_DIRECT	GO:0007160~cell-matrix adhesion	6	1.36986	0.0450544	COL3A1, ITGAM, EMILIN1, NID2, ITGA9, FERMT3	413	96	20408	3.08838	1	0.595027	0.581589	0.235384
	GOTERM_BP_DIRECT	GO:0048246~macrophage chemotaxis	3	0.684932	0.0452783	EDNRB, GPR35, CCL2	413	17	20408	8.72013	1	0.595027	0.581589	0.235384
	GOTERM_BP_DIRECT	GO:1902287~semaphorin-plexin signaling pathway involved in axon guidance	3	0.684932	0.0452783	NRP2, SEMA3A, ECE1	413	17	20408	8.72013	1	0.595027	0.581589	0.235384
	GOTERM_BP_DIRECT	GO:0001921~positive regulation of receptor recycling	3	0.684932	0.0452783	DAB2, ECE1, NSG1	413	17	20408	8.72013	1	0.595027	0.581589	0.235384
	GOTERM_BP_DIRECT	GO:0030154~cell differentiation	32	7.30594	0.0458616	SEMA7A, NRP2, SPI1, SEMA3A, ECSCR, SCX, SLA, RASAL1, ETS1, PPP1R9B, ADGRG1, CHL1, PEG10, SLIT3, FGF23, SEMA6B, LYN, ANGPT2, USP42, SEMA4C, HSPA2, NR2F2, DCLK1, FGR, AHI1, DAB2, SFRP1, FES, KIT, LHX6, CSPG4, ZPR1	413	1119	20408	1.41309	1	0.599953	0.586403	0.231804
	GOTERM_BP_DIRECT	GO:2000379~positive regulation of reactive oxygen species metabolic process	4	0.913242	0.0465638	LCN2, PDGFB, CYP1B1, NOX4	413	40	20408	4.9414	1	0.606383	0.592688	0.227174
	GOTERM_BP_DIRECT	GO:0042098~T cell proliferation	5	1.14155	0.0485949	P2RX7, GJA1, ARMC5, SLFN1, CXCR4	413	68	20408	3.63339	1	0.62907	0.614862	0.211222
	GOTERM_BP_DIRECT	GO:0051092~positive regulation of NF-kappaB transcription factor activity	8	1.82648	0.0491478	CX3CR1, CD84, CARD9, NLRP3, ROR1, TNFRSF11A, TLR4, TLR2	413	164	20408	2.41044	1	0.62907	0.614862	0.211222
	GOTERM_BP_DIRECT	GO:0045747~positive regulation of Notch signaling pathway	4	0.913242	0.0495138	LFNG, KIT, BMP2K, TSPAN5	413	41	20408	4.82088	1	0.62907	0.614862	0.211222
	GOTERM_BP_DIRECT	GO:0030206~chondroitin sulfate biosynthetic process	3	0.684932	0.0502731	CSGALNACT1, CHPF2, DSE	413	18	20408	8.23567	1	0.62907	0.614862	0.211222
	GOTERM_BP_DIRECT	GO:0048066~developmental pigmentation	3	0.684932	0.0502731	EDNRB, KIT, MYO5A	413	18	20408	8.23567	1	0.62907	0.614862	0.211222
	GOTERM_BP_DIRECT	GO:0001886~endothelial cell morphogenesis	3	0.684932	0.0502731	COL15A1, HEG1, PLOD3	413	18	20408	8.23567	1	0.62907	0.614862	0.211222
	GOTERM_BP_DIRECT	GO:0030595~leukocyte chemotaxis	3	0.684932	0.0502731	CCR1, CX3CR1, PF4	413	18	20408	8.23567	1	0.62907	0.614862	0.211222
	GOTERM_BP_DIRECT	GO:0016322~neuron remodeling	3	0.684932	0.0502731	C1QA, PDGFB, CSPG4	413	18	20408	8.23567	1	0.62907	0.614862	0.211222
	GOTERM_BP_DIRECT	GO:0010812~negative regulation of cell-substrate adhesion	3	0.684932	0.0502731	ANGPT2, LRP1, TBCD	413	18	20408	8.23567	1	0.62907	0.614862	0.211222
	GOTERM_BP_DIRECT	GO:0060325~face morphogenesis	4	0.913242	0.0525528	PDGFRA, RRAS, CRISPLD2, SCX	413	42	20408	4.7061	1	0.654749	0.639961	0.193846
	GOTERM_BP_DIRECT	GO:0002062~chondrocyte differentiation	5	1.14155	0.0530553	COL3A1, SCX, TGFBI, GDF5, ADAMTS7	413	70	20408	3.52957	1	0.65816	0.643295	0.19159
	GOTERM_BP_DIRECT	GO:0030308~negative regulation of cell growth	7	1.59817	0.0546604	GJA1, SFRP1, DAB2, HYAL2, P3H1, SLIT3, PPP1R9B	413	134	20408	2.58133	1	0.670486	0.655343	0.183531
	GOTERM_BP_DIRECT	GO:0071354~cellular response to interleukin-6	3	0.684932	0.0554554	PTGIS, CCL2, FGF23	413	19	20408	7.80222	1	0.670486	0.655343	0.183531
	GOTERM_BP_DIRECT	GO:0048731~system development	3	0.684932	0.0554554	COL3A1, SEMA3A, LHX6	413	19	20408	7.80222	1	0.670486	0.655343	0.183531
	GOTERM_BP_DIRECT	GO:0048268~clathrin coat assembly	3	0.684932	0.0554554	DAB2, NSG1, PICALM	413	19	20408	7.80222	1	0.670486	0.655343	0.183531
	GOTERM_BP_DIRECT	GO:0003279~cardiac septum development	3	0.684932	0.0554554	LRP1, PRDM1, PCSK5	413	19	20408	7.80222	1	0.670486	0.655343	0.183531
	GOTERM_BP_DIRECT	GO:0061760~antifungal innate immune response	3	0.684932	0.0554554	CX3CR1, CLEC4A2, CARD9	413	19	20408	7.80222	1	0.670486	0.655343	0.183531
	GOTERM_BP_DIRECT	GO:0060976~coronary vasculature development	4	0.913242	0.0556797	LRP1, APLNR, PRDM1, PCSK5	413	43	20408	4.59666	1	0.670486	0.655343	0.183531
	GOTERM_BP_DIRECT	GO:0043303~mast cell degranulation	4	0.913242	0.0588932	MILR1, FCER1G, SLC7A8, KIT	413	44	20408	4.49219	1	0.686014	0.670521	0.173588
	GOTERM_BP_DIRECT	GO:1904707~positive regulation of vascular smooth muscle cell proliferation	4	0.913242	0.0588932	P2RY6, GJA1, PDGFB, GNAI2	413	44	20408	4.49219	1	0.686014	0.670521	0.173588
	GOTERM_BP_DIRECT	GO:0045824~negative regulation of innate immune response	4	0.913242	0.0588932	CCR1, GRN, IFI207, IFI204	413	44	20408	4.49219	1	0.686014	0.670521	0.173588
	GOTERM_BP_DIRECT	GO:0071415~cellular response to purine-containing compound	2	0.456621	0.0593529	TRPM2, P2RY6	413	3	20408	32.9427	1	0.686014	0.670521	0.173588
	GOTERM_BP_DIRECT	GO:2000107~negative regulation of leukocyte apoptotic process	2	0.456621	0.0593529	CCR7, MERTK	413	3	20408	32.9427	1	0.686014	0.670521	0.173588
	GOTERM_BP_DIRECT	GO:1903375~facioacoustic ganglion development	2	0.456621	0.0593529	NRP2, SEMA3A	413	3	20408	32.9427	1	0.686014	0.670521	0.173588
	GOTERM_BP_DIRECT	GO:0002431~Fc receptor mediated stimulatory signaling pathway	2	0.456621	0.0593529	LYN, FCER1G	413	3	20408	32.9427	1	0.686014	0.670521	0.173588
	GOTERM_BP_DIRECT	GO:0045342~MHC class II biosynthetic process	2	0.456621	0.0593529	SLC11A1, TLR4	413	3	20408	32.9427	1	0.686014	0.670521	0.173588
	GOTERM_BP_DIRECT	GO:0001781~neutrophil apoptotic process	2	0.456621	0.0593529	IL6, ITGAM	413	3	20408	32.9427	1	0.686014	0.670521	0.173588
	GOTERM_BP_DIRECT	GO:0002774~Fc receptor mediated inhibitory signaling pathway	2	0.456621	0.0593529	LYN, LILRB4A	413	3	20408	32.9427	1	0.686014	0.670521	0.173588
	GOTERM_BP_DIRECT	GO:0071277~cellular response to calcium ion	6	1.36986	0.0596803	TRPM2, ALOX5AP, GUCA1A, RASAL1, SCN5A, LGMN	413	104	20408	2.85081	1	0.687039	0.671522	0.172939
	GOTERM_BP_DIRECT	GO:1901741~positive regulation of myoblast fusion	3	0.684932	0.0608156	EHD1, CCL8, TNFSF14	413	20	20408	7.41211	1	0.689084	0.673521	0.171649
	GOTERM_BP_DIRECT	GO:0006801~superoxide metabolic process	3	0.684932	0.0608156	NAGLU, NCF2, NOX4	413	20	20408	7.41211	1	0.689084	0.673521	0.171649
	GOTERM_BP_DIRECT	GO:0042554~superoxide anion generation	3	0.684932	0.0608156	NCF1, NCF2, NOX4	413	20	20408	7.41211	1	0.689084	0.673521	0.171649
	GOTERM_BP_DIRECT	GO:0097202~activation of cysteine-type endopeptidase activity	3	0.684932	0.0608156	IFI207, IFI204, LGMN	413	20	20408	7.41211	1	0.689084	0.673521	0.171649
	GOTERM_BP_DIRECT	GO:0043491~protein kinase B signaling	6	1.36986	0.0616776	P2RY12, LOX, PDGFB, CCL2, GAB2, MERTK	413	105	20408	2.82366	1	0.696111	0.680389	0.167243
	GOTERM_BP_DIRECT	GO:0071310~cellular response to organic substance	4	0.913242	0.0655752	EGR2, LOX, NAGLU, CD68	413	46	20408	4.29687	1	0.726005	0.709608	0.148981
	GOTERM_BP_DIRECT	GO:0043473~pigmentation	4	0.913242	0.0655752	EDNRB, SPARC, KIT, MYO5A	413	46	20408	4.29687	1	0.726005	0.709608	0.148981
	GOTERM_BP_DIRECT	GO:0071345~cellular response to cytokine stimulus	4	0.913242	0.0655752	CSF1R, DPYSL3, CXCR4, CCR7	413	46	20408	4.29687	1	0.726005	0.709608	0.148981
	GOTERM_BP_DIRECT	GO:0007264~small GTPase mediated signal transduction	6	1.36986	0.0657847	VAV3, RHOJ, RHOG, HMOX1, RGL1, VAV1	413	107	20408	2.77088	1	0.726005	0.709608	0.148981
	GOTERM_BP_DIRECT	GO:0001516~prostaglandin biosynthetic process	3	0.684932	0.0663445	PTGIS, TBXAS1, PTGS1	413	21	20408	7.05915	1	0.726005	0.709608	0.148981
	GOTERM_BP_DIRECT	GO:0090050~positive regulation of cell migration involved in sprouting angiogenesis	3	0.684932	0.0663445	SRPX2, RHOJ, HMOX1	413	21	20408	7.05915	1	0.726005	0.709608	0.148981
	GOTERM_BP_DIRECT	GO:0042462~eye photoreceptor cell development	3	0.684932	0.0663445	AHI1, PDGFB, PRDM1	413	21	20408	7.05915	1	0.726005	0.709608	0.148981
	GOTERM_BP_DIRECT	GO:0043306~positive regulation of mast cell degranulation	3	0.684932	0.0663445	FGR, FCER1G, GAB2	413	21	20408	7.05915	1	0.726005	0.709608	0.148981
	GOTERM_BP_DIRECT	GO:0042127~regulation of cell proliferation	9	2.05479	0.0680092	APOBEC1, IL6, SPARC, FES, EMILIN1, PRDM1, PPP1R9B, PF4, PTGS1	413	213	20408	2.08792	1	0.741403	0.724659	0.139867
	GOTERM_BP_DIRECT	GO:0030574~collagen catabolic process	4	0.913242	0.069041	MMP23, MRC2, ADAMTS2, CTSL	413	47	20408	4.20545	1	0.749811	0.732877	0.134969
	GOTERM_BP_DIRECT	GO:0009653~anatomical structure morphogenesis	5	1.14155	0.0703464	PDGFRA, ARMC5, SEMA3A, SEMA4C, FBN1	413	77	20408	3.2087	1	0.761116	0.743926	0.12847
	GOTERM_BP_DIRECT	GO:0002523~leukocyte migration involved in inflammatory response	3	0.684932	0.072033	ITGAM, CCL2, NLRP3	413	22	20408	6.73828	1	0.767023	0.7497	0.125113
	GOTERM_BP_DIRECT	GO:0060135~maternal process involved in female pregnancy	3	0.684932	0.072033	ANGPT2, CCL2, ADCY7	413	22	20408	6.73828	1	0.767023	0.7497	0.125113
	GOTERM_BP_DIRECT	GO:0051770~positive regulation of nitric-oxide synthase biosynthetic process	3	0.684932	0.072033	CCL2, TLR4, TLR2	413	22	20408	6.73828	1	0.767023	0.7497	0.125113
	GOTERM_BP_DIRECT	GO:0030278~regulation of ossification	3	0.684932	0.072033	EGR2, SFRP1, P3H1	413	22	20408	6.73828	1	0.767023	0.7497	0.125113
	GOTERM_BP_DIRECT	GO:0042060~wound healing	6	1.36986	0.0722249	PDGFRA, FKBP10, COL3A1, LOX, SLC11A1, ITGA9	413	110	20408	2.69531	1	0.767023	0.7497	0.125113
	GOTERM_BP_DIRECT	GO:0001816~cytokine production	4	0.913242	0.0725881	LCP2, TREM3, LILRB4A, TREM1	413	48	20408	4.11784	1	0.768046	0.7507	0.124534
	GOTERM_BP_DIRECT	GO:0014068~positive regulation of phosphatidylinositol 3-kinase signaling	5	1.14155	0.073026	FGR, NCF1, PDGFB, ROR1, TREM2	413	78	20408	3.16757	1	0.769849	0.752462	0.123516
	GOTERM_BP_DIRECT	GO:0030890~positive regulation of B cell proliferation	4	0.913242	0.0762151	VAV3, BST1, CD38, TLR4	413	49	20408	4.0338	1	0.771446	0.754023	0.122615
	GOTERM_BP_DIRECT	GO:0032355~response to estradiol	6	1.36986	0.0767034	GJA1, GRN, CYP1B1, CD38, NR2F2, ENO2	413	112	20408	2.64718	1	0.771446	0.754023	0.122615
	GOTERM_BP_DIRECT	GO:0048545~response to steroid hormone	3	0.684932	0.0778726	DAB2, LOX, PPP1R9B	413	23	20408	6.44531	1	0.771446	0.754023	0.122615
	GOTERM_BP_DIRECT	GO:0090280~positive regulation of calcium ion import	3	0.684932	0.0778726	PDGFB, CCL2, CXCR4	413	23	20408	6.44531	1	0.771446	0.754023	0.122615
	GOTERM_BP_DIRECT	GO:0097491~sympathetic neuron projection guidance	2	0.456621	0.0783456	NRP2, SEMA3A	413	4	20408	24.707	1	0.771446	0.754023	0.122615
	GOTERM_BP_DIRECT	GO:0036135~Schwann cell migration	2	0.456621	0.0783456	RRAS, RRAS2	413	4	20408	24.707	1	0.771446	0.754023	0.122615
	GOTERM_BP_DIRECT	GO:0001805~positive regulation of type III hypersensitivity	2	0.456621	0.0783456	FCGR1, FCER1G	413	4	20408	24.707	1	0.771446	0.754023	0.122615
	GOTERM_BP_DIRECT	GO:0038160~CXCL12-activated CXCR4 signaling pathway	2	0.456621	0.0783456	CXCR4, TREM2	413	4	20408	24.707	1	0.771446	0.754023	0.122615
	GOTERM_BP_DIRECT	GO:0090022~regulation of neutrophil chemotaxis	2	0.456621	0.0783456	MPP1, BST1	413	4	20408	24.707	1	0.771446	0.754023	0.122615
	GOTERM_BP_DIRECT	GO:0001845~phagolysosome assembly	2	0.456621	0.0783456	P2RX7, SRPX	413	4	20408	24.707	1	0.771446	0.754023	0.122615
	GOTERM_BP_DIRECT	GO:0071403~cellular response to high density lipoprotein particle stimulus	2	0.456621	0.0783456	CCL2, ABCG1	413	4	20408	24.707	1	0.771446	0.754023	0.122615
	GOTERM_BP_DIRECT	GO:0003104~positive regulation of glomerular filtration	2	0.456621	0.0783456	GJA1, PDGFB	413	4	20408	24.707	1	0.771446	0.754023	0.122615
	GOTERM_BP_DIRECT	GO:0006991~response to sterol depletion	2	0.456621	0.0783456	LYN, PIP4P1	413	4	20408	24.707	1	0.771446	0.754023	0.122615
	GOTERM_BP_DIRECT	GO:0036486~ventral trunk neural crest cell migration	2	0.456621	0.0783456	NRP2, SEMA3A	413	4	20408	24.707	1	0.771446	0.754023	0.122615
	GOTERM_BP_DIRECT	GO:0035701~hematopoietic stem cell migration	2	0.456621	0.0783456	KIT, CXCR4	413	4	20408	24.707	1	0.771446	0.754023	0.122615
	GOTERM_BP_DIRECT	GO:0030046~parallel actin filament bundle assembly	2	0.456621	0.0783456	FSCN1, AIF1	413	4	20408	24.707	1	0.771446	0.754023	0.122615
	GOTERM_BP_DIRECT	GO:1902285~semaphorin-plexin signaling pathway involved in neuron projection guidance	2	0.456621	0.0783456	NRP2, SEMA3A	413	4	20408	24.707	1	0.771446	0.754023	0.122615
	GOTERM_BP_DIRECT	GO:1904466~positive regulation of matrix metallopeptidase secretion	2	0.456621	0.0783456	TLR4, TLR2	413	4	20408	24.707	1	0.771446	0.754023	0.122615
	GOTERM_BP_DIRECT	GO:0086046~membrane depolarization during SA node cell action potential	2	0.456621	0.0783456	CACNA1D, SCN5A	413	4	20408	24.707	1	0.771446	0.754023	0.122615
	GOTERM_BP_DIRECT	GO:0043434~response to peptide hormone	5	1.14155	0.0785385	GJA1, SERPINA3M, REG3G, SERPINA3H, SERPINA3I	413	80	20408	3.08838	1	0.771446	0.754023	0.122615
	GOTERM_BP_DIRECT	GO:0070588~calcium ion transmembrane transport	6	1.36986	0.0789977	P2RY12, P2RX7, TRPM2, EDNRB, CACNA1D, TPCN2	413	113	20408	2.62375	1	0.773318	0.755853	0.121563
	GOTERM_BP_DIRECT	GO:0035774~positive regulation of insulin secretion involved in cellular response to glucose stimulus	4	0.913242	0.0799204	LRP1, CACNA1D, ARRB1, ABCG1	413	50	20408	3.95312	1	0.779698	0.762089	0.117995
	GOTERM_BP_DIRECT	GO:0007267~cell-cell signaling	5	1.14155	0.0813705	CCR1, GJA1, CCL8, STAB1, CCR5	413	81	20408	3.05025	1	0.791163	0.773295	0.111655
	GOTERM_BP_DIRECT	GO:0043161~proteasome-mediated ubiquitin-dependent protein catabolic process	9	2.05479	0.0819019	PSMD8, SPSB2, SH3BGRL, PSMD14, NAGLU, PSMC1, ZFAND2A, ARRB1, KCTD17	413	222	20408	2.00327	1	0.792414	0.774517	0.110969
	GOTERM_BP_DIRECT	GO:0045071~negative regulation of viral genome replication	4	0.913242	0.0837026	RNASEL, IFI207, IFI204, OAS3	413	51	20408	3.87561	1	0.792414	0.774517	0.110969
	GOTERM_BP_DIRECT	GO:0043408~regulation of MAPK cascade	4	0.913242	0.0837026	CSF1R, LBH, SLA, TLR13	413	51	20408	3.87561	1	0.792414	0.774517	0.110969
	GOTERM_BP_DIRECT	GO:0071711~basement membrane organization	3	0.684932	0.0838548	COL3A1, FLRT2, COL4A1	413	24	20408	6.17676	1	0.792414	0.774517	0.110969
	GOTERM_BP_DIRECT	GO:0006672~ceramide metabolic process	3	0.684932	0.0838548	ACER2, PLA2G15, CERK	413	24	20408	6.17676	1	0.792414	0.774517	0.110969
	GOTERM_BP_DIRECT	GO:0006809~nitric oxide biosynthetic process	3	0.684932	0.0838548	CYP1B1, TLR4, TLR2	413	24	20408	6.17676	1	0.792414	0.774517	0.110969
	GOTERM_BP_DIRECT	GO:0061298~retina vasculature development in camera-type eye	3	0.684932	0.0838548	PDGFRA, PDGFB, CYP1B1	413	24	20408	6.17676	1	0.792414	0.774517	0.110969
	GOTERM_BP_DIRECT	GO:0006816~calcium ion transport	7	1.59817	0.0839721	CCR1, P2RX7, TRPM2, CCL8, CACNA1D, CCR5, TPCN2	413	150	20408	2.30599	1	0.792414	0.774517	0.110969
	GOTERM_BP_DIRECT	GO:0043406~positive regulation of MAP kinase activity	5	1.14155	0.0842525	P2RX7, KIT, PDGFB, NOX4, TLR4	413	82	20408	3.01305	1	0.792414	0.774517	0.110969
	GOTERM_BP_DIRECT	GO:0034097~response to cytokine	5	1.14155	0.0842525	COL3A1, SERPINA3M, TNFRSF11A, SERPINA3H, SERPINA3I	413	82	20408	3.01305	1	0.792414	0.774517	0.110969
	GOTERM_BP_DIRECT	GO:0008152~metabolic process	8	1.82648	0.085567	HK3, H6PD, NAGLU, MAN2B2, HYAL2, HEXB, PLOD3, MAN2B1	413	187	20408	2.11397	1	0.802156	0.784039	0.105662
	GOTERM_BP_DIRECT	GO:0050731~positive regulation of peptidyl-tyrosine phosphorylation	6	1.36986	0.086099	PDGFRA, IL6, PDGFB, TREM2, CSPG4, TLR4	413	116	20408	2.5559	1	0.804522	0.786352	0.104383
	GOTERM_BP_DIRECT	GO:0002218~activation of innate immune response	4	0.913242	0.0875601	IFI207, IFI204, IFI211, TLR4	413	52	20408	3.80108	1	0.815527	0.797108	0.0984827
	GOTERM_BP_DIRECT	GO:0032874~positive regulation of stress-activated MAPK cascade	3	0.684932	0.0899715	SEMA4C, CARD9, TLR4	413	25	20408	5.92969	1	0.82993	0.811186	0.0908797
	GOTERM_BP_DIRECT	GO:0019886~antigen processing and presentation of exogenous peptide antigen via MHC class II	3	0.684932	0.0899715	FCER1G, FCGR2B, IFI30	413	25	20408	5.92969	1	0.82993	0.811186	0.0908797
	GOTERM_BP_DIRECT	GO:0045943~positive regulation of transcription from RNA polymerase I promoter	3	0.684932	0.0899715	PPP1R15A, MYO1C, RASL11A	413	25	20408	5.92969	1	0.82993	0.811186	0.0908797
	GOTERM_BP_DIRECT	GO:0007040~lysosome organization	4	0.913242	0.0954945	GRN, NAGLU, HEXB, TPCN2	413	54	20408	3.6603	1	0.840478	0.821496	0.0853947
	GOTERM_BP_DIRECT	GO:0042130~negative regulation of T cell proliferation	4	0.913242	0.0954945	CD86, SLFN1, VSIG4, LILRB4A	413	54	20408	3.6603	1	0.840478	0.821496	0.0853947
	GOTERM_BP_DIRECT	GO:0036120~cellular response to platelet-derived growth factor stimulus	3	0.684932	0.096215	PDGFB, CCL2, TLR4	413	26	20408	5.70162	1	0.840478	0.821496	0.0853947
	GOTERM_BP_DIRECT	GO:0002367~cytokine production involved in immune response	2	0.456621	0.0969558	TREM3, TREM1	413	5	20408	19.7656	1	0.840478	0.821496	0.0853947
	GOTERM_BP_DIRECT	GO:1900149~positive regulation of Schwann cell migration	2	0.456621	0.0969558	LRP1, RRAS2	413	5	20408	19.7656	1	0.840478	0.821496	0.0853947
	GOTERM_BP_DIRECT	GO:0034241~positive regulation of macrophage fusion	2	0.456621	0.0969558	TYROBP, TREM2	413	5	20408	19.7656	1	0.840478	0.821496	0.0853947
	GOTERM_BP_DIRECT	GO:0002265~astrocyte activation involved in immune response	2	0.456621	0.0969558	GRN, LRP1	413	5	20408	19.7656	1	0.840478	0.821496	0.0853947
	GOTERM_BP_DIRECT	GO:0018057~peptidyl-lysine oxidation	2	0.456621	0.0969558	LOX, LOXL1	413	5	20408	19.7656	1	0.840478	0.821496	0.0853947
	GOTERM_BP_DIRECT	GO:0035702~monocyte homeostasis	2	0.456621	0.0969558	CSF1R, CCL2	413	5	20408	19.7656	1	0.840478	0.821496	0.0853947
	GOTERM_BP_DIRECT	GO:0010574~regulation of vascular endothelial growth factor production	2	0.456621	0.0969558	IL6, CCL2	413	5	20408	19.7656	1	0.840478	0.821496	0.0853947
	GOTERM_BP_DIRECT	GO:0002576~platelet degranulation	2	0.456621	0.0969558	LYN, PLEK	413	5	20408	19.7656	1	0.840478	0.821496	0.0853947
	GOTERM_BP_DIRECT	GO:0006742~NADP catabolic process	2	0.456621	0.0969558	NCF1, NCF2	413	5	20408	19.7656	1	0.840478	0.821496	0.0853947
	GOTERM_BP_DIRECT	GO:0061551~trigeminal ganglion development	2	0.456621	0.0969558	NRP2, SEMA3A	413	5	20408	19.7656	1	0.840478	0.821496	0.0853947
	GOTERM_BP_DIRECT	GO:0030209~dermatan sulfate catabolic process	2	0.456621	0.0969558	HEXB, ARSB	413	5	20408	19.7656	1	0.840478	0.821496	0.0853947
	GOTERM_BP_DIRECT	GO:0002246~wound healing involved in inflammatory response	2	0.456621	0.0969558	HMOX1, TLR4	413	5	20408	19.7656	1	0.840478	0.821496	0.0853947
	GOTERM_BP_DIRECT	GO:0002730~regulation of dendritic cell cytokine production	2	0.456621	0.0969558	TLR4, TLR2	413	5	20408	19.7656	1	0.840478	0.821496	0.0853947
	GOTERM_BP_DIRECT	GO:0048002~antigen processing and presentation of peptide antigen	2	0.456621	0.0969558	CTSL, SLC11A1	413	5	20408	19.7656	1	0.840478	0.821496	0.0853947
	GOTERM_BP_DIRECT	GO:0070434~positive regulation of nucleotide-binding oligomerization domain containing 2 signaling pathway	2	0.456621	0.0969558	SLC15A3, TLR4	413	5	20408	19.7656	1	0.840478	0.821496	0.0853947
	GOTERM_BP_DIRECT	GO:0015827~tryptophan transport	2	0.456621	0.0969558	SLC7A8, SLC36A4	413	5	20408	19.7656	1	0.840478	0.821496	0.0853947
	GOTERM_BP_DIRECT	GO:0035754~B cell chemotaxis	2	0.456621	0.0969558	CH25H, CYP7B1	413	5	20408	19.7656	1	0.840478	0.821496	0.0853947
	GOTERM_BP_DIRECT	GO:0030336~negative regulation of cell migration	7	1.59817	0.0990718	CX3CR1, SFRP1, RRAS, DPYSL3, PDGFB, CYP1B1, CCR5	413	157	20408	2.20317	1	0.856243	0.836904	0.0773243
	GOTERM_BP_DIRECT	GO:0071466~cellular response to xenobiotic stimulus	5	1.14155	0.0993924	ACER2, ANKRD1, CCL2, CXCR4, PPP1R9B	413	87	20408	2.83989	1	0.856441	0.837098	0.0772236
	KEGG_PATHWAY	mmu04062:Chemokine signaling pathway	20	4.56621	2.55407e-07	CCR1, LYN, VAV3, CX3CR1, NCF1, CXCR4, ARRB1, ADCY7, VAV1, GNAI2, FGR, PREX1, CCL9, CCL8, GRK5, CCL6, CCL2, CCR7, CCR5, PF4	232	192	9330	4.18912	6.74252e-05	6.76828e-05	6.33409e-05	4.19832
	KEGG_PATHWAY	mmu04380:Osteoclast differentiation	16	3.65297	1.1257e-06	IFNAR2, SIRPB1B, CSF1R, SPI1, NCF1, NCF2, TREM2, TNFRSF11A, GAB2, LILRB4A, PIRB, FCGR1, TYROBP, FCGR4, LCP2, FCGR2B	232	135	9330	4.76628	0.00029714	0.000149155	0.000139586	3.85516
	KEGG_PATHWAY	mmu04061:Viral protein interaction with cytokine and cytokine receptor	13	2.96804	3.54916e-06	CCR1, CX3CR1, CSF1R, TNFSF14, CXCR4, IL6, CCL9, CCL8, CCL6, CCL2, CCR7, CCR5, PF4	232	95	9330	5.50318	0.000936541	0.000313509	0.000293397	3.53254
	KEGG_PATHWAY	mmu04142:Lysosome	14	3.19635	2.83125e-05	CTSA, HEXB, SLC11A1, GNS, PLA2G15, NAGLU, CTSL, HYAL2, ATP6V1H, MAN2B1, CD68, CTSC, ARSB, LGMN	232	135	9330	4.1705	0.00744673	0.0018757	0.00175537	2.75563
	KEGG_PATHWAY	mmu04145:Phagosome	16	3.65297	3.85588e-05	RAB5C, ITGAM, NCF1, NCF2, THBS3, FCGR1, MRC2, TUBB2A, CTSL, FCGR4, CANX, MRC1, ATP6V1H, FCGR2B, TLR4, TLR2	232	180	9330	3.57471	0.0101281	0.00204361	0.00191251	2.7184
	KEGG_PATHWAY	mmu04060:Cytokine-cytokine receptor interaction	19	4.3379	0.000360212	CCR1, IFNAR2, CX3CR1, CSF1R, TNFSF14, CXCR4, TNFRSF11A, GDF5, CSF2RA, IL6, CCL9, CCL8, CCL6, CCL2, CCR7, RELL1, TNFSF8, CCR5, PF4	232	294	9330	2.59896	0.09073	0.0159094	0.0148888	1.82714
	KEGG_PATHWAY	mmu04666:Fc gamma R-mediated phagocytosis	10	2.28311	0.000472342	FCGR1, LYN, VAV3, NCF1, FCGR4, ARPC3, INPP5D, GAB2, FCGR2B, VAV1	232	93	9330	4.32425	0.117263	0.0168726	0.0157902	1.80161
	KEGG_PATHWAY	mmu05135:Yersinia infection	12	2.73973	0.00050936	VAV3, IL6, WIPF1, ARPC3, RHOG, CCL2, NLRP3, LCP2, MEFV, TLR4, VAV1, SKAP2	232	135	9330	3.57471	0.125852	0.0168726	0.0157902	1.80161
	KEGG_PATHWAY	mmu04014:Ras signaling pathway	16	3.65297	0.000726928	PDGFRA, CSF1R, RALB, ANGPT2, RAB5C, PDGFB, RRAS2, RASAL1, GAB2, ETS1, EFNA3, RRAS, RASA3, KIT, RGL1, FGF23	232	235	9330	2.73808	0.174676	0.021404	0.0200309	1.6983
	KEGG_PATHWAY	mmu04015:Rap1 signaling pathway	15	3.42466	0.000857508	VAV3, PDGFRA, CSF1R, RALB, ANGPT2, ITGAM, PDGFB, ADCY7, VAV1, GNAI2, EFNA3, RRAS, KIT, LCP2, FGF23	232	214	9330	2.81884	0.202664	0.022724	0.0212662	1.67231
	KEGG_PATHWAY	mmu04662:B cell receptor signaling pathway	9	2.05479	0.000998018	LYN, VAV3, CD72, INPP5D, FCGR2B, NFKBIE, LILRB4A, PIRB, VAV1	232	83	9330	4.36072	0.231726	0.0240432	0.0225008	1.6478
	KEGG_PATHWAY	mmu04664:Fc epsilon RI signaling pathway	8	1.82648	0.00117111	LYN, VAV3, FCER1G, INPP5D, ALOX5AP, LCP2, GAB2, VAV1	232	66	9330	4.87461	0.26608	0.0258621	0.024203	1.61613
	KEGG_PATHWAY	mmu00531:Glycosaminoglycan degradation	5	1.14155	0.00157265	NAGLU, HYAL2, HEXB, GNS, ARSB	232	21	9330	9.57512	0.339994	0.0320579	0.0300014	1.52286
	KEGG_PATHWAY	mmu05152:Tuberculosis	13	2.96804	0.00169479	FCER1G, RAB5C, ITGAM, CARD9, FCGR1, MRC2, IL6, FCGR4, MRC1, ATP6V1H, FCGR2B, TLR4, TLR2	232	180	9330	2.90445	0.36097	0.0320799	0.0300219	1.52256
	KEGG_PATHWAY	mmu04621:NOD-like receptor signaling pathway	14	3.19635	0.00273888	IFNAR2, RNASEL, IFI204, CARD9, MEFV, P2RX7, TRPM2, PSTPIP1, IL6, OAS3, CCL2, NLRP3, TLR4, GPSM3	232	216	9330	2.60656	0.515218	0.0476227	0.0445677	1.35098
	KEGG_PATHWAY	mmu05133:Pertussis	8	1.82648	0.00287533	C1QB, C1QA, IL6, ITGAM, NLRP3, TLR4, GNAI2, C1QC	232	77	9330	4.17824	0.532419	0.0476227	0.0445677	1.35098
	KEGG_PATHWAY	mmu05171:Coronavirus disease - COVID-19	15	3.42466	0.00355956	C1QB, IFNAR2, C1QA, MX1, C5AR1, IL6, OAS3, C3AR1, CCL2, TLR8, NLRP3, TLR7, TLR4, C1QC, TLR2	232	249	9330	2.42262	0.609919	0.0554872	0.0519277	1.2846
	KEGG_PATHWAY	mmu04611:Platelet activation	10	2.28311	0.00379845	P2RY12, LYN, COL3A1, FCER1G, TBXAS1, LCP2, ADCY7, FERMT3, GNAI2, PTGS1	232	125	9330	3.21724	0.633846	0.0559216	0.0523342	1.28121
	KEGG_PATHWAY	mmu05323:Rheumatoid arthritis	8	1.82648	0.00567677	CD86, IL6, CTSL, CCL2, ATP6V1H, TNFRSF11A, TLR4, TLR2	232	87	9330	3.69798	0.777524	0.079176	0.0740968	1.1302
	KEGG_PATHWAY	mmu05140:Leishmaniasis	7	1.59817	0.00756066	FCGR1, ITGAM, NCF1, NCF2, FCGR4, TLR4, TLR2	232	70	9330	4.02155	0.865151	0.100179	0.0937522	1.02802
	KEGG_PATHWAY	mmu04610:Complement and coagulation cascades	8	1.82648	0.00860307	C1QB, C1QA, ITGAM, PROS1, C5AR1, C3AR1, VSIG4, C1QC	232	94	9330	3.4226	0.897822	0.108563	0.101598	0.993114
	KEGG_PATHWAY	mmu05144:Malaria	6	1.36986	0.0131157	IL6, LRP1, CCL2, TLR4, THBS3, TLR2	232	57	9330	4.23321	0.96936	0.155267	0.145307	0.837714
	KEGG_PATHWAY	mmu05142:Chagas disease	8	1.82648	0.0138315	C1QB, C1QA, IL6, CCL2, TLR4, GNAI2, C1QC, TLR2	232	103	9330	3.12354	0.974701	0.155267	0.145307	0.837714
	KEGG_PATHWAY	mmu05150:Staphylococcus aureus infection	9	2.05479	0.0140619	FCGR1, C1QB, C1QA, ITGAM, FCGR4, C5AR1, C3AR1, FCGR2B, C1QC	232	128	9330	2.82765	0.976215	0.155267	0.145307	0.837714
	KEGG_PATHWAY	mmu05146:Amoebiasis	8	1.82648	0.0167654	IL6, COL3A1, RAB5C, ITGAM, COL4A2, COL4A1, TLR4, TLR2	232	107	9330	3.00677	0.988479	0.171577	0.16057	0.794336
	KEGG_PATHWAY	mmu03250:Viral life cycle - HIV-1	6	1.36986	0.0172181	MX1, CXCR4, NELFA, CCR5, SERINC3, NELFE	232	61	9330	3.95562	0.989798	0.171577	0.16057	0.794336
	KEGG_PATHWAY	mmu04974:Protein digestion and absorption	8	1.82648	0.0175628	COL15A1, COL3A1, SLC7A8, COL4A2, COL4A1, COL6A3, PRCP, SLC36A4	232	108	9330	2.97893	0.9907	0.171577	0.16057	0.794336
	KEGG_PATHWAY	mmu05417:Lipid and atherosclerosis	12	2.73973	0.0184265	LYN, VAV3, IL6, NCF1, NCF2, CCL2, NLRP3, HSPA2, TLR4, VAV1, ABCG1, TLR2	232	216	9330	2.2342	0.992627	0.171577	0.16057	0.794336
	KEGG_PATHWAY	mmu04151:PI3K-Akt signaling pathway	17	3.88128	0.0187763	IFNAR2, PDGFRA, CSF1R, ANGPT2, ATF6B, PDGFB, THBS3, IL6, EFNA3, COL4A2, COL4A1, KIT, COL6A3, TLR4, FGF23, ITGA9, TLR2	232	364	9330	1.8782	0.993289	0.171577	0.16057	0.794336
	KEGG_PATHWAY	mmu04625:C-type lectin receptor signaling pathway	8	1.82648	0.0210203	IL6, EGR2, FCER1G, RRAS, CARD9, RRAS2, NLRP3, CBLB	232	112	9330	2.87254	0.996333	0.185679	0.173768	0.760031
	KEGG_PATHWAY	mmu04936:Alcoholic liver disease	9	2.05479	0.0237579	C1QB, C1QA, IL6, C5AR1, C3AR1, NOX4, LPIN2, TLR4, C1QC	232	141	9330	2.56695	0.998249	0.203091	0.190063	0.721103
	KEGG_PATHWAY	mmu04650:Natural killer cell mediated cytotoxicity	8	1.82648	0.0249256	IFNAR2, VAV3, TYROBP, FCER1G, FCGR4, LCP2, CD244A, VAV1	232	116	9330	2.77348	0.998724	0.206415	0.193174	0.714052
	KEGG_PATHWAY	mmu05162:Measles	9	2.05479	0.0275075	IFNAR2, IL6, OAS3, MX1, TLR7, CBLB, FCGR2B, TLR4, TLR2	232	145	9330	2.49614	0.999366	0.220894	0.206723	0.684611
	KEGG_PATHWAY	mmu04640:Hematopoietic cell lineage	7	1.59817	0.0288985	FCGR1, CSF1R, IL6, ITGAM, KIT, CD38, CSF2RA	232	94	9330	2.99477	0.999566	0.22216	0.207908	0.682128
	KEGG_PATHWAY	mmu05221:Acute myeloid leukemia	6	1.36986	0.0293419	FCGR1, CSF1R, SPI1, ITGAM, KIT, PIM1	232	70	9330	3.44704	0.999615	0.22216	0.207908	0.682128
	KEGG_PATHWAY	mmu04072:Phospholipase D signaling pathway	9	2.05479	0.0316498	PDGFRA, RALB, FCER1G, RRAS, KIT, PDGFB, RRAS2, GAB2, ADCY7	232	149	9330	2.42913	0.999795	0.232978	0.218032	0.661479
	KEGG_PATHWAY	mmu05020:Prion disease	13	2.96804	0.033582	C1QB, C1QA, NCF1, ATF6B, PSMD14, NCF2, CACNA1D, PSMA7, PSMD8, IL6, TUBB2A, PSMC1, C1QC	232	267	9330	1.95806	0.999879	0.24052	0.22509	0.647643
	KEGG_PATHWAY	mmu04144:Endocytosis	13	2.96804	0.0351041	PDGFRA, RAB5C, WIPF1, CXCR4, CBLB, ARRB1, EHD1, DAB2, SNX1, GRK5, ARPC3, CCR5, SNX5	232	269	9330	1.9435	0.99992	0.24203	0.226504	0.644924
	KEGG_PATHWAY	mmu04360:Axon guidance	10	2.28311	0.0356196	SEMA6B, EFNA3, SEMA7A, RRAS, FES, SEMA3A, SEMA4C, CXCR4, SLIT3, GNAI2	232	181	9330	2.22185	0.999931	0.24203	0.226504	0.644924
	KEGG_PATHWAY	mmu00520:Amino sugar and nucleotide sugar metabolism	5	1.14155	0.0369556	GMPPB, HK3, HEXB, NPL, RENBP	232	51	9330	3.9427	0.999952	0.244831	0.229125	0.639928
	KEGG_PATHWAY	mmu04933:AGE-RAGE signaling pathway in diabetic complications	7	1.59817	0.0390914	IL6, COL3A1, COL4A2, COL4A1, PIM1, CCL2, NOX4	232	101	9330	2.78721	0.999973	0.252664	0.236456	0.62625
	KEGG_PATHWAY	mmu04926:Relaxin signaling pathway	8	1.82648	0.0409795	COL3A1, EDNRB, ATF6B, COL4A2, COL4A1, ARRB1, ADCY7, GNAI2	232	129	9330	2.49399	0.999984	0.258561	0.241974	0.616231
	KEGG_PATHWAY	mmu04620:Toll-like receptor signaling pathway	7	1.59817	0.0440798	IFNAR2, CD86, IL6, TLR8, TLR7, TLR4, TLR2	232	104	9330	2.70681	0.999993	0.271655	0.254228	0.594777
	KEGG_PATHWAY	mmu04540:Gap junction	6	1.36986	0.0617984	PDGFRA, GJA1, TUBB2A, PDGFB, ADCY7, GNAI2	232	86	9330	2.80573	1	0.364703	0.341307	0.466855
	KEGG_PATHWAY	mmu04810:Regulation of actin cytoskeleton	11	2.51142	0.0619307	VAV3, PDGFRA, ITGAM, RRAS, ARPC3, PDGFB, RRAS2, CXCR4, FGF23, VAV1, ITGA9	232	231	9330	1.91502	1	0.364703	0.341307	0.466855
	KEGG_PATHWAY	mmu05164:Influenza A	9	2.05479	0.0655274	IFNAR2, IL6, RNASEL, OAS3, MX1, CCL2, NLRP3, TLR7, TLR4	232	173	9330	2.09214	1	0.377495	0.353278	0.451883
	KEGG_PATHWAY	mmu00511:Other glycan degradation	3	0.684932	0.0720131	MAN2B2, HEXB, MAN2B1	232	18	9330	6.70259	1	0.404614	0.378658	0.421753
	KEGG_PATHWAY	mmu04613:Neutrophil extracellular trap formation	10	2.28311	0.0733798	FCGR1, ITGAM, NCF1, NCF2, FCGR4, C5AR1, TLR8, TLR7, TLR4, TLR2	232	208	9330	1.93344	1	0.404614	0.378658	0.421753
	KEGG_PATHWAY	mmu04670:Leukocyte transendothelial migration	7	1.59817	0.0748154	VAV3, ITGAM, NCF1, NCF2, CXCR4, VAV1, GNAI2	232	119	9330	2.36562	1	0.404614	0.378658	0.421753
	KEGG_PATHWAY	mmu00532:Glycosaminoglycan biosynthesis - chondroitin sulfate / dermatan sulfate	3	0.684932	0.0942319	CSGALNACT1, CHPF2, DSE	232	21	9330	5.74507	1	0.495265	0.463494	0.333956
	KEGG_PATHWAY	mmu04020:Calcium signaling pathway	11	2.51142	0.0971842	P2RX7, PDGFRA, EDNRB, PDE1B, PDGFB, CD38, CXCR4, CACNA1D, ADCY7, FGF23, TPCN2	232	253	9330	1.7485	1	0.495265	0.463494	0.333956
	KEGG_PATHWAY	mmu05132:Salmonella infection	11	2.51142	0.0971842	IL6, RAB5C, TUBB2A, RRAS, ARPC3, RHOJ, AHNAK2, RHOG, NLRP3, TLR4, TLR2	232	253	9330	1.7485	1	0.495265	0.463494	0.333956

## Sheet: Clust4_chart
Category	Term	Count	%	PValue	Genes	List Total	Pop Hits	Pop Total	Fold Enrichment	Bonferroni	Benjamini	FDR	-log(FDR)
GOTERM_BP_DIRECT	GO:0002376~immune system process	57	11.2426	8.67051e-21	IFITM3, CSF1, LST1, PIK3CD, PIK3CG, PYCARD, ADGRE1, C1S1, CASP4, SIRPA, MAP3K8, TNFAIP8L2, LBP, ZBP1, TICAM2, SYK, PRKCB, CD300A, MMP3, ARID5A, CNPY3, TLR1, LAT2, HCK, IGKV12-41, OAS2, BTK, TLR9, IRF7, SERPING1, IRF5, IGKV4-55, SQSTM1, TMEM106A, CFB, NLRP1B, SLFN8, UNC93B1, H2-DMA, PLD4, NOD1, CFP, SAMHD1, ZDHHC18, H2-DMB1, BTLA, CD300LD, FADD, CD74, C1RA, H2-EB1, LY86, H2-AA, TEC, THEMIS2, MYD88…	465	563	20408	4.44339	2.43901e-17	2.43815e-17	2.37312e-17	16.6247
GOTERM_BP_DIRECT	GO:0032760~positive regulation of tumor necrosis factor production	26	5.12821	2.29869e-15	SASH3, PTAFR, OAS1A, HSPB1, NOD1, PIK3R1, RASGRP1, AKAP12, PYCARD, PLCG2, FADD, LBP, CCR2, CD209B, SYK, STAT3, ARID5A, CYBB, TNFRSF1A, TLR1, PTPRC, OAS2, BTK, TLR9, MYD88, TMEM106A	465	144	20408	7.92425	6.55842e-12	3.23195e-12	3.14575e-12	11.5023
GOTERM_BP_DIRECT	GO:0006954~inflammatory response	37	7.29783	6.38666e-12	NLRP1B, CCL12, CIITA, NRROS, SGMS1, CSF1, PTAFR, PIK3CD, PLD4, PIK3CG, RELB, PYCARD, CYSLTR1, CCL7, ALOX5, CASP4, S1PR3, CMKLR1, CCR2, GGT5, TICAM2, VWF, STAT3, LY86, CYBB, SELE, TNFRSF1A, TLR1, HCK, THEMIS2, TNIP1, TNIP2, TLR9, ACKR2, IRF5, ACKR1, MYD88	465	414	20408	3.92237	1.79657e-08	5.98643e-09	5.82676e-09	8.23457
GOTERM_BP_DIRECT	GO:0032755~positive regulation of interleukin-6 production	19	3.74753	1.02215e-10	CD74, TICAM2, SYK, UNC93B1, PTAFR, STAT3, ARID5A, LAPTM5, IL6RA, NOD1, POU2F2, PYCARD, TLR1, BTK, TLR9, PLCG2, LBP, TMEM106A, MYD88	465	114	20408	7.3147	2.87531e-07	7.18572e-08	6.99406e-08	7.15527
GOTERM_BP_DIRECT	GO:0045087~innate immune response	46	9.07298	2.82556e-09	IFITM3, NLRP1B, IGHV1-82, TRIM30B, TRIM30A, CSF1, TRIM30C, UNC93B1, OAS1A, PIK3CD, PLD4, NOD1, CFP, SAMHD1, RELB, PYCARD, ZDHHC18, C1S1, CASP4, FADD, TNFAIP8L2, LBP, ZBP1, NQO1, C1RA, TICAM2, SYK, IGHV1-52, MMP3, ARID5A, LY86, CYBB, ISG15, CNPY3, TLR1, HCK, ADAM15, OAS2, BTK, TLR9, IRF7, SERPING1, IRF5, MYD88, TMEM106A, CFB	465	746	20408	2.70624	7.94826e-06	1.58909e-06	1.54671e-06	5.81059
GOTERM_BP_DIRECT	GO:0006955~immune response	36	7.10059	2.80903e-08	CLEC4A1, CCL12, CLEC4A3, NRROS, H2-DMA, LST1, WAS, CXCL14, FYB, IGF1R, IGKV9-120, CCL7, IGKV10-94, FCGRT, H2-DMB1, IGKV12-98, CCR2, CD209D, BCAP31, CD74, CD209B, H2-EB1, CD209F, CD209G, LY86, PRG4, H2-AA, TLR1, IGKV12-46, IGKV12-41, TLR9, ACKR2, IGKV4-55, MYD88, IGKV4-53, H2-AB1	465	538	20408	2.93676	7.9015e-05	1.3165e-05	1.28139e-05	4.89232
GOTERM_BP_DIRECT	GO:0030335~positive regulation of cell migration	24	4.73373	6.10429e-08	PDGFRB, TNFAIP6, HSPA5, CSF1, FLT4, SEMA6D, STAT3, MMP3, PIK3CD, PDGFA, IRS2, PIK3R1, SEMA3F, CORO1A, VSIR, IGF1R, CDH5, CCL7, RUFY3, PDPN, S1PR1, PECAM1, CASS4, MYO1F	465	269	20408	3.91567	0.000171699	2.45218e-05	2.38678e-05	4.62219
GOTERM_BP_DIRECT	GO:0051092~positive regulation of NF-kappaB transcription factor activity	17	3.35306	1.11092e-06	TRIM30B, TRIM30A, PRKCH, TICAM2, TRIM30C, PRKCB, STAT3, ITGB2, NOD1, NTS, EDA2R, PYCARD, TLR9, FLOT1, PLCG2, CARD14, MYD88	465	164	20408	4.54938	0.00312015	0.000344089	0.000334912	3.47507
GOTERM_BP_DIRECT	GO:0016477~cell migration	24	4.73373	1.13282e-06	PDGFRB, CD63, JUP, ITGB5, PXN, SDC3, ITGB2, ASAP3, PIK3CD, IRS2, CORO1A, ARHGAP35, PIK3CG, RND1, PDPN, S1PR1, CASS4, ITGA7, SIRPA, CD248, SVEP1, NCKAP1L, LCP1, DOCK2	465	317	20408	3.32276	0.00318154	0.000344089	0.000334912	3.47507
GOTERM_BP_DIRECT	GO:0001525~angiogenesis	23	4.53649	1.22365e-06	PDGFRB, CCDC134, CCL12, CLIC4, JUN, SYK, NOS3, FLT4, TNFAIP2, PDGFA, NDNF, RBPJ, FGF2, PIK3CG, RASIP1, APOLD1, TMEM100, ADAM15, ANPEP, MMRN2, S1PR1, PECAM1, CCR2	465	295	20408	3.42179	0.0034362	0.000344089	0.000334912	3.47507
GOTERM_BP_DIRECT	GO:0007165~signal transduction	61	12.0316	1.576e-06	ARHGAP9, HTR2B, IRS2, ARHGAP35, RND1, ADGRE1, AKAP12, CYSLTR1, HTR7, RASSF2, GNGT2, RASSF4, ANPEP, PDE4B, RAC2, MAP3K8, FFAR1, PRKG1, CMKLR1, CCR2, PDGFRB, CHRNB1, TICAM2, NFAM1, RHOH, ARAP1, TNFRSF1A, TLR1, APBB1IP, OLFM1, TLR9, CD48, RIN3, IL6ST, GAS6, GPRC5C, CHRNA1, NDRG3, RGS14, CLEC12A, PTAFR, GPR85, PIK3R1, NTS, RASIP1, ADGRG3, PDPN, PLCG2, S1PR1, S1PR3, FADD, PACSIN1, NOS3, CSNK1A1, STAT3…	465	1400	20408	1.91227	0.00442348	0.000402883	0.000392137	3.40656
GOTERM_BP_DIRECT	GO:0008283~cell proliferation	25	4.93097	2.42824e-06	CSF1, MVP, CHRD, PDGFA, IRS2, RBPJ, FGF2, RASGRP4, THPO, PDPN, RAC2, S1PR1, ANXA7, MAP4K1, CD74, JUN, DAXX, NOG, STAT3, USP28, PAX1, ALDH1A2, TACC1, TACC2, CFB	465	356	20408	3.08203	0.00680736	0.000569017	0.00055384	3.25662
GOTERM_BP_DIRECT	GO:0050870~positive regulation of T cell activation	9	1.77515	2.72886e-06	PYCARD, H2-EB1, H2-DMA, H2-DMB1, SIRPA, H2-AA, CORO1A, H2-AB1, CCR2	465	40	20408	9.87484	0.0076469	0.000590273	0.000574529	3.24069
GOTERM_BP_DIRECT	GO:0006935~chemotaxis	15	2.95858	3.27421e-06	PDGFRB, CCL12, PTAFR, PIK3CD, PIK3CG, CYSLTR1, CCL7, S1PR1, RAC2, ACKR2, NCKAP1L, DOCK2, EAR2, CCR2, CMKLR1	465	138	20408	4.77045	0.00916809	0.000657649	0.000640109	3.19375
GOTERM_BP_DIRECT	GO:0043410~positive regulation of MAPK cascade	18	3.5503	3.5124e-06	MAP4K1, CD74, TRIM30B, TRIM30A, SYK, TRIM30C, FLT4, LAPTM5, PDGFA, IL6RA, FGF2, IGF1R, PTPRC, DOK3, THPO, TLR9, PLCG2, TMEM106A	465	200	20408	3.94994	0.00983176	0.000658459	0.000640897	3.19321
GOTERM_BP_DIRECT	GO:0002504~antigen processing and presentation of peptide or polysaccharide antigen via MHC class II	5	0.986193	3.81642e-06	H2-EB1, H2-DMA, H2-DMB1, H2-AA, H2-AB1	465	6	20408	36.5735	0.0106782	0.000670736	0.000652846	3.18519
GOTERM_BP_DIRECT	GO:0045766~positive regulation of angiogenesis	16	3.15582	5.34965e-06	JUP, NOS3, PRKCB, NOTCH4, PXN, STAT3, ITGB2, CYBB, HSPB1, PIK3CD, FGF2, TNFRSF1A, TGFBR2, SMOC2, CDH5, CYSLTR1	465	164	20408	4.28177	0.0149359	0.000884895	0.000861294	3.06485
GOTERM_BP_DIRECT	GO:0043123~positive regulation of I-kappaB kinase/NF-kappaB signaling	16	3.15582	8.29705e-06	CD74, TRIM30B, TRIM30A, TICAM2, TRIM30C, PRKCB, HTR2B, NOD1, EDA2R, TNFRSF1A, TNIP2, TLR9, FADD, TMEM106A, MYD88, TGM2	465	170	20408	4.13065	0.0230694	0.00129618	0.00126161	2.89907
GOTERM_BP_DIRECT	GO:0032757~positive regulation of interleukin-8 production	10	1.97239	9.13079e-06	PYCARD, TLR1, CD74, SYK, STAT3, TLR9, NOD1, FADD, LBP, MYD88	465	61	20408	7.19478	0.025358	0.00135136	0.00131531	2.88097
GOTERM_BP_DIRECT	GO:0019886~antigen processing and presentation of exogenous peptide antigen via MHC class II	7	1.38067	1.64048e-05	CD74, H2-EB1, UNC93B1, H2-DMA, H2-DMB1, H2-AA, H2-AB1	465	25	20408	12.2887	0.0450985	0.00226657	0.00220612	2.65637
GOTERM_BP_DIRECT	GO:0008360~regulation of cell shape	15	2.95858	1.69267e-05	CCL12, PXN, LST1, RHOH, ARAP1, CORO1A, ARHGAP35, RND1, HCK, CCL7, PDPN, RAC2, ANXA7, ITGA7, GAS7	465	159	20408	4.14039	0.0464995	0.00226657	0.00220612	2.65637
GOTERM_BP_DIRECT	GO:0007015~actin filament organization	15	2.95858	2.9383e-05	HIP1, WAS, RHOH, ARHGAP25, CORO1A, RND1, PDLIM3, RUFY3, CASP4, XIRP1, RAC2, HCLS1, SIRPA, MYO1F, PACSIN1	465	167	20408	3.94205	0.0793318	0.00375568	0.00365551	2.43705
GOTERM_BP_DIRECT	GO:0019882~antigen processing and presentation	8	1.57791	4.06746e-05	CD74, H2-EB1, UNC93B1, H2-DMA, H2-DMB1, H2-AA, H2-AB1, RELB	465	42	20408	8.35965	0.108117	0.00497291	0.00484028	2.31513
GOTERM_BP_DIRECT	GO:0051607~defense response to virus	18	3.5503	4.72797e-05	ZBP1, IFITM3, NLRP1B, SLFN8, TICAM2, UNC93B1, DDX56, OAS1A, ISG15, SAMHD1, PYCARD, PTPRC, OAS2, TLR9, IRF7, IRF5, FADD, MYD88	465	244	20408	3.23765	0.124536	0.00553961	0.00539186	2.26826
GOTERM_BP_DIRECT	GO:0060907~positive regulation of macrophage cytokine production	7	1.38067	4.99489e-05	PYCARD, CD74, CASP4, PLCG2, LAPTM5, NOD1, MYD88	465	30	20408	10.2406	0.131085	0.00561825	0.0054684	2.26214
GOTERM_BP_DIRECT	GO:0032733~positive regulation of interleukin-10 production	8	1.57791	7.46188e-05	SASH3, PYCARD, CD83, SYK, STAT3, PLCG2, TLR9, ISG15	465	46	20408	7.63273	0.189343	0.00807031	0.00785507	2.10485
GOTERM_BP_DIRECT	GO:0019221~cytokine-mediated signaling pathway	14	2.76134	8.27588e-05	CCL12, IL10RA, STAT3, IL6RA, OSMR, IL2RG, TNFRSF1A, CSF2RB2, IL21R, PTPN6, IRF5, IL6ST, MYD88, CCR2	465	161	20408	3.81636	0.207696	0.00861918	0.00838929	2.07627
GOTERM_BP_DIRECT	GO:0050778~positive regulation of immune response	7	1.38067	0.000104756	H2-EB1, SYK, H2-DMA, H2-DMB1, CFP, H2-AA, H2-AB1	465	34	20408	9.0358	0.25524	0.0105205	0.0102399	1.98971
GOTERM_BP_DIRECT	GO:0050727~regulation of inflammatory response	11	2.16963	0.000110361	PYCARD, ZBP1, AKNA, CASP12, TNIP1, ALOX5, BCL6B, CASP4, TLR9, MYD88, CCR2	465	102	20408	4.73304	0.266892	0.0105853	0.010303	1.98704
GOTERM_BP_DIRECT	GO:0030890~positive regulation of B cell proliferation	8	1.57791	0.00011293	SASH3, CD74, CDKN1A, PTPRC, BTK, TLR9, IRS2, NCKAP1L	465	49	20408	7.16542	0.272172	0.0105853	0.010303	1.98704
GOTERM_BP_DIRECT	GO:0032731~positive regulation of interleukin-1 beta production	9	1.77515	0.000121601	PYCARD, NLRP1B, IFI205, STAT3, CASP4, HSPB1, NOD1, TMEM106A, MYD88	465	66	20408	5.98475	0.289712	0.0110304	0.0107362	1.96915
GOTERM_BP_DIRECT	GO:0043491~protein kinase B signaling	11	2.16963	0.0001407	TMEM100, CCL12, STAT3, HTR2B, PIK3CD, PRR5L, PIK3R1, GAS6, FGF2, PIK3CG, IGF1R	465	105	20408	4.59781	0.326871	0.012364	0.0120343	1.91958
GOTERM_BP_DIRECT	GO:0048661~positive regulation of smooth muscle cell proliferation	10	1.97239	0.000146726	PDGFRB, JUN, PTAFR, S1PR1, IL6RA, FGF2, MYD88, IGF1R, TGFBR2, TGM2	465	86	20408	5.10328	0.338186	0.0125028	0.0121694	1.91473
GOTERM_BP_DIRECT	GO:0002218~activation of innate immune response	8	1.57791	0.000165868	PYCARD, ZBP1, IFI209, TRIM30B, TRIM30A, IFI205, TRIM30C, TLR9	465	52	20408	6.75203	0.372886	0.0133122	0.0129572	1.88749
GOTERM_BP_DIRECT	GO:0035556~intracellular signal transduction	25	4.93097	0.000172805	RGS14, ADCY4, HSPB1, NOD1, ZFP36, MKNK2, PLCG2, STK32A, TNS2, PDGFRB, MAP4K1, PRKCH, SYK, PRKCB, NFAM1, NSMCE1, DCLK2, LAT2, HCK, TEC, BTK, PTPN6, SIK1, RAPGEF5, ARHGEF7	465	463	20408	2.36977	0.385006	0.0133122	0.0129572	1.88749
GOTERM_BP_DIRECT	GO:0070374~positive regulation of ERK1 and ERK2 cascade	17	3.35306	0.000174677	PDGFRB, CD74, CCL12, JUN, FLT4, HTR2B, PDGFA, NOD1, RASGRP1, FGF2, AKAP12, PYCARD, PTPRC, GAREM1, THPO, CCL7, GAS6	465	246	20408	3.03292	0.388236	0.0133122	0.0129572	1.88749
GOTERM_BP_DIRECT	GO:0032729~positive regulation of interferon-gamma production	10	1.97239	0.000175161	SASH3, PYCARD, TICAM2, PDE4B, ARID5A, TLR9, ISG15, FADD, RASGRP1, CCR2	465	88	20408	4.98729	0.389068	0.0133122	0.0129572	1.88749
GOTERM_BP_DIRECT	GO:0002503~peptide antigen assembly with MHC class II protein complex	5	0.986193	0.000220304	H2-EB1, H2-DMA, H2-DMB1, H2-AA, H2-AB1	465	14	20408	15.6743	0.461939	0.0163025	0.0158677	1.79949
GOTERM_BP_DIRECT	GO:0032715~negative regulation of interleukin-6 production	8	1.57791	0.000237284	TRIM30A, TLR9, SIRPA, PTPN6, PRG4, NCKAP1L, GAS6, TNFRSF1A	465	55	20408	6.38373	0.487041	0.0171088	0.0166525	1.77852
GOTERM_BP_DIRECT	GO:0002687~positive regulation of leukocyte migration	6	1.18343	0.000263515	CCL12, CSF1, PECAM1, NCKAP1L, PIK3R1, SELE	465	26	20408	10.128	0.523537	0.0185251	0.018031	1.74398
GOTERM_BP_DIRECT	GO:0051897~positive regulation of protein kinase B signaling	15	2.95858	0.000293531	PDGFRB, MUSK, PIK3CD, PDGFA, IRS2, PRR5L, NTS, FGF2, PIK3CG, IGF1R, THPO, CASS4, HCLS1, PTPN6, GAS6	465	207	20408	3.1803	0.562126	0.0197534	0.0192265	1.7161
GOTERM_BP_DIRECT	GO:0044419~interspecies interaction between organisms	5	0.986193	0.000295036	CD209D, CD209B, MGL2, CD209F, CD209G	465	15	20408	14.6294	0.563977	0.0197534	0.0192265	1.7161
GOTERM_BP_DIRECT	GO:0050731~positive regulation of peptidyl-tyrosine phosphorylation	11	2.16963	0.000318868	CD74, PTPRC, TEC, EHD4, SYK, MUSK, PECAM1, PLCG2, HCLS1, IL6RA, THBS4	465	116	20408	4.16181	0.592257	0.0208525	0.0202963	1.69258
GOTERM_BP_DIRECT	GO:0031663~lipopolysaccharide-mediated signaling pathway	7	1.38067	0.00039956	CCL12, TICAM2, NOS3, PLCG2, LY86, LBP, MYD88	465	43	20408	7.14459	0.675083	0.0254975	0.0248175	1.60524
GOTERM_BP_DIRECT	GO:0032496~response to lipopolysaccharide	14	2.76134	0.000408033	GGT5, NQO1, CEBPB, JUN, ACE, NOS3, IL10RA, PTAFR, AKAP12, THBD, BTK, PLCG2, LBP, MYD88	465	189	20408	3.25098	0.682739	0.0254975	0.0248175	1.60524
GOTERM_BP_DIRECT	GO:0010628~positive regulation of gene expression	29	5.71992	0.000469843	CEBPB, SGMS1, CSF1, PIK3CD, PIK3R1, IKZF1, NTS, RBPJ, IL2RG, FGF2, VSIR, RELB, CDH5, MUSTN1, PLCG2, CD74, MUSK, NOS3, NOG, STAT3, TNFRSF1A, CLDN5, OLFM1, MAFG, ALDH1A2, TLR9, GAS6, ATF3, MYD88	465	619	20408	2.05615	0.733393	0.0287217	0.0279557	1.55353
GOTERM_BP_DIRECT	GO:0050729~positive regulation of inflammatory response	10	1.97239	0.000494023	PYCARD, ZBP1, CEBPB, NLRP1B, ACE, TNIP1, CASP4, TLR9, TNFRSF1A, CCR2	465	101	20408	4.34536	0.750932	0.0295573	0.028769	1.54108
GOTERM_BP_DIRECT	GO:0007265~Ras protein signal transduction	9	1.77515	0.000506345	CNKSR1, JUN, CDKN1A, DOK3, CSF1, USP28, RAPGEF5, RASGRP1, RASGRP4	465	81	20408	4.87646	0.759422	0.0296634	0.0288722	1.53952
GOTERM_BP_DIRECT	GO:0034097~response to cytokine	9	1.77515	0.000550135	JUN, ALDH1A2, STAT3, IL6RA, IL6ST, OSMR, CORO1A, SELE, RELB	465	82	20408	4.81699	0.787318	0.031571	0.030729	1.51245
GOTERM_BP_DIRECT	GO:0008064~regulation of actin polymerization or depolymerization	4	0.788955	0.000600572	SWAP70, WAS, CORO1A, ARHGAP35	465	8	20408	21.9441	0.815465	0.0337762	0.0328753	1.48313
GOTERM_BP_DIRECT	GO:0007159~leukocyte cell-cell adhesion	6	1.18343	0.000619929	PTPRC, SYK, TNIP1, ITGB2, PECAM1, SELE	465	31	20408	8.49448	0.825251	0.0341812	0.0332695	1.47795
GOTERM_BP_DIRECT	GO:0032640~tumor necrosis factor production	6	1.18343	0.000721147	SASH3, SLAMF9, NOD1, LBP, PIK3R1, MYD88	465	32	20408	8.22903	0.868575	0.0383784	0.0373548	1.42765
GOTERM_BP_DIRECT	GO:0002250~adaptive immune response	18	3.5503	0.000723348	CD74, H2-EB1, SYK, UNC93B1, PRKCB, H2-DMA, PIK3CD, H2-AA, ADGRE1, LAT2, IGKV9-120, TEC, IGKV12-41, H2-DMB1, BTK, BTLA, IGKV4-55, H2-AB1	465	307	20408	2.57325	0.869387	0.0383784	0.0373548	1.42765
GOTERM_BP_DIRECT	GO:0007264~small GTPase mediated signal transduction	10	1.97239	0.000752748	ARHGAP30, DOCK8, RAC2, RHOH, DOCK2, RAPGEF5, ARHGEF7, RASGRP1, RASGRP4, RND1	465	107	20408	4.1017	0.879761	0.0391987	0.0381532	1.41847
GOTERM_BP_DIRECT	GO:0007229~integrin-mediated signaling pathway	10	1.97239	0.000805017	TEC, ADAM15, ITGB5, SYK, PXN, ITGB2, ITGA7, ISG15, ARHGAP35, FYB	465	108	20408	4.06372	0.896214	0.0411583	0.0400606	1.39728
GOTERM_BP_DIRECT	GO:0012501~programmed cell death	7	1.38067	0.000911027	ZBP1, NLRP1B, CASP12, NPC1, CASP4, PLCG2, EDA2R	465	50	20408	6.14434	0.922995	0.0457465	0.0445264	1.35138
GOTERM_BP_DIRECT	GO:0030183~B cell differentiation	10	1.97239	0.000979803	ADGRG3, LYL1, PTPRC, SYK, NFAM1, PLCG2, PIK3R1, IKZF1, RBPJ, IL2RG	465	111	20408	3.95389	0.936552	0.0479051	0.0466274	1.33136
GOTERM_BP_DIRECT	GO:0042981~regulation of apoptotic process	15	2.95858	0.000996376	NLRP1B, DAXX, SDF2L1, HIP1, OSGIN1, NOD1, TNFRSF1A, PYCARD, RASSF2, CASP12, CASP4, FADD, TNFAIP8L2, CARD14, TGM2	465	234	20408	2.81334	0.939445	0.0479051	0.0466274	1.33136
GOTERM_BP_DIRECT	GO:0043065~positive regulation of apoptotic process	21	4.14201	0.00100562	PDGFRB, ZBP1, DAXX, JUN, ACE, GADD45A, NOS3, OSGIN1, NOD1, MLLT11, PYCARD, OLFM1, RASSF2, CASP12, ALDH1A2, IRF5, FADD, ARHGEF7, CTSD, RNF122, TGM2	465	403	20408	2.28698	0.941001	0.0479051	0.0466274	1.33136
GOTERM_BP_DIRECT	GO:0018108~peptidyl-tyrosine phosphorylation	9	1.77515	0.00102216	PDGFRB, HCK, PTPRC, TEC, SYK, FLT4, PXN, BTK, PTPN6	465	90	20408	4.38882	0.943685	0.0479051	0.0466274	1.33136
GOTERM_BP_DIRECT	GO:0046597~negative regulation of viral entry into host cell	6	1.18343	0.00109932	IFITM3, CD74, TRIM30B, CIITA, TRIM30A, TRIM30C	465	35	20408	7.52369	0.954683	0.0506767	0.0493251	1.30693
GOTERM_BP_DIRECT	GO:0016310~phosphorylation	28	5.52268	0.00116913	CIITA, PFKFB4, SGMS1, FLT4, HTR2B, PIK3CD, PIK3CG, IGF1R, CAMKK2, MKNK2, PIP4K2A, MAP3K8, STK32A, PRKG1, PDGFRB, MAP4K1, PRKCH, MUSK, SYK, CSNK1A1, PRKCB, STAT3, DCLK2, TGFBR2, HCK, TEC, BTK, SIK1	465	625	20408	1.96619	0.962771	0.0530256	0.0516113	1.28726
GOTERM_BP_DIRECT	GO:0002821~positive regulation of adaptive immune response	4	0.788955	0.00124396	SASH3, PYCARD, CD74, FADD	465	10	20408	17.5553	0.969846	0.0555241	0.0540432	1.26726
GOTERM_BP_DIRECT	GO:0034976~response to endoplasmic reticulum stress	9	1.77515	0.00126605	BCAP31, DNAJC3, CEBPB, SDF2L1, HSPA5, FLOT1, NOD1, PIK3R1, THBS4	465	93	20408	4.24724	0.971665	0.0556272	0.0541435	1.26645
GOTERM_BP_DIRECT	GO:0008284~positive regulation of cell proliferation	29	5.71992	0.00131347	CSF1, FLT4, HTR2B, PDGFA, IL6RA, IRS2, RBPJ, FGF2, RASIP1, IGF1R, THPO, HSF4, RAC2, S1PR1, PDGFRB, JUN, TSC22D1, NOG, STAT3, OSMR, CLDN5, HCK, GAREM1, ALDH1A2, HCLS1, PTPN6, CD248, IL6ST, ATF3	465	662	20408	1.92259	0.975208	0.0568229	0.0553074	1.25722
GOTERM_BP_DIRECT	GO:0032481~positive regulation of type I interferon production	6	1.18343	0.00142216	TICAM2, SYK, PLCG2, IRF7, IRF5, MYD88	465	37	20408	7.117	0.981746	0.0605927	0.0589766	1.22932
GOTERM_BP_DIRECT	GO:0032720~negative regulation of tumor necrosis factor production	8	1.57791	0.00157325	CLEC4A1, CLEC4A3, TRIM30A, SIRPA, PTPN6, LBP, GAS6, VSIR	465	75	20408	4.68141	0.988074	0.0660296	0.0642685	1.192
GOTERM_BP_DIRECT	GO:0042246~tissue regeneration	5	0.986193	0.00165725	CDKN1A, TEC, ADAM15, MUSTN1, APOD	465	23	20408	9.54091	0.990587	0.0680664	0.0662509	1.17881
GOTERM_BP_DIRECT	GO:0050764~regulation of phagocytosis	4	0.788955	0.00168169	SCARB1, HCK, PTPRC, SYK	465	11	20408	15.9593	0.991214	0.0680664	0.0662509	1.17881
GOTERM_BP_DIRECT	GO:0043547~positive regulation of GTPase activity	13	2.5641	0.0016944	CCL12, RGS14, DOCK8, ASAP3, ARAP1, RASGRP1, ARHGAP35, RASGRP4, CCL7, S1PR1, ARHGEF7, RAPGEF5, TGM2	465	194	20408	2.94096	0.991523	0.0680664	0.0662509	1.17881
GOTERM_BP_DIRECT	GO:0007169~transmembrane receptor protein tyrosine kinase signaling pathway	10	1.97239	0.00179638	PDGFRB, HCK, DOK3, CSF1, SYK, MUSK, FLT4, CASS4, GFRA2, IGF1R	465	121	20408	3.62712	0.99364	0.0711467	0.0692491	1.15959
GOTERM_BP_DIRECT	GO:0007155~cell adhesion	27	5.32544	0.00211021	ITGB5, TNFAIP6, LAMA4, ITGB2, PXN, SDC3, THBS4, CDH5, PDPN, SVEP1, JUP, VWF, PCDHGC3, LYVE1, SELE, CLDN5, SDK1, BCAM, ADAM15, MMRN2, CASS4, PECAM1, ITGA7, ESAM, COL6A5, FOLR2, PCDHB7	465	619	20408	1.91435	0.997374	0.0803186	0.0781764	1.10692
GOTERM_BP_DIRECT	GO:0030163~protein catabolic process	10	1.97239	0.0021262	NQO1, NLRP1B, CASP12, PSMC4, LAMP2, MMP3, SYVN1, CTSD, SQSTM1, CTSB	465	124	20408	3.53937	0.99749	0.0803186	0.0781764	1.10692
GOTERM_BP_DIRECT	GO:0032956~regulation of actin cytoskeleton organization	9	1.77515	0.00214747	PDGFRB, HCK, RAC2, RHOH, ESAM, CORO1A, ARHGAP35, MYO1F, RND1	465	101	20408	3.91083	0.997636	0.0803186	0.0781764	1.10692
GOTERM_BP_DIRECT	GO:0007179~transforming growth factor beta receptor signaling pathway	9	1.77515	0.00214747	CDH5, CLDN5, JUN, NRROS, ITGB5, STAT3, PXN, ARAP1, TGFBR2	465	101	20408	3.91083	0.997636	0.0803186	0.0781764	1.10692
GOTERM_BP_DIRECT	GO:0032675~regulation of interleukin-6 production	4	0.788955	0.00220461	CEBPB, SIRPA, CD300LD, MYD88	465	12	20408	14.6294	0.997988	0.0803186	0.0781764	1.10692
GOTERM_BP_DIRECT	GO:0010764~negative regulation of fibroblast migration	4	0.788955	0.00220461	ZEB2, HAS1, FGF2, CYGB	465	12	20408	14.6294	0.997988	0.0803186	0.0781764	1.10692
GOTERM_BP_DIRECT	GO:0032743~positive regulation of interleukin-2 production	6	1.18343	0.00226988	SASH3, PTPRC, CD83, PDE4B, PLCG2, CCR2	465	41	20408	6.42266	0.998326	0.0803186	0.0781764	1.10692
GOTERM_BP_DIRECT	GO:0043542~endothelial cell migration	6	1.18343	0.00226988	ZEB2, NOS3, PXN, ITGB2, PECAM1, FGF2	465	41	20408	6.42266	0.998326	0.0803186	0.0781764	1.10692
GOTERM_BP_DIRECT	GO:0006909~phagocytosis	9	1.77515	0.00228503	HCK, TICAM2, NCF4, ITGB2, PECAM1, PLD4, GAS6, CORO1A, MYD88	465	102	20408	3.87249	0.998396	0.0803186	0.0781764	1.10692
GOTERM_BP_DIRECT	GO:0042102~positive regulation of T cell proliferation	8	1.57791	0.00245409	SASH3, CD209D, CD209B, PTPRC, H2-DMB1, NCKAP1L, IL6ST, CORO1A	465	81	20408	4.33463	0.999004	0.0851964	0.0829241	1.08132
GOTERM_BP_DIRECT	GO:0030334~regulation of cell migration	10	1.97239	0.00250255	ADGRG3, LAMA4, MMP3, SDC3, PECAM1, RAC2, OSGIN1, LDB2, FGF2, CCR2	465	127	20408	3.45576	0.999131	0.0858191	0.0835301	1.07816
GOTERM_BP_DIRECT	GO:0007010~cytoskeleton organization	10	1.97239	0.0027815	CCL12, ABLIM2, CCL7, DPYSL2, PXN, RANBP9, SIRPA, DOCK2, PACSIN1, FGD2	465	129	20408	3.40218	0.999604	0.0942359	0.0917225	1.03752
GOTERM_BP_DIRECT	GO:0031953~negative regulation of protein autophosphorylation	4	0.788955	0.00281792	JUN, PTPRC, MVP, GFRA2	465	13	20408	13.5041	0.999643	0.0943332	0.0918172	1.03708
GOTERM_BP_DIRECT	GO:0035696~monocyte extravasation	3	0.591716	0.00300243	PECAM1, SIRPA, CCR2	465	4	20408	32.9161	0.999788	0.0993275	0.0966783	1.01467
GOTERM_BP_DIRECT	GO:0045059~positive thymic T cell selection	4	0.788955	0.00352636	CD74, PTPRC, H2-DMA, DOCK2	465	14	20408	12.5395	0.999952	0.115304	0.112228	0.949897
GOTERM_BP_DIRECT	GO:0048015~phosphatidylinositol-mediated signaling	6	1.18343	0.00378456	PDGFRB, PTAFR, PLCG2, PIK3CD, PIK3CG, IGF1R	465	46	20408	5.72454	0.999977	0.122324	0.119061	0.924229
GOTERM_BP_DIRECT	GO:0001819~positive regulation of cytokine production	8	1.57791	0.00391424	TLR1, CD209D, SYK, NFAM1, HTR2B, TLR9, FLOT1, BATF	465	88	20408	3.98983	0.999984	0.125078	0.121742	0.91456
GOTERM_BP_DIRECT	GO:0050728~negative regulation of inflammatory response	10	1.97239	0.00415189	CDH5, ZFP36, TNFAIP6, ALOX5, IL10RA, STAT3, SIRPA, SLC39A8, TNFAIP8L2, TNFRSF1A	465	137	20408	3.20352	0.999992	0.129899	0.126434	0.898136
GOTERM_BP_DIRECT	GO:0007599~hemostasis	6	1.18343	0.00415749	THBD, VWF, F13A1, SERPING1, ANXA7, TFPI	465	47	20408	5.60275	0.999992	0.129899	0.126434	0.898136
GOTERM_BP_DIRECT	GO:0001934~positive regulation of protein phosphorylation	15	2.95858	0.00427053	CD74, DAXX, MUSK, FLT4, PRR5L, PIK3R1, RASGRP1, FGF2, CAMKK2, THPO, FLOT1, PECAM1, GAS6, CARD14, SQSTM1	465	274	20408	2.40264	0.999994	0.130549	0.127067	0.895968
GOTERM_BP_DIRECT	GO:0002755~MyD88-dependent toll-like receptor signaling pathway	4	0.788955	0.00433419	TLR1, TNIP1, TLR9, MYD88	465	15	20408	11.7035	0.999995	0.130549	0.127067	0.895968
GOTERM_BP_DIRECT	GO:0032680~regulation of tumor necrosis factor production	4	0.788955	0.00433419	ZFP36, SIRPA, CD300LD, MYD88	465	15	20408	11.7035	0.999995	0.130549	0.127067	0.895968
GOTERM_BP_DIRECT	GO:0042098~T cell proliferation	7	1.38067	0.00445685	SASH3, ZC3H12D, PTPRC, PTPN6, DOCK2, CORO1A, RASGRP1	465	68	20408	4.5179	0.999997	0.130549	0.127067	0.895968
GOTERM_BP_DIRECT	GO:0002931~response to ischemia	7	1.38067	0.00445685	RCAN1, NQO1, CSF1, STAT3, EIF4EBP1, NDNF, SQSTM1	465	68	20408	4.5179	0.999997	0.130549	0.127067	0.895968
GOTERM_BP_DIRECT	GO:0007249~I-kappaB kinase/NF-kappaB signaling	7	1.38067	0.00445685	RASSF2, TNIP2, BTK, TLR9, NOD1, MYD88, RELB	465	68	20408	4.5179	0.999997	0.130549	0.127067	0.895968
GOTERM_BP_DIRECT	GO:0002244~hematopoietic progenitor cell differentiation	9	1.77515	0.00453537	PTPRC, CEBPD, FLT4, SBDS, PLD4, SIRPA, PTPN6, KCNAB2, ARHGEF7	465	114	20408	3.46486	0.999997	0.131479	0.127972	0.892884
GOTERM_BP_DIRECT	GO:0046330~positive regulation of JNK cascade	9	1.77515	0.0047803	PYCARD, RASSF2, GADD45A, FLT4, TLR9, NOD1, RASGRP1, MYD88, EDA2R	465	115	20408	3.43473	0.999999	0.137165	0.133507	0.874496
GOTERM_BP_DIRECT	GO:0007166~cell surface receptor signaling pathway	13	2.5641	0.00491676	SYK, FCRL5, RANBP9, PIK3CD, OSMR, GFRA2, TNFRSF1A, ADGRE1, ADGRG3, CYSLTR1, PECAM1, BTLA, MYD88	465	221	20408	2.58166	0.999999	0.138598	0.134901	0.869983
GOTERM_BP_DIRECT	GO:1905278~positive regulation of epithelial tube formation	3	0.591716	0.00492881	MMRN2, PIK3CD, FGF2	465	5	20408	26.3329	0.999999	0.138598	0.134901	0.869983
GOTERM_BP_DIRECT	GO:0048535~lymph node development	5	0.986193	0.00510367	PDPN, SPNS2, CD248, FADD, IKZF1	465	31	20408	7.07874	0.999999	0.142094	0.138304	0.859164
GOTERM_BP_DIRECT	GO:0046777~protein autophosphorylation	12	2.36686	0.00523088	PDGFRB, MAP4K1, HCK, PTPRC, SYK, MUSK, FLT4, MKNK2, BTK, SIK1, IGF1R, CAMKK2	465	195	20408	2.70081	1	0.1432	0.139381	0.855798
GOTERM_BP_DIRECT	GO:0032611~interleukin-1 beta production	4	0.788955	0.00524523	PYCARD, NLRP1B, CASP4, SLAMF9	465	16	20408	10.972	1	0.1432	0.139381	0.855798
GOTERM_BP_DIRECT	GO:0045944~positive regulation of transcription from RNA polymerase II promoter	44	8.6785	0.00537319	CSRNP1, CEBPB, CIITA, AKNA, CEBPD, WAS, PIK3R1, IKZF1, LDB2, RBPJ, FGF2, ETS2, RELB, ABLIM2, ATOH8, HSF4, S1PR1, FADD, TEAD3, AKIRIN1, JUN, DAXX, JUP, TSC22D1, PEG3, NOG, STAT3, ANKRD23, ARID5A, POU2F2, FLI1, BATF, PAX1, TNFRSF1A, ZEB2, TNIP1, TNIP2, MAFG, TLR9, IRF7, HCLS1, IRF5, ATF3, MYD88	465	1263	20408	1.52896	1	0.145283	0.141408	0.849527
GOTERM_BP_DIRECT	GO:0050853~B cell receptor signaling pathway	13	2.5641	0.0060539	IGHV1-82, SYK, FCRL5, IGHV1-52, PRKCB, NFAM1, LAT2, PTPRC, TEC, BTK, PLCG2, PTPN6, NCKAP1L	465	227	20408	2.51342	1	0.162129	0.157805	0.801879
GOTERM_BP_DIRECT	GO:0051085~chaperone mediated protein folding requiring cofactor	5	0.986193	0.00640499	CD74, SDF2L1, HSPA5, H2-DMA, H2-DMB1	465	33	20408	6.64972	1	0.168326	0.163836	0.78559
GOTERM_BP_DIRECT	GO:0034341~response to interferon-gamma	5	0.986193	0.00640499	IFITM3, CD74, H2-EB1, CIITA, H2-AA	465	33	20408	6.64972	1	0.168326	0.163836	0.78559
GOTERM_BP_DIRECT	GO:0050766~positive regulation of phagocytosis	7	1.38067	0.00673464	PYCARD, CD209B, BTK, SIRPA, DOCK2, GAS6, IL2RG	465	74	20408	4.15158	1	0.17535	0.170673	0.767835
GOTERM_BP_DIRECT	GO:0032728~positive regulation of interferon-beta production	6	1.18343	0.00696258	OAS2, TLR9, IRF7, FLOT1, OAS1A, ISG15	465	53	20408	4.96847	1	0.179622	0.174831	0.757381
GOTERM_BP_DIRECT	GO:0060337~type I interferon signaling pathway	5	0.986193	0.00713099	IFITM3, OAS2, IRF7, OAS1A, MYD88	465	34	20408	6.45414	1	0.181981	0.177127	0.751715
GOTERM_BP_DIRECT	GO:0042110~T cell activation	7	1.38067	0.00718346	SLAMF9, WAS, CD48, TNFAIP8L2, DOCK2, CORO1A, RASGRP1	465	75	20408	4.09623	1	0.181981	0.177127	0.751715
GOTERM_BP_DIRECT	GO:1902622~regulation of neutrophil migration	3	0.591716	0.00728225	RAC2, RHOH, MYD88	465	6	20408	21.9441	1	0.182837	0.17796	0.749678
GOTERM_BP_DIRECT	GO:0032722~positive regulation of chemokine production	6	1.18343	0.00753305	PYCARD, CD74, TLR9, IL6RA, LBP, MYD88	465	54	20408	4.87646	1	0.185815	0.180859	0.742659
GOTERM_BP_DIRECT	GO:0042130~negative regulation of T cell proliferation	6	1.18343	0.00753305	ZC3H12D, CEBPB, BTLA, PTPN6, H2-AA, H2-AB1	465	54	20408	4.87646	1	0.185815	0.180859	0.742659
GOTERM_BP_DIRECT	GO:0006468~protein phosphorylation	26	5.12821	0.00781144	FLT4, PRR5L, PIK3R1, PIK3CG, IGF1R, CAMKK2, MKNK2, MAP3K8, STK32A, ST3GAL1, PRKG1, PDGFRB, MAP4K1, PRKCH, MUSK, SYK, CSNK1A1, PRKCB, DCLK2, TGFBR2, HCK, TEC, BTK, SIK1, GAS6, SQSTM1	465	650	20408	1.75553	1	0.191007	0.185912	0.730692
GOTERM_BP_DIRECT	GO:0006897~endocytosis	12	2.36686	0.00837661	CD209D, EHD2, CD209B, HIP1, SNX2, EHD4, NPC1, DPYSL2, FLOT1, PIK3CG, ATP9A, PACSIN1	465	208	20408	2.53201	1	0.203061	0.197645	0.704115
GOTERM_BP_DIRECT	GO:0014068~positive regulation of phosphatidylinositol 3-kinase signaling	7	1.38067	0.00865943	PDGFRB, HCLS1, PDGFA, PTPN6, PRR5L, FGF2, IGF1R	465	78	20408	3.93868	1	0.208122	0.202571	0.693422
GOTERM_BP_DIRECT	GO:0030154~cell differentiation	39	7.69231	0.00892125	CEBPB, HIP1, CATSPER4, NOTCH4, TNFAIP2, PIK3CD, FOXK1, RBPJ, RASGRP1, FGF2, ETS2, EDA2R, RASGRP4, TMEM100, HERC4, NHSL2, RNF114, DPYSL2, ANPEP, ATOH8, PRKCH, MUSK, SYK, SEMA6D, NOG, STAT3, OSGIN1, TBCB, FLI1, BATF, TGFBR2, HCK, RUFY3, MYF6, PTPN6, TLL1, SIK1, SQSTM1, GAS7	465	1119	20408	1.52961	1	0.212598	0.206928	0.684182
GOTERM_BP_DIRECT	GO:0048146~positive regulation of fibroblast proliferation	7	1.38067	0.00919638	PDGFRB, CD74, JUN, CDKN1A, PDGFA, CD248, GAS6	465	79	20408	3.88883	1	0.217313	0.211517	0.674655
GOTERM_BP_DIRECT	GO:0090023~positive regulation of neutrophil chemotaxis	5	0.986193	0.00962847	CD74, RAC2, NCKAP1L, LBP, THBS4	465	37	20408	5.93083	1	0.223762	0.217794	0.661953
GOTERM_BP_DIRECT	GO:0010934~macrophage cytokine production	5	0.986193	0.00962847	PYCARD, CASP4, NOD1, GAS6, MYD88	465	37	20408	5.93083	1	0.223762	0.217794	0.661953
GOTERM_BP_DIRECT	GO:0030336~negative regulation of cell migration	10	1.97239	0.00988909	IFITM3, CLDN5, CD74, CLIC4, ADAM15, NOG, MMRN2, CHRD, PODN, GTPBP4	465	157	20408	2.79542	1	0.224122	0.218144	0.661257
GOTERM_BP_DIRECT	GO:0055093~response to hyperoxia	4	0.788955	0.00998365	PDGFRB, PDPN, KCNA5, CCR2	465	20	20408	8.77763	1	0.224122	0.218144	0.661257
GOTERM_BP_DIRECT	GO:0006801~superoxide metabolic process	4	0.788955	0.00998365	NQO1, NRROS, CYBB, SOD3	465	20	20408	8.77763	1	0.224122	0.218144	0.661257
GOTERM_BP_DIRECT	GO:0043372~positive regulation of CD4-positive, alpha-beta T cell differentiation	3	0.591716	0.0100424	SASH3, CD83, NCKAP1L	465	7	20408	18.8092	1	0.224122	0.218144	0.661257
GOTERM_BP_DIRECT	GO:0001955~blood vessel maturation	3	0.591716	0.0100424	CDH5, LYL1, S1PR1	465	7	20408	18.8092	1	0.224122	0.218144	0.661257
GOTERM_BP_DIRECT	GO:0006986~response to unfolded protein	6	1.18343	0.0101407	DNAJC3, SYVN1, HSPB1, UBXN4, THBS4, MANF	465	58	20408	4.54016	1	0.224533	0.218545	0.66046
GOTERM_BP_DIRECT	GO:0030433~ubiquitin-dependent ERAD pathway	7	1.38067	0.0103409	MAN1A, NPLOC4, NRROS, HSPA5, DERL3, SYVN1, UBXN4	465	81	20408	3.7928	1	0.225416	0.219404	0.658756
GOTERM_BP_DIRECT	GO:0007596~blood coagulation	7	1.38067	0.0103409	THBD, PSMA4, VWF, F13A1, SERPING1, GAS6, TFPI	465	81	20408	3.7928	1	0.225416	0.219404	0.658756
GOTERM_BP_DIRECT	GO:0043406~positive regulation of MAP kinase activity	7	1.38067	0.0109495	PDGFRB, PTPRC, HTR2B, PDGFA, RASGRP1, FGF2, PIK3CG	465	82	20408	3.74655	1	0.235039	0.22877	0.640601
GOTERM_BP_DIRECT	GO:0030593~neutrophil chemotaxis	7	1.38067	0.0109495	CCL12, CCL7, SYK, ITGB2, PDE4B, NCKAP1L, LBP	465	82	20408	3.74655	1	0.235039	0.22877	0.640601
GOTERM_BP_DIRECT	GO:0043280~positive regulation of cysteine-type endopeptidase activity involved in apoptotic process	6	1.18343	0.0116514	BCAP31, PYCARD, CASP12, SYK, NOD1, CTSD	465	60	20408	4.38882	1	0.248211	0.241591	0.61692
GOTERM_BP_DIRECT	GO:0042060~wound healing	8	1.57791	0.0128644	PDGFRB, CDKN1A, MUSTN1, NOG, PECAM1, PDGFA, FGF2, TGFBR2	465	110	20408	3.19187	1	0.271991	0.264737	0.577186
GOTERM_BP_DIRECT	GO:0050861~positive regulation of B cell receptor signaling pathway	3	0.591716	0.0131897	PRKCH, PRKCB, NFAM1	465	8	20408	16.4581	1	0.272717	0.265443	0.576029
GOTERM_BP_DIRECT	GO:0034162~toll-like receptor 9 signaling pathway	3	0.591716	0.0131897	TNIP2, UNC93B1, TLR9	465	8	20408	16.4581	1	0.272717	0.265443	0.576029
GOTERM_BP_DIRECT	GO:0060396~growth hormone receptor signaling pathway	3	0.591716	0.0131897	STAT3, PXN, PIK3R1	465	8	20408	16.4581	1	0.272717	0.265443	0.576029
GOTERM_BP_DIRECT	GO:1900227~positive regulation of NLRP3 inflammasome complex assembly	4	0.788955	0.0147503	CASP4, BTK, PLCG2, MYD88	465	23	20408	7.63273	1	0.300565	0.292548	0.533803
GOTERM_BP_DIRECT	GO:0043011~myeloid dendritic cell differentiation	4	0.788955	0.0147503	RBPJ, BATF, RELB, TGFBR2	465	23	20408	7.63273	1	0.300565	0.292548	0.533803
GOTERM_BP_DIRECT	GO:0007568~aging	10	1.97239	0.0148965	PDGFRB, NQO1, CIITA, JUN, ACE, ITGB2, SERPING1, APOD, FGF2, TGFBR2	465	168	20408	2.61239	1	0.301359	0.293321	0.532656
GOTERM_BP_DIRECT	GO:0010595~positive regulation of endothelial cell migration	6	1.18343	0.0151171	SMOC2, FLT4, ATOH8, PIK3CD, FGF2, PIK3CG	465	64	20408	4.11452	1	0.301977	0.293923	0.531766
GOTERM_BP_DIRECT	GO:0070373~negative regulation of ERK1 and ERK2 cascade	7	1.38067	0.0151418	PTPRC, TNIP1, RGS14, TLR9, RANBP9, SIRPA, ATF3	465	88	20408	3.4911	1	0.301977	0.293923	0.531766
GOTERM_BP_DIRECT	GO:0002693~positive regulation of cellular extravasation	3	0.591716	0.0167052	PTAFR, PECAM1, LYVE1	465	9	20408	14.6294	1	0.323965	0.315324	0.501243
GOTERM_BP_DIRECT	GO:0072540~T-helper 17 cell lineage commitment	3	0.591716	0.0167052	STAT3, IL6RA, BATF	465	9	20408	14.6294	1	0.323965	0.315324	0.501243
GOTERM_BP_DIRECT	GO:0010863~positive regulation of phospholipase C activity	3	0.591716	0.0167052	PDGFRB, PTAFR, FGF2	465	9	20408	14.6294	1	0.323965	0.315324	0.501243
GOTERM_BP_DIRECT	GO:0003376~sphingosine-1-phosphate signaling pathway	3	0.591716	0.0167052	SPNS2, S1PR1, PIK3CG	465	9	20408	14.6294	1	0.323965	0.315324	0.501243
GOTERM_BP_DIRECT	GO:0042742~defense response to bacterium	18	3.5503	0.0169602	CD209D, CEBPB, IGHV1-82, SYK, IGHV1-52, LYZ2, OAS1A, ISG15, NOD1, RBPJ, TNFRSF1A, ADAMTS5, OAS2, CASP4, SLC9A9, SLAMF9, LBP, MYD88	465	421	20408	1.87645	1	0.326659	0.317946	0.497646
GOTERM_BP_DIRECT	GO:0032735~positive regulation of interleukin-12 production	5	0.986193	0.0174864	SYK, UNC93B1, PLCG2, LAPTM5, TLR9	465	44	20408	4.98729	1	0.334502	0.32558	0.487342
GOTERM_BP_DIRECT	GO:0035855~megakaryocyte development	4	0.788955	0.0185277	THPO, PIP4K2A, PTPN6, FLI1	465	25	20408	7.02211	1	0.352026	0.342637	0.465165
GOTERM_BP_DIRECT	GO:0048873~homeostasis of number of cells within a tissue	5	0.986193	0.0188572	SASH3, CSF1, NOS3, CORO1A, CCR2	465	45	20408	4.87646	1	0.353509	0.34408	0.46334
GOTERM_BP_DIRECT	GO:0070269~pyroptosis	5	0.986193	0.0188572	PYCARD, ZBP1, NLRP1B, ZEB2, CASP4	465	45	20408	4.87646	1	0.353509	0.34408	0.46334
GOTERM_BP_DIRECT	GO:0045582~positive regulation of T cell differentiation	5	0.986193	0.0202926	CD74, PTPRC, H2-DMA, RHOH, H2-AA	465	46	20408	4.77045	1	0.3779	0.367821	0.434364
GOTERM_BP_DIRECT	GO:0045657~positive regulation of monocyte differentiation	3	0.591716	0.0205705	CD74, JUN, CSF1	465	10	20408	13.1665	1	0.378582	0.368484	0.433581
GOTERM_BP_DIRECT	GO:0006956~complement activation	4	0.788955	0.0205985	C1RA, C1S1, CFP, CFB	465	26	20408	6.75203	1	0.378582	0.368484	0.433581
GOTERM_BP_DIRECT	GO:0051781~positive regulation of cell division	5	0.986193	0.0217936	GAREM1, HTR2B, PDGFA, FGF2, THBS4	465	47	20408	4.66895	1	0.397945	0.387331	0.411917
GOTERM_BP_DIRECT	GO:0008285~negative regulation of cell proliferation	18	3.5503	0.022037	IFITM3, BTG2, JUN, CDKN1A, NOS3, STAT3, TRPV2, RBPJ, PODN, FGF2, GTPBP4, TGFBR2, CDH5, ALDH1A2, PDPN, MMRN2, XIRP1, TNS2	465	434	20408	1.82025	1	0.399794	0.389131	0.409904
GOTERM_BP_DIRECT	GO:0007160~cell-matrix adhesion	7	1.38067	0.0223044	CD63, BCAM, ITGB5, PXN, ITGB2, ITGA7, SIRPA	465	96	20408	3.20018	1	0.402052	0.391328	0.407459
GOTERM_BP_DIRECT	GO:0030031~cell projection assembly	4	0.788955	0.0227911	RAC2, PDGFA, RHOH, NCKAP1L	465	27	20408	6.50195	1	0.408208	0.397321	0.400859
GOTERM_BP_DIRECT	GO:0018105~peptidyl-serine phosphorylation	10	1.97239	0.0237027	MAP4K1, PRKCH, SYK, CSNK1A1, PRKCB, MKNK2, DCLK2, GAS6, STK32A, TGFBR2	465	182	20408	2.41144	1	0.421848	0.410596	0.386585
GOTERM_BP_DIRECT	GO:0019722~calcium-mediated signaling	7	1.38067	0.0243988	LAT2, RCAN1, SYK, HTR2B, PLCG2, ACKR2, CCR2	465	98	20408	3.13487	1	0.429923	0.418456	0.37835
GOTERM_BP_DIRECT	GO:0010803~regulation of tumor necrosis factor-mediated signaling pathway	3	0.591716	0.024768	PYCARD, SYK, TNFRSF1A	465	11	20408	11.9695	1	0.429923	0.418456	0.37835
GOTERM_BP_DIRECT	GO:0046641~positive regulation of alpha-beta T cell proliferation	3	0.591716	0.024768	PTPRC, SYK, CCR2	465	11	20408	11.9695	1	0.429923	0.418456	0.37835
GOTERM_BP_DIRECT	GO:0043367~CD4-positive, alpha-beta T cell differentiation	3	0.591716	0.024768	SASH3, CD83, PAX1	465	11	20408	11.9695	1	0.429923	0.418456	0.37835
GOTERM_BP_DIRECT	GO:0002224~toll-like receptor signaling pathway	4	0.788955	0.0251056	TLR1, UNC93B1, PLCG2, TLR9	465	28	20408	6.26974	1	0.433111	0.421559	0.375142
GOTERM_BP_DIRECT	GO:0009615~response to virus	7	1.38067	0.0266207	IFITM3, OAS2, TLR9, HSPB1, OAS1A, ISG15, MYD88	465	100	20408	3.07217	1	0.456447	0.444273	0.35235
GOTERM_BP_DIRECT	GO:0002437~inflammatory response to antigenic stimulus	4	0.788955	0.0275418	CYSLTR1, RBPJ, RASGRP1, CCR2	465	29	20408	6.05354	1	0.469379	0.45686	0.340217
GOTERM_BP_DIRECT	GO:0051091~positive regulation of sequence-specific DNA binding transcription factor activity	8	1.57791	0.028153	PYCARD, TRIM30B, TRIM30A, JUP, TRIM30C, NFAM1, PLCG2, HCLS1	465	129	20408	2.72175	1	0.476904	0.464185	0.333309
GOTERM_BP_DIRECT	GO:0031664~regulation of lipopolysaccharide-mediated signaling pathway	3	0.591716	0.0292806	TRIM30B, TRIM30A, TRIM30C	465	12	20408	10.972	1	0.484336	0.471418	0.326594
GOTERM_BP_DIRECT	GO:2001028~positive regulation of endothelial cell chemotaxis	3	0.591716	0.0292806	SMOC2, HSPB1, FGF2	465	12	20408	10.972	1	0.484336	0.471418	0.326594
GOTERM_BP_DIRECT	GO:0006950~response to stress	3	0.591716	0.0292806	RCAN1, DERL3, PTPN6	465	12	20408	10.972	1	0.484336	0.471418	0.326594
GOTERM_BP_DIRECT	GO:0045588~positive regulation of gamma-delta T cell differentiation	3	0.591716	0.0292806	PTPRC, SYK, NCKAP1L	465	12	20408	10.972	1	0.484336	0.471418	0.326594
GOTERM_BP_DIRECT	GO:0030968~endoplasmic reticulum unfolded protein response	5	0.986193	0.0303008	DNAJC3, CASP12, HSPA5, DERL3, ATF3	465	52	20408	4.22002	1	0.495384	0.482171	0.316799
GOTERM_BP_DIRECT	GO:0001755~neural crest cell migration	5	0.986193	0.0303008	ZEB2, SEMA6D, ANXA6, HTR2B, SEMA3F	465	52	20408	4.22002	1	0.495384	0.482171	0.316799
GOTERM_BP_DIRECT	GO:0046718~viral entry into host cell	5	0.986193	0.032206	CD209D, CD209B, NPC1, GAS6, CTSB	465	53	20408	4.14039	1	0.523487	0.509525	0.292834
GOTERM_BP_DIRECT	GO:0030308~negative regulation of cell growth	8	1.57791	0.033635	TSPYL2, ZC3H12D, DNAJC2, CDKN1A, ADAM15, RRAD, OSGIN1, FOXK1	465	134	20408	2.62019	1	0.543573	0.529075	0.276483
GOTERM_BP_DIRECT	GO:0032725~positive regulation of granulocyte macrophage colony-stimulating factor production	3	0.591716	0.034092	SYK, TLR9, RASGRP1	465	13	20408	10.128	1	0.544698	0.53017	0.275585
GOTERM_BP_DIRECT	GO:0019370~leukotriene biosynthetic process	3	0.591716	0.034092	GGT5, SYK, ALOX5	465	13	20408	10.128	1	0.544698	0.53017	0.275585
GOTERM_BP_DIRECT	GO:0050852~T cell receptor signaling pathway	7	1.38067	0.0354387	PTPRC, TEC, THEMIS2, PDE4B, BTK, PLCG2, PTPN6	465	107	20408	2.87119	1	0.563015	0.547999	0.26122
GOTERM_BP_DIRECT	GO:0010507~negative regulation of autophagy	5	0.986193	0.0362226	IL10RA, STAT3, HTR2B, FOXK1, RASIP1	465	55	20408	3.98983	1	0.572235	0.556973	0.254166
GOTERM_BP_DIRECT	GO:0002092~positive regulation of receptor internalization	4	0.788955	0.0384923	CD63, SYK, PLCG2, SELE	465	33	20408	5.31978	1	0.589262	0.573545	0.241432
GOTERM_BP_DIRECT	GO:0006508~proteolysis	22	4.33925	0.0387842	GGT5, NLRP1B, C1RA, ACE, MMP3, PCOLCE, AEBP1, USP28, SPCS3, ADAMTS5, CASP12, C1S1, ADAM15, ADAMTS1, ANPEP, CASP4, TLL1, CTSD, PGPEP1L, CFB, CTSB, TGM2	465	608	20408	1.58806	1	0.589262	0.573545	0.241432
GOTERM_BP_DIRECT	GO:0071347~cellular response to interleukin-1	6	1.18343	0.0390043	AKAP12, PYCARD, CEBPB, CCL12, CCL7, SIRPA	465	82	20408	3.21133	1	0.589262	0.573545	0.241432
GOTERM_BP_DIRECT	GO:0006957~complement activation, alternative pathway	3	0.591716	0.0391863	PSMA4, CFP, CFB	465	14	20408	9.40461	1	0.589262	0.573545	0.241432
GOTERM_BP_DIRECT	GO:0045060~negative thymic T cell selection	3	0.591716	0.0391863	CD74, PTPRC, DOCK2	465	14	20408	9.40461	1	0.589262	0.573545	0.241432
GOTERM_BP_DIRECT	GO:0002221~pattern recognition receptor signaling pathway	3	0.591716	0.0391863	PYCARD, NLRP1B, NOD1	465	14	20408	9.40461	1	0.589262	0.573545	0.241432
GOTERM_BP_DIRECT	GO:0001775~cell activation	3	0.591716	0.0391863	TLR1, SYK, PLCG2	465	14	20408	9.40461	1	0.589262	0.573545	0.241432
GOTERM_BP_DIRECT	GO:0045577~regulation of B cell differentiation	3	0.591716	0.0391863	NFAM1, TLR9, PTPN6	465	14	20408	9.40461	1	0.589262	0.573545	0.241432
GOTERM_BP_DIRECT	GO:0019430~removal of superoxide radicals	3	0.591716	0.0391863	NQO1, NOS3, SOD3	465	14	20408	9.40461	1	0.589262	0.573545	0.241432
GOTERM_BP_DIRECT	GO:0042531~positive regulation of tyrosine phosphorylation of STAT protein	5	0.986193	0.0405151	PECAM1, HCLS1, IL6RA, IL6ST, TNFRSF1A	465	57	20408	3.84984	1	0.599136	0.583156	0.234215
GOTERM_BP_DIRECT	GO:0002053~positive regulation of mesenchymal cell proliferation	4	0.788955	0.0415273	CHRD, PDGFA, IRS2, TGFBR2	465	34	20408	5.16331	1	0.599136	0.583156	0.234215
GOTERM_BP_DIRECT	GO:0001782~B cell homeostasis	4	0.788955	0.0415273	SASH3, SPNS2, PIK3CD, NCKAP1L	465	34	20408	5.16331	1	0.599136	0.583156	0.234215
GOTERM_BP_DIRECT	GO:0051602~response to electrical stimulus	4	0.788955	0.0415273	AKAP12, NQO1, BTG2, MUSK	465	34	20408	5.16331	1	0.599136	0.583156	0.234215
GOTERM_BP_DIRECT	GO:0051497~negative regulation of stress fiber assembly	4	0.788955	0.0415273	WAS, S1PR1, PIK3R1, ARAP1	465	34	20408	5.16331	1	0.599136	0.583156	0.234215
GOTERM_BP_DIRECT	GO:0007275~multicellular organism development	35	6.90335	0.0422542	VEZT, RGS14, CATSPER4, NOTCH4, FLT4, TNFAIP2, CHRD, PDGFA, FOXK1, IKZF1, FGF2, EDA2R, IGF1R, TMEM100, CDH5, ZFP36, RNF114, DPYSL2, ANPEP, PDPN, ATOH8, PDGFRB, MUSK, SEMA6D, NOG, SYVN1, TBCB, PAX1, OLFM1, B3GNT5, RUFY3, MYF6, TLL1, SIK1, GAS7	465	1099	20408	1.39771	1	0.599136	0.583156	0.234215
GOTERM_BP_DIRECT	GO:0001938~positive regulation of endothelial cell proliferation	6	1.18343	0.0425671	JUN, FLT4, HTR2B, PIK3CD, FGF2, THBS4	465	84	20408	3.13487	1	0.599136	0.583156	0.234215
GOTERM_BP_DIRECT	GO:0045860~positive regulation of protein kinase activity	6	1.18343	0.0425671	DAXX, CDKN1A, RASSF2, CSF1, PXN, GAS6	465	84	20408	3.13487	1	0.599136	0.583156	0.234215
GOTERM_BP_DIRECT	GO:0032355~response to estradiol	7	1.38067	0.0427668	PDGFRB, GGT5, NQO1, NOS3, ALDH1A2, STAT3, PDGFA	465	112	20408	2.74301	1	0.599136	0.583156	0.234215
GOTERM_BP_DIRECT	GO:1900226~negative regulation of NLRP3 inflammasome complex assembly	3	0.591716	0.0445482	TRIM30A, CSNK1A1, LAMP2	465	15	20408	8.77763	1	0.599136	0.583156	0.234215
GOTERM_BP_DIRECT	GO:1903238~positive regulation of leukocyte tethering or rolling	3	0.591716	0.0445482	PTAFR, SELE, CCR2	465	15	20408	8.77763	1	0.599136	0.583156	0.234215
GOTERM_BP_DIRECT	GO:0030098~lymphocyte differentiation	3	0.591716	0.0445482	IKZF1, IL2RG, RELB	465	15	20408	8.77763	1	0.599136	0.583156	0.234215
GOTERM_BP_DIRECT	GO:0045651~positive regulation of macrophage differentiation	3	0.591716	0.0445482	CSF1, HCLS1, FADD	465	15	20408	8.77763	1	0.599136	0.583156	0.234215
GOTERM_BP_DIRECT	GO:0071901~negative regulation of protein serine/threonine kinase activity	3	0.591716	0.0445482	PYCARD, PRKCH, GADD45A	465	15	20408	8.77763	1	0.599136	0.583156	0.234215
GOTERM_BP_DIRECT	GO:0001945~lymph vessel development	3	0.591716	0.0445482	SYK, FLT4, SVEP1	465	15	20408	8.77763	1	0.599136	0.583156	0.234215
GOTERM_BP_DIRECT	GO:0043122~regulation of I-kappaB kinase/NF-kappaB signaling	4	0.788955	0.044679	TICAM2, PLCG2, HSPB1, SQSTM1	465	35	20408	5.01579	1	0.599136	0.583156	0.234215
GOTERM_BP_DIRECT	GO:2000352~negative regulation of endothelial cell apoptotic process	4	0.788955	0.044679	CDH5, TNIP2, NDNF, GAS6	465	35	20408	5.01579	1	0.599136	0.583156	0.234215
GOTERM_BP_DIRECT	GO:1904015~cellular response to serotonin	2	0.394477	0.0449565	HTR2B, TGM2	465	2	20408	43.8882	1	0.599136	0.583156	0.234215
GOTERM_BP_DIRECT	GO:1902748~positive regulation of lens fiber cell differentiation	2	0.394477	0.0449565	ZEB2, FGF2	465	2	20408	43.8882	1	0.599136	0.583156	0.234215
GOTERM_BP_DIRECT	GO:0015920~lipopolysaccharide transport	2	0.394477	0.0449565	SCARB1, LBP	465	2	20408	43.8882	1	0.599136	0.583156	0.234215
GOTERM_BP_DIRECT	GO:1904424~regulation of GTP binding	2	0.394477	0.0449565	CSNK1A1, ARHGEF7	465	2	20408	43.8882	1	0.599136	0.583156	0.234215
GOTERM_BP_DIRECT	GO:2000473~positive regulation of hematopoietic stem cell migration	2	0.394477	0.0449565	PTPRC, CCR2	465	2	20408	43.8882	1	0.599136	0.583156	0.234215
GOTERM_BP_DIRECT	GO:0002335~mature B cell differentiation	2	0.394477	0.0449565	IL2RG, POU2F2	465	2	20408	43.8882	1	0.599136	0.583156	0.234215
GOTERM_BP_DIRECT	GO:1990858~cellular response to lectin	2	0.394477	0.0449565	SYK, PLCG2	465	2	20408	43.8882	1	0.599136	0.583156	0.234215
GOTERM_BP_DIRECT	GO:0048812~neuron projection morphogenesis	6	1.18343	0.0482675	UBB, NCKAP1L, THBS4, ATP9A, PACSIN1, GAS7	465	87	20408	3.02677	1	0.632547	0.615676	0.210648
GOTERM_BP_DIRECT	GO:0071346~cellular response to interferon-gamma	7	1.38067	0.0492667	CCL12, CIITA, DAXX, CCL7, WAS, SIRPA, H2-AB1	465	116	20408	2.64842	1	0.632547	0.615676	0.210648
GOTERM_BP_DIRECT	GO:0051649~establishment of localization in cell	10	1.97239	0.0496545	CYSLTR1, NPC1, SYK, FCRL5, CD300A, CATSPER4, NOS3, PLD4, ANXA7, CORO1A	465	208	20408	2.11001	1	0.632547	0.615676	0.210648
GOTERM_BP_DIRECT	GO:0051209~release of sequestered calcium ion into cytosol	5	0.986193	0.0499291	PTPRC, FCRL5, HTR2B, PLCG2, FGF2	465	61	20408	3.59739	1	0.632547	0.615676	0.210648
GOTERM_BP_DIRECT	GO:0007266~Rho protein signal transduction	5	0.986193	0.0499291	CNKSR1, ARHGDIB, PDPN, PECAM1, ARHGAP35	465	61	20408	3.59739	1	0.632547	0.615676	0.210648
GOTERM_BP_DIRECT	GO:0060100~positive regulation of phagocytosis, engulfment	3	0.591716	0.0501629	PLCG2, NCKAP1L, LBP	465	16	20408	8.22903	1	0.632547	0.615676	0.210648
GOTERM_BP_DIRECT	GO:0006518~peptide metabolic process	3	0.591716	0.0501629	ACE, CPXM2, AEBP1	465	16	20408	8.22903	1	0.632547	0.615676	0.210648
GOTERM_BP_DIRECT	GO:0050848~regulation of calcium-mediated signaling	3	0.591716	0.0501629	TMEM100, TMBIM1, CMKLR1	465	16	20408	8.22903	1	0.632547	0.615676	0.210648
GOTERM_BP_DIRECT	GO:0019725~cellular homeostasis	3	0.591716	0.0501629	SCN7A, TNS2, CCR2	465	16	20408	8.22903	1	0.632547	0.615676	0.210648
GOTERM_BP_DIRECT	GO:0051492~regulation of stress fiber assembly	3	0.591716	0.0501629	ASAP3, WAS, PIK3R1	465	16	20408	8.22903	1	0.632547	0.615676	0.210648
GOTERM_BP_DIRECT	GO:0032688~negative regulation of interferon-beta production	3	0.591716	0.0501629	PYCARD, SIRPA, RELB	465	16	20408	8.22903	1	0.632547	0.615676	0.210648
GOTERM_BP_DIRECT	GO:0070102~interleukin-6-mediated signaling pathway	3	0.591716	0.0501629	STAT3, IL6RA, IL6ST	465	16	20408	8.22903	1	0.632547	0.615676	0.210648
GOTERM_BP_DIRECT	GO:0014065~phosphatidylinositol 3-kinase signaling	4	0.788955	0.051327	HTR2B, PIK3CD, PIK3R1, PIK3CG	465	37	20408	4.74467	1	0.644337	0.627152	0.202627
GOTERM_BP_DIRECT	GO:0098609~cell-cell adhesion	10	1.97239	0.0520829	CDH5, VEZT, CLDN5, JUP, IGDCC4, PDPN, ITGB2, PECAM1, ITGA7, ESAM	465	210	20408	2.08991	1	0.650921	0.63356	0.198213
GOTERM_BP_DIRECT	GO:0007204~positive regulation of cytosolic calcium ion concentration	9	1.77515	0.0524948	BCAP31, CD52, SWAP70, PLCG2, ACKR2, FFAR1, PIK3CG, CCR2, CMKLR1	465	179	20408	2.20667	1	0.653166	0.635745	0.196717
GOTERM_BP_DIRECT	GO:0006915~apoptotic process	23	4.53649	0.0548202	BCAP31, ZBP1, CSRNP1, DAXX, JUN, HIP1, SGMS1, PEG3, PRKCB, NOD1, TNFRSF1A, TGFBR2, PYCARD, CASP12, TMEM214, TNIP2, MKNK2, BTK, FADD, GAS6, CARD14, SQSTM1, MYD88	465	670	20408	1.50661	1	0.679095	0.660982	0.17981
GOTERM_BP_DIRECT	GO:0006816~calcium ion transport	8	1.57791	0.0557761	CCL12, CYSLTR1, CATSPER4, PRKCB, NOS3, TRPV2, ANXA6, CORO1A	465	150	20408	2.3407	1	0.679778	0.661647	0.179373
GOTERM_BP_DIRECT	GO:0001780~neutrophil homeostasis	3	0.591716	0.0560162	CSF1, PDE4B, BTK	465	17	20408	7.74497	1	0.679778	0.661647	0.179373
GOTERM_BP_DIRECT	GO:0043116~negative regulation of vascular permeability	3	0.591716	0.0560162	AKAP12, CLDN5, ARHGAP35	465	17	20408	7.74497	1	0.679778	0.661647	0.179373
GOTERM_BP_DIRECT	GO:0045579~positive regulation of B cell differentiation	3	0.591716	0.0560162	SYK, NCKAP1L, IL2RG	465	17	20408	7.74497	1	0.679778	0.661647	0.179373
GOTERM_BP_DIRECT	GO:0042127~regulation of cell proliferation	10	1.97239	0.0560841	JUN, JUP, BCL6B, MAFG, STAT3, OSGIN1, PRG4, RBPJ, MYD88, TGFBR2	465	213	20408	2.06048	1	0.679778	0.661647	0.179373
GOTERM_BP_DIRECT	GO:0071222~cellular response to lipopolysaccharide	13	2.5641	0.0573682	CEBPB, TICAM2, SGMS1, ARID5A, PYCARD, ZFP36, TNIP1, TNIP2, TLR9, PDE4B, SIRPA, LBP, MYD88	465	314	20408	1.81703	1	0.692358	0.673892	0.17141
GOTERM_BP_DIRECT	GO:0042113~B cell activation	4	0.788955	0.0584242	LAT2, PRKCB, PIK3CD, RASGRP1	465	39	20408	4.50135	1	0.699101	0.680455	0.1672
GOTERM_BP_DIRECT	GO:0030032~lamellipodium assembly	4	0.788955	0.0584242	ABLIM2, PXN, S1PR1, ARHGEF7	465	39	20408	4.50135	1	0.699101	0.680455	0.1672
GOTERM_BP_DIRECT	GO:0006511~ubiquitin-dependent protein catabolic process	12	2.36686	0.0596203	HERC4, SPSB1, PSMD11, NPLOC4, PSMA4, RNF114, PSMD4, ADRM1, PSMD3, LNX1, SYVN1, USP28	465	282	20408	1.86758	1	0.710391	0.691444	0.160243
GOTERM_BP_DIRECT	GO:0030595~leukocyte chemotaxis	3	0.591716	0.0620945	SBDS, S1PR1, CORO1A	465	18	20408	7.3147	1	0.725017	0.705679	0.151393
GOTERM_BP_DIRECT	GO:0001886~endothelial cell morphogenesis	3	0.591716	0.0620945	CLIC4, NOTCH4, PECAM1	465	18	20408	7.3147	1	0.725017	0.705679	0.151393
GOTERM_BP_DIRECT	GO:0050732~negative regulation of peptidyl-tyrosine phosphorylation	3	0.591716	0.0620945	PTPRC, PECAM1, PTPN6	465	18	20408	7.3147	1	0.725017	0.705679	0.151393
GOTERM_BP_DIRECT	GO:0032633~interleukin-4 production	3	0.591716	0.0620945	SASH3, CD83, RBPJ	465	18	20408	7.3147	1	0.725017	0.705679	0.151393
GOTERM_BP_DIRECT	GO:2000379~positive regulation of reactive oxygen species metabolic process	4	0.788955	0.0621369	PDGFRB, CDKN1A, GADD45A, TGFBR2	465	40	20408	4.38882	1	0.725017	0.705679	0.151393
GOTERM_BP_DIRECT	GO:0030900~forebrain development	6	1.18343	0.0655698	ALDH1A2, NOG, CHRD, IKZF1, PRKG1, ARHGAP35	465	95	20408	2.77188	1	0.743983	0.724139	0.140178
GOTERM_BP_DIRECT	GO:0010976~positive regulation of neuron projection development	9	1.77515	0.0658965	HTR7, MUSK, HSPA5, ADAMTS1, FEZ1, DDX56, HSPB1, NDNF, ARHGAP35	465	187	20408	2.11226	1	0.743983	0.724139	0.140178
GOTERM_BP_DIRECT	GO:0045595~regulation of cell differentiation	4	0.788955	0.0659566	CEBPB, CEBPD, BCL6B, SIK1	465	41	20408	4.28177	1	0.743983	0.724139	0.140178
GOTERM_BP_DIRECT	GO:0048008~platelet-derived growth factor receptor signaling pathway	4	0.788955	0.0659566	PDGFRB, CSRNP1, RGS14, PDGFA	465	41	20408	4.28177	1	0.743983	0.724139	0.140178
GOTERM_BP_DIRECT	GO:0033209~tumor necrosis factor-mediated signaling pathway	4	0.788955	0.0659566	PYCARD, CARD14, EDA2R, TNFRSF1A	465	41	20408	4.28177	1	0.743983	0.724139	0.140178
GOTERM_BP_DIRECT	GO:0043029~T cell homeostasis	4	0.788955	0.0659566	SPNS2, NCKAP1L, FADD, CORO1A	465	41	20408	4.28177	1	0.743983	0.724139	0.140178
GOTERM_BP_DIRECT	GO:0016064~immunoglobulin mediated immune response	8	1.57791	0.0659684	CSF2RB2, CD74, IGHV1-82, IGHV1-52, H2-DMA, IL21R, IRF7, MYD88	465	156	20408	2.25068	1	0.743983	0.724139	0.140178
GOTERM_BP_DIRECT	GO:0032490~detection of molecule of bacterial origin	2	0.394477	0.0666727	TLR9, LBP	465	3	20408	29.2588	1	0.743983	0.724139	0.140178
GOTERM_BP_DIRECT	GO:0002277~myeloid dendritic cell activation involved in immune response	2	0.394477	0.0666727	PYCARD, DOCK2	465	3	20408	29.2588	1	0.743983	0.724139	0.140178
GOTERM_BP_DIRECT	GO:0035793~positive regulation of metanephric mesenchymal cell migration by platelet-derived growth factor receptor-beta signaling pathway	2	0.394477	0.0666727	PDGFRB, PDGFA	465	3	20408	29.2588	1	0.743983	0.724139	0.140178
GOTERM_BP_DIRECT	GO:2000494~positive regulation of interleukin-18-mediated signaling pathway	2	0.394477	0.0666727	TICAM2, CASP4	465	3	20408	29.2588	1	0.743983	0.724139	0.140178
GOTERM_BP_DIRECT	GO:0061760~antifungal innate immune response	3	0.591716	0.0683845	CLEC4A1, CLEC4A3, PLCG2	465	19	20408	6.92971	1	0.751161	0.731126	0.136008
GOTERM_BP_DIRECT	GO:0030214~hyaluronan catabolic process	3	0.591716	0.0683845	HEXA, LYVE1, FGF2	465	19	20408	6.92971	1	0.751161	0.731126	0.136008
GOTERM_BP_DIRECT	GO:0070528~protein kinase C signaling	3	0.591716	0.0683845	PRKCH, HTR2B, FLOT1	465	19	20408	6.92971	1	0.751161	0.731126	0.136008
GOTERM_BP_DIRECT	GO:0002281~macrophage activation involved in immune response	3	0.591716	0.0683845	SYK, PLCG2, LBP	465	19	20408	6.92971	1	0.751161	0.731126	0.136008
GOTERM_BP_DIRECT	GO:2001234~negative regulation of apoptotic signaling pathway	4	0.788955	0.0698813	NOG, TMBIM1, HSPB1, GRINA	465	42	20408	4.17983	1	0.761652	0.741337	0.129984
GOTERM_BP_DIRECT	GO:0010634~positive regulation of epithelial cell migration	4	0.788955	0.0698813	JUN, PLCG2, IRS2, TGFBR2	465	42	20408	4.17983	1	0.761652	0.741337	0.129984
GOTERM_BP_DIRECT	GO:0010508~positive regulation of autophagy	6	1.18343	0.0703715	TRIM30B, TRIM30A, TRIM30C, TLR9, NOD1, SQSTM1	465	97	20408	2.71473	1	0.764033	0.743655	0.128628
GOTERM_BP_DIRECT	GO:0033674~positive regulation of kinase activity	5	0.986193	0.0720292	PDGFRB, CD74, MUSK, FLT4, IGF1R	465	69	20408	3.1803	1	0.778294	0.757535	0.120597
GOTERM_BP_DIRECT	GO:0007219~Notch signaling pathway	7	1.38067	0.0722385	TMEM100, NOTCH4, XIRP1, S1PR3, KCNA5, RBPJ, TGFBR2	465	128	20408	2.40013	1	0.778294	0.757535	0.120597
GOTERM_BP_DIRECT	GO:0033630~positive regulation of cell adhesion mediated by integrin	3	0.591716	0.0748734	SYK, PTPN6, NCKAP1L	465	20	20408	6.58323	1	0.797516	0.776245	0.110001
GOTERM_BP_DIRECT	GO:1901741~positive regulation of myoblast fusion	3	0.591716	0.0748734	EHD2, FLOT1, SCGB3A1	465	20	20408	6.58323	1	0.797516	0.776245	0.110001
GOTERM_BP_DIRECT	GO:0022617~extracellular matrix disassembly	3	0.591716	0.0748734	ADAMTS5, FLOT1, LCP1	465	20	20408	6.58323	1	0.797516	0.776245	0.110001
GOTERM_BP_DIRECT	GO:0016525~negative regulation of angiogenesis	6	1.18343	0.0779271	CLDN5, ADAMTS1, GADD45A, ALOX5, THBS4, CCR2	465	100	20408	2.63329	1	0.823777	0.801806	0.0959309
GOTERM_BP_DIRECT	GO:0043303~mast cell degranulation	4	0.788955	0.0780374	LAT2, SYK, CD300A, RASGRP1	465	44	20408	3.98983	1	0.823777	0.801806	0.0959309
GOTERM_BP_DIRECT	GO:0097190~apoptotic signaling pathway	5	0.986193	0.0782178	MLLT11, DAXX, HIP1, ANXA6, FADD	465	71	20408	3.09072	1	0.823777	0.801806	0.0959309
GOTERM_BP_DIRECT	GO:0002377~immunoglobulin production	7	1.38067	0.0810573	IGKV12-46, IGKV9-120, IGKV10-94, IGKV12-98, POU2F2, IGKV4-55, IGKV4-53	465	132	20408	2.3274	1	0.839986	0.817583	0.0874683
GOTERM_BP_DIRECT	GO:0006898~receptor-mediated endocytosis	5	0.986193	0.0814086	IFITM3, CD300A, ITGB2, LYVE1, TGFBR2	465	72	20408	3.04779	1	0.839986	0.817583	0.0874683
GOTERM_BP_DIRECT	GO:0003203~endocardial cushion morphogenesis	3	0.591716	0.0815492	ADAMTS5, NOS3, NOG	465	21	20408	6.26974	1	0.839986	0.817583	0.0874683
GOTERM_BP_DIRECT	GO:0060340~positive regulation of type I interferon-mediated signaling pathway	3	0.591716	0.0815492	ZBP1, IRF7, FADD	465	21	20408	6.26974	1	0.839986	0.817583	0.0874683
GOTERM_BP_DIRECT	GO:0034138~toll-like receptor 3 signaling pathway	3	0.591716	0.0815492	TNIP2, UNC93B1, OAS1A	465	21	20408	6.26974	1	0.839986	0.817583	0.0874683
GOTERM_BP_DIRECT	GO:0030889~negative regulation of B cell proliferation	3	0.591716	0.0815492	CD300A, BTK, BTLA	465	21	20408	6.26974	1	0.839986	0.817583	0.0874683
GOTERM_BP_DIRECT	GO:0051260~protein homooligomerization	7	1.38067	0.083352	PYCARD, NLRP1B, PSMA4, EHD4, KCNC4, KCNA5, TGM2	465	133	20408	2.3099	1	0.855423	0.832608	0.0795596
GOTERM_BP_DIRECT	GO:0050864~regulation of B cell activation	2	0.394477	0.0878961	THEMIS2, TLR9	465	4	20408	21.9441	1	0.860139	0.837198	0.0771716
GOTERM_BP_DIRECT	GO:0071248~cellular response to metal ion	2	0.394477	0.0878961	NQO1, TLR9	465	4	20408	21.9441	1	0.860139	0.837198	0.0771716
GOTERM_BP_DIRECT	GO:0002344~B cell affinity maturation	2	0.394477	0.0878961	BTK, H2-AB1	465	4	20408	21.9441	1	0.860139	0.837198	0.0771716
GOTERM_BP_DIRECT	GO:0046032~ADP catabolic process	2	0.394477	0.0878961	ENTPD1, AMPD3	465	4	20408	21.9441	1	0.860139	0.837198	0.0771716
GOTERM_BP_DIRECT	GO:1990926~short-term synaptic potentiation	2	0.394477	0.0878961	NOG, CHRD	465	4	20408	21.9441	1	0.860139	0.837198	0.0771716
GOTERM_BP_DIRECT	GO:0030029~actin filament-based process	2	0.394477	0.0878961	FLNC, SELE	465	4	20408	21.9441	1	0.860139	0.837198	0.0771716
GOTERM_BP_DIRECT	GO:0097529~myeloid leukocyte migration	2	0.394477	0.0878961	CSF1, PIK3R1	465	4	20408	21.9441	1	0.860139	0.837198	0.0771716
GOTERM_BP_DIRECT	GO:0042305~specification of segmental identity, mandibular segment	2	0.394477	0.0878961	NOG, CHRD	465	4	20408	21.9441	1	0.860139	0.837198	0.0771716
GOTERM_BP_DIRECT	GO:0002291~T cell activation via T cell receptor contact with antigen bound to MHC molecule on antigen presenting cell	2	0.394477	0.0878961	APBB1IP, FGL2	465	4	20408	21.9441	1	0.860139	0.837198	0.0771716
GOTERM_BP_DIRECT	GO:0048839~inner ear development	5	0.986193	0.0879796	PDGFRB, CEBPD, H2-DMA, PDGFA, CXCL14	465	74	20408	2.96542	1	0.860139	0.837198	0.0771716
GOTERM_BP_DIRECT	GO:0030324~lung development	7	1.38067	0.0880486	HSD11B1, NOS3, ALDH1A2, PDPN, EIF4EBP1, FGF2, TGFBR2	465	135	20408	2.27568	1	0.860139	0.837198	0.0771716
GOTERM_BP_DIRECT	GO:0043537~negative regulation of blood vessel endothelial cell migration	3	0.591716	0.0883998	JUP, GADD45A, FGF2	465	22	20408	5.98475	1	0.860139	0.837198	0.0771716
GOTERM_BP_DIRECT	GO:0042310~vasoconstriction	3	0.591716	0.0883998	ACE, HTR7, HTR2B	465	22	20408	5.98475	1	0.860139	0.837198	0.0771716
GOTERM_BP_DIRECT	GO:0045088~regulation of innate immune response	3	0.591716	0.0883998	IRF7, SAMHD1, MYO1F	465	22	20408	5.98475	1	0.860139	0.837198	0.0771716
GOTERM_BP_DIRECT	GO:0051000~positive regulation of nitric-oxide synthase activity	3	0.591716	0.0883998	SCARB1, HTR2B, NOD1	465	22	20408	5.98475	1	0.860139	0.837198	0.0771716
GOTERM_BP_DIRECT	GO:0060412~ventricular septum morphogenesis	4	0.788955	0.0910059	NOS3, NOG, RBPJ, TGFBR2	465	47	20408	3.73516	1	0.882444	0.858908	0.0660534
GOTERM_BP_DIRECT	GO:0006952~defense response	7	1.38067	0.0928872	TLR1, CD74, STAT3, CYBB, NOD1, TNFRSF1A, TAPBP	465	137	20408	2.24246	1	0.895254	0.871377	0.059794
GOTERM_BP_DIRECT	GO:0035019~somatic stem cell population maintenance	5	0.986193	0.0947984	RIF1, STAT3, NOG, LDB2, RBPJ	465	76	20408	2.88738	1	0.895254	0.871377	0.059794
GOTERM_BP_DIRECT	GO:0031668~cellular response to extracellular stimulus	3	0.591716	0.0954141	CDKN1A, PTPRC, ARHGAP35	465	23	20408	5.72454	1	0.895254	0.871377	0.059794
GOTERM_BP_DIRECT	GO:0030865~cortical cytoskeleton organization	3	0.591716	0.0954141	RAC2, RHOH, RND1	465	23	20408	5.72454	1	0.895254	0.871377	0.059794
GOTERM_BP_DIRECT	GO:0007178~transmembrane receptor protein serine/threonine kinase signaling pathway	3	0.591716	0.0954141	GAS6, MYD88, TGFBR2	465	23	20408	5.72454	1	0.895254	0.871377	0.059794
GOTERM_BP_DIRECT	GO:0038083~peptidyl-tyrosine autophosphorylation	3	0.591716	0.0954141	TEC, BTK, IGF1R	465	23	20408	5.72454	1	0.895254	0.871377	0.059794
GOTERM_BP_DIRECT	GO:0046596~regulation of viral entry into host cell	3	0.591716	0.0954141	TRIM30B, TRIM30A, TRIM30C	465	23	20408	5.72454	1	0.895254	0.871377	0.059794
GOTERM_BP_DIRECT	GO:0090280~positive regulation of calcium ion import	3	0.591716	0.0954141	PDGFRB, CCL12, TRPV2	465	23	20408	5.72454	1	0.895254	0.871377	0.059794
GOTERM_BP_DIRECT	GO:2000406~positive regulation of T cell migration	3	0.591716	0.0954141	PYCARD, DOCK8, CORO1A	465	23	20408	5.72454	1	0.895254	0.871377	0.059794
GOTERM_BP_DIRECT	GO:0006886~intracellular protein transport	12	2.36686	0.0955108	BCAP31, NAPB, CD74, TICAM2, SNX2, UNC93B1, CLTB, LAPTM5, TBC1D9, SNX8, IPO4, TBC1D15	465	307	20408	1.7155	1	0.895254	0.871377	0.059794
KEGG_PATHWAY	mmu05169:Epstein-Barr virus infection	31	6.1144	1.02957e-12	CDKN1A, PSMD11, H2-DMA, OAS1A, PIK3CD, PIK3R1, RBPJ, RELB, PSMD7, PSMD4, PSMD2, H2-DMB1, PSMD3, PLCG2, FADD, ENTPD1, JUN, H2-EB1, SYK, GADD45A, STAT3, ADRM1, ISG15, H2-AA, TAPBP, OAS2, PSMC4, BTK, IRF7, MYD88, H2-AB1	261	229	9330	4.83913	2.75938e-10	2.76953e-10	2.01795e-10	9.69509
KEGG_PATHWAY	mmu05152:Tuberculosis	24	4.73373	8.76817e-10	CD209D, CD74, CEBPB, CIITA, CD209B, H2-EB1, SYK, H2-DMA, CD209F, IL10RA, CD209G, ITGB2, H2-AA, CORO1A, TNFRSF1A, TLR1, H2-DMB1, LAMP2, TLR9, FADD, LBP, CTSD, MYD88, H2-AB1	261	180	9330	4.76628	2.34987e-07	1.17932e-07	8.59281e-08	7.06587
KEGG_PATHWAY	mmu04670:Leukocyte transendothelial migration	16	3.15582	9.82486e-07	PRKCB, PXN, NCF4, ITGB2, CYBB, RHOH, PIK3CD, PIK3R1, ARHGAP35, CLDN5, CDH5, PECAM1, PLCG2, RAC2, ESAM, SIPA1	261	119	9330	4.80634	0.000263272	8.80963e-05	6.41891e-05	4.19254
KEGG_PATHWAY	mmu05171:Coronavirus disease - COVID-19	23	4.53649	1.57539e-06	CCL12, JUN, C1RA, ACE, SYK, VWF, PRKCB, STAT3, MMP3, F13A1, CYBB, OAS1A, PIK3CD, IL6RA, ISG15, PIK3R1, TNFRSF1A, C1S1, OAS2, PLCG2, IL6ST, MYD88, CFB	261	249	9330	3.30194	0.000422115	0.000105945	7.7194e-05	4.11242
KEGG_PATHWAY	mmu04145:Phagosome	19	3.74753	2.5546e-06	CD209D, SCARB1, DYNC1H1, CD209B, H2-EB1, C1RA, ITGB5, H2-DMA, CD209F, CD209G, NCF4, ITGB2, CYBB, H2-AA, CORO1A, THBS4, H2-DMB1, LAMP2, H2-AB1	261	180	9330	3.77331	0.000684399	0.000137437	0.00010014	3.99939
KEGG_PATHWAY	mmu05140:Leishmaniasis	12	2.36686	3.21318e-06	H2-EB1, JUN, PRKCB, H2-DMA, H2-DMB1, NCF4, ITGB2, CYBB, PTPN6, H2-AA, MYD88, H2-AB1	261	70	9330	6.12808	0.000860762	0.000144057	0.000104964	3.97896
KEGG_PATHWAY	mmu05164:Influenza A	18	3.5503	6.19107e-06	CCL12, CIITA, H2-EB1, PRKCB, H2-DMA, OAS1A, PIK3CD, PIK3R1, H2-AA, TNFRSF1A, PYCARD, DNAJC3, OAS2, H2-DMB1, IRF7, FADD, MYD88, H2-AB1	261	173	9330	3.71935	0.00165784	0.000237914	0.00017335	3.76108
KEGG_PATHWAY	mmu01521:EGFR tyrosine kinase inhibitor resistance	12	2.36686	1.07502e-05	PDGFRB, PRKCB, STAT3, EIF4EBP1, PLCG2, PIK3CD, PDGFA, IL6RA, PIK3R1, GAS6, FGF2, IGF1R	261	79	9330	5.42994	0.00287693	0.000361477	0.000263381	3.57942
KEGG_PATHWAY	mmu04010:MAPK signaling pathway	23	4.53649	3.33644e-05	PDGFRB, MAP4K1, DAXX, JUN, CSF1, GADD45A, PRKCB, FLT4, HSPB1, PDGFA, RASGRP1, FGF2, RASGRP4, IGF1R, TNFRSF1A, RELB, TGFBR2, MKNK2, RAC2, MAP3K8, PTPN7, FLNC, MYD88	261	301	9330	2.73151	0.00890194	0.000997223	0.000726601	3.1387
KEGG_PATHWAY	mmu05145:Toxoplasmosis	13	2.5641	4.82994e-05	CIITA, H2-EB1, LAMA4, H2-DMA, IL10RA, STAT3, H2-AA, PIK3CG, TNFRSF1A, ALOX5, H2-DMB1, MYD88, H2-AB1	261	109	9330	4.26342	0.0128611	0.00112659	0.00082086	3.08573
KEGG_PATHWAY	mmu04510:Focal adhesion	18	3.5503	4.96199e-05	PDGFRB, JUN, ITGB5, VWF, PRKCB, LAMA4, FLT4, PXN, PIK3CD, PDGFA, PIK3R1, THBS4, ARHGAP35, IGF1R, RAC2, ITGA7, COL6A5, FLNC	261	203	9330	3.1697	0.0132104	0.00112659	0.00082086	3.08573
KEGG_PATHWAY	mmu05162:Measles	15	2.95858	5.02567e-05	CD209D, CD209B, JUN, CD209F, STAT3, CD209G, OAS1A, PIK3CD, PIK3R1, IL2RG, OAS2, TLR9, IRF7, FADD, MYD88	261	145	9330	3.69798	0.0133788	0.00112659	0.00082086	3.08573
KEGG_PATHWAY	mmu04062:Chemokine signaling pathway	17	3.35306	8.76485e-05	CCL12, PRKCB, PXN, STAT3, WAS, ADCY4, PIK3CD, PIK3R1, CXCL14, PIK3CG, HCK, GNGT2, CCL7, PLCG2, RAC2, DOCK2, CCR2	261	192	9330	3.16511	0.0232171	0.00181365	0.00132147	2.87894
KEGG_PATHWAY	mmu04380:Osteoclast differentiation	14	2.76134	9.58835e-05	JUN, SYK, CSF1, NCF4, PIK3CD, PIK3R1, TNFRSF1A, RELB, TGFBR2, TEC, BTK, PLCG2, SIRPA, SQSTM1	261	135	9330	3.70711	0.0253706	0.00184233	0.00134237	2.87213
KEGG_PATHWAY	mmu05417:Lipid and atherosclerosis	18	3.5503	0.000107575	CCL12, JUN, TICAM2, HSPA5, NOS3, STAT3, MMP3, NCF4, CYBB, PIK3CD, PIK3R1, POU2F2, SELE, TNFRSF1A, PYCARD, IRF7, LBP, MYD88	261	216	9330	2.97893	0.0284199	0.00185059	0.00134839	2.87018
KEGG_PATHWAY	mmu04933:AGE-RAGE signaling pathway in diabetic complications	12	2.36686	0.000110073	THBD, CCL12, JUN, PRKCB, NOS3, STAT3, PLCG2, CYBB, PIK3CD, PIK3R1, SELE, TGFBR2	261	101	9330	4.24718	0.0290702	0.00185059	0.00134839	2.87018
KEGG_PATHWAY	mmu04620:Toll-like receptor signaling pathway	12	2.36686	0.000143502	TLR1, JUN, TICAM2, TLR9, IRF7, PIK3CD, IRF5, MAP3K8, FADD, LBP, PIK3R1, MYD88	261	104	9330	4.12467	0.037731	0.0021037	0.00153281	2.81451
KEGG_PATHWAY	mmu05167:Kaposi sarcoma-associated herpesvirus infection	18	3.5503	0.000150822	JUN, CDKN1A, SYK, STAT3, PIK3CD, PIK3R1, FGF2, PIK3CG, TNFRSF1A, RCAN1, HCK, ZFP36, GNGT2, UBB, IRF7, PLCG2, FADD, IL6ST	261	222	9330	2.89842	0.0396172	0.0021037	0.00153281	2.81451
KEGG_PATHWAY	mmu04064:NF-kappa B signaling pathway	12	2.36686	0.000156409	TICAM2, SYK, GADD45A, PRKCB, BTK, PLCG2, LBP, CARD14, MYD88, EDA2R, TNFRSF1A, RELB	261	105	9330	4.08539	0.0410544	0.0021037	0.00153281	2.81451
KEGG_PATHWAY	mmu04659:Th17 cell differentiation	12	2.36686	0.000156409	H2-EB1, JUN, H2-DMA, H2-DMB1, STAT3, IL21R, IL6RA, IL6ST, IL2RG, H2-AA, H2-AB1, TGFBR2	261	105	9330	4.08539	0.0410544	0.0021037	0.00153281	2.81451
KEGG_PATHWAY	mmu04611:Platelet activation	13	2.5641	0.000183002	SYK, VWF, NOS3, ADCY4, PIK3CD, PIK3R1, RASGRP1, ARHGAP35, PIK3CG, APBB1IP, BTK, PLCG2, PRKG1	261	125	9330	3.7177	0.0478656	0.00234417	0.00170802	2.76751
KEGG_PATHWAY	mmu05418:Fluid shear stress and atherosclerosis	14	2.76134	0.000226704	NQO1, CCL12, JUN, NOS3, PIK3CD, PDGFA, PIK3R1, SELE, TNFRSF1A, THBD, CDH5, PECAM1, RAC2, SQSTM1	261	147	9330	3.40449	0.0589544	0.00277198	0.00201973	2.69471
KEGG_PATHWAY	mmu03050:Proteasome	8	1.57791	0.000291716	PSMD11, PSMD7, PSMA4, PSMD4, PSMC4, PSMD2, ADRM1, PSMD3	261	47	9330	6.08462	0.0752126	0.00322765	0.00235174	2.62861
KEGG_PATHWAY	mmu04630:JAK-STAT signaling pathway	15	2.95858	0.00029375	PDGFRB, CDKN1A, IL10RA, STAT3, PIK3CD, PDGFA, IL6RA, PIK3R1, OSMR, IL2RG, CSF2RB2, THPO, IL21R, PTPN6, IL6ST	261	171	9330	3.13571	0.0757166	0.00322765	0.00235174	2.62861
KEGG_PATHWAY	mmu05321:Inflammatory bowel disease	9	1.77515	0.000299967	H2-EB1, JUN, H2-DMA, H2-DMB1, STAT3, IL21R, IL2RG, H2-AA, H2-AB1	261	62	9330	5.1891	0.0772558	0.00322765	0.00235174	2.62861
KEGG_PATHWAY	mmu04066:HIF-1 signaling pathway	12	2.36686	0.000323963	CDKN1A, PRKCB, NOS3, STAT3, MKNK2, EIF4EBP1, PLCG2, CYBB, PIK3CD, IL6RA, PIK3R1, IGF1R	261	114	9330	3.76286	0.0831727	0.00335177	0.00244218	2.61222
KEGG_PATHWAY	mmu04151:PI3K-Akt signaling pathway	23	4.53649	0.000519594	PDGFRB, CDKN1A, ITGB5, SYK, VWF, CSF1, NOS3, LAMA4, FLT4, PIK3CD, PDGFA, IL6RA, PIK3R1, OSMR, IL2RG, FGF2, THBS4, PIK3CG, IGF1R, GNGT2, EIF4EBP1, ITGA7, COL6A5	261	364	9330	2.25875	0.130022	0.0051767	0.00377187	2.42344
KEGG_PATHWAY	mmu05323:Rheumatoid arthritis	10	1.97239	0.000678522	CCL12, H2-EB1, JUN, CSF1, H2-DMA, H2-DMB1, MMP3, ITGB2, H2-AA, H2-AB1	261	87	9330	4.10887	0.16632	0.00651866	0.00474966	2.32334
KEGG_PATHWAY	mmu05235:PD-L1 expression and PD-1 checkpoint pathway in cancer	10	1.97239	0.000737788	JUN, TICAM2, STAT3, TLR9, PIK3CD, PTPN6, PIK3R1, RASGRP1, MYD88, BATF	261	88	9330	4.06217	0.179466	0.0066155	0.00482022	2.31693
KEGG_PATHWAY	mmu04612:Antigen processing and presentation	10	1.97239	0.000737788	CD74, H2-EB1, CIITA, HSPA5, H2-DMA, H2-DMB1, H2-AA, H2-AB1, CTSB, TAPBP	261	88	9330	4.06217	0.179466	0.0066155	0.00482022	2.31693
KEGG_PATHWAY	mmu04014:Ras signaling pathway	17	3.35306	0.000858076	PDGFRB, CSF1, PRKCB, FLT4, PIK3CD, PDGFA, PIK3R1, RASGRP1, FGF2, ETS2, RASGRP4, IGF1R, HTR7, GNGT2, PLCG2, RAC2, RAPGEF5	261	235	9330	2.58596	0.205517	0.00744589	0.00542526	2.26558
KEGG_PATHWAY	mmu04015:Rap1 signaling pathway	16	3.15582	0.000922465	PDGFRB, RGS14, CSF1, PRKCB, FLT4, ITGB2, ADCY4, PIK3CD, PDGFA, PIK3R1, FGF2, IGF1R, APBB1IP, RAC2, RAPGEF5, SIPA1	261	214	9330	2.67268	0.219121	0.00775447	0.0056501	2.24794
KEGG_PATHWAY	mmu05144:Malaria	8	1.57791	0.000967841	CCL12, ITGB2, PECAM1, TLR9, ACKR1, SELE, MYD88, THBS4	261	57	9330	5.01714	0.228568	0.00788937	0.00574839	2.24045
KEGG_PATHWAY	mmu05214:Glioma	9	1.77515	0.00100313	PDGFRB, CDKN1A, GADD45A, PRKCB, PLCG2, PIK3CD, PDGFA, PIK3R1, IGF1R	261	74	9330	4.34762	0.235838	0.00793656	0.00578278	2.23786
KEGG_PATHWAY	mmu04370:VEGF signaling pathway	8	1.57791	0.00107499	PRKCB, NOS3, PXN, PLCG2, RAC2, HSPB1, PIK3CD, PIK3R1	261	58	9330	4.93064	0.250427	0.00804421	0.00586121	2.23201
KEGG_PATHWAY	mmu04666:Fc gamma R-mediated phagocytosis	10	1.97239	0.00110086	HCK, PTPRC, SYK, PRKCB, ASAP3, PLCG2, WAS, RAC2, PIK3CD, PIK3R1	261	93	9330	3.84378	0.255612	0.00804421	0.00586121	2.23201
KEGG_PATHWAY	mmu04625:C-type lectin receptor signaling pathway	11	2.16963	0.00110645	PYCARD, CD209D, JUN, CD209B, SYK, CD209F, CD209G, PLCG2, PIK3CD, PIK3R1, RELB	261	112	9330	3.51088	0.256728	0.00804421	0.00586121	2.23201
KEGG_PATHWAY	mmu04061:Viral protein interaction with cytokine and cytokine receptor	10	1.97239	0.00128152	CCL12, CSF1, CCL7, IL10RA, IL6RA, IL6ST, IL2RG, CXCL14, TNFRSF1A, CCR2	261	95	9330	3.76286	0.290836	0.00899188	0.00655171	2.18365
KEGG_PATHWAY	mmu05133:Pertussis	9	1.77515	0.00130366	PYCARD, JUN, C1RA, TICAM2, C1S1, ITGB2, SERPING1, NOD1, MYD88	261	77	9330	4.17824	0.295035	0.00899188	0.00655171	2.18365
KEGG_PATHWAY	mmu04668:TNF signaling pathway	11	2.16963	0.00135495	CEBPB, CCL12, JUN, CSF1, MMP3, PIK3CD, MAP3K8, FADD, PIK3R1, SELE, TNFRSF1A	261	115	9330	3.41929	0.304672	0.00911201	0.00663923	2.17788
KEGG_PATHWAY	mmu05166:Human T-cell leukemia virus 1 infection	17	3.35306	0.00151057	H2-EB1, JUN, CDKN1A, H2-DMA, ITGB2, ADCY4, PIK3CD, PIK3R1, IL2RG, H2-AA, ETS2, TNFRSF1A, RELB, TGFBR2, ZFP36, H2-DMB1, H2-AB1	261	248	9330	2.45041	0.333116	0.00991084	0.00722128	2.14139
KEGG_PATHWAY	mmu05231:Choline metabolism in cancer	10	1.97239	0.00159667	PDGFRB, SLC22A4, JUN, PRKCB, EIF4EBP1, WAS, RAC2, PIK3CD, PDGFA, PIK3R1	261	98	9330	3.64767	0.348351	0.010185	0.00742104	2.12954
KEGG_PATHWAY	mmu04514:Cell adhesion molecules	14	2.76134	0.00162809	H2-EB1, H2-DMA, SDC3, ITGB2, H2-AA, SELE, VSIR, CLDN5, CDH5, PTPRC, H2-DMB1, PECAM1, ESAM, H2-AB1	261	181	9330	2.76497	0.353823	0.010185	0.00742104	2.12954
KEGG_PATHWAY	mmu05017:Spinocerebellar ataxia	12	2.36686	0.00191349	PSMD11, PSMD7, PSMA4, PSMD4, PSMC4, PRKCB, PSMD2, ADRM1, PSMD3, PIK3CD, PIK3R1, RBPJ	261	141	9330	3.04231	0.401487	0.0116984	0.00852374	2.06937
KEGG_PATHWAY	mmu04662:B cell receptor signaling pathway	9	1.77515	0.00211778	JUN, SYK, PRKCB, BTK, PLCG2, RAC2, PIK3CD, PTPN6, PIK3R1	261	83	9330	3.87619	0.433437	0.0126526	0.009219	2.03532
KEGG_PATHWAY	mmu03260:Virion - Human immunodeficiency virus	4	0.788955	0.00221994	CD209D, CD209B, CD209F, CD209G	261	10	9330	14.2989	0.448772	0.0126526	0.009219	2.03532
KEGG_PATHWAY	mmu03264:Virion - Flavivirus	4	0.788955	0.00221994	CD209D, CD209B, CD209F, CD209G	261	10	9330	14.2989	0.448772	0.0126526	0.009219	2.03532
KEGG_PATHWAY	mmu05142:Chagas disease	10	1.97239	0.00225771	CCL12, JUN, ACE, TLR9, PIK3CD, FADD, PIK3R1, MYD88, TNFRSF1A, TGFBR2	261	103	9330	3.47059	0.454336	0.0126526	0.009219	2.03532
KEGG_PATHWAY	mmu05200:Pathways in cancer	28	5.52268	0.00241218	CDKN1A, LAMA4, NOTCH4, FLT4, ADCY4, PIK3CD, PDGFA, IL6RA, PIK3R1, IL2RG, RASGRP1, FGF2, RASGRP4, IGF1R, GNGT2, PLCG2, RAC2, FADD, PDGFRB, NQO1, JUN, JUP, GADD45A, PRKCB, STAT3, TGFBR2, CSF2RB2, IL6ST	261	543	9330	1.84331	0.476514	0.0132424	0.00964871	2.01553
KEGG_PATHWAY	mmu04621:NOD-like receptor signaling pathway	15	2.95858	0.00281622	NLRP1B, CCL12, JUN, TRPV2, CYBB, OAS1A, NOD1, PYCARD, CASP12, OAS2, CASP4, IRF7, FADD, MYD88, CTSB	261	216	9330	2.48244	0.530371	0.0151513	0.0110396	1.95705
KEGG_PATHWAY	mmu05218:Melanoma	8	1.57791	0.00378769	PDGFRB, CDKN1A, GADD45A, PIK3CD, PDGFA, PIK3R1, FGF2, IGF1R	261	72	9330	3.9719	0.638332	0.0199782	0.0145566	1.83694
KEGG_PATHWAY	mmu04640:Hematopoietic cell lineage	9	1.77515	0.00460073	H2-EB1, CSF1, THPO, ANPEP, H2-DMA, H2-DMB1, IL6RA, H2-AA, H2-AB1	261	94	9330	3.4226	0.70941	0.0222872	0.016239	1.78944
KEGG_PATHWAY	mmu04610:Complement and coagulation cascades	9	1.77515	0.00460073	THBD, C1RA, C1S1, VWF, ITGB2, F13A1, SERPING1, TFPI, CFB	261	94	9330	3.4226	0.70941	0.0222872	0.016239	1.78944
KEGG_PATHWAY	mmu04210:Apoptosis	11	2.16963	0.00464709	CSF2RB2, DAXX, JUN, CASP12, GADD45A, PIK3CD, FADD, PIK3R1, CTSD, TNFRSF1A, CTSB	261	136	9330	2.89131	0.713014	0.0222872	0.016239	1.78944
KEGG_PATHWAY	mmu05132:Salmonella infection	16	3.15582	0.00467284	DYNC1H1, JUN, RHOH, PIK3CD, NOD1, PIK3CG, TNFRSF1A, PYCARD, PTPRC, CYTH4, CASP4, TLR9, NCKAP1L, FADD, FLNC, MYD88	261	253	9330	2.26069	0.714997	0.0222872	0.016239	1.78944
KEGG_PATHWAY	mmu05310:Asthma	5	0.986193	0.00469845	H2-EB1, H2-DMA, H2-DMB1, H2-AA, H2-AB1	261	25	9330	7.14943	0.716956	0.0222872	0.016239	1.78944
KEGG_PATHWAY	mmu05205:Proteoglycans in cancer	14	2.76134	0.00472256	CD63, CDKN1A, ITGB5, PRKCB, PXN, STAT3, PIK3CD, PIK3R1, FGF2, IGF1R, PLCG2, HCLS1, PTPN6, FLNC	261	205	9330	2.44127	0.718787	0.0222872	0.016239	1.78944
KEGG_PATHWAY	mmu05163:Human cytomegalovirus infection	16	3.15582	0.00484522	CCL12, CDKN1A, PRKCB, IL10RA, PXN, STAT3, ADCY4, PIK3CD, IL6RA, PIK3R1, TAPBP, TNFRSF1A, GNGT2, EIF4EBP1, RAC2, FADD	261	254	9330	2.25179	0.727924	0.0224718	0.0163735	1.78586
KEGG_PATHWAY	mmu04650:Natural killer cell mediated cytotoxicity	10	1.97239	0.00501982	LAT2, SYK, PRKCB, ITGB2, PLCG2, RAC2, PIK3CD, PTPN6, CD48, PIK3R1	261	116	9330	3.08165	0.740423	0.022887	0.016676	1.77791
KEGG_PATHWAY	mmu05161:Hepatitis B	12	2.36686	0.00583472	JUN, CDKN1A, CASP12, TICAM2, PRKCB, STAT3, IRF7, PIK3CD, FADD, PIK3R1, MYD88, TGFBR2	261	163	9330	2.63169	0.791598	0.026159	0.0190601	1.71988
KEGG_PATHWAY	mmu04071:Sphingolipid signaling pathway	10	1.97239	0.00853587	SGMS1, PRKCB, NOS3, S1PR1, RAC2, PIK3CD, S1PR3, PIK3R1, CTSD, TNFRSF1A	261	126	9330	2.83707	0.899483	0.0375706	0.0273748	1.56265
KEGG_PATHWAY	mmu05168:Herpes simplex virus 1 infection	23	4.53649	0.00865938	CD74, CCL12, DAXX, H2-EB1, SYK, H2-DMA, OAS1A, PIK3CD, PIK3R1, PILRA, POU2F2, CFP, H2-AA, TAPBP, TNFRSF1A, OAS2, H2-DMB1, TLR9, IRF7, EIF4EBP1, FADD, MYD88, H2-AB1	261	457	9330	1.79909	0.902784	0.0375706	0.0273748	1.56265
KEGG_PATHWAY	mmu05150:Staphylococcus aureus infection	10	1.97239	0.00942098	H2-EB1, C1RA, C1S1, H2-DMA, H2-DMB1, PTAFR, ITGB2, H2-AA, CFB, H2-AB1	261	128	9330	2.79274	0.92088	0.0402261	0.0293097	1.53299
KEGG_PATHWAY	mmu04664:Fc epsilon RI signaling pathway	7	1.38067	0.00993294	SYK, ALOX5, BTK, PLCG2, RAC2, PIK3CD, PIK3R1	261	66	9330	3.79136	0.931116	0.0417494	0.0304196	1.51685
KEGG_PATHWAY	mmu00603:Glycosphingolipid biosynthesis - globo and isoglobo series	4	0.788955	0.0108907	B3GALNT1, HEXA, A4GALT, ST3GAL1	261	17	9330	8.41109	0.946854	0.0450707	0.0328396	1.4836
KEGG_PATHWAY	mmu04658:Th1 and Th2 cell differentiation	8	1.57791	0.0112268	H2-EB1, JUN, H2-DMA, H2-DMB1, RBPJ, IL2RG, H2-AA, H2-AB1	261	88	9330	3.24974	0.951481	0.0457577	0.0333402	1.47703
KEGG_PATHWAY	mmu05165:Human papillomavirus infection	19	3.74753	0.0118371	PDGFRB, BCAP31, CDKN1A, ITGB5, VWF, CSNK1A1, LAMA4, NOTCH4, PXN, PIK3CD, ISG15, PIK3R1, RBPJ, THBS4, TNFRSF1A, EIF4EBP1, ITGA7, FADD, COL6A5	261	360	9330	1.88665	0.95888	0.047525	0.0346279	1.46057
KEGG_PATHWAY	mmu04810:Regulation of actin cytoskeleton	14	2.76134	0.0123272	PDGFRB, ITGB5, PXN, ITGB2, PIK3CD, PDGFA, PIK3R1, FGF2, ARHGAP35, RAC2, ITGA7, PIP4K2A, NCKAP1L, ARHGEF7	261	231	9330	2.16649	0.963999	0.0487649	0.0355313	1.44939
KEGG_PATHWAY	mmu05135:Yersinia infection	10	1.97239	0.0130726	PYCARD, CCL12, JUN, PXN, WAS, RAC2, PIK3CD, PIK3R1, ARHGEF7, MYD88	261	135	9330	2.64794	0.970594	0.0502361	0.0366033	1.43648
KEGG_PATHWAY	mmu04142:Lysosome	10	1.97239	0.0130726	CD63, NPC1, GM2A, GAA, LAMP2, HEXA, CLTB, LAPTM5, CTSD, CTSB	261	135	9330	2.64794	0.970594	0.0502361	0.0366033	1.43648
KEGG_PATHWAY	mmu05223:Non-small cell lung cancer	7	1.38067	0.0148877	CDKN1A, GADD45A, PRKCB, STAT3, PLCG2, PIK3CD, PIK3R1	261	72	9330	3.47542	0.982045	0.0564056	0.0410985	1.38617
KEGG_PATHWAY	mmu05020:Prion disease	15	2.95858	0.0173644	PSMD11, HSPA5, ADRM1, NCF4, CYBB, PIK3CD, PIK3R1, PSMA4, CASP12, PSMD7, PSMD4, PSMC4, PSMD2, PSMD3, RAC2	261	267	9330	2.00827	0.990855	0.064002	0.0466334	1.3313
KEGG_PATHWAY	mmu04060:Cytokine-cytokine receptor interaction	16	3.15582	0.0173686	CCL12, CSF1, IL10RA, IL6RA, OSMR, IL2RG, CXCL14, EDA2R, TNFRSF1A, TGFBR2, CSF2RB2, THPO, CCL7, IL21R, IL6ST, CCR2	261	294	9330	1.94542	0.990865	0.064002	0.0466334	1.3313
KEGG_PATHWAY	mmu05160:Hepatitis C	11	2.16963	0.017646	CLDN5, SCARB1, CDKN1A, OAS2, STAT3, IRF7, PIK3CD, OAS1A, FADD, PIK3R1, TNFRSF1A	261	166	9330	2.36879	0.991531	0.0641455	0.046738	1.33033
KEGG_PATHWAY	mmu05212:Pancreatic cancer	7	1.38067	0.0190137	CDKN1A, GADD45A, STAT3, RAC2, PIK3CD, PIK3R1, TGFBR2	261	76	9330	3.2925	0.99417	0.0681958	0.0496891	1.30374
KEGG_PATHWAY	mmu04141:Protein processing in endoplasmic reticulum	11	2.16963	0.0212394	BCAP31, DNAJC3, MAN1A, DNAJC1, NPLOC4, CASP12, HSPA5, DERL3, DNAJB11, SYVN1, UBXN4	261	171	9330	2.29952	0.996828	0.0751765	0.0547754	1.26141
KEGG_PATHWAY	mmu05224:Breast cancer	10	1.97239	0.0216392	JUN, CDKN1A, CSNK1A1, GADD45A, FLT4, NOTCH4, PIK3CD, PIK3R1, FGF2, IGF1R	261	147	9330	2.43178	0.997157	0.0755967	0.0550816	1.25899
KEGG_PATHWAY	mmu05143:African trypanosomiasis	5	0.986193	0.0225647	PRKCB, LAMA4, TLR9, SELE, MYD88	261	39	9330	4.58296	0.997794	0.0768582	0.0560008	1.25181
KEGG_PATHWAY	mmu05022:Pathways of neurodegeneration - multiple diseases	22	4.33925	0.0225717	DAXX, HIP1, PSMD11, HSPA5, CSF1, CSNK1A1, GPX3, PRKCB, ADRM1, DNAH6, CYBB, TNFRSF1A, PSMA4, CASP12, PSMD7, UBB, PSMD4, PSMC4, PSMD2, PSMD3, FADD, SQSTM1	261	471	9330	1.66972	0.997798	0.0768582	0.0560008	1.25181
KEGG_PATHWAY	mmu04012:ErbB signaling pathway	7	1.38067	0.0294714	JUN, CDKN1A, PRKCB, EIF4EBP1, PLCG2, PIK3CD, PIK3R1	261	84	9330	2.97893	0.99967	0.0990974	0.0722048	1.14143
KEGG_PATHWAY	mmu04068:FoxO signaling pathway	9	1.77515	0.0298913	CDKN1A, GADD45A, STAT3, S1PR1, PIK3CD, IRS2, PIK3R1, IGF1R, TGFBR2	261	131	9330	2.45591	0.999706	0.0992687	0.0723296	1.14068
KEGG_PATHWAY	mmu04672:Intestinal immune network for IgA production	5	0.986193	0.0310741	H2-EB1, H2-DMA, H2-DMB1, H2-AA, H2-AB1	261	43	9330	4.15664	0.999788	0.101938	0.0742747	1.12916
KEGG_PATHWAY	mmu05416:Viral myocarditis	7	1.38067	0.0325769	H2-EB1, H2-DMA, H2-DMB1, ITGB2, RAC2, H2-AA, H2-AB1	261	86	9330	2.90965	0.99986	0.105581	0.0769286	1.11391
KEGG_PATHWAY	mmu05170:Human immunodeficiency virus 1 infection	13	2.5641	0.0336002	JUN, PRKCB, PXN, PIK3CD, PIK3R1, SAMHD1, TAPBP, TNFRSF1A, GNGT2, PLCG2, RAC2, FADD, MYD88	261	238	9330	1.95257	0.999895	0.106961	0.0779341	1.10827
KEGG_PATHWAY	mmu04931:Insulin resistance	8	1.57791	0.033798	PRKCB, NOS3, GFPT2, STAT3, PIK3CD, IRS2, PIK3R1, TNFRSF1A	261	110	9330	2.59979	0.9999	0.106961	0.0779341	1.10827
KEGG_PATHWAY	mmu05210:Colorectal cancer	7	1.38067	0.0358879	JUN, CDKN1A, GADD45A, RAC2, PIK3CD, PIK3R1, TGFBR2	261	88	9330	2.84352	0.999944	0.112254	0.0817911	1.08729
KEGG_PATHWAY	mmu05010:Alzheimer disease	18	3.5503	0.0390531	PSMD11, CSF1, CSNK1A1, ADRM1, CYBB, PIK3CD, IRS2, PIK3R1, TNFRSF1A, PSMA4, CASP12, PSMD7, PSMD4, PSMC4, PSMD2, PSMD3, SLC39A8, FADD	261	383	9330	1.68002	0.999977	0.120463	0.0877726	1.05664
KEGG_PATHWAY	mmu04211:Longevity regulating pathway	7	1.38067	0.0394081	EIF4EBP1, ADCY4, PIK3CD, IRS2, PIK3R1, IGF1R, CAMKK2	261	90	9330	2.78033	0.999979	0.120463	0.0877726	1.05664
KEGG_PATHWAY	mmu04140:Autophagy - animal	10	1.97239	0.042468	UBB, LAMP2, PIK3CD, IRS2, PIK3R1, CTSD, SQSTM1, IGF1R, CTSB, CAMKK2	261	166	9330	2.15344	0.999991	0.128358	0.093525	1.02907
KEGG_PATHWAY	mmu04520:Adherens junction	7	1.38067	0.0431406	CDH5, WAS, RAC2, PTPN6, RASIP1, IGF1R, TGFBR2	261	92	9330	2.71989	0.999993	0.128942	0.0939507	1.0271
KEGG_PATHWAY	mmu01522:Endocrine resistance	7	1.38067	0.0450873	JUN, CDKN1A, NOTCH4, ADCY4, PIK3CD, PIK3R1, IGF1R	261	93	9330	2.69064	0.999996	0.13328	0.0971112	1.01273
KEGG_PATHWAY	mmu04660:T cell receptor signaling pathway	8	1.57791	0.0540079	JUN, PTPRC, TEC, PIK3CD, PTPN6, MAP3K8, PIK3R1, RASGRP1	261	122	9330	2.34407	1	0.15709	0.114459	0.941349
KEGG_PATHWAY	mmu05225:Hepatocellular carcinoma	10	1.97239	0.0543098	NQO1, CDKN1A, CSNK1A1, GADD45A, PRKCB, PLCG2, PIK3CD, PIK3R1, IGF1R, TGFBR2	261	174	9330	2.05443	1	0.15709	0.114459	0.941349
KEGG_PATHWAY	mmu04072:Phospholipase D signaling pathway	9	1.77515	0.0565528	PDGFRB, CYTH4, SYK, PLCG2, ADCY4, PIK3CD, PDGFA, PIK3R1, PIK3CG	261	149	9330	2.15922	1	0.161837	0.117919	0.928417
KEGG_PATHWAY	mmu04623:Cytosolic DNA-sensing pathway	6	1.18343	0.057733	PYCARD, ZBP1, POLR2E, IRF7, FADD, SAMHD1	261	75	9330	2.85977	1	0.162269	0.118233	0.927261
KEGG_PATHWAY	mmu05215:Prostate cancer	7	1.38067	0.0579101	PDGFRB, CDKN1A, MMP3, PIK3CD, PDGFA, PIK3R1, IGF1R	261	99	9330	2.52757	1	0.162269	0.118233	0.927261
KEGG_PATHWAY	mmu04613:Neutrophil extracellular trap formation	11	2.16963	0.0642461	SYK, VWF, PRKCB, NCF4, CASP4, ITGB2, PLCG2, RAC2, CYBB, PIK3CD, PIK3R1	261	208	9330	1.89047	1	0.176409	0.128536	0.890976
KEGG_PATHWAY	mmu04750:Inflammatory mediator regulation of TRP channels	8	1.57791	0.0642679	PRKCH, PRKCB, TRPV2, HTR2B, PLCG2, ADCY4, PIK3CD, PIK3R1	261	127	9330	2.25179	1	0.176409	0.128536	0.890976
KEGG_PATHWAY	mmu05415:Diabetic cardiomyopathy	11	2.16963	0.0693195	ACE, PRKCB, NOS3, GFPT2, NCF4, RAC2, CYBB, PIK3CD, PIK3R1, CTSD, TGFBR2	261	211	9330	1.86359	1	0.188353	0.137239	0.862524
KEGG_PATHWAY	mmu04923:Regulation of lipolysis in adipocytes	5	0.986193	0.0738948	ADCY4, PIK3CD, IRS2, PIK3R1, PRKG1	261	57	9330	3.13571	1	0.198777	0.144834	0.83913
KEGG_PATHWAY	mmu05340:Primary immunodeficiency	4	0.788955	0.0779032	CIITA, PTPRC, BTK, IL2RG	261	36	9330	3.9719	1	0.207485	0.151179	0.82051
KEGG_PATHWAY	mmu05016:Huntington disease	14	2.76134	0.080206	HIP1, PSMD11, GPX3, ADRM1, DNAH6, CLTB, PSMA4, PSMD7, PSMD4, PSMC4, PSMD2, PSMD3, POLR2E, TGM2	261	302	9330	1.65715	1	0.211524	0.154121	0.812137
KEGG_PATHWAY	mmu04213:Longevity regulating pathway - multiple species	5	0.986193	0.0897578	ADCY4, PIK3CD, IRS2, PIK3R1, IGF1R	261	61	9330	2.93009	1	0.229951	0.167548	0.775861
KEGG_PATHWAY	mmu05332:Graft-versus-host disease	5	0.986193	0.0897578	H2-EB1, H2-DMA, H2-DMB1, H2-AA, H2-AB1	261	61	9330	2.93009	1	0.229951	0.167548	0.775861
KEGG_PATHWAY	mmu05330:Allograft rejection	5	0.986193	0.0897578	H2-EB1, H2-DMA, H2-DMB1, H2-AA, H2-AB1	261	61	9330	2.93009	1	0.229951	0.167548	0.775861
KEGG_PATHWAY	mmu05014:Amyotrophic lateral sclerosis	16	3.15582	0.0915451	DAXX, PSMD11, HSPA5, GPX3, ADRM1, DNAH6, TNFRSF1A, PSMA4, CASP12, PSMD7, PSMD4, PSMC4, PSMD2, PSMD3, ANXA7, SQSTM1	261	369	9330	1.55001	1	0.230412	0.167884	0.77499
KEGG_PATHWAY	mmu04540:Gap junction	6	1.18343	0.091651	PDGFRB, PRKCB, HTR2B, ADCY4, PDGFA, PRKG1	261	86	9330	2.49399	1	0.230412	0.167884	0.77499
KEGG_PATHWAY	mmu04020:Calcium signaling pathway	12	2.36686	0.0939396	PDGFRB, CYSLTR1, HTR7, PRKCB, NOS3, FLT4, PTAFR, HTR2B, PLCG2, ADCY4, PDGFA, FGF2	261	253	9330	1.69552	1	0.233979	0.170483	0.768319

## Sheet: Clust5_chart
Category	Term	Count	%	PValue	Genes	List Total	Pop Hits	Pop Total	Fold Enrichment	Bonferroni	Benjamini	FDR	-log(FDR)
GOTERM_BP_DIRECT	GO:0006629~lipid metabolic process	41	17.2269	6.59987e-18	IDI1, FAAH, GSTP1, MSMO1, HMGCR, HSD17B7, ACNAT2, COMT, ACNAT1, PLCXD2, C3, FADS2, EBP, CYB5R3, RDH11, HNF4A, ST3GAL4, SCAP, HMGCS2, APOE, BCO1, FADS1, FDPS, GPX1, ELOVL5, ELOVL2, ACOT12, SLC16A11, APOC3, DHCR24, CYP8B1, LSS, PAFAH2, CYP51, ALDH3A2, SQLE, SULT1D1, ACOX2, SOAT2, SLC27A2, CERS2	216	733	20408	5.28478	1.08304e-14	1.08238e-14	1.07182e-14	13.9699
KEGG_PATHWAY	mmu01100:Metabolic pathways	59	24.7899	4.97827e-13	GLDC, TAT, RDH7, CYP3A13, MSMO1, COMT, FTCD, FADS2, FPGS, HMGCS2, ENPP3, SEPHS1, XYLB, FADS1, URAH, GPX1, ELOVL5, KMT5C, ELOVL2, ACOT12, ENTPD8, HOGA1, KMO, LSS, ALDH3A2, ACOX2, ALDOC, HPD, CERS2, GNE, IDI1, DDC, NNMT, AHCY, GLS2, GSTP1, HMGCR, HSD17B7, ACNAT2, ACNAT1, PAPSS2, SELENBP2, EBP, TKFC, RDH11, ST3GAL4, PCBD1, BCO1, FDPS, UGT2B34, GGT6, PKLR, DHCR24, CYP8B1, PAFAH2, CYP51, SQLE, GCLC, S…	132	1621	9330	2.57263	1.05041e-10	1.05539e-10	1.02552e-10	9.98905
GOTERM_BP_DIRECT	GO:0008203~cholesterol metabolic process	16	6.72269	3.44496e-12	IDI1, FDPS, FGL1, APOC3, DHCR24, MSMO1, HNF1A, HMGCR, CYP51, SQLE, EBP, CYB5R3, SOAT2, SCAP, HMGCS2, APOE	216	123	20408	12.2903	5.6531e-09	2.82487e-09	2.79731e-09	8.55326
GOTERM_BP_DIRECT	GO:0006695~cholesterol biosynthetic process	11	4.62185	1.93329e-11	FDPS, IDI1, EBP, CYB5R3, DHCR24, MSMO1, HMGCS2, HMGCR, HSD17B7, LSS, CYP51	216	43	20408	24.1697	3.17252e-08	8.34881e-09	8.26736e-09	8.08263
GOTERM_BP_DIRECT	GO:0016126~sterol biosynthetic process	10	4.20168	2.22903e-11	FDPS, IDI1, SQLE, EBP, CYB5R3, DHCR24, MSMO1, HMGCS2, HMGCR, CYP51	216	31	20408	30.4779	3.65784e-08	8.34881e-09	8.26736e-09	8.08263
GOTERM_BP_DIRECT	GO:0008202~steroid metabolic process	16	6.72269	2.54537e-11	IDI1, FDPS, RDH7, AKR1C19, DHCR24, CYP3A13, MSMO1, HMGCR, CYP51, AKR1C12, EBP, CYB5R3, SOAT2, AKR1C13, SCAP, HMGCS2	216	141	20408	10.7213	4.17694e-08	8.34881e-09	8.26736e-09	8.08263
GOTERM_BP_DIRECT	GO:0006694~steroid biosynthetic process	12	5.04202	2.02172e-10	FDPS, IDI1, EBP, CYB5R3, DHCR24, MSMO1, HMGCS2, HMGCR, HSD17B7, CYP8B1, LSS, CYP51	216	71	20408	15.9687	3.31764e-07	5.52604e-08	5.47213e-08	7.26184
KEGG_PATHWAY	mmu00100:Steroid biosynthesis	8	3.36134	6.09909e-09	SQLE, EBP, SOAT2, DHCR24, MSMO1, HSD17B7, LSS, CYP51	132	20	9330	28.2727	1.28691e-06	4.48466e-07	4.35773e-07	6.36074
KEGG_PATHWAY	mmu04610:Complement and coagulation cascades	13	5.46218	6.34621e-09	F10, CFH, SERPINF2, CFI, F2, KNG2, F5, C3, C4B, F7, ITGB2L, C9, A2M	132	94	9330	9.77515	1.33905e-06	4.48466e-07	4.35773e-07	6.36074
GOTERM_BP_DIRECT	GO:0007596~blood coagulation	11	4.62185	1.33717e-08	C3, F7, F10, HNF4A, C9, APOH, F2, KNG2, PAPSS2, HGFAC, F5	216	81	20408	12.8308	2.19427e-05	3.1328e-06	3.10224e-06	5.50833
GOTERM_BP_DIRECT	GO:0006953~acute-phase response	7	2.94118	3.11208e-06	ITIH4, TFR2, SERPINF2, HP, A2M, F2, ORM2	216	39	20408	16.9582	0.00509391	0.000637976	0.000631752	3.19945
GOTERM_BP_DIRECT	GO:0006631~fatty acid metabolic process	12	5.04202	1.12919e-05	ALDH3A2, C3, FADS2, FAAH, ACOX2, ELOVL5, ELOVL2, ACOT12, ACNAT2, ACNAT1, SLC27A2, FADS1	216	204	20408	5.55773	0.0183595	0.00205764	0.00203757	2.69089
KEGG_PATHWAY	mmu01040:Biosynthesis of unsaturated fatty acids	6	2.52101	0.000101434	FADS2, ELOVL5, ELOVL2, ACNAT2, ACNAT1, FADS1	132	34	9330	12.4733	0.0211763	0.00537603	0.00522388	2.28201
GOTERM_BP_DIRECT	GO:0002376~immune system process	18	7.56303	0.00010438	PGLYRP2, CFH, FGL1, CFI, HP, NR1H4, IL1RAP, C3, SERTAD3, RNF125, NLRP6, TRAF4, C9, C1RL, TIFA, TRIM14, LGALS9, ALPK1	216	563	20408	3.02072	0.157428	0.0171183	0.0169513	1.7708
GOTERM_BP_DIRECT	GO:0019216~regulation of lipid metabolic process	6	2.52101	0.000119478	ADGRF1, HNF4A, ID2, LSR, TM6SF2, CERS2	216	46	20408	12.3237	0.178049	0.0178131	0.0176393	1.75352
GOTERM_BP_DIRECT	GO:0006956~complement activation	5	2.10084	0.000149288	C3, C4B, CFH, C9, CFI	216	26	20408	18.1695	0.217295	0.0204026	0.0202036	1.69457
GOTERM_BP_DIRECT	GO:0015721~bile acid and bile salt transport	5	2.10084	0.000341761	ABCC3, CEACAM1, SLCO1A1, NR1H4, HNF1A	216	32	20408	14.7627	0.42932	0.0431145	0.0426939	1.36963
GOTERM_BP_DIRECT	GO:0008299~isoprenoid biosynthetic process	4	1.68067	0.000583508	FDPS, IDI1, HMGCS2, HMGCR	216	16	20408	23.6204	0.61627	0.0637968	0.0631744	1.19946
GOTERM_BP_DIRECT	GO:0006636~unsaturated fatty acid biosynthetic process	4	1.68067	0.000583508	FADS2, ELOVL5, ELOVL2, FADS1	216	16	20408	23.6204	0.61627	0.0637968	0.0631744	1.19946
GOTERM_BP_DIRECT	GO:0006699~bile acid biosynthetic process	4	1.68067	0.000703059	ACOX2, HNF1A, CYP8B1, SLC27A2	216	17	20408	22.2309	0.684667	0.0678245	0.0671628	1.17287
GOTERM_BP_DIRECT	GO:0016125~sterol metabolic process	4	1.68067	0.000703059	EBP, DHCR24, LSS, CYP51	216	17	20408	22.2309	0.684667	0.0678245	0.0671628	1.17287
GOTERM_BP_DIRECT	GO:0042632~cholesterol homeostasis	7	2.94118	0.000779976	SOAT2, HNF4A, HPN, NR1H4, APOC3, APOE, TMEM97	216	103	20408	6.42107	0.722085	0.0710645	0.0703712	1.15261
GOTERM_BP_DIRECT	GO:0070372~regulation of ERK1 and ERK2 cascade	5	2.10084	0.00089381	PKHD1, CEACAM1, GSTP1, HMGCR, EGFR	216	41	20408	11.5221	0.769475	0.0771499	0.0763972	1.11692
GOTERM_BP_DIRECT	GO:0035634~response to stilbenoid	4	1.68067	0.00153162	IDI1, FGL1, SLCO1A1, MUP3	216	22	20408	17.1785	0.919163	0.125593	0.124368	0.905293
KEGG_PATHWAY	mmu00120:Primary bile acid biosynthesis	4	1.68067	0.00189183	ACOX2, ACNAT2, ACNAT1, CYP8B1	132	18	9330	15.7071	0.329382	0.0802138	0.0779436	1.10822
GOTERM_BP_DIRECT	GO:0031100~animal organ regeneration	5	2.10084	0.00203205	F7, NNMT, GSTP1, APOH, FPGS	216	51	20408	9.26289	0.964492	0.158694	0.157146	0.803698
GOTERM_BP_DIRECT	GO:0000302~response to reactive oxygen species	4	1.68067	0.00250699	ALDH3A2, PLK3, GPX1, GSTP1	216	26	20408	14.5356	0.983741	0.186885	0.185061	0.732684
KEGG_PATHWAY	mmu04976:Bile secretion	7	2.94118	0.002772	ABCC3, UGT2B34, SLCO1A1, NR1H4, HMGCR, ACNAT2, ACNAT1	132	100	9330	4.94773	0.443286	0.0979439	0.0951719	1.02149
GOTERM_BP_DIRECT	GO:0032930~positive regulation of superoxide anion generation	4	1.68067	0.00311034	ITGB2L, GSTP1, CXCL1, EGFR	216	28	20408	13.4974	0.993976	0.221781	0.219617	0.658334
GOTERM_BP_DIRECT	GO:0071395~cellular response to jasmonic acid stimulus	3	1.2605	0.00378791	AKR1C12, AKR1C13, AKR1C19	216	9	20408	31.4938	0.998026	0.239415	0.23708	0.625106
GOTERM_BP_DIRECT	GO:0006584~catecholamine metabolic process	3	1.2605	0.00378791	DDC, SULT1D1, COMT	216	9	20408	31.4938	0.998026	0.239415	0.23708	0.625106
GOTERM_BP_DIRECT	GO:0045216~cell-cell junction organization	4	1.68067	0.00379561	PKHD1, OCLN, CEACAM1, HNF4A	216	30	20408	12.5975	0.998051	0.239415	0.23708	0.625106
KEGG_PATHWAY	mmu00900:Terpenoid backbone biosynthesis	4	1.68067	0.00390108	FDPS, IDI1, HMGCS2, HMGCR	132	23	9330	12.2925	0.56165	0.118147	0.114803	0.940046
GOTERM_BP_DIRECT	GO:0006637~acyl-CoA metabolic process	4	1.68067	0.004566	HNF4A, ACOT12, ACNAT2, ACNAT1	216	32	20408	11.8102	0.999452	0.275602	0.272913	0.563976
GOTERM_BP_DIRECT	GO:0006805~xenobiotic metabolic process	6	2.52101	0.00470539	AKR1C12, SULT1B1, HNF4A, GSTP1, AKR1C13, NR1I2	216	103	20408	5.50378	0.999565	0.275602	0.272913	0.563976
GOTERM_BP_DIRECT	GO:0070328~triglyceride homeostasis	4	1.68067	0.00498403	HNF4A, NR1H4, APOC3, APOE	216	33	20408	11.4523	0.999725	0.278993	0.276272	0.558664
GOTERM_BP_DIRECT	GO:0001889~liver development	6	2.52101	0.00510354	HHEX, FPGS, HP, LSR, HMGCS2, HNF1A	216	105	20408	5.39894	0.999774	0.278993	0.276272	0.558664
KEGG_PATHWAY	mmu01240:Biosynthesis of cofactors	8	3.36134	0.00550181	ALDH3A2, GCLC, UGT2B34, RDH11, FPGS, BCO1, KMO, HPD	132	152	9330	3.7201	0.687792	0.145699	0.141575	0.849013
GOTERM_BP_DIRECT	GO:0007584~response to nutrient	5	2.10084	0.00576461	GCLC, AHCY, PKLR, HMGCS2, A2M	216	68	20408	6.94717	0.999924	0.304967	0.301991	0.520006
GOTERM_BP_DIRECT	GO:0010628~positive regulation of gene expression	15	6.30252	0.00613887	SEC16B, EGR1, HPN, NR1I2, NR1H4, CYP3A13, GATA4, HNF1A, MUP3, OCLN, CLDN3, ERBB3, HNF4A, ID2, LGALS9	216	619	20408	2.28954	0.999959	0.314617	0.311548	0.506475
KEGG_PATHWAY	mmu04950:Maturity onset diabetes of the young	4	1.68067	0.00618532	HHEX, PKLR, HNF4A, HNF1A	132	27	9330	10.4714	0.729952	0.145699	0.141575	0.849013
GOTERM_BP_DIRECT	GO:0051897~positive regulation of protein kinase B signaling	8	3.36134	0.00648568	F7, GPX1, F10, PLXNB1, HNF1A, F2, EGFR, MUP3	216	207	20408	3.65146	0.999977	0.322319	0.319174	0.495972
KEGG_PATHWAY	mmu03320:PPAR signaling pathway	6	2.52101	0.00819145	FADS2, ACOX2, APOC3, HMGCS2, CYP8B1, SLC27A2	132	89	9330	4.76507	0.823691	0.173659	0.168744	0.772772
GOTERM_BP_DIRECT	GO:0006633~fatty acid biosynthetic process	5	2.10084	0.00851025	FADS2, ELOVL5, ELOVL2, HNF1A, FADS1	216	76	20408	6.21589	0.999999	0.409952	0.405953	0.391525
GOTERM_BP_DIRECT	GO:0007568~aging	7	2.94118	0.00887916	GCLC, GPX1, SCAP, GFRA1, ALDOC, APOE, KMO	216	168	20408	3.93673	1	0.409952	0.405953	0.391525
GOTERM_BP_DIRECT	GO:0006641~triglyceride metabolic process	4	1.68067	0.00915677	GPX1, APOH, APOC3, APOE	216	41	20408	9.21771	1	0.409952	0.405953	0.391525
GOTERM_BP_DIRECT	GO:0006957~complement activation, alternative pathway	3	1.2605	0.00924892	C3, CFH, C9	216	14	20408	20.246	1	0.409952	0.405953	0.391525
GOTERM_BP_DIRECT	GO:0032689~negative regulation of interferon-gamma production	4	1.68067	0.0104393	PGLYRP2, NLRP6, NR1H4, LGALS9	216	43	20408	8.78898	1	0.434531	0.430292	0.366237
GOTERM_BP_DIRECT	GO:0044597~daunorubicin metabolic process	3	1.2605	0.0105983	AKR1C12, AKR1C13, AKR1C19	216	15	20408	18.8963	1	0.434531	0.430292	0.366237
GOTERM_BP_DIRECT	GO:0044598~doxorubicin metabolic process	3	1.2605	0.0105983	AKR1C12, AKR1C13, AKR1C19	216	15	20408	18.8963	1	0.434531	0.430292	0.366237
GOTERM_BP_DIRECT	GO:0006536~glutamate metabolic process	3	1.2605	0.012029	GCLC, TAT, FPGS	216	16	20408	17.7153	1	0.458781	0.454305	0.342652
GOTERM_BP_DIRECT	GO:0030195~negative regulation of blood coagulation	3	1.2605	0.012029	APOH, APOE, KNG2	216	16	20408	17.7153	1	0.458781	0.454305	0.342652
GOTERM_BP_DIRECT	GO:0030194~positive regulation of blood coagulation	3	1.2605	0.012029	F7, ST3GAL4, F2	216	16	20408	17.7153	1	0.458781	0.454305	0.342652
GOTERM_BP_DIRECT	GO:0048661~positive regulation of smooth muscle cell proliferation	5	2.10084	0.0129908	EGR1, ID2, SERPINF2, HMGCR, EGFR	216	86	20408	5.49311	1	0.481563	0.476865	0.321605
GOTERM_BP_DIRECT	GO:0007599~hemostasis	4	1.68067	0.0133026	F7, F10, F2, F5	216	47	20408	8.04098	1	0.481563	0.476865	0.321605
GOTERM_BP_DIRECT	GO:0071333~cellular response to glucose stimulus	5	2.10084	0.0135073	GCLC, GPX1, APOC3, GATA4, HNF1A	216	87	20408	5.42997	1	0.481563	0.476865	0.321605
GOTERM_BP_DIRECT	GO:0045723~positive regulation of fatty acid biosynthetic process	3	1.2605	0.0151269	SLC45A3, ELOVL5, HNF4A	216	18	20408	15.7469	1	0.516835	0.511793	0.290906
GOTERM_BP_DIRECT	GO:0051055~negative regulation of lipid biosynthetic process	3	1.2605	0.0151269	CEACAM1, APOE, MUP3	216	18	20408	15.7469	1	0.516835	0.511793	0.290906
GOTERM_BP_DIRECT	GO:0043066~negative regulation of apoptotic process	15	6.30252	0.0157611	PLK3, GSTP1, HPN, NR1H4, PSEN2, DHCR24, GATA4, HNF1A, HMGCR, PAFAH2, EGFR, PKHD1, GCLC, ERBB3, ALB	216	695	20408	2.03917	1	0.527513	0.522366	0.282025
KEGG_PATHWAY	mmu00350:Tyrosine metabolism	4	1.68067	0.0183105	DDC, TAT, COMT, HPD	132	40	9330	7.06818	0.979745	0.352894	0.342906	0.464824
GOTERM_BP_DIRECT	GO:0006979~response to oxidative stress	6	2.52101	0.0193452	GCLC, GPX1, TAT, DHCR24, APOE, HNF1A	216	146	20408	3.8828	1	0.634521	0.628331	0.201812
GOTERM_BP_DIRECT	GO:0002526~acute inflammatory response	3	1.2605	0.0203381	NLRP6, HP, CXCL1	216	21	20408	13.4974	1	0.641434	0.635176	0.197106
GOTERM_BP_DIRECT	GO:0042908~xenobiotic transport	3	1.2605	0.0203381	ABCC3, SLC22A18, NR1I2	216	21	20408	13.4974	1	0.641434	0.635176	0.197106
GOTERM_BP_DIRECT	GO:0000038~very long-chain fatty acid metabolic process	3	1.2605	0.0222188	ACOX2, ELOVL2, SLC27A2	216	22	20408	12.8838	1	0.674793	0.66821	0.175087
GOTERM_BP_DIRECT	GO:0050709~negative regulation of protein secretion	3	1.2605	0.0222188	APOE, HMGCR, CYP51	216	22	20408	12.8838	1	0.674793	0.66821	0.175087
GOTERM_BP_DIRECT	GO:0055085~transmembrane transport	11	4.62185	0.0230948	SLC2A9, ABCC3, SLC13A3, SLC45A3, SLC22A18, SLCO1A1, SLC41A2, SLC23A1, SLC16A11, SLC17A1, CLCN2	216	456	20408	2.27916	1	0.681677	0.675027	0.170679
GOTERM_BP_DIRECT	GO:0042311~vasodilation	4	1.68067	0.0232768	GPX1, APOE, KNG2, EGFR	216	58	20408	6.51596	1	0.681677	0.675027	0.170679
GOTERM_BP_DIRECT	GO:0098609~cell-cell adhesion	7	2.94118	0.0241101	PKHD1, IGSF5, ITGB2L, CDH2, DSG2, CDHR5, EGFR	216	210	20408	3.14938	1	0.693694	0.686926	0.16309
GOTERM_BP_DIRECT	GO:0055088~lipid homeostasis	4	1.68067	0.0254251	ACOX2, HNF4A, APOE, TM6SF2	216	60	20408	6.29877	1	0.718916	0.711903	0.147579
GOTERM_BP_DIRECT	GO:0045087~innate immune response	15	6.30252	0.0268625	WFDC21, CFH, CFI, NR1H4, IL1RAP, C3, C4B, SERTAD3, NLRP6, TRAF4, C9, C1RL, TIFA, TRIM14, ALPK1	216	746	20408	1.89976	1	0.739572	0.732357	0.135277
GOTERM_BP_DIRECT	GO:0006811~ion transport	13	5.46218	0.0270575	SLC13A3, STEAP4, TTYH2, SLC23A1, SLC41A2, CP, CLCN2, ATP7B, SLC22A18, SLCO1A1, CLCA3A1, SLC17A1, SLC17A4	216	605	20408	2.03018	1	0.739572	0.732357	0.135277
GOTERM_BP_DIRECT	GO:0006508~proteolysis	13	5.46218	0.0281051	F10, CFH, CFI, HPN, HP, PSEN2, PCSK7, F2, F7, CAPN8, C1RL, CLCA3A1, HGFAC	216	608	20408	2.02016	1	0.747734	0.740439	0.130511
GOTERM_BP_DIRECT	GO:0006520~cellular amino acid metabolic process	3	1.2605	0.028268	DDC, GLDC, TAT	216	25	20408	11.3378	1	0.747734	0.740439	0.130511
GOTERM_BP_DIRECT	GO:0045475~locomotor rhythm	3	1.2605	0.032624	EGR1, ID2, MUP3	216	27	20408	10.4979	1	0.849261	0.840975	0.0752167
KEGG_PATHWAY	mmu04979:Cholesterol metabolism	4	1.68067	0.0328458	SOAT2, APOH, APOC3, APOE	132	50	9330	5.65455	0.99913	0.56291	0.546979	0.262029
KEGG_PATHWAY	mmu00360:Phenylalanine metabolism	3	1.2605	0.0345181	DDC, TAT, HPD	132	21	9330	10.0974	0.999396	0.56291	0.546979	0.262029
GOTERM_BP_DIRECT	GO:0006820~anion transport	3	1.2605	0.0372241	SLC22A18, SLC17A1, SLC17A4	216	29	20408	9.77395	1	0.946611	0.937375	0.0280864
KEGG_PATHWAY	mmu00430:Taurine and hypotaurine metabolism	3	1.2605	0.0376272	GGT6, ACNAT2, ACNAT1	132	22	9330	9.63843	0.999694	0.569783	0.553657	0.256759
GOTERM_BP_DIRECT	GO:0032869~cellular response to insulin stimulus	5	2.10084	0.0382508	GCLC, CEACAM1, PKLR, GSTP1, HMGCS2	216	120	20408	3.93673	1	0.946611	0.937375	0.0280864
GOTERM_BP_DIRECT	GO:0010903~negative regulation of very-low-density lipoprotein particle remodeling	2	0.840336	0.0414821	NR1H4, APOC3	216	4	20408	47.2407	1	0.946611	0.937375	0.0280864
GOTERM_BP_DIRECT	GO:0000103~sulfate assimilation	2	0.840336	0.0414821	SULT1D1, PAPSS2	216	4	20408	47.2407	1	0.946611	0.937375	0.0280864
GOTERM_BP_DIRECT	GO:0010037~response to carbon dioxide	2	0.840336	0.0414821	F7, A2M	216	4	20408	47.2407	1	0.946611	0.937375	0.0280864
GOTERM_BP_DIRECT	GO:0008210~estrogen metabolic process	3	1.2605	0.0420561	UGT2B34, CYP3A13, COMT	216	31	20408	9.14337	1	0.946611	0.937375	0.0280864
GOTERM_BP_DIRECT	GO:0030148~sphingolipid biosynthetic process	3	1.2605	0.0420561	ELOVL5, ELOVL2, CERS2	216	31	20408	9.14337	1	0.946611	0.937375	0.0280864
GOTERM_BP_DIRECT	GO:0050730~regulation of peptidyl-tyrosine phosphorylation	3	1.2605	0.0420561	TMEM102, ITGB2L, EGFR	216	31	20408	9.14337	1	0.946611	0.937375	0.0280864
GOTERM_BP_DIRECT	GO:0042157~lipoprotein metabolic process	3	1.2605	0.0420561	APOL9B, APOC3, APOE	216	31	20408	9.14337	1	0.946611	0.937375	0.0280864
GOTERM_BP_DIRECT	GO:0006869~lipid transport	6	2.52101	0.0421357	ABCC3, STARD4, APOL9B, APOC3, APOE, SLC27A2	216	180	20408	3.14938	1	0.946611	0.937375	0.0280864
GOTERM_BP_DIRECT	GO:0033344~cholesterol efflux	3	1.2605	0.0471084	SOAT2, APOC3, APOE	216	33	20408	8.58923	1	1	0.990848	0.00399293
KEGG_PATHWAY	mmu00830:Retinol metabolism	5	2.10084	0.0473601	UGT2B34, RDH11, RDH7, CYP3A13, BCO1	132	97	9330	3.64339	0.999964	0.669356	0.650412	0.186811
GOTERM_BP_DIRECT	GO:0009749~response to glucose	4	1.68067	0.0477959	EGR1, PKLR, HNF4A, HNF1A	216	77	20408	4.90813	1	1	0.990848	0.00399293
GOTERM_BP_DIRECT	GO:0008152~metabolic process	6	2.52101	0.0482349	TKFC, PKLR, ENPP3, PAPSS2, FTCD, GNE	216	187	20408	3.03149	1	1	0.990848	0.00399293
GOTERM_BP_DIRECT	GO:0009890~negative regulation of biosynthetic process	2	0.840336	0.0515821	GCHFR, GSTP1	216	5	20408	37.7926	1	1	0.990848	0.00399293
GOTERM_BP_DIRECT	GO:0015739~sialic acid transport	2	0.840336	0.0515821	SLC17A1, SLC17A4	216	5	20408	37.7926	1	1	0.990848	0.00399293
GOTERM_BP_DIRECT	GO:0032571~response to vitamin K	2	0.840336	0.0515821	F7, F5	216	5	20408	37.7926	1	1	0.990848	0.00399293
GOTERM_BP_DIRECT	GO:0034435~cholesterol esterification	2	0.840336	0.0515821	STARD4, SOAT2	216	5	20408	37.7926	1	1	0.990848	0.00399293
GOTERM_BP_DIRECT	GO:0045185~maintenance of protein location	2	0.840336	0.0515821	IGSF11, LGALS9	216	5	20408	37.7926	1	1	0.990848	0.00399293
KEGG_PATHWAY	mmu01212:Fatty acid metabolism	4	1.68067	0.0562205	FADS2, ELOVL5, ELOVL2, FADS1	132	62	9330	4.56012	0.999995	0.744921	0.723839	0.140358
GOTERM_BP_DIRECT	GO:0050728~negative regulation of inflammatory response	5	2.10084	0.0571336	FNDC4, NR1H4, ENPP3, APOE, LGALS9	216	137	20408	3.44823	1	1	0.990848	0.00399293
GOTERM_BP_DIRECT	GO:0042572~retinol metabolic process	3	1.2605	0.0606302	RDH11, RDH7, BCO1	216	38	20408	7.45906	1	1	0.990848	0.00399293
GOTERM_BP_DIRECT	GO:0042866~pyruvate biosynthetic process	2	0.840336	0.0615762	PKLR, HOGA1	216	6	20408	31.4938	1	1	0.990848	0.00399293
GOTERM_BP_DIRECT	GO:0032692~negative regulation of interleukin-1 production	2	0.840336	0.0615762	CEACAM1, NR1H4	216	6	20408	31.4938	1	1	0.990848	0.00399293
GOTERM_BP_DIRECT	GO:0006693~prostaglandin metabolic process	3	1.2605	0.0634766	CES2E, GSTP1, CES2G	216	39	20408	7.26781	1	1	0.990848	0.00399293
GOTERM_BP_DIRECT	GO:0009636~response to toxic substance	4	1.68067	0.0642525	DDC, GPX1, GSTP1, SLC23A1	216	87	20408	4.34398	1	1	0.990848	0.00399293
GOTERM_BP_DIRECT	GO:0010951~negative regulation of endopeptidase activity	4	1.68067	0.0642525	SERPINF2, FETUB, A2M, KNG2	216	87	20408	4.34398	1	1	0.990848	0.00399293
GOTERM_BP_DIRECT	GO:0071466~cellular response to xenobiotic stimulus	4	1.68067	0.0642525	DDC, RNF149, NR1H4, EGFR	216	87	20408	4.34398	1	1	0.990848	0.00399293
GOTERM_BP_DIRECT	GO:0098742~cell-cell adhesion via plasma-membrane adhesion molecules	3	1.2605	0.0663673	IGSF11, CEACAM1, CDH2	216	40	20408	7.08611	1	1	0.990848	0.00399293
GOTERM_BP_DIRECT	GO:0001934~positive regulation of protein phosphorylation	7	2.94118	0.070403	C3, CLDN3, GATA4, HNF1A, F2, EGFR, MOB3B	216	274	20408	2.41376	1	1	0.990848	0.00399293
GOTERM_BP_DIRECT	GO:0034626~fatty acid elongation, polyunsaturated fatty acid	2	0.840336	0.0714655	ELOVL5, ELOVL2	216	7	20408	26.9947	1	1	0.990848	0.00399293
GOTERM_BP_DIRECT	GO:0034625~fatty acid elongation, monounsaturated fatty acid	2	0.840336	0.0714655	ELOVL5, ELOVL2	216	7	20408	26.9947	1	1	0.990848	0.00399293
GOTERM_BP_DIRECT	GO:0019367~fatty acid elongation, saturated fatty acid	2	0.840336	0.0714655	ELOVL5, ELOVL2	216	7	20408	26.9947	1	1	0.990848	0.00399293
GOTERM_BP_DIRECT	GO:0034382~chylomicron remnant clearance	2	0.840336	0.0714655	APOC3, APOE	216	7	20408	26.9947	1	1	0.990848	0.00399293
GOTERM_BP_DIRECT	GO:0015677~copper ion import	2	0.840336	0.0714655	ATP7B, STEAP4	216	7	20408	26.9947	1	1	0.990848	0.00399293
GOTERM_BP_DIRECT	GO:0006572~tyrosine catabolic process	2	0.840336	0.0714655	TAT, HPD	216	7	20408	26.9947	1	1	0.990848	0.00399293
GOTERM_BP_DIRECT	GO:0044341~sodium-dependent phosphate transport	2	0.840336	0.0714655	SLC17A1, SLC17A4	216	7	20408	26.9947	1	1	0.990848	0.00399293
GOTERM_BP_DIRECT	GO:0001666~response to hypoxia	6	2.52101	0.071796	F7, EGR1, CLDN3, PKLR, PSEN2, SCAP	216	210	20408	2.69947	1	1	0.990848	0.00399293
GOTERM_BP_DIRECT	GO:0006954~inflammatory response	9	3.78151	0.0725309	C3, C4B, ITGB2L, CFH, NLRP6, NR1H4, CXCL1, IL1RAP, KNG2	216	414	20408	2.05395	1	1	0.990848	0.00399293
KEGG_PATHWAY	mmu00480:Glutathione metabolism	4	1.68067	0.0802956	GCLC, GGT6, GPX1, GSTP1	132	72	9330	3.92677	1	1	0.972993	0.0118901
GOTERM_BP_DIRECT	GO:0015747~urate transport	2	0.840336	0.0812511	SLC2A9, SLC17A1	216	8	20408	23.6204	1	1	0.990848	0.00399293
GOTERM_BP_DIRECT	GO:0032489~regulation of Cdc42 protein signal transduction	2	0.840336	0.0812511	APOC3, APOE	216	8	20408	23.6204	1	1	0.990848	0.00399293
GOTERM_BP_DIRECT	GO:0002573~myeloid leukocyte differentiation	2	0.840336	0.0812511	HHEX, PSEN2	216	8	20408	23.6204	1	1	0.990848	0.00399293
GOTERM_BP_DIRECT	GO:0031638~zymogen activation	3	1.2605	0.0814438	C1RL, HP, HGFAC	216	45	20408	6.29877	1	1	0.990848	0.00399293
GOTERM_BP_DIRECT	GO:1900222~negative regulation of beta-amyloid clearance	2	0.840336	0.090934	HMGCR, CYP51	216	9	20408	20.9959	1	1	0.990848	0.00399293
GOTERM_BP_DIRECT	GO:0006559~L-phenylalanine catabolic process	2	0.840336	0.090934	TAT, HPD	216	9	20408	20.9959	1	1	0.990848	0.00399293
GOTERM_BP_DIRECT	GO:0042177~negative regulation of protein catabolic process	3	1.2605	0.0974518	HMGCR, EGFR, CYP51	216	50	20408	5.66889	1	1	0.990848	0.00399293

## Sheet: Clust6_chart
Category	Term	Count	%	PValue	Genes	List Total	Pop Hits	Pop Total	Fold Enrichment	Bonferroni	Benjamini	FDR	-log(FDR)
GOTERM_BP_DIRECT	GO:0007049~cell cycle	199	9.2215	3.33941e-51	MDC1, SMARCB1, CCNF, HNRNPU, MKI67, SMC4, SMC2, CDC20, MTBP, RASSF1, CHEK2, CHEK1, RCC1, FBXO5, TIPIN, PRKCD, KNL1, ESCO2, PIMREG, HASPIN, KNSTRN, EML3, CD2AP, EML4, BIN3, KCTD11, KIF20B, RHNO1, CDCA2, SEH1L, CDCA3, CDCA5, CDCA8, SKA3, NCAPH, SKA1, SKA2, DSN1, RACGAP1, EPB41L2, CDT1, DDIAS, RCC2, PLK1, CDC7, CDC6, EIF2AK4, ANLN, TPX2, NCAPG2, CLTA, KIF11, BRCA1, BRCA2, ING1, SPOUT1, CHAF1B, CHAF1…	1963	659	20408	3.13941	2.0544e-47	2.05407e-47	2.00398e-47	46.6981
GOTERM_BP_DIRECT	GO:0002181~cytoplasmic translation	67	3.10473	2.82368e-44	RPL4, RPL5, RPL30, RPL3, RPL32, RPL31, RPL34, RPLP1, RPLP0, RPL10A, RPL9, RPL6, RPL7, RPS4X, RPS15, RPL7A, RPS14, RPS17, RPS16, RPL18A, RPS19, RPS18, RPLP2, RPL38, RPS11, RPS10, RPL39, RPS13, RPS12, RPS9, RPS7, RPL21, RPS8, RPL23, RPS6, RPL13A, RPSA, RPL37A, RPL27, RPL29, RPL28, RPL12, RPL11, RPL36A, RPS15A, RPL14, RPS3, RPL13, RPL15, RPL18, RPS27A, RPL17, RPL19, RPL41, RPL35A, RPL23A, RPS26, RPS…	1963	97	20408	7.18097	1.73713e-40	8.68422e-41	8.47244e-41	40.072
GOTERM_BP_DIRECT	GO:0051301~cell division	134	6.20945	1.7844e-39	ERCC6L, ZWILCH, CCNF, HNRNPU, BUB1B, CIB1, SMC4, SMC2, CDC20, CCND3, CHEK2, RUVBL1, NUSAP1, RCC1, NEK2, OIP5, KNTC1, FBXO5, TIPIN, BORA, LIG1, VRK1, KNL1, PIMREG, CDC25C, KNSTRN, CDC25A, EML3, CD2AP, EML4, SGO1, BIN3, CCNE1, TIMELESS, KIF20B, ARL8A, MAD1L1, CDCA2, SEH1L, CDCA3, TNKS, CDCA5, CDCA8, NCAPG, SKA3, NCAPH, SKA1, SKA2, CCNB2, SYCE2, DSN1, CCNB1, RACGAP1, EPB41L2, ECT2, FAM83D, CDT1, UBE…	1963	402	20408	3.46544	1.09776e-35	3.65861e-36	3.56939e-36	35.4474
GOTERM_BP_DIRECT	GO:0007059~chromosome segregation	56	2.595	8.02355e-27	TOP2A, DDX3X, HJURP, BRCA1, CHTF18, NUF2, RCC1, NEK2, OIP5, DLGAP5, KNL1, ESCO2, KNSTRN, SGO1, ESPL1, INCENP, BIRC5, SGO2A, KIF2C, SLC25A5, ARL8A, SEH1L, CDCA2, MIS12, TTK, SKA3, NSL1, SKA1, SKA2, DSN1, RPS3, BUB1, CENPT, NEK8, CENPU, CDT1, CENPW, UBE2I, SPAG5, NEK6, NDC80, SRPK1, CENPE, CENPF, MIS18A, CENPH, CENPI, CENPK, CENPL, CENPM, PHF13, CENPN, CENPO, SPC24, SPC25, CENPS	1963	112	20408	5.19817	4.93609e-23	1.23382e-23	1.20373e-23	22.9195
GOTERM_BP_DIRECT	GO:0006260~DNA replication	53	2.45598	2.83372e-22	FEN1, MCM7, DSCC1, MCM10, CHTF18, CHAF1B, HELB, CHAF1A, PCLAF, POLI, POLE, RFC5, RFC3, LIG1, DDX11, ADRA2A, DBF4, MCM3, RBMS1, MCM4, MCM5, MCM6, DNA2, DTL, MCM2, PRIM2, PIF1, BLM, PCNA, PRIM1, TBRG1, POLD3, POLD4, CDC45, SLX4, ORC6, ORC1, GINS1, GINS2, CDT1, RRM1, RRM2, GINS3, DONSON, CDC6, SSRP1, TICRR, CCDC88A, POLA1, FAM111A, NASP, POLE2, SUPT16	1963	120	20408	4.59171	1.74331e-18	3.48605e-19	3.40104e-19	18.4684
GOTERM_BP_DIRECT	GO:0006974~cellular response to DNA damage stimulus	126	5.83874	9.24456e-22	MDC1, ANKLE1, MPG, FMR1, NUCKS1, CIB1, HELB, RASSF1, EME1, HMCES, CHEK2, MYC, ZC3H12A, CHEK1, RUVBL1, PCLAF, AKT1, SMARCAD1, FBXO5, NFRKB, IER3, TIPIN, LIG1, USP3, DDX11, PRKCD, UBE2E2, VRK1, PPP4R3A, PRAP1, INIP, WDR76, TRAIP, MSH6, NEIL3, FANCD2, MORF4L2, TIMELESS, DNA2, RHNO1, PIF1, BLM, PARPBP, ZBTB1, PSEN1, RAD51AP1, BRIP1, CLSPN, ZBTB7A, FANCI, BARD1, DDIAS, NONO, FANCA, FANCC, PALB2, FANCG…	1963	533	20408	2.45767	5.68725e-18	9.47721e-19	9.2461e-19	18.034
GOTERM_BP_DIRECT	GO:0042274~ribosomal small subunit biogenesis	37	1.71455	3.99172e-18	WDR3, HEATR1, FCF1, AATF, WDR46, WDR43, NOL6, RPS15, RPS14, FBL, RPS17, RPS15A, RPS16, RPS19, DHX37, UTP20, RIOK1, RPS11, RPS13, RPS12, NOP56, NOP14, NPM1, RPS9, NOP58, RPS7, RPS8, RPS6, DNTTIP2, UTP18, RPS25, RPS28, RPS27, RPS3A1, MPHOSPH10, RPS24, RPS23	1963	73	20408	5.26937	2.4557e-14	3.50758e-15	3.42204e-15	14.4657
GOTERM_BP_DIRECT	GO:0006281~DNA repair	95	4.40222	3.98079e-17	MDC1, FEN1, MPG, FMR1, CEP164, NUCKS1, BRCA1, TTF2, FOXM1, BRCA2, CHAF1B, PNP, CHAF1A, EME1, TRIM28, CHEK2, RUVBL1, CHEK1, PCLAF, SMARCAD1, POLI, EXO5, TOPBP1, POLE, NFRKB, PRMT6, RFC5, WDHD1, RFC3, LIG1, USP3, DDX11, ACTL6A, SIRT6, KIF22, SPIDR, RAD23B, INIP, TRAIP, DDB1, MSH6, MMS22L, NEIL3, SFPQ, RNF169, FANCD2, MORF4L2, XRN2, TIMELESS, DNA2, PIF1, BLM, PARPBP, PCNA, UHRF1, ZBTB1, FAAP20, RAD5…	1963	395	20408	2.50038	2.44898e-13	3.06073e-14	2.98609e-14	13.5249
GOTERM_BP_DIRECT	GO:0006915~apoptotic process	130	6.0241	8.0279e-15	APP, ERRFI1, ARL6IP1, PDCD6, BUB1B, CIB1, NOC2L, UBE2Z, LGALS1, RASSF5, CHEK2, ZC3H12A, CHEK1, AKT1, PGLYRP1, UNC5B, MAP1S, IGFBP3, PRKCD, RNF41, MFSD10, NAIP2, NAIP5, MELK, NAIP6, MADD, DDIT4, PPIA, S100A9, NAIP1, S100A8, EPHA2, FAIM, NOTCH2, BEX3, CUL7, CDCA7, BCL10, PSEN1, NRADD, STK4, HIF1A, STK3, SGPL1, NUAK2, CHST11, PDCD10, BMF, RIPK1, ATG7, PEA15A, XBP1, PRELID1, STIL, DNASE2A, API5, DDIA…	1963	670	20408	2.0172	4.91767e-11	5.48662e-12	5.35282e-12	11.2714
GOTERM_BP_DIRECT	GO:0000070~mitotic sister chromatid segregation	24	1.11214	1.33047e-14	SPAG5, PLK1, MIS12, NCAPG2, CDCA8, KNL1, KNSTRN, NSL1, NDC80, CIT, SGO1, KIF18A, DSN1, KIF18B, ESPL1, CENPI, INCENP, CENPK, NUSAP1, SGO2A, NEK2, KNTC1, RAN, MAD2L1	1963	38	20408	6.5661	8.19611e-11	8.1837e-12	7.98413e-12	11.0978
GOTERM_BP_DIRECT	GO:0006412~translation	82	3.79981	3.77881e-14	RPL4, RPL5, EIF4A1, RPL3, RPL32, RPL31, RPL34, RPL10A, RPL9, RPL6, RPL7, RPS4X, EEF1B2, RBM3, RPS15, RPS14, RPS17, RPS16, RPL18A, RPS19, RPL36AL, RPS18, RACK1, AKT1, RPL35, RPL38, RPL37, RPS11, RPL39, RPS13, RPS12, EIF5A, RPS9, RPS7, RPL21, RPS8, RPL23, RPS6, RPL13A, RPSA, EEF1A1, RPL37A, RPL27, EIF1A, RPL29, RPL28, RPL10, RPL12, RPL11, RPL36A, IGHMBP2, RPS15A, RPL14, RPS3, RPL13, RPL15, RPL18, R…	1963	349	20408	2.44269	2.32223e-10	2.11304e-11	2.06151e-11	10.6858
GOTERM_BP_DIRECT	GO:0051726~regulation of cell cycle	73	3.38276	5.78921e-13	ITGB1, CCNF, JADE3, BRCA1, FOXM1, ACTB, MTBP, CCND3, RASSF1, CHEK2, MYC, RUVBL1, PCLAF, RACK1, CCNL1, SKP2, CLIC1, JUNB, NFRKB, RPL23, ACTL6A, MASTL, BCR, SFPQ, RBL1, CCNE1, MORF4L2, MADD, BIRC5, SRSF5, DTL, PRR11, BIRC3, NOTCH2, INO80E, GATA6, THBS1, PPM1G, TBRG1, MBTD1, NRAS, MNT, BRINP1, PES1, FIGNL1, EP400, E2F1, E2F2, BRD8, BAK1, GAS2L1, SKIL, CGREF1, NPM1, CDKN2C, TGFB1, JUND, DDIAS, EIF2AK…	1963	307	20408	2.47209	3.56121e-09	2.96745e-10	2.89509e-10	9.53834
[truncated: 757 more rows]

## Sheet: Clust7_chart
Category	Term	Count	%	PValue	Genes	List Total	Pop Hits	Pop Total	Fold Enrichment	Bonferroni	Benjamini	FDR	-log(FDR)
[truncated: 370 more rows]

## Sheet: Clust8_chart
Category	Term	Count	%	PValue	Genes	List Total	Pop Hits	Pop Total	Fold Enrichment	Bonferroni	Benjamini	FDR	-log(FDR)
[truncated: 86 more rows]
