# Supplementary material for: Local Inflammation Precedes Diaphragm Wasting and Fibrotic Remodelling in a Mouse Model of Pancreatic Cancer
Source: J Cachexia Sarcopenia Muscle. 2025 Jan 15;16(1):e13668. doi: 10.1002/jcsm.13668 (PMC11733308; doi:10.1002/jcsm.13668)
Supplement: Supplementary file 7 — Data S6 Supporting Information [file JCSM-16-e13668-s008.xlsx]

## Sheet: Metadata
Upstream analyses ran in Enrichr using the ChEA_2022 gene set
Analyses ran on Sept 25th 2023
D8 UP, D10 UP, D12 UP, D14 UP, END UP tabs: These tabs contain the output of the bioinformatic enrichment analysis run on genes showing an upregulation (padj. < 0.01 and fold change > 2) at the following time points: - 8 days post KPC cell injection (D8) - 10 days post KPC cell injection (D10) - 12 days post KPC cell injection (D12) - 14 days post KPC cell injection (D14) - 15-17 days post KPC ce…
D8 DOWN, D10 DOWN, D12 DOWN, D14 DOWN, END DOWN tabs: These tabs contain the output of the bioinformatic enrichment analysis run on genes showing a downregulation (padj. < 0.01 and fold change > 2) at the following time points: - 8 days post KPC cell injection (D8) - 10 days post KPC cell injection (D10) - 12 days post KPC cell injection (D12) - 14 days post KPC cell injection (D14) - 15-17 days …

## Sheet: Input
Cluster 1	Cluster 2	Cluster 3	Cluster 4	Cluster 5	Cluster 6	Cluster 7	Cluster 8
0610009B22Rik	1110002E22Rik	1700016D06Rik	1200007C13Rik	2610528J11Rik	1110038B12Rik	1500004A13Rik	0610040J01Rik
0610009L18Rik	1300002E11Rik	3110082I17Rik	2210407C18Rik	2810459M11Rik	1500011B03Rik	1500009C09Rik	2310016D23Rik
0610010F05Rik	1700025G04Rik	9330182L06Rik	2310030G06Rik	6430710C18Rik	1700017B05Rik	1700018A04Rik	2700097O09Rik
0610012D04Rik	1810058I24Rik	Abcb1b	4833427F10Rik	9030622O22Rik	1700025N21Rik	1700110K17Rik	4732440D04Rik
0610012G03Rik	2210016F16Rik	Abcg1	4930512H18Rik	A230050P20Rik	1700030C10Rik	1810019D21Rik	5430401H09Rik
0610037L13Rik	2310015A10Rik	Acer2	5430430B14Rik	A2m	1700030C10Rik	1810043G02Rik	Aaed1
1110002O04Rik	2310022A10Rik	Acot9	5930438M14Rik	Abcc3	1810017P11Rik	1810064F22Rik	Abca6
1110018N20Rik	2310061I04Rik	Adam12	A130077B15Rik	Acnat1	1810032O08Rik	2010204K13Rik	Abcc5
1110019D14Rik	2900097C17Rik	Adamts15	A4galt	Acnat2	1810055G02Rik	2010300C02Rik	Abcd3
1110051M20Rik	3425401B19Rik	Adamts2	A630001G21Rik	Acot12	2200002D01Rik	2310007B03Rik	Acaa1b
1190007I07Rik	4930429F24Rik	Adamts4	Ablim2	Acox2	2210406H18Rik	2310057J18Rik	Acad9
1500011K16Rik	4931428L18Rik	Adamts7	Ace	Acpp	2310022B05Rik	2610318N02Rik	Ackr4
1600014C10Rik	5430431A17Rik	Adamts8	Ackr1	Ahcy	2410002F23Rik	2700081O15Rik	Acly
1700019D03Rik	6030466F02Rik	Adamts9	Ackr2	Akr1c12	2410006H16Rik	3110039I08Rik	Acot1
1700020I14Rik	6330403L08Rik	Adcy7	Adam15	Akr1c13	2610524H06Rik	4732496C06Rik	Acsm5
1700021F05Rik	A430046D13Rik	Adgra2	Adamts1	Akr1c19	2700038G22Rik	4930461G14Rik	Adcy1
1700022N22Rik	A530016L24Rik	Adgrd1	Adamts5	Alb	2700099C18Rik	5330417C22Rik	Adh5
1700113H08Rik	A830018L16Rik	Adgrg1	Adcy4	Aldh16a1	2810408A11Rik	8030451A03Rik	Adi1
1700119I11Rik	Abcc9	Ahi1	Adgre1	Aldh3a2	4732490B19Rik	9130008F23Rik	Adk
1700120C14Rik	Abcd1	Ahnak2	Adgrg3	Aldoc	4930430E12Rik	9330188P03Rik	Aga
1700123M08Rik	Abcf2	Aif1	Adrm1	Alpk1	4930452B06Rik	A230103J11Rik	Agap1
1810014B01Rik	Abcf3	Aldh3b1	Aebp1	Anks4b	4930503L19Rik	AA986860	Ak3
1810021B22Rik	Abi3bp	Alox5ap	AI662270	Apoc3	4930579G24Rik	Abhd13	Ak4
2010315B03Rik	Ablim3	Angpt2	Akap12	Apoe	4931406C07Rik	Abhd17c	Angptl2
2210011C24Rik	Abra	Ankfy1	Akirin1	Apoh	5033406O09Rik	Abhd2	Aplp2
2210408F21Rik	AC161607.1	Ankrd1	Akna	Apol9b	5430416N02Rik	Abl2	Arc
2310001H17Rik	Acacb	Ankrd13a	Aldh1a2	Arhgef26	5430430K15Rik	AC125351.1	Arhgap12
2310001K24Rik	Acad12	Ankrd2	Alox5	Atp7b	6030408B16Rik	AC127341.3	Arhgap5
2310002L09Rik	Acadl	Aoah	Ampd3	Atxn7l3b	9530068E07Rik	AC167229.1	Arl5a
2310008N11Rik	Acadsb	Aplnr	Ankrd10	Azgp1	9930012K11Rik	Acan	Arl5b
2310014F06Rik	Acbd4	Apobec1	Ankrd23	BC025446	A630023A22Rik	Acsbg1	Armc1
2310015D24Rik	Acot2	Arl11	Anpep	Bcar3	A730049H05Rik	Acsl5	Aspa
2310015K22Rik	Acsl1	Armc5	Anxa6	C130074G19Rik	AA414768	Actg2	Asph
2310016D03Rik	Acss1	Armcx2	Anxa7	C1rl	AA467197	Ada	Atg2a
2310016G11Rik	Acss3	Arpc3	Apbb1ip	C3	Aaas	Adam28	B3galt1
2310020H05Rik	Acta1	Arrb1	Apod	C4b	Aatf	Adap1	Bche
2310039L15Rik	Actn2	Arsb	Apold1	C730027H18Rik	Abca1	Add2	Bhlhe41
2310040G07Rik	Actn3	Aspscr1	Arap1	C9	Abca3	Adgrg6	Blcap
2310040G24Rik	Acvr1c	Atf6b	Arhgap25	Ccdc148	Abce1	Adgrl2	Bloc1s5
2310043L19Rik	Acvr2b	Atp10a	Arhgap30	Cd302	Abi1	Adgrl3	Bpgm
2310047D07Rik	Acyp1	Atp6v1h	Arhgap35	Cdh2	Abi2	Adh7	Bphl
2310065F04Rik	Adam33	Atp8b4	Arhgap9	Cdhr5	Abr	Adss	Brwd1
2310069B03Rik	Adamtsl5	Aup1	Arhgdib	Ceacam1	Abracl	Afp	C330011M18Rik
2310075C17Rik	Adck1	B3gnt7	Arhgef7	Cers2	AC113595.1	Agps	Casc1
2410015M20Rik	Adcy2	B430306N03Rik	Arid5a	Ces2e	AC149090.1	Agr2	Cc2d2a
2410131K14Rik	Adcy5	BC005537	Arrdc2	Ces2g	AC154691.1	Agrn	Ccdc88c
2410137M14Rik	Adcy9	Bgn	Arrdc3	Cfh	AC160637.1	Ahcyl2	Cd5l
2510002D24Rik	Adipoq	Bmp2k	Arsi	Cfi	Acbd3	AI467606	Cdc14a
2510009E07Rik	Adipor1	Brpf3	Asap3	Chn2	Acd	AI661453	Cdh13
2610008E11Rik	Adprh	Bst1	Atf3	Chst13	Acer3	Ajuba	Cdkl5
2610028H24Rik	Adrb3	C130050O18Rik	Atoh8	Clca3a1	Acod1	Akr1c18	Cdkn1b
2610044O15Rik8	Adssl1	C1qa	Atp9a	Clcn2	Acsl4	Alcam	Ces1f
2610203C22Rik	Aff3	C1qb	B3galnt1	Cldn3	Acsm3	Aldh1a3	Ces2c
2610507B11Rik	Afg3l2	C1qc	B3gnt5	Col18a1	Acta2	Aldh3a1	Chd2
2610507I01Rik	Ago4	C3ar1	Batf	Comt	Actb	Alg11	Chrna4
2700046G09Rik	Aifm2	C5ar1	Bcam	Cp	Actg1	Alg2	Chst4
2810006K23Rik	Akap6	Cacna1d	Bcap31	Cxcl1	Actl6a	Alkbh1	Ciapin1
2810414N06Rik	Akap8l	Canx	Bcl6b	Cyb5r3	Actn1	Alpi	Cisd2
2900072N19Rik	Akt1s1	Car6	Bend4	Cyp3a13	Actn4	Als2cl	Clcn3
2900076A07Rik	Akt2	Card9	Btg2	Cyp51	Actr2	Amer2	Cnih4
3300002P13Rik	Aldoa	Cavin3	Btk	Cyp8b1	Actr3	Ankdd1b	Cnnm4
4632428C04Rik	Aldoa	Cblb	Btla	Ddc	Acvr1b	Ankrd50	Cnot7
4732491K20Rik	Alpk3	Ccbe1	C1ra	Dhcr24	Adam10	Ankrd54	Col11a2
4831440D22Rik	Als2	Ccdc80	C1s1	Dnajc22	Adam23	Anks6	Col4a3
4833439L19Rik	Alx1	Ccl2	Camkk2	Dnase1l3	Adam8	Ano1	Col4a3bp
4921531C22Rik	Amfr	Ccl6	Card14	Dsg2	Adam9	Ano7	Cpe
4930412C18Rik	Amigo1	Ccl8	Casp12	Ebp	Adamdec1	Anxa10	Crnde
4930429P21Rik	Amotl1	Ccl9	Casp4	Egfr	Adamts12	Anxa13	Crot
4930430F08Rik	Amz2	Ccr1	Cass4	Egr1	Adar	Anxa3	Cryz
4930453N24Rik	Anapc5	Ccr5	Catsper4	Elmo3	Adcyap1r1	Anxa5	Csgalnact2
4930480K23Rik	Ank2	Ccr7	Cbr2	Elovl2	Adm2	Aoc2	Ctla4
4930481A15Rik	Ank3	Cd163	Ccdc134	Elovl5	Adnp2	Ap1m2	Cybrd1
4930511M06Rik	Ankef1	Cd244a	Ccl12	Enpp3	Adpgk	Ap1s3	Cyp27a1
4930516B21Rik	Ankrd33b	Cd300c2	Ccl7	Entpd8	Adra2a	Apol11a	Cyp2s1
4930544D05Rik	Ankrd40	Cd300lb	Ccr2	Eps8l2	Agpat4	Aqp3	Cys1
4930553P18Rik	Ano5	Cd38	Cd209b	Erbb3	Ahr	Aqp5	Cystm1
4930588K23Rik	Aoc3	Cd68	Cd209d	Eva1a	AI506816	Areg	D630003M21Rik
4933434E20Rik	Aox1	Cd72	Cd209f	Exoc3l4	AI606181	Arg2	Dab2ip
5031439G07Rik	Ap1s2	Cd84	Cd209g	F10	Ak2	Arhgap22	Dbp
5033430I15Rik	Apba1	Cd86	Cd248	F2	Akr1a1	Arhgap32	Dcakd
5730409E04Rik	Apoo-ps	Cd93	Cd300a	F5	Akr1b8	Arhgap40	Ddhd2
5730455P16Rik	Aqp7	Cdk5rap3	Cd300ld	F7	Akt1	Arhgap42	Dennd1b
5830418P13Rik	Ar	Cdkn2aipnl	Cd48	Faah	Aldh18a1	Arhgef16	Dhtkd1
5930412G12Rik	Arhgap20	Cerk	Cd52	Fads1	Alg5	Arhgef28	Dkk2
6330410L21Rik	Arhgap24	Ch25h	Cd63	Fads2	Alg8	Arhgef39	Dnajc12
6430571L13Rik	Arhgap44	Chil1	Cd63-ps	Fam187b	Alms1	Arhgef40	Dpp4
8030462N17Rik	Arhgef15	Chl1	Cd74	Fdps	Alyref	Arhgef5	Dpy19l4
8430426J06Rik	Arhgef6	Chpf2	Cd83	Fetub	Ammecr1	Arl14	Ebag9
9030612E09Rik	Arid1b	Clec10a	Cdh5	Fgl1	Ammecr1l	Armc10	Echdc3
9230114K14Rik	Arih1	Clec11a	Cdkn1a	Flywch2	Ampd2	Arntl2	Ehhadh
9330102E08Rik	Arl8b	Clec1a	Cds2	Fndc4	Angptl4	Arpin	Elovl3
9330111N05Rik	Armc8	Clec4a2	Cebpb	Fpgs	Ankle1	Asap2	Elovl6
9330159F19Rik	Armh3	Clec5a	Cebpd	Ftcd	Ankrd16	Asprv1	Eml1
9430037G07Rik	Arntl	Cmtm3	Cecr2	Gas2	Ankrd66	Atg9b	Enho
9430073C21Rik	Art1	Cmtm6	Cfb	Gata4	Anln	Atp10b	Entpd5
9430091E24Rik	Art3	Cndp2	Cfp	Gchfr	Ano6	Atp1a1	Ephx1
9530020I12Rik	Art5	Col15a1	Chrd	Gclc	Anp32b	Atp2c2	Etfbkmt
9930021J03Rik	Arxes2	Col3a1	Chrna1	Gfra1	Anxa1	Atpif1	F630040K05Rik
9930111J21Rik2	Asb10	Col4a1	Chrnb1	Ggt6	Anxa2	Atxn1l	F830016B08Rik
A230009B12Rik	Asb11	Col4a2	Chst7	Gjb1	Anxa4	Aurka	Fam118b
A330023F24Rik	Asb15	Col6a3	Ciita	Gldc	Anxa8	Avil	Fam213a
A330094K24Rik	Asb16	Copb1	Cilp	Gls2	Ap1s1	Avpi1	Fam69a
A430005L14Rik	Asb5	Cpd	Cldn5	Gm11963	Ap2b1	B3glct	Fbxo21
A530001N23Rik	Asic2	Cpxm1	Clec12a	Gm15502	Ap2m1	B4galnt1	Fer1l6
A730036I17Rik	Asnsd1	Crispld2	Clec4a1	Gm30262	Ap2s1	B4galnt2	Fgd4
A730056A06Rik	Asrgl1	Crmp1	Clec4a3	Gm7694	Ap3s1	B4galnt4	Fhl2
A830052D11Rik	Atcayos	Csf1r	Clic4	Gm8883	Apaf1	B4galt6	Filip1l
A830082N09Rik	Ate1	Csf2ra	Cln6	Gne	Api5	Bace1	Fmo5
A930016O22Rik	Atg13	Csgalnact1	Cltb	Gpx1	Apobec3	Baiap2	Fnip2
Aamdc	Atp11a	Cspg4	Cmah	Grb7	Apobr	Baiap2l1	Foxred1
Aars2	Atp1a2	Ctla2a	Cmklr1	Gstp1	App	Basp1	Frat2
Aasdh	Atp2a1	Ctps2	Cnksr1	Hgfac	Aprt	Bbs12	Gba2
Abca2	Atp2a2	Ctsa	Cnpy3	Hhex	Arcn1	BC016579	Gcdh
Abca8a	Atp2b3	Ctsc	Col6a5	Hmgcr	Arf2	BC021767	Gm14305
Abca8b	AU022252	Ctsl	Coro1a	Hmgcs2	Arf3	BC030870	Gm14964
Abca9	Aurkaip1	Cx3cr1	Cpxm2	Hnf1a	Arf4	BC046401	Gm16153
Abcb10	Azi2	Cxcr4	Creld2	Hnf1aos1	Arf6	Bcar1	Gm18258
Abcb4	B230118H07Rik	Cyp1b1	Csf1	Hnf4a	Arfgap1	Bcas1	Gm20658
Abcb7	Bag3	Cyp4f18	Csf2rb2	Hoga1	Arfgap3	Bcl11b	Gm22771
Abcb8	Bank1	Cyp7b1	Csnk1a1	Hp	Arfip2	Bcl2l1	Gm28653
Abcb9	Bbof1	Dab2	Csrnp1	Hpd	Arg1	Bcl2l11	Gm28800
Abcd2	Bbs2	Dck	Ctsb	Hpn	Arhgap1	Bcl2l14	Gm37499
Abhd10	BC067074	Dclk1	Ctsd	Hs3st3b1	Arhgap11a	Bcl9	Gm41183
Abhd11	Bcl6	Dclre1c	Cxcl14	Hsd17b7	Arhgap23	Bcl9l	Gm42614
Abhd14a	Bcl7a	Ddx54	Cybb	Id2	Arhgap27	Bend3	Gm43314
Abhd16a	Bicd2	Dio3	Cygb	Idi1	Arhgdia	Bicdl2	Gm45495
Abhd18	Bin1	Dio3os	Cysltr1	Igsf11	Arhgdig	Bri3bp	Gm49201
Abhd5	Bloc1s6	Dlg4	Cyth4	Igsf23	Arhgef2	Brix1	Gmnn
Abhd8	Blzf1	Dpysl3	Cytip	Igsf5	Arid1a	Brk1	Gpd2
Abtb1	Bmp4	Dram1	Daxx	Il1rap	Arid3a	Brwd3	Gpr155
Abtb2	Bmp6	Dse	Dclk2	Iqgap2	Arl4c	Bsn	Gpr165
AC060761.1	Btbd1	Ece1	Ddi2	Itgb2l	Arl6ip1	Bspry	Gpt
AC087898.2	Btnl7-ps	Ecscr	Ddx56	Itih4	Arl8a	Btbd11	Gpt2
AC118542.1	Bves	Ednrb	Depp1	Kmo	Arpc1b	Btc	Grhpr
AC125141.3	C030006K11Rik	Eef2	Derl3	Kmt5c	Arpc2	C77080	Grpel2
AC126055.1	C1qtnf9	Efna3	Dlgap4	Kng2	Arpc4	Cadm1	Grtp1
AC131339.2	C2cd2	Egr2	Dnah6	Lgals9	Arpc5	Calm1	Gstm1
AC132460.3	C330018D20Rik	Ehd1	Dnajb11	Lrg1	Arrb2	Calml4	Gstz1
AC133498.1	Cab39	Emilin1	Dnajc1	Lsr	Arrdc1	Camk2d	Haus2
AC154507.3	Cacna1e	Eno2	Dnajc2	Lss	Arsg	Camsap2	Hlf
AC163032.1	Cacna1s	Esd	Dnajc3	Med6	Asah1	Camsap3	Hr
AC165344.1	Cacnb1	Esm1	Dock2	Mkrn2os	Asap1	Cand1	Hspa4l
AC166164.1	Cacng6	Ets1	Dock8	Mob3b	Asb6	Cant1	Idh1
Acaa1a	Calcoco1	Exoc3l2	Dok3	Msmo1	Asf1b	Capn13	Igfals
Acaa2	Camk2g	Faap24	Dpysl2	Mup3	Asns	Capn5	Igfbp2
Acaca	Camta1	Fam167b	Dync1h1	Myo1b	Aspm	Capns2	Ikzf2
Acad10	Camta2	Fam214b	Ear2	Nipsnap1	Asxl1	Caprin1	Il15
Acad11	Cand2	Fbn1	Eda2r	Nlrp6	Atad2	Caprin2	Impad1
Acad8	Cap2	Fbxo17	Ehd2	Nnmt	Atad5	Car12	Insig1
Acadm	Capn3	Fcer1g	Ehd4	Nostrin	Atg7	Car2	Insig2
Acads	Car4	Fcgr1	Eif4ebp1	Noxa1	Atic	Car9	Irgq
Acadvl	Casd1	Fcgr2b	Emd	Nr1h4	Atl3	Card10	Islr2
Acat1	Castor2	Fcgr4	Emid1	Nr1i2	Atn1	Carmil1	Junos
Ache	Casz1	Fermt3	Entpd1	Nrn1	Atp13a1	Casc4	Kcnd3
Aco2	Catsper2	Fes	Epsti1	Oaf	Atp13a3	Casp2	Kcnh2
Acot11	Cav1	Fgf23	Esam	Ocln	Atp1b3	Casp6	Kcnn2
Acot13	Cavin4	Fgr	Ets2	Orm2	Atp2a3	Cbarp	Khk
Acot6	Cbfa2t3	Fkbp10	Evi2a	Os9	Atp4a	Cbl	Klc4
Acoxl	Ccdc47	Fkbp5	F13a1	Pafah2	Atp6ap2	Cblc	Klhdc10
Acp6	Ccdc69	Flrt2	Fadd	Papss2	Atp6v0d2	Cbx3	Klhdc8a
Acsf3	Ccdc85a	Fscn1	Fam104a	Pcbd1	Atp6v0e	Cbx5	Klhl28
Acsl6	Ccdc90b	Ftl1-ps1	Fam219a	Pcsk7	Atp8b1	Cc2d1a	Kyat1
Acss2	Ccdc91	Fxyd5	Fam96b	Pdia5	Atp8b2	Ccar1	Lactb2
Actc1	Ccl11	Gab2	Fbxl22	Pglyrp2	Atxn2l	Ccdc102a	Laptm4a
Actr1b	Ccpg1os	Gdf5	Fbxo31	Pgrmc1	Atxn3	Ccdc112	Larp4b
Actr3b	Cd163l1	Gja1	Fcgrt	Pkhd1	Atxn7l3	Ccdc120	Lgr4
Actr6	Cd19	Glipr2	Fcrl5	Pklr	AU022793	Ccdc18	Lgr6
Acyp2	Cd300lg	Gltp	Fcrls	Plcxd2	Aunip	Ccdc180	Lonp2
Adal	Cd36	Gm18787	Fez1	Plk3	Aurkb	Ccdc34	Lrig1
Adamts20	Cd99l2	Gm29371	Ffar1	Plxnb1	Avl9	Ccdc68	Lrp6
Adamtsl4	Cdc42ep3	Gm37422	Fgd2	Psen2	Axl	Ccl20	Luc7l2
Adgrf5	Cdh19	Gm43719	Fgf2	Ptprf	Azin2	Ccnd1	Map2k6
Adhfe1	Cdk16	Gm44439	Fgf2os	Qsox1	B3gnt3	Ccnd2	Mdga1
Adig	Cdkn1c	Gm5150	Fgl2	Rdh11	B4galt1	Ccne2	Metap1
Adipor2	Cdv3	Gm6377	Fli1	Rdh7	B4galt2	Cct2	Metap1d
Ado	Celf2	Gm9733	Flnc	Retreg2	B4galt3	Cct3	Mettl7a1
Adprhl1	Cep104	Gmppb	Flot1	Rnf125	B4galt5	Cd24a	Mfsd3
Adra1a	Cep120	Gnai2	Flt4	Rnf149	B930095G15Rik	Cd9	Mga
Adrb2	Cep63	Gnl1	Folr2	Rnf181	Bad	Cdc25b	Mlh3
Adsl	Cep97	Gns	Foxk1	Rnf186	Bahd1	Cdc42bpb	Mmp15
Aes	Cfap74	Gpr153	Fyb	Sardh	Bak1	Cdc42bpg	Mocs2
Afg1l	Cfd	Gpr35	Gaa	Scap	Bard1	Cdc42ep1	Mrpl19
Agbl1	Cfl2	Gpr65	Gadd45a	Sec16b	Bax	Cdc42ep5	Mrpl50
Agl	Chac1	Gpsm3	Galnt18	Selenbp2	Baz1a	Cdcp1	Msh3
Agpat1	Chchd10	Gpx7	Garem1	Sema4g	BC030867	Cdh1	Msra
Agpat2	Chm	Grk5	Gas6	Sephs1	BC037034	Cdh10	Myo5c
Agpat3	Chmp7	Grn	Gas7	Serpinf2	BC048403	Cdh16	Nbeal1
Agpat5	Chrdl1	Guca1a	Gfpt2	Sertad3	BC055324	Cdh17	Nck2
Agtpbp1	Chrna10	H6pd	Gfra2	Shroom1	Bcat1	Cdh24	Ndst1
Ahsa1	Cidea	Heg1	Ggt5	Slc13a3	Bcl10	Cdh6	Necab1
Ahsa2	Cidec	Hexb	Gimap4	Slc16a11	Bcl2a1a	Cdhr2	Nelfcd
AI464131	Cipc	Hivep3	Glod4	Slc17a1	Bcl2a1b	Cdk18	Nfyc
AI593442	Cldn15	Hk3	Gm13889	Slc17a4	Bcl2a1d	Cdkn2a	Nhsl1
AI597479	Cldn19	Hmgn3	Gm16015	Slc22a18	Bcl3	Cdkn2b	Nit1
AI854703	Clec3b	Hmox1	Gm1966	Slc23a1	Bcr	Cdx2	Nqo2
Aifm1	Clic5	Hspa2	Gm21188	Slc27a2	Bdkrb1	Celf4	Nrep
Aimp1	Clip1	Hyal2	Gm2a	Slc2a9	Bex3	Celsr1	Nt5c3
Aimp2	Clip4	I830127L07Rik	Gm33023	Slc35d1	Bfsp1	Cep152	Nuak1
Aip	Clpb	Ifi204	Gm35853	Slc35d2	Bicc1	Cep170b	Nudt12
Ak1	Clstn1	Ifi207	Gm36107	Slc41a2	Bicd1	Cep250	Nudt7
AK157302	Clstn3	Ifi211	Gm36161	Slc45a3	Bid	Cep57	Ola1
Akap1	Cma1	Ifi30	Gm38118	Slc6a9	Bin2	Cept1	Osbpl6
Akap13	Cmya5	Ifnar2	Gm38157	Slco1a1	Bin3	Cfap20	Oxr1
Akap17b	Commd9	Ift122	Gm39465	Smim22	Birc3	Cfap69	Pak1
Akap7	Cops3	Igfbp7	Gm41144	Soat2	Birc5	Cftr	Palld
Akap9	Cops4	Ighv1-66	Gm45774	Sptbn2	Blm	Cgn	Palmd
Akirin2	Cops5	Il6	Gm49123	Sqle	Bmf	Chd3	Paqr4
Aknad1	Cops8	Inpp5d	Gm6524	St3gal4	Bmp1	Chil4	Paqr9
Akr1b10	Coq8a	Itga9	Gm7600	Stard4	Bmper	Chit1	Pbx1
Akr1b3	Coro6	Itgam	Gm9484	Steap4	Bok	Chka	Pcx
Aktip	Cox4i2	Itm2c	Gngt2	Sult1b1	Bop1	Chmp4c	Pcyox1
Alas1	Cox6a2	Jade2	Gopc	Sult1d1	Bora	Chmp5	Pcyt2
Alas2	Cpeb4	Kcnj15	Gpr146	Tat	Brca1	Chtf8	Pdzd7
Aldh1a1	Cpt2	Kcnk13	Gpr85	Tbc1d30	Brca2	Ckb	Pecr
Aldh4a1	Cr2	Kcnk6	Gprc5c	Tfr2	Brd2	Ckmt1	Per3
Aldh5a1	Crat	Kctd17	Gpx3	Tifa	Brd8	Clba1	Pex7
Aldh6a1	Creld1	Kit	Grina	Tkfc	Brinp1	Clca1	Phf14
Alkbh3	Crhr2	Klhl6	Grrp1	Tm6sf2	Brip1	Clca3b	Pigo
Alkbh5	Crip3	Lacc1	Gtpbp4	Tmem102	Brip1os	Cldn18	Plekha6
Alkbh7	Cript	Lair1	H2-Aa	Tmem97	Brpf1	Cldn2	Pm20d1
Alpk2	Crybg3	Lbh	H2-Ab1	Traf4	Bst2	Cldn4	Ppat
Alpl	Cst3	Lcn2	H2-DMa	Trim14	Btbd17	Cldn6	Ppp1r3b
Alx4	Cuedc1	Lcp2	H2-DMb1	Tsta3	Btbd19	Cldn7	Prdx6
Amacr	Cul4a	Lfng	H2-Eb1	Ttyh2	Btbd3	Clic6	Prmt9
Amd1	Cul5	Lgi2	Has1	Ugt2b34	Btf3	Cmtm4	Prrc2b
Amhr2	Cul9	Lgmn	Hck	Urah	Btg1	Cntrob	Psd3
Amot	Cyb5d2	Lhfp	Hcls1	Utp14b	Btg3	Col17a1	Pter
Ampd1	Cyfip2	Lhx6	Hectd2os	Vamp8	Bub1	Commd2	Pthlh
Amy1	Cyp4b1	Lilr4b	Herc4	Vwce	Bub1b	Coq10b	Ptpmt1
Anapc13	D230025D16Rik	Lilrb4a	Hexa	Wfdc21	Bzw1	Coro2a	Ptprd
Angpt1	D830039M14Rik	Lox	Hip1	Xkr9	C1qtnf6	Cpne3	Ptprg
Angptl1	Dand5	Loxl1	Hnrnph2	Xrcc3	C430002N11Rik	Cpsf3	Ptprs
Angptl7	Dars	Lpin2	Hpgds	Xylb	Cacnb3	Crabp2	Pxmp4
Ank	Dcaf4	Lrp1	Hsd11b1	Zdhhc16	Cad	Crb3	Pygl
Ank1	Dcaf6	Lrp10	Hsf4	Zdhhc9	Cadm4	Crisp1	Rab4a
Ankrd24	Dctn1	Lrrc58	Hsp25-ps1	Zfand4	Calca	Crybg1	Rap1gap
Ankrd28	Ddr2	Lyn	Hspa5	1700001C19Rik	Cald1	Csnk1g3	Rapgef2
Ankrd46	Ddx3y	Man1c1	Hspb1	AC079680.1	Calr	Csnk2a2	Rarres2
Ankrd52	Dennd4b	Man2b1	Hspb7	Adgrf1	Calu	Cspp1	Rc3h1
Ankrd6	Des	Man2b2	Htr2b	Bco1	Camk1d	Ctnnbl1	Rev3l
Ankrd9	Det1	Map3k6	Htr7	Capn8	Cap1	Ctnnd1	Rflnb
Anks1	Dglucy	Mcam	Ifi205	Gm15318	Capg	Ctse	Rftn2
Ano10	Dhrs3	Mefv	Ifi209	Gm30177	Capza1	Ctsw	Rfx7
Ano4	Diaph1	Mertk	Ifitm3	Gm379	Car13	Ctxn1	Rgs9bp
Ap4s1	Dis3l	Mest	Igdcc4	Gm5340	Card6	Cubn	Rmdn2
Ap5m1	Dmac1	Milr1	Igf1r		Carhsp1	Cwh43	Rnf128
Ap5s1	Dmd	Mir22hg	Ighv1-52		Casp3	Cxadr	Rnf217
Apba3	Dmpk	Mmp23	Ighv1-82		Casp8	Cxcl15	Rngtt
Apbb1	Dmrt2	Morf4l1	Igkv10-94		Casp8ap2	Cxcl17	Rock2
Apc2	Dnaja2	Mpeg1	Igkv12-41		Cbr3	Cxcl2	Sdc2
Apeh	Dnaja4	Mpp1	Igkv12-46		Cbx6	Cyb561a3	Selenbp1
Apip	Dnajb2	Mrc1	Igkv12-98		Ccdc116	Cyb5b	Sema3c
Apmap	Dnajb4	Mrc2	Igkv4-53		Ccdc125	Cym	Serinc2
Apobec2	Dnajc16	Ms4a6b	Igkv4-55		Ccdc71l	Cyp2c65	Sertad4
Apol10b	Dnajc21	Ms4a6c	Igkv9-120		Ccdc82	Cysrt1	Sesn3
Apol6	Dnajc27	Ms4a7	Ikzf1		Ccdc88a	D630039A03Rik	Setx
Apoo	Dnajc30	Mx1	Il10ra		Ccdc88b	D630045J12Rik	Sfxn5
Apool	Dnase1l1	Myo1c	Il21r		Cchcr1	Dap	Sh2d4a
Apopt1	Dok7	Myo5a	Il2rg		Ccl17	Dcaf13	Sh3kbp1
Appl1	Dpt	Naglu	Il6ra		Ccl24	Dcbld1	Sh3pxd2a
Aptx	Drp2	Ncf1	Il6st		Ccna2	Dcdc2a	Shld2
Aqp4	Dtna	Ncf2	Ipo4		Ccnb1	Dcps	Slc15a2
Araf	Dtnbp1	Nckap5l	Irf5		Ccnb2	Ddr1	Slc16a10
Arfgap2	Dupd1	Nelfa	Irf7		Ccnd3	Ddx19a	Slc16a7
Arfgef1	Dusp13	Nelfe	Irs2		Ccne1	Degs2	Slc22a23
Arfgef2	Dusp22	Nfasc	Isg15		Ccnf	Dennd2d	Slc25a1
Arfrp1	Dusp26	Nfkbie	Itga7		Ccnl1	Dlg5	Slc25a15
Arhgap10	Dym	Nid2	Itgb2		Ccnyl1	Dmbt1	Slc25a22
Arhgef10l	E2f6	Nlrp3	Itgb5		Cd101	Dmkn	Slc25a23
Arhgef9	Ears2	Nox4	Jun		Cd109	Dnaja1	Slc25a39
Arl2	Ebf2	Npl	Jup		Cd14	Dnajb1	Slc25a48
Arl3	Ecm2	Nr2f2	Kazn		Cd177	Dnajc10	Slc2a4rg-ps
Arl6ip5	Ecpas	Nrcam	Kcna5		Cd200r1	Dock5	Slc37a4
Armc2	Eef1a2	Nrm	Kcnab2		Cd276	Dock7	Slc38a2
Armt1	Efcab2	Nrp2	Kcnc4		Cd2ap	Dsp	Slc38a3
Arpc5l	Efcab9	Nsg1	Krt80		Cd300lf	Dstn	Slc40a1
Arrdc5	Efr3b	Nxpe5	Lama4		Cd33	Dtnb	Slc46a3
As3mt	Egf	Oas3	Lamp2		Cd44	Dtx4	Slc7a2
Asb1	Ehbp1l1	Olfml3	Laptm5		Cd47	Dtymk	Smc6
Asb12	Eif1	Olfr1033	Lat2		Cd53	Dusp4	Smim14
Asb13	Eif2ak1	Ostf1	Lbp		Cd82	Dusp9	Sord
Asb14	Eif2b1	Otulin	Lcp1		Cdc20	Dut	Spata1
Asb18	Eif2b4	Otulinl	Ldb2		Cdc25a	Dynap	Spink11
Asb2	Eif2s3y	P2rx7	Lnx1		Cdc25c	Dyrk3	Spopl
Asb4	Eif3j1	P2ry12	Lrrc25		Cdc42ep4	E2f5	Srek1ip1
Asb8	Eif4ebp2	P2ry6	Lst1		Cdc42se1	E330009J07Rik	Srr
Aspn	Eif4g2	P3h1	Ly6a		Cdc45	Eef1akmt4	St3gal5
Atad1	Eif4g3	P3h3	Ly86		Cdc6	Efna4	Stc2
Atf5	Elac1	Pcbp3	Lyl1		Cdc7	Efnb1	Ston2
Atg10	Elmod3	Pcdh17	Lyve1		Cdca2	Efnb2	Strip2
Atg4a	Eloa	Pcsk5	Lyz2		Cdca3	Ehf	Stx17
Atg4d	Emc2	Pdcd1	Mafg		Cdca4	Elf3	Sult1e1
Atg9a	Enpp2	Pde1b	Mafk		Cdca5	Elovl7	Tab1
Atl2	Enpp4	Pdgfb	Man1a		Cdca7	En1	Tatdn1
Atp13a5	Epg5	Pdgfra	Manf		Cdca7l	Enpp1	Tbc1d32
Atp1b1	Epm2a	Peg10	Map3k8		Cdca8	Eny2	Tceal7
Atp1b2	Eprs	Pf4	Map4k1		Cdh11	Epb41l4b	Tecpr1
Atp1b4	Ercc6l2	Picalm	Mgl2		Cdh3	Epcam	Tecpr2
Atp5a1	Eri3	Pim1	Mid1ip1		Cdipt	Epha4	Tet1
Atp5b	Espn	Pip4p1	Mknk2		Cdk1	Epn3	Tfrc
Atp5c1	Esrrg	Pir	Mllt11		Cdk12	Eppk1	Tgfb3
Atp5d	Evc2	Pirb	Mmp3		Cdk17	Eps8l3	Them4
Atp5e	Exd1	Pla2g15	Mmrn2		Cdk19	Erbb2	Thnsl1
Atp5f1	Exoc7	Pla2g7	Musk		Cdk2	Erg28	Thnsl2
Atp5g1	Extl1	Pld3	Mustn1		Cdk4	Ergic1	Timm9
Atp5g2	Eya1	Plek	Mvp		Cdk6	Ergic3	Tle2
Atp5g3	Eya4	Plekho1	Myd88		Cdk7	Erich5	Tmc7
Atp5h	Ezh1	Plekho2	Myf6		Cdk9	Ern2	Tmem131l
Atp5j	F730311O21Rik	Plin2	Myo1f		Cdkn2c	Ero1l	Tmem161b
Atp5j2	Fabp4	Plod3	Naa25		Cdkn3	Esrp1	Tmem171
Atp5k	Faf1	Plvap	Naaa		Cdr2	Esrp2	Tmem245
Atp5l	Fam122a	Ppm1h	Napb		Cdr2l	Esyt2	Tmem266
Atp5mpl	Fam13a	Ppp1r15a	Ncf4		Cdt1	Etv4	Tmem45b
Atp5o	Fam160a1	Ppp1r9b	Nckap1l		Cela1	Etv5	Tmem56
Atp5s	Fam160b2	Prcp	Ndnf		Cemip	Eya2	Tmx2
Atp6v0a4	Fam189a2	Prdm1	Ndrg3		Cenpa	Ezr	Tnk2
Atp6v0e2	Fam19a5	Prex1	Nfam1		Cenpe	F2r	Tom1l1
Atp6v1d	Fam219b	Prmt1	Nhsl2		Cenpf	F2rl1	Tomm20
Atp6v1e1	Fam98a	Prokr2	Nlrp1b		Cenph	F3	Tomm5
Atp8a2	Farp2	Pros1	Nmt1		Cenpi	Fam102a	Trim24
Atpaf1	Fbxl3	Prune2	Nod1		Cenpk	Fam107b	Trim35
Atpaf2	Fbxo30	Psma7	Nog		Cenpl	Fam149a	Trio
Atxn1	Fbxo32	Psmc1	Nop9		Cenpm	Fam167a	Trmt13
Atxn2	Fbxo40	Psmd14	Nos3		Cenpn	Fam25c	Trpm7
Auh	Fcer2a	Psmd8	Notch4		Cenpo	Fam3b	Tsfm
AW209491	Fech	Pstpip1	Npc1		Cenps	Fam83b	Ttbk1
AW549877	Fem1a	Ptgis	Nploc4		Cenpt	Fam83c	Ttc23
Axin2	Fermt2	Ptgs1	Nqo1		Cenpu	Fam83e	Uba3
B230303O12Rik	Fgf11	Ptx3	Nrros		Cenpw	Fam83f	Uck1
B230312C02Rik	Fgf13	Rab33b	Nsmce1		Cep128	Fam83g	Unc13c
B330016D10Rik	Fgfr1	Rab5c	Nts		Cep164	Fam83h	Usp33
B3galnt2	Fgfrl1	Rab8b	Oas1a		Cep170	Fam84a	Usp34
B3galt2	Filip1	Ralb	Oas2		Cep192	Fam84b	Usp45
B4gat1	Fitm2	Rasa3	Ogfrl1		Cep41	Fancm	Usp9x
Bag1	Fkrp	Rasal1	Olfm1		Cep55	Far1	Wnt5a
Bag2	Flt1	Rasl11a	Osgin1		Cers5	Fat1	Ythdf3
Bap1	Flt3l	Rcn1	Osmr		Cers6	Faxc	Zadh2
Barx2	Foxd3	Rcn3	Pacsin1		Cfap43	Fbxl14	Zbtb26
BB123696	Foxj2	Reg3g	Pax1		Cfap45	Fbxw9	Zbtb38
BB218582	Foxo4	Rell1	Pcdhb7		Cfdp1	Fcgbp	Zdhhc17
Bbip1	Fras1	Renbp	Pcdhgc3		Cfl1	Fendrr	Zfand1
Bbs7	Fry	Rgl1	Pcolce		Cggbp1	Fer1l4	Zfhx2
BC002189	Fxn	Rgs16	Pde4b		Cgnl1	Fermt1	Zfhx4
BC003965	Fxr2	Rhog	Pdgfa		Cgref1	Ffar4	Zfp292
BC025920	Fxyd1	Rhoj	Pdgfrb		Chaf1a	Fgd3	Zfp386
BC037032	Fxyd2	Rnasel	Pdlim3		Chaf1b	Fgd6	Zfp462
BC048679	Fxyd6	Rnf19b	Pdpn		Chd1	Fgfr4	Zfp799
BC049352	Fyco1	Ror1	Pecam1		Chd4	Fhdc1	Zfp827
Bcas3	Fzd9	Rps4l	Peg3		Chek1	Flrt3	Zfp944
Bcat2	G6pc3	Rras	Pfkfb4		Chek2	Fmnl2	Zfp955a
Bckdha	Galnt17	Rras2	Pgpep1l		Cherp	Fnbp1l	Zfp960
Bckdhb	Gbe1	Scamp2	Pik3cd		Chfr	Fos	Zfyve21
Bckdk	Gbf1	Scn5a	Pik3cg		Chic2	Fosb	Zranb3
Bcl2l13	Gfm2	Scx	Pik3r1		Chil3	Fosl1
Bcs1l	Ginm1	Sec24d	Pilra		Chpf	Foxa1
Bdh1	Gkap1	Selenon	Pip4k2a		Chst11	Foxa2
Bend5	Glb1l2	Sema3a	Pisd		Chst14	Foxd1
Best3	Glrx3	Sema4c	Plbd2		Chst2	Foxf2
Bfar	Gm10250	Sema6b	Plcg2		Chsy1	Foxg1
Bfsp2	Gm10604	Sema7a	Pld4		Chsy3	Foxp1
Bmi1	Gm10635	Serinc3	Podn		Chtf18	Foxq1
Bmpr1a	Gm10762	Serpina3h	Polr2e		Cib1	Frk
Bmpr1b	Gm11264	Serpina3i	Pou2f2		Cic	Frmd8
Bnip1	Gm11382	Serpina3m	Ppp1r37		Cip2a	Fubp3
Bnip2	Gm12439	Serpinh1	Prg4		Cit	Fuk
Bnip3	Gm12669	Sfrp1	Prkcb		Ckap2	Fut2
Bod1	Gm13091	Sh3bgrl	Prkch		Ckap2l	Fut8
Bod1l	Gm14326	Sh3tc1	Prkg1		Ckap4	Fxyd3
Bola3	Gm14703	Shisa5	Prr5l		Cks1b	Fzd5
Borcs5	Gm15446	Siglec1	Psma4		Cks2	G2e3
Brd7	Gm15915	Siglece	Psmc4		Clca3a2	Gabpb2
Bsg	Gm15935	Sirpb1b	Psmd11		Clcf1	Gabrp
Btbd2	Gm15943	Skap2	Psmd2		Clcn5	Gad2
Btbd6	Gm17281	Sla	Psmd3		Clec2e	Gal3st1
Btbd8	Gm17354	Slc10a3	Psmd4		Clec4d	Galc
Btnl9	Gm18190	Slc10a6	Psmd7		Clec4e	Gale
Btrc	Gm20300	Slc11a1	Ptafr		Clec4n	Galnt12
Bzw2	Gm26588	Slc15a3	Ptpn6		Clec7a	Galnt3
C030037D09Rik	Gm28941	Slc16a6	Ptpn7		Clic1	Galnt4
C130083M11Rik	Gm29170	Slc35f5	Ptprc		Clip2	Galntl6
C1qbp	Gm29323	Slc36a4	Pwp2		Cln3	Gan
C1qtnf12	Gm31305	Slc7a8	Pxn		Clptm1l	Gas8
C1qtnf2	Gm33432	Slco2a1	Pycard		Clspn	Gata5
C1qtnf3	Gm36495	Slfn1	Rab3il1		Clta	Gata5os
C230072F16Rik	Gm36839	Slit3	Rac2		Clu	Gatad2a
C330018A13Rik	Gm38560	Smc1a	Ranbp9		Cmas	Gcnt2
C530005A16Rik	Gm43012	Smyd2	Rapgef5		Cmip	Gcnt3
C530008M17Rik	Gm43597	Snn	Rasgrp1		Cmpk1	Gen1
Cables1	Gm44386	Snx1	Rasgrp4		Cmtm7	Gfpt1
Cabp1	Gm47155	Snx5	Rasip1		Cnn2	Ggh
Cabp7	Gm47908	Sparc	Rassf2		Cnn3	Gimd1
Cacna1a	Gm48721	Spcs2	Rassf4		Cnot6	Gipc2
Cacna1g	Gm49317	Spi1	Rbpj		Cnpy2	Gkn1
Cacna1h	Gm49417	Spire1	Rcan1		Cnpy4	Gkn2
Cacna2d1	Gm5420	Spon1	Relb		Col11a1	Gkn3
Cacna2d3	Gm5617	Spsb2	Rexo2		Col12a1	Glg1
Cacnb4	Gm8995	Srd5a3	Rgs14		Col16a1	Glipr1
Cacybp	Gm9821	Srpx	Rhoh		Col1a1	Gm10451
Camk2a	Gnao1	Srpx2	Rif1		Col1a2	Gm11615
Camk2b	Gnpat	Stab1	Rin3		Col27a1	Gm11832
Capn7	Golga4	Stap2	Ripor3		Col5a1	Gm11843
Capza2	Gpam	Stk17b	Rnd1		Col5a2	Gm13387
Car14	Gpc1	Sugct	Rnf114		Col8a1	Gm13648
Car3	Gpc3	Tbcd	Rnf122		Colgalt1	Gm14137
Car5b	Gphn	Tbxas1	Rrad		Copb2	Gm14230
Car7	Gpi1	Tceal8	Rrp12		Copg1	Gm14286
Card19	Gpm6a	Tfpi2	Rufy3		Copz1	Gm17709
Carmil3	Gpr157	Tgfbi	Rusc2		Coq8b	Gm19557
Carnmt1	Gprasp1	Thbs3	S1pr1		Coro1b	Gm19589
Carns1	Gpx4	Thsd1	S1pr3		Coro1c	Gm19610
Cars2	Gpx4-ps2	Tifab	Samd8		Cotl1	Gm20163
Casq1	Gramd1a	Tlr13	Samhd1		Cpne2	Gm21297
Casq2	Grk3	Tlr2	Sash3		Cpne8	Gm26541
Cat	Gsk3a	Tlr4	Sbds		Cpsf4	Gm26809
Cav3	Gstp2	Tlr7	Scarb1		Cpsf7	Gm27033
Cavin2	Gvin1	Tlr8	Scgb3a1		Cpt1a	Gm28119
Cbr1	Gyg	Tmed3	Scn7a		Creb3	Gm3336
Cbr4	Gypc	Tmed8	Sdc3		Creb3l1	Gm35019
Cbwd1	Gys1	Tmem87b	Sdf2l1		Creb3l2	Gm35066
Ccdc117	Gzmm	Tnfrsf11a	Sdk1		Creb3l4	Gm3555
Ccdc127	H2-Q6	Tnfsf14	Secisbp2		Crip1	Gm35940
Ccdc146	Hcar1	Tnfsf8	Sele		Crlf2	Gm37145
Ccdc189	Hcfc2	Tpcn2	Sema3f		Crtap	Gm37261
Ccdc28a	Hdac5	Tram2	Sema6d		Crtc2	Gm3788
Ccdc43	Hephl1	Trem1	Serping1		Cryzl2	Gm38345
Ccdc50	Herc3	Trem2	Sgms1		Csdc2	Gm41030
Ccdc66	Herpud2	Treml2	Sik1		Csf2rb	Gm42528
Ccdc85c	Hexim2	Trp53i11	Sipa1		Csf3r	Gm42793
Ccl27a	Hfe2	Trpm2	Sirpa		Csk	Gm42937
Ccng1	Hhatl	Tspan5	Slamf9		Csnk1d	Gm43745
Ccnh	Hipk3	Tspan6	Slc16a2		Csnk1g1	Gm44274
Ccrl2	Hist1h1c	Tubb2a	Slc22a4		Csrp1	Gm44275
Ccser2	Hmcn2	Tyrobp	Slc39a8		Csrp2	Gm44985
Cd274	Hoxc6	Ucp2	Slc43a1		Cstb	Gm45330
Cd55	Hrasls	Usp42	Slc4a3		Ctbp2	Gm49328
Cd59a	Hscb	Vav1	Slc9a9		Ctdp1	Gm49499
Cd59b	Hspa12a	Vav3	Slfn8		Ctdspl2	Gm5148
Cdadc1	Hspa1l	Vcan	Smoc2		Ctgf	Gm9844
Cdc34	Hspb6	Vsig2	Snx2		Cthrc1	Golga7
Cdc37l1	Hspb8	Vsig4	Snx20		Ctnna1	Golim4
Cdc5l	Htatsf1	Wdr62	Snx8		Ctps	Golm1
Cdh22	Htra1	Wfdc17	Sod3		Ctsh	Golph3l
Cdh23	Iba57	Wipf1	Spcs3		Ctsk	Gpa33
Cdhr3	Idua	Wisp2	Spg20		Ctss	Gpr137b
Cdip1	Ifi203	Wtip	Spns2		Ctsz	Gprc5a
Cdk5rap1	Ifi27	Zc3h4	Spsb1		Cttn	Gpsm2
Cdkal1	Ifi27l2a	Zfand2a	Sqstm1		Cttnbp2nl	Gpx2
Cdnf	Ift172	Zfp697	Srxn1		Cul4b	Gramd4
Cdon	Igfbp5	Zpr1	St3gal1		Cul7	Grem1
Cdpf1	Ighv1-39	Zwint	Stat3		Cx3cl1	Grhl2
Cebpg	Ighv1-4	Trem3	Stau1		Cxcl10	Grin1os
Cebpzos	Ighv1-75		Stk11ip		Cxcl16	Gsdma
Cenpv	Ighv10-3		Stk32a		Cxcl3	Gss
Cep19	Ighv5-9-1		Supt6		Cxcl5	Gsta1
Cep350	Ighv6-6		Svep1		Cxcr2	Gsta2
Cep68	Ighv8-8		Swap70		Cyb561	Gsta4
Cep85	Igkv14-126		Syk		Cyba	Gstcd
Cers1	Igkv4-72		Syvn1		Cybc1	Gsto1
Ces1d	Igkv4-86		Tacc1		Cyfip1	H1f0
Cgrrf1	Iglv2		Tacc2		Cyp20a1	H2afj
Chac2	Iglv3		Tapbp		Cyp21a1	H2afy
Chad	Ikzf3		Tbc1d15		Cyp26a1	H2afz
Chchd1	Il11ra1		Tbc1d9		Cyp4f16	Has2
Chchd2	Il15ra		Tbcb		Cyth2	Haus6
Chchd3	Il9r		Tead3		Cyth3	Hbegf
Chchd7	Ilkap		Tec		D030028A08Rik	Hid1
Chodl	Immp1l		Tfpi		D10Wsu102e	Hilpda
Chordc1	Immp2l		Tgfbr2		D11Wsu47e	Hinfp
Chpt1	Inka2		Tgm2		D130058E05Rik	Hkdc1
Chrac1	Inpp5a		Thbd		D16Ertd472e	Hmga1
Chrna2	Insr		Thbs4		D1Ertd622e	Hmga1b
Chrne	Ip6k3		Themis2		D430020J02Rik	Hmga2
Churc1	Ipo13		Thpo		Dancr	Hmgb3
Ciao1	Ipo7		Ticam2		Dazap1	Hmgcll1
Cib2	Iqsec1		Tll1		Dbf4	Hnf1b
Cilp2	Irak1		Tlr1		Dbn1	Hoxb6
Cisd1	Irf4		Tlr9		Dbnl	Hs2st1
Cisd3	Iscu		Tmbim1		Dcaf10	Hs3st1
Cited2	Itgb3bp		Tmem100		Dcaf15	Hs6st2
Cited4	Itsn1		Tmem104		Dcbld2	Hspa1b
Ckm	Ivd		Tmem106a		Dctd	Htr1b
Ckmt2	Jag2		Tmem123		Ddb1	Hunk
Clasp1	Jph1		Tmem132e		Ddhd1	Iah1
Clasp2	Jph2		Tmem173		Ddias	Ick
Clcn1	Kat2b		Tmem214		Ddit4	Ifi27l2b
Clcn4	Kat8		Tmem252		Ddost	Ift43
Clec16a	Kbtbd12		Tnfaip2		Ddx11	Ift46
Clec18a	Kbtbd7		Tnfaip6		Ddx18	Igf2bp3
Clock	Kcmf1		Tnfaip8l2		Ddx21	Igsf3
Clpp	Kcna2		Tnfrsf1a		Ddx27	Igsf9
Clpx	Kcnb1		Tnip1		Ddx39	Ihh
Cluh	Kcnc1		Tnip2		Ddx39b	Ikbkb
Clybl	Kcnj11		Tns2		Ddx3x	Il17rc
Cmbl	Kcnj2		Togaram2		Ddx41	Il18r1
Cmc2	Kcnk3		Trim30a		Def6	Il18rap
Cmc4	Kcnma1		Trim30b		Degs1	Il1a
Cmpk2	Kcnn1		Trim30c		Dek	Il1f9
Cmss1	Kcnq4		Trnau1ap		Depdc1a	Il1rn
Cnbp	Kcnq5		Trpv2		Depdc1b	Il22ra1
Cnep1r1	Kctd9		Tsc22d1		Dera	Il23a
Cnga3	Kdm5d		Tspyl2		Dhfr	Il5ra
Cnnm3	Kdm8		Txnl1		Dhh	Ildr1
Cnot8	Kif1c		Ubb		Dhx33	Inava
Cnst	Kif28		Ubfd1		Dhx37	Inf2
Cntfr	Kifap3		Ubxn4		Dhx38	Inhba
Cntnap1	Kiz		Unc93b1		Dhx9	Ipo8
Coa3	Klc2		Usp28		Diaph3	Ippk
Coa5	Klf15		Vezt		Dip2a	Irf2bpl
Coa6	Klhl12		Vsir		Dis3	Irf6
Coa7	Klhl21		Vwa1		Disp2	Irx3
Cobl	Klhl22		Vwa5a		Dkk3	Irx5
Cog4	Klhl24		Vwf		Dlg3	Itga2
Cog6	Klhl31		Was		Dlgap5	Itga3
Col22a1	Klhl34		Wdr55		Dna2	Itgb4
Col26a1	Klhl38		Xirp1		Dnaaf2	Itpr3
Col4a4	Klhl40		Zbp1		Dnajb13	Ivl
Col6a6	Klhl41		Zc3h12d		Dnase2a	Jpt1
Colgalt2	Klhl8		Zcchc24		Dnm3os	Kbtbd11
Colq	Kpna1		Zdhhc18		Dnmt1	Kcne3
Commd1	Kpna3		Zeb2		Dnttip2	Kcnk1
Commd3	Kpna4		Zfp36		Dock1	Kcnk10
Cop1	Krba1				Dock11	Kcnk5
Cops9	Kremen1				Dok1	Kcnu1
Coq10a	Krt222				Dok2	Kctd14
Coq2	Ksr1				Donson	Kdf1
Coq3	Kxd1				Dopey2	Kdm5b
Coq4	Larp1				Dpagt1	Khdc4
Coq5	Lbx1				Dph5	Khsrp
Coq6	Leng1				Dpm2	Kif12
Coq7	Letm2				Dpp3	Kif2a
Coq9	Lgalsl				Dpy19l1	Kif5c
Coro2b	Limch1				Dscc1	Kin
Cox10	Limd1				Dsn1	Kirrel3
Cox11	Lipe				Dtl	Klc3
Cox14	Lipo3				Dusp5	Klf4
Cox15	Lmcd1				Dusp6	Klf5
Cox4i1	Lmod3				Dynll1	Klhl1
Cox5a	Lonrf2				Dzip1l	Klhl42
Cox5b	Lpl				E030030I06Rik	Klra4
Cox6b1	Lrp3				E230014E18Rik	Klrc1
Cox6c	Lrrc2				E2f1	Klrg2
Cox6c2	Lrrc20				E2f2	Krt13
Cox7a1	Lrrc24				E2f7	Krt14
Cox7a2	Lrrc27				E2f8	Krt18
Cox7a2l	Lrrc30				Ecm1	Krt19
Cox7b	Lrrc57				Ect2	Krt20
Cox7c	Lrrc61				Edem1	Krt23
Cox8b	Lrrfip2				Edem2	Krt4
Cpeb3	Lsamp				Eef1a1	Krt7
Cped1	Ly6c1				Eef1b2	Krt79
Cpox	Lyz1				Efcab11	Krt8
Cpped1	Macrod1				Efemp2	Krt8-ps
Cpt1b	Magt1				Efhd2	Krt87
Cr1l	Man2a2				Efna5	Lad1
Crebl2	Map10				Eftud2	Lama1
Crebrf	Map1lc3b				Egr3	Lama3
Creg1	Map2k3os				Ehmt2	Lamc2
Crim1	Map3k10				Eif1a	Lamc3
Crispld1	Map3k20				Eif2ak2	Lemd1
Cry1	Map3k4				Eif2ak3	Lepr
Cryab	Map4				Eif2ak4	Lgals2
Cryba4	Mapk12				Eif3b	Lgals4
Crybb1	Mapk14				Eif3d	Lgr5
Crym	Mapk1ip1				Eif3g	Lhx9
Cs	Mapre3				Eif3l	Lif
Csde1	Mapt				Eif4a-ps4	Limk2
Csn1s2b	Me3				Eif4a1	Lin7c
Csnk2a1	Med9				Eif4a3	Lin9
Csnk2b	Mef2c				Eif4b	Liph
Cst6	Mef2d				Eif5a	Llgl1
Cstf2t	Mettl22				Eif5a2	Llgl2
CT030155.1	Mfn2				Eif6	Lmntd2
Ctbp1	Mgll				Elf1	Lor
Ctdnep1	Mgmt				Elf4	Lpcat4
Ctdsp1	Mgrn1				Elfn1	Lrfn4
Ctf1	Mib2				Elk3	Lrig3
Ctnna3	Micu1				Eln	Lrp2
Ctsf	Mir133a-1hg				Elovl1	Lrrc10b
Cul2	Mitf				Emb	Lrrc26
Cul3	Mkrn2				Eme1	Lrrc40
Cuta	Mlip				Eml3	Lrrc66
Cutc	Mllt6				Eml4	Lrrc8e
Cyb5d1	Mlycd				Emp1	Lrwd1
Cyb5r1	Mmachc				Emp3	Lsm8
Cyb5r2	Mme				Enc1	Ltf
Cyb5rl	Mndal				Endod1	Lurap1l
Cyc1	Mogat1				Enkd1	Ly6g6c
Cycs	Mospd1				Eno1	Ly75
Cyhr1	Mpc1-ps				Entpd3	Lypd6b
Cyp1a1	Mpdz				Entpd7	Macc1
Cyp2u1	Mpz				Ep400	Magi1
Cyp4f39	Mreg				Epb41l1	Magi3
Cyth1	Mrpl17				Epb41l2	Mak16
Cytl1	Mrpl23				Epb41l4aos	Mal
D10Jhu81e	Mrps30				Epha2	Mal2
D17Wsu92e	Mrrf				Epha3	Maml2
D230017M19Rik	Ms4a1				Ephb2	Man1a2
D230022J07Rik	Msl1				Ephb3	Man1b1
D2hgdh	mt-Nd4l				Ephb4	Mansc1
D330037F02Rik	mt-Rnr1				Epop	Map3k21
D3Ertd751e	mt-Rnr2				Epor	Map3k9
D430041D05Rik	mt-Ta				Eps8	Mapk13
D530033B14Rik	mt-Tc				Erbin	Mapk1ip1l
D5Ertd579e	mt-Te				Ercc6l	Marveld2
D630024D03Rik	mt-Tg				Ereg	Marveld3
D830013O20Rik	mt-Tn				Erf	Mast1
D830024N08Rik	mt-Tq				Erh	Mbnl3
Daam2	mt-Tw				Eri1	Mboat1
Dach1	mt-Ty				Erlin1	Mboat2
Dach2	Mtfr1l				Erlin2	Mbtps1
Dag1	Mtm1				Erp29	Mcpt8
Dap3	Mtmr1				Errfi1	Mdn1
Dapk2	Mtss1l				Esco2	Mecom
Dars2	Muc16				Espl1	Med17
Dbndd2	Mvb12b				Ess2	Med22
Dbt	Myadml2				Esyt1	Met
Dcaf11	Mybpc2				Etv6	Mex3c
Dcaf8	Myh7				Eva1b	Mex3d
Dcdc2b	Myl3				Eva1c	Mfsd14a
Dcun1d2	Mylk2				Evl	Mgat3
Ddah1	Myo18b				Ewsr1	Mgst2
Ddit3	Myom1				Exo5	Mindy1
Ddit4l	Myot				Exosc2	Mindy3
Ddo	Mypn				Exosc8	Misp
Decr1	Mzb1				Ext1	Mlec
Def8	Naca				Ezh2	Mmp28
Dele1	Nampt				F11r	Mns1
Dennd4c	Napepld				Faap20	Mospd3
Dennd6b	Nbr1				Fads3	Mov10
Desi2	Ndel1				Faf2	Moxd1
Dexi	Ndrg2				Faim	Mpzl2
Dffa	Ndufaf3				Fam110c	Mpzl3
Dgat2	Neat1				Fam111a	Mroh3
Dgcr6	Neb				Fam114a1	Msln
Dgke	Nepn				Fam117b	Msx3
Dhdh	Neurl1a				Fam118a	Mt4
Dhodh	Neurl4				Fam129b	Mtap
Dhrs11	Nexn				Fam168b	Mtcl1
Dhrs4	Nf2				Fam171a1	Mtmr11
Dhrs7	Nfe2l1				Fam171a2	Mtmr2
Dhrs7b	Nfic				Fam206a	Mtmr7
Dhrs7c	Nfkbib				Fam207a	Muc1
Dhx35	Ngrn				Fam20a	Muc4
Dip2c	Nipsnap2				Fam32a	Muc5ac
Dirc2	Nkain4				Fam3c	Muc5b
Dlat	Nmnat3				Fam43a	Muc6
Dld	Nol3				Fam57a	Mucl3
Dlst	Nos1				Fam71f2	Mvd
Dmac2	Npas2				Fam76b	Mycn
Dmxl1	Npr2				Fam78b	Myh8
Dnaja3	Npy1r				Fam83d	Myo15b
Dnajb5	Nr1d1				Fam91a1	Myo1a
Dnajc11	Nrd1				Fam92a	Myo5b
Dnajc15	Nrxn2				Fanca	Myo6
Dnajc19	Nsmaf				Fancc	Myo7b
Dnajc28	Ntrk2				Fancd2	Myrf
Dnajc4	Nudcd3				Fancg	Nbeal2
Dnlz	Nudt13				Fanci	Ncbp1
Dnm1l	Nup210				Farp1	Nccrp1
Dnmt3a	Nxn				Fau	Ncmap
Dok5	Obscn				Fbl	Ncs1
Dolk	Obsl1				Fblim1	Ndp
Dopey1	Ogdh				Fbln2	Ndst3
Dpep1	Ogn				Fbn2	Nebl
Dpf3	Osgep				Fbxl19	Nectin1
Dpp8	Otop1				Fbxo33	Nectin4
Dpp9	Oxsr1				Fbxo5	Nell2
Dpysl4	P2rx5				Fcf1	Nexmif
Dram2	P2ry2				Fcgr3	Nfat5
Drap1	Pacs2				Fcrlb	Nfe2l3
Drc3	Paip1				Fem1b	Nfkbid
Dst	Pard3b				Fen1	Nfx1
Dtwd2	Parvb				Fignl1	Ngef
Dtx1	Pax5				Fjx1	Ngf
Dus2	Pax7				Fkbp11	Nipal1
Dusp10	Pbxip1				Fkbp1a	Nisch
Dusp18	Pcnt				Flna	Nkpd1
Dusp23	Pcyt1a				Flnb	Nkx2-3
Dusp28	Pde4dip				Fmn1	Nmt2
Dusp8	Pdgfd				Fmnl3	Npnt
Dvl1	Pdk2				Fmr1	Nptx1
Dynll2	Pdzd2				Fn1	Nptxr
Dynlt3	Peg13				Fnbp4	Npy4r
Dyrk1a	Peli3				Fndc3a	Nr2f1
Dyrk1b	Pfn2				Fndc3b	Nr4a2
Dyrk2	Pgam2				Fosl2	Nrip1
Ech1	Pgm5				Foxc1	Nudt21
Echdc1	Phactr2				Foxc2	Nup107
Echs1	Phf2				Foxf1	Nup155
Eci1	Phkb				Foxm1	Nup205
Eci2	Phlda3				Foxp4	Oasl1
Ecsit	Phospho1				Fpr1	Ociad2
Edn3	Pigp				Fpr2	Odaph
Eef1akmt1	Pigv				Frmd4a	Oit1
Eef2k	Pik3ip1				Frmd4b	Olfm4
Eepd1	Pink1				Frmd5	Onecut2
Efcab14	Pip4k2b				Frrs1	Onecut3
Efcab6	Pitx2				Fryl	Osbpl3
Efemp1	Pja2				Fst	Otop2
Efhd1	Pkdrej				Fstl1	Otop3
Egflam	Pkhd1l1				Ftl1	Ovol2
Egln1	Pkig				Ftsj3	Pafah1b3
Egln3	Pknox2				Fubp1	Pak4
Eid2b	Pla2g12a				Fuca1	Pak6
Eif1ax	Pla2g2d				Furin	Paox
Eif4a2	Plbd1				Fus	Papss1
Eif4e	Plcd1				Fut11	Paqr5
Eif4e3	Plekhm2				Fut4	Paqr8
Elp4	Plin1				Fzd1	Pard6b
Elp5	Plin4				Fzd6	Parm1
Emc1	Plin5				G6pdx	Patj
Emc6	Plp1				Gabre	Pax2
Emc9	Plpp7				Gak	Pax6
Emx2os	Plxdc1				Galk1	Pax9
Endog	Pm20d2				Galk2	Pbp2
Eno3	Pmpca				Galns	Pcsk9
Enpp5	Pnpla2				Galnt7	Pcyox1l
Ensa	Pnpla7				Galr3	Pdx1
Epas1	Pnpla8				Ganab	Pdyn
Epb41	Polr3gl				Gar1	Pdzk1ip1
Epdr1	Popdc2				Garem2	Perp
Ephx2	Popdc3				Gas2l1	Pex26
Epm2aip1	Ppargc1b				Gas2l3	Pfkp
Epn1	Ppip5k1				Gas5	Pgap1
Eral1	Ppm1b				Gata6	Pgc
Erbb4	Ppp1cb				Gatm	Phf6
Erlec1	Ppp1r12b				Gba	Phgdh
Esr1	Ppp1r14c				Gcc1	Phgr1
Esrra	Ppp1r27				Gch1	Phlda1
Esrrb	Ppp1r3a				Gclm	Phlda2
Etfa	Ppp1r9a				Gcnt1	Phldb1
Etfb	Ppp2ca				Gcnt4	Phldb2
Etfdh	Ppp3ca				Gda	Phldb3
Etfrf1	Ppp3cc				Gdf6	Piezo2
Ethe1	Ppp6c				Gdi2	Pik3c2a
Etl4	Ppp6r1				Gdpd2	Pik3c2g
Evc	Prkaa2				Ggta1	Pik3r2
Evi5l	Prkab2				Gimap9	Pip5k1b
Exd2	Prkcq				Gins1	Pkp1
Exoc3	Prob1				Gins2	Pkp2
Exoc4	Prps1				Gins3	Pkp3
Exoc6	Prr33				Gipc1	Pkp4
Extl3	Prss23				Gjb3	Pla2g4f
F8a	Prss36				Gjb4	Plagl1
Faap100	Psmb5				Gk5	Plagl2
Fabp3	Psmc5				Gla	Plch1
Fabp3-ps1	Psmc6				Glb1	Pld1
Fads6	Psmd12				Glis2	Plek2
Fahd1	Psme4				Glis3	Plekha2
Fahd2a	Pstpip2				Glmp	Plekha7
Faim2	Ptp4a3				Gm10052	Plekhh1
Fam110b	Ptprm				Gm10076	Plekhs1
Fam114a2	Pygo1				Gm10123	Pllp
Fam120c	Qk				Gm10252	Pls1
Fam131a	Qpct				Gm10275	Plscr1
Fam149b	R3hdm2				Gm10736	Plut
Fam161b	Rab11fip3				Gm11223	Pmaip1
Fam162a	Rab12				Gm11425	Pnn
Fam168a	Rab3gap1				Gm11724	Pnpla6
Fam173b	Rab6b				Gm12166	Pof1b
Fam174a	Rabgef1				Gm12602	Pole3
Fam178b	Rad23a				Gm12715	Polr3h
Fam185a	Raf1				Gm13420	Porcn
Fam196b	Rapsn				Gm13456	Pou3f2
Fam19a3	Rasgrp3				Gm14005	Ppip5k2
Fam204a	Rb1cc1				Gm14091	Ppp1r10
Fam20b	Rbfox1				Gm15500	Ppp1r1b
Fam210a	Rbl2				Gm16091	Ppp2cb
Fam213b	Rbm18				Gm16973	Prag1
Fam214a	Rbm20				Gm18194	Prkci
Fam220a	Rbm24				Gm19951	Prkg2
Fam234a	Rbm38				Gm20467	Prl2c2
Fam53a	Rbp7				Gm2379	Prom1
Fam53b	Rcan2				Gm26518	Proser1
Fam57b	Rcc1l				Gm26586	Proser2
Fam69b	Rcsd1				Gm26626	Prpf38b
Fam78a	Rdx				Gm26917	Prph
Fam98c	Reep5				Gm26947	Prr15
Fan1	Relt				Gm28192	Prr15l
Fars2	Retn				Gm33148	Prrc2c
Fasn	Retnla				Gm35507	Prrg4
Fastk	Retreg1				Gm36026	Prss16
Fastkd1	Retsat				Gm3776	Prss22
Fastkd2	Rgma				Gm40117	Prss35
Fat2	Rhot1				Gm4202	Prss8
Fbp2	Rhou				Gm4204	Psca
Fbxl17	Rilpl1				Gm42047	Psd
Fbxo3	Rnf10				Gm4240	Ptgr1
Fbxo44	Rnf144b				Gm4262	Ptk2b
Fbxo8	Rnf150				Gm43566	Ptms
Fbxo9	Rnf167				Gm43951	Ptpn13
Fbxw4	Rnf187				Gm4430	Ptprh
Fbxw5	Rnf220				Gm4430	Ptprk
Fbxw7	Rnf6				Gm44658	Ptprn
Fdx1	Rnft1				Gm45756	Ptprn2
Fer1l5	Rnls				Gm4617	Ptprr
Fez2	Rnpepl1				Gm4739	Ptrh1
Fgf1	Rora				Gm47806	Pygb
Fgf6	Rorc				Gm47813	Qtrt1
Fgf9	Rpa1				Gm48127	Rab11fip1
Fgfr1op	Rragb				Gm48129	Rab11fip4
Fgfr1op2	Rragd				Gm4813	Rab25
Fh1	Rsph3a				Gm49172	Rab27b
Fhl1	Rsph3b				Gm5483	Rab38
Fhl3	Rspo1				Gm6093	Rab3d
Fhod3	Rtl6				Gm6548	Rad9a
Fibin	Rtl8b				Gm7964	Ranbp17
Ficd	Rtn2				Gm807	Rapgefl1
Fitm1	Rufy1				Gm8399	Rara
Fkbp3	Rwdd1				Gm9800	Rasa2
Fkbp4	Ryr1				Gm9833	Rasef
Fktn	Samd4				Gmcl1	Rassf6
Flad1	Sar1a				Gmds	Rassf7
Flcn	Satb1				Gmfb	Rbbp6
Flvcr1	Sbk1				Gmip	Rbbp8nl
Fmc1	Scg3				Gna13	Rbm22
Fmo1	Scn4a				Gnai3	Rbm47
Fmo2	Sec31b				Gnaq	Rbm8a
Fmod	Selenow				Gnb1	Rbp2
Fn3k	Sema4d				Gnb2	Rcor1
Fndc3c1	Serpina3b				Gng12	Rcor2
Fndc5	Serpinb1c				Gnl3	Rdh10
Fnip1	Sfrp5				Gnptab	Recql4
Focad	Sfxn4				Golt1b	Reep4
Fopnl	Sgca				Gpatch4	Rhov
Foxn3	Sgcb				Gpbar1	Rhpn2
Foxo6	Sgcg				Gpm6b	Rilpl2
Foxo6os	Sgta				Gpnmb	Rims2
Fra10ac1	Sh3bp5				Gpr137b-ps	Ripk4
Frat1	Shisa2				Gpr171	Ripply3
Frem2	Shld1				Gpr176	Rnaseh2a
Frmd7	Shox2				Gpr39	Rnf152
Frs3	Sirt2				Gprc5b	Rnf183
Frzb	Six1				Gpsm1	Rnf24
Fsd1l	Six4				Gramd2	Rnf38
Fsd2	Skp1a				Grasp	Rnf43
Fundc1	Slain2				Greb1l	Rnf44
Fundc2	Slc1a3				Grem2	Rpl8
Fuom	Slc22a3				Grin1	Rps10-ps2
Fuz	Slc25a33				Grk6	S100a10
Fv1	Slc25a34				Gsap	S100a14
Fxr1	Slc25a38				Gsdmd	S100a6
Fxyd7	Slc26a6				Gsr	S100b
Fzd10	Slc28a2				Gtf2b	S100g
Fzd4	Slc2a4				Gtf2e2	Sae1
Fzd7	Slc36a2				Gtse1	Samd5
G0s2	Slc6a8				Gusb	Satb2
Gabpa	Slc9a6				Gxylt1	Sbsn
Gabra5	Slco5a1				H13	Scara3
Gadd45gip1	Slfn5os				H1fx	Scd2
Galnt11	Smarcal1				H2afx	Scel
Galnt15	Smco4				H3f3b	Scnn1a
Galt	Smcr8				Hand2	Sdc1
Ganc	Smim13				Hars	Sdcbp2
Gapdh	Smpx				Haspin	Sec11c
Gas1	Smtnl2				Haus4	Selenoi
Gatad1	Smyd1				Haus8	Sema3e
Gatb	Smyd4				Havcr2	Sema4a
Gatc	Snap29				Hdac1	Serpinb5
Gbp10	Snapin				Hdac6	Sestd1
Gbp11	Sned1				Hdc	Sfn
Gbp3	Snta1				Heatr1	Sft2d2
Gbp4	Snx13				Helb	Sgms2
Gbp6	Snx19				Hells	Sgpp2
Gbp7	Snx21				Hgh1	Sgsm3
Gbp9	Snx3				Hhat	Sh3bgrl2
Gcsh	Socs6				Hhipl1	Sh3bp4
Gdap1	Socs7				Hif1a	Sh3d19
Gdap10	Sorbs1				Hif3a	Sh3gl2
Gde1	Sox10				Hip1r	Sh3rf1
Gdpd4	Sox6				Hirip3	Sh3yl1
Gfm1	Spag9				Hjurp	Shf
Gfod1	Spast				Hk1	Shisa6
Ggnbp1	Speg				Hmces	Sigmar1
Ghitm	Spryd7				Hmgb2	Sim2
Ghr	Sptb				Hmgn1	Sinhcaf
Gid4	Srf				Hmmr	Sipa1l3
Gja3	Srl				Hnrnpa0	Slc16a13
Gjc3	Ssh2				Hnrnpa1	Slc20a1
Glo1	Sspn				Hnrnpa3	Slc22a15
Glrx2	Stard8				Hnrnpab	Slc26a2
Glrx5	Stat5b				Hnrnpd	Slc26a9
Glt28d2	Stau2				Hnrnpf	Slc27a6
Glt8d2	Steap3				Hnrnpk	Slc35a3
Gm10033	Stim1				Hnrnpl	Slc35e3
Gm10039	Stk11				Hnrnpll	Slc35g1
Gm10053	Stk40				Hnrnpu	Slc37a1
Gm10108	Stox2				Hnrnpul1	Slc37a3
Gm10110	Stradb				Homer3	Slc39a10
Gm10221	Sun2				Hook2	Slc44a1
Gm10222	Svil				Hoxb5	Slc44a3
Gm10390	Sympk				Hpcal1	Slc44a4
Gm10435	Synj2				Hprt	Slc4a11
Gm10524	Synm				Hps1	Slc4a2
Gm10549	Synpo				Hpse	Slc5a3
Gm10605	Synpo2l				Hsd11b2	Slc7a11
Gm10637	Synrg				Hsd17b11	Slc7a6
Gm10643	Syt7				Hsd17b12	Slc7a6os
Gm10644	Tab2				Hsp90b1	Slc9a4
Gm10925	Taf12				Hspa14	Slco4a1
Gm11266	Taf6				Hyls1	Slfn10-ps
Gm11273	Tango2				Hyou1	Slk
Gm11274	Tapt1				Ica1	Slpi
Gm11408	Tarsl2				Icam1	Smad7
Gm11613	Tbc1d17				Ido1	Smim15
Gm11716	Tbx1				Ier2	Smim6
Gm12002	Tbx15				Ier3	Smn1
Gm12059	Tbx3				Ier5	Smo
Gm12097	Tcf15				Ier5l	Smpd3
Gm12185	Tead1				Iffo2	Snhg5
Gm12224	Tek				Ifitm1	Snrpf
Gm12319	Tex2				Ifitm2	Socs2
Gm12688	Tfb1m				Ifnar1	Soga3
Gm12730	Tfb2m				Ifnlr1	Sorbs2
Gm13194	Tfeb				Igf2bp1	Sox11
Gm13339	Thap12				Igf2bp2	Sox13
Gm13340	Timd4				Igfbp3	Sox2
Gm13341	Tln2				Igfbp4	Sox21
Gm13369	Tmcc2				Ighg1	Sox4
Gm13490	Tmem109				Ighmbp2	Sox9
Gm13707	Tmem120b				Igsf6	Sp5
Gm13910	Tmem140				Ikbip	Spdef
Gm13943	Tmem170b				Ikbke	Spin1
Gm14261	Tmem182				Il13ra1	Spink4
Gm14295	Tmem204				Il17ra	Spint2
Gm14319	Tmem230				Il1b	Spire2
Gm14325	Tmem246				Il1r1	Spp1
Gm14399	Tmem38a				Il1r2	Sprr1a
Gm14403	Tmem38b				Il1rl2	Sprr2a1
Gm14539	Tmem52				Il33	Sprr2a2
Gm14616	Tmem8b				Il3ra	Sprr2a3
Gm14827	Tmod1				Il4ra	Sptssa
Gm15179	Tmod2				Ildr2	Sptssb
Gm15228	Tmod4				Ilf2	Srd5a1
Gm15417	Tnni2				Impa1	Srebf2
Gm15510	Tnnt3				Impdh1	Ss18
Gm15523	Tns1				Impdh2	St14
Gm15543	Tnxb				Inafm2	St8sia3
Gm15743	Tom1l2				Incenp	Stra6
Gm15816	Tor1aip1				Ing1	Stxbp2
Gm15833	Tox4				Inhbb	Styk1
Gm15856	Tpbgl				Inip	Sult1c2
Gm16118	Tpcn1				Ino80e	Sult2b1
Gm16168	Tprgl				Inpp5f	Sult4a1
Gm16170	Tpsb2				Ints5	Surf6
Gm16183	Trafd1				Ints7	Suv39h1
Gm16185	Trak1				Ip6k2	Syt16
Gm16364	Trak2				Ipo9	Syt5
Gm16378	Trap1				Iqce	Syt8
Gm16576	Trappc8				Iqgap1	Sytl5
Gm16758	Trdc				Iqgap3	Taf1d
Gm17224	Trdn				Irak2	Tbc1d2
Gm17484	Trim12a				Irak4	Tcf20
Gm17546	Trim34a				Irf8	Tcf3
Gm18310	Trim54				Irf9	Tcf7
Gm18588	Trim55				Isg20l2	Tcf7l2
Gm18609	Trim63				Isyna1	Tdrd7
Gm19410	Trpc3				Itga10	Teddm3
Gm19605	Trpc4ap				Itga5	Tenm1
Gm20544	Trub2				Itga6	Tert
Gm20597	Tshr				Itgav	Tet3
Gm20712	Tspan7				Itgb1	Tex10
Gm20743	Tspyl1				Itgb3	Tfap2a
Gm22346	Ttc1				Itgb8	Tfcp2l1
Gm26576	Ttc41				Itpkc	Tfdp1
Gm26581	Ttc7b				Itpripl2	Tff1
Gm26684	Ttll7				Jade3	Tff2
Gm26740	Ttn				Jag1	Tgfa
Gm26767	Tuba4a				Jak3	Tgm1
Gm28437	Tuba8				Jaml	Tinagl1
Gm28438	Tusc5				Jpt2	Tirap
Gm28439	Twf2				Junb	Tjp2
Gm28609	Txlnb				Jund	Tjp3
Gm28651	Txndc16				Katnbl1	Tm4sf1
Gm28661	Txnrd2				Kcnd1	Tm4sf20
Gm28876	Ubac1				Kcne4	Tm4sf4
Gm29216	Ubac2				Kcnn4	Tm4sf5
Gm29237	Ube2d-ps				Kcnq1	Tmc4
Gm29773	Ube2o				Kctd10	Tmc5
Gm30684	Ube3b				Kctd11	Tmem108
Gm30735	Ube3c				Kctd5	Tmem132a
Gm31105	Ubl3				Kdelr2	Tmem138
Gm31166	Ubl4a				Kdelr3	Tmem212
Gm31406	Ubl7				Kdm5c	Tmem41a
Gm31600	Ubr3				Kdsr	Tmem54
Gm32200	Ucp1				Khdrbs1	Tmem63a
Gm32219	Ufl1				Kif11	Tmem63c
Gm3235	Ugp2				Kif14	Tmem98
Gm32352	Ulk1				Kif15	Tmprss2
Gm32391	Ulk2				Kif18a	Tmprss4
Gm32688	Unc45b				Kif18b	Tmtc4
Gm32849	Unc5a				Kif20a	Tnfrsf9
Gm33195	Upk3b				Kif20b	Tnfsf9
Gm33869	Uqcc1				Kif21b	Tnip3
Gm34006	Usp13				Kif22	Tnk1
Gm34474	Usp19				Kif23	Tnks1bp1
Gm34934	Usp24				Kif24	Tnpo2
Gm35048	Usp47				Kif26b	Tns4
Gm35161	Uxt				Kif2c	Tonsl
Gm35549	Vldlr				Kif3b	Tpbg
Gm36210	Vps13c				Kif4	Tpd52
Gm36535	Vps52				Kifc1	Tpk1
Gm37435	Vwa7				Kifc5b	Tprn
Gm37494	Vwa8				Kirrel	Trerf1
Gm37691	Wasf3				Klf16	Trim2
Gm37759	Wdr44				Klf3	Trim29
Gm37795	Wfikkn2				Klf6	Trim33
Gm37829	Wfs1				Klhdc4	Trim36
Gm3793	Wipf3				Klhl2	Trim46
Gm38077	Wipi1				Klra2	Trir
Gm38192	Wnk1				Knl1	Trp53bp2
Gm38250	Wrap73				Knop1	Trpm6
Gm38300	Xaf1				Knstrn	Tspan1
Gm40055	Xpnpep2				Kntc1	Tspan8
Gm40123	Ybx3				Kpna2	Tstd2
Gm40477	Yipf7				Kpnb1	Ttc22
Gm40841	Ywhag				Kri1	Ttc39a
Gm42067	Zbtb4				Krtcap2	Ttc39aos1
Gm42573	Zeb1				Lama5	Ttc39b
Gm42615	Zfand5				Lamb1	Ttc6
Gm42790	Zfp106				Lasp1	Ttll10
Gm42918	Zfp346				Layn	Tubb2b
Gm43355	Zfp383				Lbhd1	Tubb3
Gm43668	Zfp423				Lck	Tuft1
Gm43672	Zfp446				Ldb1	Tusc3
Gm43682	Zfp641				Ldlr	Twist1
Gm44220	Zfp651				Ldlrap1	Uba52
Gm44250	Zfp652				Leprot	Uhrf1bp1l
Gm44421	Zfp758				Lgals1	Uhrf2
Gm4459	Zfp775				Lgals3	Unc13b
Gm44623	Zfp874b				Lgals3bp	Unc13d
Gm44669	Zfp943				Lgi3	Unc45a
Gm44698	Zim1				Lhfpl2	Unc5cl
Gm44717	Zmat1				Lig1	Usp43
Gm44769	Znrd1as				Lima1	Usp6nl
Gm44899	Zranb1				Limd2	Utp15
Gm44986	Zswim7				Limk1	Vangl1
Gm45012	Zswim9				Lipa	Vangl2
Gm45051					Litaf	Vash2
Gm45145					Lix1l	Vav2
Gm45203					Lmbr1l	Vil1
Gm45293					Lmf2	Vill
Gm45380					Lmna	Vmp1
Gm454					Lmnb1	Vnn1
Gm4544					Lmnb2	Vopp1
Gm45605					Lmtk3	Vsig1
Gm45670					Lnx2	Vstm5
Gm45743					Lockd	Vtcn1
Gm45769					Loxl2	Wars
Gm45777					Loxl3	Wdr54
Gm45819					Loxl4	Wdr6
Gm47320					Lpar2	Wdr72
Gm47328					Lpar5	Wee1
Gm47863					Lpcat1	Wfdc18
Gm47898					Lpcat2	Wfdc2
Gm47992					Lpcat3	Wincr1
Gm48226					Lpp	Wls
Gm48295					Lrmp	Wnk4
Gm48606					Lrp12	Wnt7a
Gm4861					Lrp8	Wnt7b
Gm48882					Lrr1	Wwc1
Gm49024					Lrrc15	Xist
Gm49086					Lrrc32	Xpot
Gm49284					Lrrc42	Yeats2
Gm49300					Lrrc45	Zbtb42
Gm49301					Lrrc59	Zbtb7c
Gm49338					Lrrc8b	Zc3h18
Gm49380					Lrrc8c	Zdhhc15
Gm49477					Lrrc8d	Zfas1
Gm49540					Lrrk1	Zfhx3
Gm5069					Lrrn2	Zfp125
Gm5103					Lsm2	Zfp184
Gm5105					Lsm5	Zfp239
Gm5113					Ltbp2	Zfp266
Gm5514					Ltbp3	Zfp36l1
Gm5532					Ltbr	Zfp408
Gm5559					Lxn	Zfp53
Gm5702					Ly6e	Zfp57
Gm572					M6pr	Zfp599
Gm5737					Mad1l1	Zfp618
Gm5860					Mad2l1	Zfp622
Gm6123					Madd	Zfp64
Gm6969					Maff	Zfp687
Gm7117					Maged1	Zfp7
Gm7162					Maged2	Zfp703
Gm7265					Mall	Zfpm1
Gm7336					Maml1	Zic3
Gm7435					Maml3	2610034O05Rik
Gm7598					Man2a1	Col10a1
Gm7870					Manba	Gm11549
Gm8116					Manbal
Gm826					Map1b
Gm8424					Map1s
Gmpr					Map3k11
Gnb5					Map4k4
Gng5					Mapk11
Golga2					Mapk3
Got1					Mapk6
Got2					Mapk7
Gp1ba					Mapre1
Gpatch11					Marcks
Gpc4					Marcksl1
Gpcpd1					Mast3
Gpd1					Mastl
Gpd1l					Mb21d1
Gpr137c					Mbd1
Gpr17					Mbd6
Gpr180					Mboat7
Gprasp2					Mbtd1
Grb14					Mcm10
Greb1					Mcm2
Grip2					Mcm3
Grm1					Mcm4
Grpel1					Mcm5
Grsf1					Mcm6
Gsn					Mcm7
Gstk1					Mcoln2
Gstm5					Mcub
Gstm7					Mdc1
Gtf2e1					Mdfi
Gtf2i					Mdk
Gtpbp10					Me2
Gtpbp2					Med15
Gtpbp8					Medag
Gucd1					Meg3
Gucy1a1					Melk
Gucy1b1					Mex3a
Guf1					Mex3b
Gzf1					Mfap2
H2-K2					Mfap3
H2-M6-ps					Mfge8
H2-T24					Mfhas1
H2afv					Mfsd1
H3f3aos					Mfsd10
Habp4					Mfsd5
Hacd1					Mgat2
Hadh					Mgat4a
Hadha					Mgat5
Hadhb					Mgp
Hagh					Mical2
Hba-a1					Micall1
Hba-a2					Micall2
Hbb-bs					Midn
Hbb-bt					Minpp1
Hbs1l					Mis12
Hccs					Mis18a
Hdac2					Mis18bp1
Hdac4					Mitd1
Hdac9					Mki67
Hdhd2					Mlkl
Hdhd5					Mlph
Heca					Mmgt2
Hectd1					Mmp10
Hectd2					Mmp14
Hecw2					Mmp19
Helt					Mmp2
Hemk1					Mmp8
Herc1					Mms22l
Herpud1					Mnt
Hexim1					Mob1a
Hibadh					Mob3a
Hibch					Mogs
Hif1an					Morf4l2
Higd1a					Mpdu1
Higd2a					Mpg
Hikeshi					Mphosph10
Hils1					Mphosph6
Hint2					Mpzl1
Hint3					Ms4a4a
Hipk4					Ms4a6d
Hist1h1e					Ms4a8a
Hist1h2bc					Msh6
Hist1h2be					Msi1
Hist1h2bh					Msn
Hist1h3d					Msr1
Hist1h3i					Mst1r
Hist1h4h					Msto1
Hist2h2be					Mt1
Hivep2					Mt2
Hk2					Mta2
Hmgb1-ps8					Mtbp
Hnmt					Mtfr2
Hnrnph3					Mthfd1l
Homer1					Mthfd2
Homer2					Mtmr12
Hook3					Mtpn
Hoxa5					Mxd1
Hoxc4					Mxd3
Hoxc5					Mxra8
Hpdl					Mybbp1a
Hrc					Mybl1
Hrk					Mybl2
Hs3st5					Myc
Hsbp1l1					Mydgf
Hsd17b10					Myef2
Hsd17b4					Myh9
Hsdl2					Myl4
Hsf1					Myl6
Hsf2					Myo1d
Hspa12b					Myo1e
Hspa1a					Myo7a
Hspa9					Myo9b
Hspb2					Myof
Hspb3					Nab1
Hspbp1					Nab2
Hspd1					Nacc1
Hspe1					Nadk
Hsph1					Naga
Htra3					Naip1
Hus1					Naip2
Iars2					Naip3-ps1
Ibtk					Naip5
Ice1					Naip6
Idh2					Nans
Idh3a					Nap1l1
Idh3b					Nasp
Idh3g					Nat2
Ids					Nav3
Ifi203-ps					Ncam1
Ifit2					Ncapd2
Ifit3					Ncapg
Ifit3b					Ncapg2
Ifrd1					Ncaph
Ifrd2					Ncl
Igfbp6					Ncstn
Igsf1					Ndc80
Il2ra					Ndrg1
Immt					Ndst2
Inca1					Necap2
Inmt					Nectin2
Inpp4a					Nectin3
Inpp4b					Nedd9
Inpp5j					Neil3
Inppl1					Nek2
Insyn1					Nek6
Ints1					Nek8
Ints10					Nemp1
Ints6l					Nepro
Ipp					Net1
Iqcg					Neu1
Iqsec2					Neurl1b
Iqsec3					Neurl3
Irs1					Nfatc4
Irs3					Nfe2l2
Isca1					Nfkb1
Isca2					Nfkb2
Islr					Nfkbiz
Isoc1					Nfrkb
Isoc2a					Nfxl1
Isoc2b					Nfya
Itga11					Nhlrc3
Itgb1bp2					Nhp2
Itgb6					Nid1
Itih5					Nifk
Itm2a					Ninj1
Itpkb					Ninl
Ivns1abp					Nip7
Jam3					Nipsnap3b
Jarid2					Nlgn2
Jcad					Nlrc4
Jmjd4					Nme7
Jmy					Noc2l
Josd2					Noc3l
Jsrp1					Nol12
Jtb					Nol4l
Kank3					Nol6
Kank4					Nol9
Kansl1l					Nolc1
Katnal1					Nono
Katnal2					Nop14
Kazald1					Nop16
Kbtbd13					Nop2
Kbtbd3					Nop56
Kbtbd4					Nop58
Kcna1					Notch2
Kcna7					Npc2
Kcnf1					Npdc1
Kcng4					Npm1
Kcnj12					Npm3
Kcnj3					Nradd
Kctd15					Nrarp
Kctd2					Nras
Kctd21					Nrbp2
Kdm1b					Nrg1
Kdm7a					Nsa2
Kdr					Nsd2
Kera					Nsd3
Khdrbs3					Nsf
Kif13a					Nsl1
Kif16b					Nsun2
Kif1b					Nt5c
Kif1bp					Nt5c2
Kif21a					Nt5dc2
Kif3c					Nt5e
Kif5b					Nuak2
Klf12					Nubp1
Klf9					Nucb2
Klhdc1					Nucks1
Klhdc2					Nudcd2
Klhdc3					Nudt5
Klhl13					Nuf2
Klhl23					Numbl
Klhl30					Nup188
Klhl33					Nup210l
Klhl7					Nup50
Klhl9					Nup54
Klk1b26					Nup93
Kmt2c					Nup98
Kndc1					Nupr1
Kpna6					Nus1
Kptn					Nusap1
Krit1					Odc1
Ky					Odf2
L2hgdh					Oip5
Lactb					Olfml2b
Lama2					Olr1
Lamb2					Orai2
Lamtor1					Orc1
Lancl1					Orc6
Large1					Ormdl2
Larp1b					Osbpl7
Lcmt1					Ostc
Lctl					P2rx4
Ldb3					P4ha3
Ldha					P4hb
Ldhb					Pa2g4
Ldhd					Pabpc1
Leo1					Pabpc1l
Lep					Pabpn1
Letm1					Pafah1b2
Lgals12					Pak2
Lgi1					Palb2
Lias					Pam
Lifr					Pan2
Lims2					Pan3
Lin52					Panx1
Lingo3					Papd4
Lingo4					Pappa
Lman2l					Parn
Lmbrd1					Parpbp
Lmf1					Parva
Lmo7					Pask
Lmod1					Pawr
Lmtk2					Pbdc1
Lnpk					Pbk
Lonp1					Pbx3
Lpin1					Pcbp1
Lppos					Pcdh1
Lrba					Pcdh7
Lrp2bp					Pcdhga7
Lrp4					Pcdhgc5
Lrpprc					Pcgf2
Lrrc28					Pcgf6
Lrrc38					Pck2
Lrrc39					Pclaf
Lrrc52					Pcna
Lrrc74b					Pcnx3
Lrsam1					Pdcd10
Lrtm1					Pdcd6
Lsm14b					Pdcd6ip
Lsmem1					Pde5a
Lsmem2					Pdgfc
Ltbp4					Pdia3
Lurap1					Pdia4
Lynx1					Pdia6
Lypd6					Pdik1l
Lypla1					Pdk3
Lyrm1					Pea15a
Lyrm7					Pear1
Lyrm9					Per1
Lysmd4					Per2
Lztfl1					Pes1
Lzts1					Pfkl
Macrod2					Pfn1
Mad2l1bp					Pgam1
Maf1					Pgd
Mafa					Pglyrp1
Magix					Pgm1
Maip1					Pgm3
Malat1					Phc2
Malsu1					Pheta2
Mamdc2					Phf13
Mamdc4					Phf19
Maob					Phf23
Map1lc3a					Phlpp2
Map2k2					Phtf1
Map2k3					Pi4k2b
Map2k4					Pias3
Map4k2					Pidd1
Map7d1					Piezo1
Mapk1					Pif1
Mapk8					Pigm
Mapk9					Pign
Mapkap1					Pigt
Mapkapk2					Pik3ap1
Mapkapk3					Pik3r5
Mars2					Pimreg
Mast2					Pip4k2c
Mat2b					Pip5k1c
Mavs					Pitpnm1
Mb					Pja1
Mbd5					Pkmyt1
Mbnl1					Pkn3
Mbnl2					Pla2g4a
Mcat					Plac8
Mccc1					Plat
Mccc2					Plaur
Mcee					Plcb3
Mcf2l					Plekha3
Mcm3ap					Plekha8
Mcpt4					Plekhg2
Mcrip2					Plekhg3
Mcur1					Plekhg4
Mdh1					Plk1
Mdh2					Plk2
Me1					Plk4
Mecr					Plod2
Med1					Plp2
Med13					Plpp2
Med14					Plpp5
Med24					Plppr3
Mef2a					Pls3
Megf10					Plscr2
Megf9					Plscr3
Memo1					Plxnb2
Metrn					Plxnc1
Mettl15					Pmepa1
Mettl17					Pml
Mettl21c					Pnp
Mettl21e					Poc1b
Mettl23					Pola1
Mfap3l					Pold3
Mfap4					Pold4
Mff					Poldip3
Mfn1					Pole
Mfsd4b1					Pole2
Mfsd4b3					Poli
Mfsd8					Polr1e
Mgme1					Pom121
Mgst3					Pop1
Mief2					Por
Mif4gd					Postn
Miga2					Ppan
Mill2					Ppfibp1
Mindy2					Ppia
Minos1					Ppib
Mipep					Ppic
Mir6338					Ppih
Mkks					Ppil1
Mkln1					Ppm1g
Mlf1					Ppp1r13l
Mllt3					Ppp1r14b
Mlxipl					Ppp1r15b
Mmaa					Ppp1r18
Mmab					Ppp4c
Mmadhc					Ppp4r3a
Mmgt1					Pprc1
Mn1					Praf2
Mob2					Prap1
Mob4					Prc1
Morc2b					Prdx4
Morn2					Prelid1
Mpc1					Prim1
Mpc2					Prim2
Mpi					Prkab1
Mpnd					Prkcd
Mpp3					Prkcsh
Mpped2					Prkra
Mpst					Prmt2
Mpv17					Prmt6
Mr1					Procr
Mrgprh					Prpf31
Mrln					Prpf38a
Mrm1					Prpf40a
Mrm2					Prpsap1
Mrm3					Prr11
Mrpl1					Prr13
Mrpl10					Prr14l
Mrpl11					Prr3
Mrpl12					Prr5
Mrpl13					Prrx2
Mrpl14					Psat1
Mrpl15					Psd4
Mrpl16					Psen1
Mrpl18					Psip1
Mrpl2					Psma5
Mrpl21					Psrc1
Mrpl22					Ptbp1
Mrpl27					Ptbp3
Mrpl28					Ptger2
Mrpl3					Ptger4
Mrpl30					Ptges3
Mrpl32					Ptges3-ps
Mrpl33					Ptgfrn
Mrpl34					Ptgs2
Mrpl35					Ptk7
Mrpl36					Ptma
Mrpl37					Ptpn1
Mrpl38					Ptpn12
Mrpl39					Ptpn2
Mrpl4					Ptpn23
Mrpl41					Ptpn9
Mrpl42					Ptpra
Mrpl43					Ptpre
Mrpl44					Ptprj
Mrpl45					Pttg1ip
Mrpl46					Pum3
Mrpl47					Purb
Mrpl48					Pus7l
Mrpl49					Pvr
Mrpl51					Pxdn
Mrpl55					Pxk
Mrpl58					Pygo2
Mrpl9					Pyroxd2
Mrps11					Qpctl
Mrps12					Qsox2
Mrps14					Rab20
Mrps15					Rab27a
Mrps17					Rab31
Mrps18a					Rab32
Mrps18b					Rab34
Mrps2					Rab44
Mrps21					Rab8a
Mrps22					Rac3
Mrps23					Racgap1
Mrps24					Rack1
Mrps25					Rad18
Mrps26					Rad23b
Mrps27					Rad50
Mrps28					Rad51
Mrps31					Rad51ap1
Mrps33					Rad54b
Mrps34					Rad54l
Mrps35					Rae1
Mrps36					Raet1e
Mrps5					Rai14
Mrps6					Ralgds
Mrps7					Raly
Mrps9					Ran
Mrs2					Ranbp1
Msantd4					Rangap1
Msi2					Rap1b
Msl3					Rap2a
Msrb1					Rap2b
Msrb2					Rasgef1b
Msrb3					Rasl11b
Mstn					Rassf1
mt-Atp6					Rassf5
mt-Atp8					Rbbp8
mt-Co1					Rbl1
mt-Co2					Rbm12
mt-Co3					Rbm14
mt-Cytb					Rbm15b
mt-Nd1					Rbm3
mt-Nd2					Rbm34
mt-Nd3					Rbm7
mt-Nd4					Rbms1
mt-Nd5					Rbmx2
mt-Nd6					Rbmxl1
mt-Th					Rbp1
mt-Ti					Rbpms
mt-Tl1					Rcan3
mt-Tl2					Rcc1
mt-Tm					Rcc2
mt-Tp					Rela
mt-Tr					Resf1
mt-Ts2					Rest
Mtch2					Retnlg
Mterf2					Rfc3
Mterf3					Rfc5
Mtf1					Rffl
Mtfp1					Rfwd3
Mtfr1					Rgl3
Mtg1					Rgs1
Mtg2					Rgs11
Mtif2					Rgs19
Mtif3					Rhbdl2
Mtmr3					Rhno1
Mto1					Rhoc
Mtpap					Rhod
Mtrf1					Ric8a
Mtrf1l					Rin1
Mtrr					Rin2
Mturn					Riok1
Mtus1					Ripk1
Mtx2					Ripk3
Mtx3					Rlim
Mul1					Rnd3
Mum1l1					Rnf135
Mus81					Rnf138
Mut					Rnf145
Mxi1					Rnf169
Mybpc1					Rnf180
Mybph					Rnf19a
Mycbp					Rnf26
Myct1					Rnf4
Myf5					Rnf41
Myh1					Rnh1
Myh2					Robo1
Myh4					Ror2
Myh7b					Rp2
Myhas					Rpf1
Myl1					Rpf2
Myl2					Rpl10
Mylf-ps					Rpl10a
Mylk3					Rpl10a-ps1
Mylk4					Rpl11
Mylpf					Rpl12
Myo18a					Rpl13
Myoc					Rpl13a
Myod1					Rpl14
Myom2					Rpl15
Myom3					Rpl17
Myoz1					Rpl18
Myoz2					Rpl18a
Myoz3					Rpl19
Myrfl					Rpl21
Mzt1					Rpl22l1
Naa20					Rpl23
Naa30					Rpl23a
Naa50					Rpl27
Nacad					Rpl27a
Nacc2					Rpl28
Nadk2					Rpl29
Nap1l4					Rpl3
Narf					Rpl3-ps1
Narfl					Rpl30
Nars2					Rpl31
Nat1					Rpl32
Nat8l					Rpl34
Natd1					Rpl35
Nbn					Rpl35a
Nceh1					Rpl36a
Nck1					Rpl36al
Nckap5					Rpl37
Ncoa1					Rpl37a
Ncor1					Rpl38
Nctc1					Rpl39
Ndufa1					Rpl4
Ndufa10					Rpl41
Ndufa11					Rpl5
Ndufa12					Rpl6
Ndufa13					Rpl7
Ndufa2					Rpl7a
Ndufa3					Rpl9
Ndufa4					Rplp0
Ndufa5					Rplp1
Ndufa6					Rplp2
Ndufa7					Rpn1
Ndufa8					Rpn2
Ndufa9					Rpp25
Ndufab1					Rps10
Ndufaf1					Rps11
Ndufaf4					Rps12
Ndufaf5					Rps13
Ndufaf6					Rps14
Ndufaf7					Rps15
Ndufaf8					Rps15a
Ndufb1-ps					Rps16
Ndufb10					Rps17
Ndufb11					Rps18
Ndufb2					Rps19
Ndufb3					Rps20
Ndufb4					Rps23
Ndufb5					Rps24
Ndufb6					Rps25
Ndufb7					Rps26
Ndufb8					Rps27
Ndufb9					Rps27a
Ndufc1					Rps28
Ndufc2					Rps29
Ndufs1					Rps3
Ndufs2					Rps3a1
Ndufs3					Rps4x
Ndufs4					Rps6
Ndufs5					Rps6ka1
Ndufs6					Rps6ka4
Ndufs7					Rps7
Ndufs8					Rps8
Ndufv1					Rps9
Ndufv2					Rpsa
Ndufv3					Rrbp1
Nedd1					Rrm1
Negr1					Rrm2
Nek9					Rrp1b
Nenf					Rrp7a
Neo1					Rrs1
Neu2					Rspry1
Neurl2					Rsu1
Nfatc1					Rtcb
Nfil3					Rtn4rl2
Nfix					Rundc3b
Nfs1					Runx1
Nfu1					Runx2
Nhej1					Runx3
Nhlrc1					Ruvbl1
Nicn1					S100a11
Nipal3					S100a13
Nkain1					S100a16
Nkiras1					S100a8
Nlrx1					S100a9
Nme6					S100pbp
Nmnat1					S1pr2
Nmrk2					Saa3
Noa1					Safb2
Noct					Sall2
Nol7					Samd10
Nova1					Samd14
Npc1l1					Samd4b
Npepl1					Sap30
Npepps					Sapcd2
Nphp1					Sart3
Npr3					Sat1
Nr1d2					Sbno2
Nr3c1					Scamp5
Nr3c2					Scarf2
Nr4a1					Scfd1
Nr4a3					Scimp
Nsun3					Scn8a
Nsun4					Scpep1
Nt5c1a					Scyl3
Nt5dc3					Sdad1
Nt5m					Sdc4
Ntf3					Sdcbp
Ntf5					Sdsl
Ntn4					Sec1
Ntng2					Sec11a
Ntrk3					Sec22b
Nudt11					Sec23b
Nudt15					Sec61a1
Nudt19					Sec61b
Nudt22					Sec63
Nudt3					Seh1l
Nudt6					Selenof
Nudt9					Selenoh
Oat					Selp
Oaz2					Sema4b
Ociad1					Senp1
Odf3l2					Serp1
Ogdhl					Serpina3g
Ogfod1					Serpina3n
Ogfod3					Serpinb1a
Ogt					Serpinb2
Olfml1					Serpinb6b
Olfr78					Serpinb9
Oma1					Serpine1
Omd					Sertad1
Opa1					Sesn2
Opa3					Set
Opcml					Setd5
Oplah					Sf3b3
Optn					Sf3b4
Osbp					Sf3b6
Osbpl1a					Sfpq
Oser1					Sft2d1
Osgepl1					Sfxn1
Osgin2					Sfxn3
Ostm1					Sgo1
Ostn					Sgo2a
Otub2					Sgpl1
Otud3					Sh2d5
Otud6b					Sh2d6
Oxa1l					Sh3bgrl3
Oxct1					Sh3bp2
Oxld1					Sh3gl1
Oxnad1					Sh3pxd2b
Oxsm					Shb
P2rx6					Shc1
P2ry1					Shcbp1
P4htm					Shkbp1
Pabpc4					Shroom2
Pacsin3					Shroom3
Padi2					Shtn1
Pafah1b1					Sigirr
Paip2					Sipa1l1
Paip2b					Sirpb1c
Palm					Sirt6
Pam16					Ska1
Pank1					Ska2
Pank3					Ska3
Pank4					Skil
Papln					Skp2
Park7					Slbp
Parp1					Slc10a7
Parp3					Slc12a4
Parp6					Slc12a7
Patl1					Slc14a1
Pax3					Slc17a9
Pcbp4					Slc1a4
Pcca					Slc23a3
Pccb					Slc25a21
Pcgf5					Slc25a24
Pclo					Slc25a30
Pcm1					Slc25a45
Pcmt1					Slc25a5
Pcmtd1					Slc2a1
Pcmtd2					Slc30a4
Pcnx					Slc30a5
Pcnx2					Slc30a7
Pcp4l1					Slc35a2
Pcsk6					Slc35b3
Pdcd2l					Slc35b4
Pdcd5					Slc35c1
Pdcd7					Slc38a1
Pde4a					Slc39a1
Pde4c					Slc39a11
Pde4d					Slc39a14
Pde6d					Slc39a4
Pde7a					Slc39a6
Pde7b					Slc39a9
Pde8b					Slc3a2
Pdgfrl					Slc50a1
Pdha1					Slc52a2
Pdhb					Slc52a3
Pdhx					Slc5a5
Pdk1					Slc6a6
Pdk4					Slc7a1
Pdlim5					Slc7a5
Pdp1					Slc7a7
Pdp2					Slc7a9
Pdpr					Slc9a1
Pdrg1					Slc9a3r1
Pdss1					Slc9a5
Pdss2					Slfn2
Pdzrn3					Slfn4
Pebp1					Slfn9
Perm1					Slit2
Pex1					Slx4
Pex10					Smad1
Pex11a					Smad2
Pex13					Smagp
Pex19					Smarca4
Pex6					Smarcad1
Pfkfb1					Smarcb1
Pfkfb2					Smarcc1
Pfkm					Smarcd1
Pfn4					Smarcd2
Pggt1b					Smc2
Pgk1					Smc4
Pgm2					Smim3
Pgp					Smpd5
Pgpep1					Smpdl3b
Phb					Smyd5
Phka1					Snai1
Phkg1					Snd1
Phospho2					Snhg1
Phtf2					Snhg12
Phyh					Snhg15
Phyhip					Snhg17
Phykpl					Snhg18
Pias2					Snhg4
Pibf1					Snhg8
Pick1					Snrnp40
Pigb					Snrnp70
Pigg					Snrpa
Pigu					Snrpb2
Pik3ca					Snrpd1
Pitpnc1					Snrpg
Pitpnm2					Sntb2
Pitpnm3					Snx10
Pkdcc					Snx4
Pkia					Snx6
Pkm					Snx7
Pla2g16					Soat1
Plb1					Socs1
Plcd4					Socs3
Plcl1					Sorcs2
Plcl2					Sort1
Plec					Sowahb
Plekhb1					Sp3
Plekhb2					Spaca6
Plekhf1					Spag5
Plet1os					Spata13
Plin3					Spats2
Plpbp					Spc24
Plpp3					Spc25
Plxnb3					Spdl1
Pmpcb					Specc1
Pnck					Spg21
Pnkd					Sphk1
Pno1					Spidr
Pnpla3					Spindoc
Pnpt1					Spint1
Pnrc1					Spout1
Podxl2					Spred1
Poldip2					Spred3
Polg					Spry4
Poln					Spryd3
Polr2m					Sptlc2
Polrmt					Spty2d1
Pomgnt2					Src
Pon3					Srgap1
Ppa2					Srgap3
Ppara					Srgn
Ppargc1a					Srm
Ppfibp2					Srpk1
Ppif					Srrm4os
Ppm1a					Srrt
Ppm1k					Srsf2
Ppm1l					Srsf3
Ppp1r16b					Srsf5
Ppp1r1a					Srsf7
Ppp1r2					Srsf9
Ppp1r3c					Ssb
Ppp2r2c					Ssbp4
Ppp2r3a					Ssh3
Ppp2r5a					Ssr1
Ppp3cb					Ssr2
Ppp3r1					Ssr3
Ppp5c					Ssrp1
Ppp6r2					St6gal1
Ppt2					Stac
Pptc7					Stam2
Prdm2					Stambpl1
Prdx2					Stard3
Prdx3					Stard3nl
Prdx5					Stat6
Prelid3b					Stc1
Prickle3					Steap1
Prima1					Steap2
Prkaca					Stil
Prkag1					Stim2
Prkag3					Stk3
Prkar2a					Stk35
Prkca					Stk36
Prkce					Stk4
Proca1					Stmn1
Prorsd1					Strn4
Prpf18					Stt3a
Prpf19					Stx11
Prpf40b					Stx1a
Prr29					Stx5a
Prrt1					Stx6
Prrx1					Stxbp1
Prrxl1					Suco
Prss51					Sulf2
Prss55					Sumf1
Prx					Sumo3
Psap					Supt16
Psmb7					Surf4
Psme1					Susd1
Psmg2					Syce2
Pstk					Syde1
Ptcd1					Syncrip
Ptcd2					Syt12
Ptcd3					Tacc3
Ptges2					Taf15
Ptges3l					Taf5l
Ptgfr					Tagln2
Ptgr2					Taok3
Ptov1					Tarm1
Ptp4a2					Tars
Ptpn11					Tax1bp3
Ptpn3					Tbc1d1
Ptpn4					Tbc1d2b
Ptprb					Tbc1d8b
Ptprz1					Tbl1x
Pttg1					Tbl2
Ptx4					Tbrg1
Pvalb					Tc2n
Pxmp2					Tcaf1
Pygm					Tceal9
Pyurf					Tcerg1
Qrsl1					Tcf19
Qser1					Tcf23
R3hdm4					Tcirg1
Rab10					Tcof1
Rab21					Tdg
Rab22a					Tead2
Rab24					Tedc1
Rab28					Tent4a
Rab30					Tent5b
Rab3a					Terf1
Rab3ip					Tes
Rab40b					Tfe3
Rab5b					Tfec
Rab7					Tgfb1
Rabac1					Tgfbr1
Rabep1					Tgif1
Rabl6					Tgif2
Radil					Thbs1
Rai2					Thbs2
Ralgapa1					Thsd4
Ralgapb					Thy1
Ramp1					Ticrr
Ranbp6					Timeless
Rarb					Timp1
Rasgrp2					Tipin
Rasl2-9					Tk1
Rassf3					Tle3
Rbfa					Tln1
Rbms2					Tlnrd1
Rbx1					Tm9sf1
Rcbtb2					Tm9sf3
Rccd1					Tmc6
Rcor3					Tmed10
Rdh13					Tmed9
Rdh14					Tmem119
Rdm1					Tmem125
[truncated: 585 more rows]

## Sheet: Cluster 1
term	p-value	q-value	-log(FDR)
ESRRB 18555785 ChIP-Seq MESCs Mouse	2.94363e-44	2.22244e-41	40.6532
JARID1A 20064375 ChIP-Seq MESCs Mouse	3.53499e-13	1.33446e-10	9.87469
E2F1 18555785 ChIP-Seq MESCs Mouse	7.45127e-12	1.87524e-09	8.72694
TAF7L 23326641 ChIP-Seq C3H10T1-2 Mouse	3.83391e-11	7.23651e-09	8.14047
JUN 27471255 ChIP-Seq Chondrocytes Mouse Rib	2.44848e-10	3.6972e-08	7.43213
YY1 33199912 ChIP-Seq 293T Human KidneyEmbryo	3.77492e-10	4.75011e-08	7.3233
YY1 26981420 ChIP-Seq C2C12 Mouse Muscle	1.14649e-09	1.23657e-07	6.90778
ZFX 18555785 ChIP-Seq MESCs Mouse	1.40455e-09	1.32555e-07	6.87761
FOXO3 22982991 ChIP-Seq MACROPHAGES Mouse	4.60181e-09	3.86041e-07	6.41337
OLIG2 29049317 ChIP-Seq Mouse SpinalCord	1.0483e-08	7.91469e-07	6.10157
PPARG 23326641 ChIP-Seq C3H10T1-2 Mouse	2.8174e-08	1.93376e-06	5.7136
SRF 21415370 ChIP-Seq HL-1 Mouse	1.78571e-07	1.12351e-05	4.94942
YY1 23942234 ChIP-Seq MYOBLASTS AND MYOTUBES Mouse	1.99882e-07	1.16085e-05	4.93522
CTCF 31629814 ChIP-Seq Hepatocytes Mouse Tyrosinemia	6.1357e-07	3.3089e-05	4.48032
EKLF 21900194 ChIP-Seq ERYTHROCYTE Mouse	7.66149e-07	3.85628e-05	4.41383
MBD3 35695185 ChIP-Seq nicBasalRootGanglia Mouse Embryo	8.58911e-07	4.05299e-05	4.39223
RUNX2 24655370 ChIP-Seq MC3T3E1 Mouse Bone	1.63102e-06	7.24365e-05	4.14004
FLI1 21867929 ChIP-Seq TH2 Mouse	4.44448e-06	0.000186421	3.7295
MYC 18358816 ChIP-ChIP MESCs Mouse	4.74222e-06	0.000188441	3.72483
MYC 30127528 ChIP-Seq KELLY Human Brain Neuroblastoma	1.21286e-05	0.000457856	3.33927
GATA4 21415370 ChIP-Seq HL-1 Mouse	1.88917e-05	0.000679203	3.168
FOXP3 21729870 ChIP-Seq TREG Human	2.69902e-05	0.000926255	3.03327
NR0B1 18358816 ChIP-ChIP MESCs Mouse	3.82474e-05	0.00125551	2.90118
NELFA 20434984 ChIP-Seq ESCs Mouse	4.42595e-05	0.00139233	2.85626
GATA2 21186366 ChIP-Seq BM-HSCs Mouse	7.9797e-05	0.0023417	2.63047
PPARG 19300518 ChIP-PET 3T3-L1 Mouse	8.06412e-05	0.0023417	2.63047
CEBPB 24764292 ChIP-Seq MC3T3 Mouse	0.000112051	0.00313328	2.504
BCL3 23251550 ChIP-Seq MUSCLE Mouse	0.000121769	0.00328342	2.48367
MYC 22102868 ChIP-Seq CA46 Human Blood BurkittsLymphoma	0.000161337	0.00420034	2.37672
RARB 27405468 Chip-Seq BRAIN Mouse	0.000223263	0.00561879	2.25036
YY1 21170310 ChIP-Seq MESCs Mouse	0.00032614	0.00794308	2.10001
HCFC1 20581084 ChIP-Seq MESCs Mouse	0.000346603	0.00817766	2.08737
THAP11 20581084 ChIP-Seq MESCs Mouse	0.000360906	0.0082571	2.08317
KDM6A 18722178 ChIP-ChIP U937 AND SAOS2 Human	0.000408354	0.00906786	2.0425
CHD4 35695185 ChIP-Seq nicBasalRootGanglia Mouse Embryo	0.000514376	0.0110958	1.95484
CCND1 20090754 ChIP-ChIP RETINA Mouse	0.000550062	0.011536	1.93794
HOXB4 20404135 ChIP-ChIP EML Mouse	0.000822949	0.0158402	1.80024
HOXC9 25013753 ChIP-Seq NEUROBLASTOMA BE2-C Human	0.000824619	0.0158402	1.80024
ZFP42 18358816 ChIP-ChIP MESCs Mouse	0.000824756	0.0158402	1.80024
MYCN 18555785 ChIP-Seq MESCs Mouse	0.000839214	0.0158402	1.80024
CREB1 15753290 ChIP-ChIP HEK293T Human	0.000902013	0.0166102	1.77962
ERG 20887958 ChIP-Seq HPC-7 Mouse	0.000929491	0.0167087	1.77706
LUZP1 20508642 ChIP-Seq ESCs Mouse	0.000967307	0.0169841	1.76996
MYC 19030024 ChIP-ChIP MESCs Mouse	0.0010919	0.0187359	1.72732
RARG 19884340 ChIP-ChIP MEFs Mouse	0.00141637	0.0237636	1.62409
CREM 20920259 ChIP-Seq GC1-SPG Mouse	0.00151667	0.0248932	1.60392
VDR 23849224 ChIP-Seq CD4+ Human	0.00169799	0.0272762	1.56422
HNF1A 27111144 ChIP-Seq CD8+TCells Mouse Blood Lymphoma	0.00203184	0.0319592	1.4954
RBPJ 22232070 ChIP-Seq NCS Mouse	0.00207493	0.0319708	1.49525
CRX 20693478 ChIP-Seq RETINA Mouse	0.00242206	0.036573	1.43684
CREB1 20920259 ChIP-Seq GC1-SPG Mouse	0.00266112	0.0393951	1.40456
ETS1 21867929 ChIP-Seq TH2 Mouse	0.00288855	0.0419395	1.37738
PPARG 20887899 ChIP-Seq 3T3-L1 Mouse	0.00320809	0.0447654	1.34906
DCP1A 22483619 ChIP-Seq HELA Human	0.00323876	0.0447654	1.34906
PADI4 21655091 ChIP-ChIP MCF-7 Human	0.00326106	0.0447654	1.34906
FOXA1 27270436 ChIP-Seq VCaP Human Prostate Carcinoma	0.00473858	0.0629863	1.20075
TAL1 21186366 ChIP-Seq BM-HSCs Mouse	0.00475526	0.0629863	1.20075
TRIM28 19339689 ChIP-ChIP MESCs Mouse	0.00498409	0.0648791	1.18789
RXR 22158963 ChIP-Seq LIVER Mouse	0.00540946	0.0692228	1.15975
ETS1 20019798 ChIP-Seq JURKAT Human	0.00570626	0.0718037	1.14385
NKX2-5 21415370 ChIP-Seq HL-1 Mouse	0.00658278	0.0814753	1.08897
SOX9 24532713 ChIP-Seq HFSC Mouse	0.00717403	0.0873612	1.05868
PPARA 22158963 ChIP-Seq LIVER Mouse	0.00798606	0.095706	1.01906
KLF4 18555785 ChIP-Seq MESCs Mouse	0.00840261	0.0991245	1.00382
SOX6 21985497 ChIP-Seq MYOTUBES Mouse	0.00862402	0.100171	0.999257
HNF4A 19761587 ChIP-ChIP CACO-2 Human	0.00945186	0.107622	0.968098
CNOT3 19339689 ChIP-ChIP MESCs Mouse	0.00955058	0.107622	0.968098
OCT4 21477851 ChIP-Seq ESCs Mouse	0.0101632	0.112263	0.949764
CREB1 23762244 ChIP-Seq HIPPOCAMPUS Rat	0.0102598	0.112263	0.949764
PDX1 19855005 ChIP-ChIP MIN6 Mouse	0.0110203	0.117205	0.931054
LXR 22158963 ChIP-Seq LIVER Mouse	0.0110219	0.117205	0.931054
STAT1 19122651 ChIP-Seq HeLaS3 Human CervicalCancer	0.0114881	0.120466	0.919137
CLOCK 20551151 ChIP-Seq 293T Human	0.0117591	0.121618	0.915003
SOX9 26525672 Chip-Seq HEART Mouse	0.0150465	0.153515	0.81385
TAL1 20887958 ChIP-Seq HPC-7 Mouse	0.015704	0.158087	0.801104
POU5F1 18555785 ChIP-Seq MESCs Mouse	0.0173988	0.172254	0.76383
GATA1 22025678 ChIP-Seq K562 Human	0.0175676	0.172254	0.76383
MYC 18555785 ChIP-Seq MESCs Mouse	0.0179513	0.17376	0.760051
CHD1 19587682 ChIP-ChIP MESCs Mouse	0.0182062	0.173996	0.759461
CTCF 33576154 ChIP-Seq Human HilarLN ProstateCancer	0.0190671	0.179946	0.744857
TBP 23326641 ChIP-Seq C3H10T1-2 Mouse	0.0197732	0.184305	0.734462
GABP 17652178 ChIP-ChIP JURKAT Human	0.0222475	0.204685	0.688914
PRDM5 23873026 ChIP-Seq MEFs Mouse	0.0225018	0.204685	0.688914
FOXA1 33576154 ChIP-Seq Human Lung ProstateCancer	0.0228281	0.205181	0.687863
CDX2 21402776 ChIP-Seq INTESTINAL-VILLUS Mouse	0.024598	0.218488	0.660572
ENL 26711339 ChIP-Seq SEM Human Blood Leukemia	0.0256346	0.224523	0.64874
EOMES 21245162 ChIP-Seq HESCs Human	0.0258722	0.224523	0.64874
GATA3 21867929 ChIP-Seq TH1 Mouse	0.0273713	0.234834	0.62924
PU.1 20513432 ChIP-Seq Bcells Mouse	0.0284776	0.24158	0.616939
CEBPB 20513432 ChIP-Seq MACROPHAGES Mouse	0.0289364	0.242168	0.615884
DACH1 20351289 ChIP-Seq MDA-MB-231 Human	0.0291884	0.242168	0.615884
DMRT1 21621532 ChIP-ChIP FETAL Ovary	0.0308706	0.25334	0.596296
SOX9 26525672 Chip-Seq Limbbuds Mouse	0.0325955	0.262645	0.580631
GATA3 30127528 ChIP-Seq KELLY Human Brain Neuroblastoma	0.0329371	0.262645	0.580631
REST 19997604 ChIP-ChIP NEURONS Mouse	0.0330481	0.262645	0.580631
CTCF 33576154 ChIP-Seq Human Liver ProstateCancer	0.0354659	0.277237	0.557148
FLI1 27457419 Chip-Seq LIVER Mouse	0.0358711	0.277237	0.557148
ESR1 26153859 ChIP-Seq MCF-7 Human BreastCancer	0.0359858	0.277237	0.557148
CDH4 35650610 ChIP-Seq mESC Mouse Stem Autism	0.0373847	0.282696	0.54868
NR1I2 20693526 ChIP-Seq LIVER Mouse	0.0374432	0.282696	0.54868
RUNX1 30185409 ChIP-Seq HPC Mouse BoneMarrow Leukemia	0.0398202	0.291687	0.535083
FOXP2 23625967 ChIP-Seq PFSK-1 AND SK-N-MC Human	0.0399527	0.291687	0.535083
NFE2L2 20460467 ChIP-Seq MEFs Mouse	0.0401794	0.291687	0.535083
NRF2 20460467 ChIP-Seq MEFs Mouse	0.0401794	0.291687	0.535083
VDR 33458620 ChIP-Seq PrimaryEpithelial Human Prostate	0.0408958	0.294061	0.531563
PU 27001747 Chip-Seq BMDM Mouse	0.041417	0.294998	0.53018
FOXA1 26743006 Chip-Seq LNCaP-abl Human	0.0439369	0.309301	0.509619
ASXL1 24218140 ChIP-Seq BMDM Mouse	0.0442443	0.309301	0.509619
ESR1 17901129 ChIP-ChIP LIVER Mouse	0.0454527	0.310969	0.507283
TBX2 30127528 ChIP-Seq KELLY Human Brain Neuroblastoma	0.0456432	0.310969	0.507283
SOX2 22085726 ChIP-Seq NPCs Mouse	0.0457186	0.310969	0.507283

## Sheet: Cluster 2
term	p-value	q-value	-log(FDR)
GATA4 21415370 ChIP-Seq HL-1 Mouse	3.50419e-10	2.17559e-07	6.66242
TBX20 22080862 ChIP-Seq HEART Mouse	8.71397e-10	2.17559e-07	6.66242
TBX20 22328084 ChIP-Seq HEART Mouse	8.71397e-10	2.17559e-07	6.66242
TAF7L 23326641 ChIP-Seq C3H10T1-2 Mouse	2.90022e-07	5.19755e-05	4.2842
CTCF 31629814 ChIP-Seq Hepatocytes Mouse Tyrosinemia	3.46966e-07	5.19755e-05	4.2842
MBD3 35695185 ChIP-Seq nicBasalRootGanglia Mouse Embryo	1.24706e-06	0.000155675	3.80778
MTF2 20144788 ChIP-Seq MESCs Mouse	1.5168e-06	0.000162298	3.78969
TEAD4 22529382 ChIP-Seq TROPHECTODERM Mouse	2.31769e-06	0.000216994	3.66355
PPARG 19300518 ChIP-PET 3T3-L1 Mouse	6.47743e-06	0.000539066	3.26836
CREM 20920259 ChIP-Seq GC1-SPG Mouse	1.88105e-05	0.0014089	2.85112
ESRRB 18555785 ChIP-Seq MESCs Mouse	2.81546e-05	0.00184655	2.73364
NR3C2 34362910 ChIP-Seq WistarRat Hippocampus	2.95842e-05	0.00184655	2.73364
BCL3 23251550 ChIP-Seq MUSCLE Mouse	4.18668e-05	0.00241217	2.61759
MITF 21258399 ChIP-Seq MELANOMA Human	5.30212e-05	0.00283663	2.5472
WT1 25993318 ChIP-Seq PODOCYTE Human	6.49672e-05	0.00324403	2.48892
ESR1 22446102 ChIP-Seq UTERUS Mouse	9.69127e-05	0.00453673	2.34326
GATA1 19941827 ChIP-Seq MEL Mouse	0.000132694	0.00543628	2.2647
SOX9 25088423 ChIP-ChIP EMBRYONIC GONADS Mouse	0.00013771	0.00543628	2.2647
PPARG 20887899 ChIP-Seq 3T3-L1 Mouse	0.000137903	0.00543628	2.2647
SUZ12 20075857 ChIP-Seq MESCs Mouse	0.000170604	0.00638913	2.19456
NR3C1 27076634 ChIP-Seq BEAS2B Human Lung Inflammation	0.000243217	0.00867476	2.06174
SOX9 26525672 Chip-Seq Limbbuds Mouse	0.000262166	0.00892554	2.04937
FOXA2 19822575 ChIP-Seq HepG2 Human	0.00029205	0.00951068	2.02179
GATA1 19941827 ChIP-Seq MEL86 Mouse	0.000306952	0.00957947	2.01866
NR3C1 34362910 ChIP-Seq WistarRat Hippocampus	0.000394968	0.0118012	1.92807
CEBPB 21427703 ChIP-Seq 3T3-L1 Mouse	0.000409654	0.0118012	1.92807
TAL1 26923725 Chip-Seq HEMANGIOBLAST Mouse	0.000606875	0.0163636	1.78612
SOX9 26525672 Chip-Seq HEART Mouse	0.000611724	0.0163636	1.78612
PPARG 20176806 ChIP-Seq 3T3-L1 Mouse	0.000672888	0.0172742	1.7626
NR3C1 34362910 ChIP-Seq WistarRat Hippocampus Stress	0.000691889	0.0172742	1.7626
SOX3 22085726 ChIP-Seq MUSCLE Mouse	0.000789849	0.0190838	1.71934
SUZ12 18692474 ChIP-Seq MEFs Mouse	0.00136915	0.0295047	1.53011
CHD4 35695185 ChIP-Seq nicBasalRootGanglia Mouse Embryo	0.00144751	0.0295047	1.53011
NFE2L2 22581777 ChIP-Seq LYMPHOBLASTOID Human	0.00148763	0.0295047	1.53011
KDM2B 26808549 Chip-Seq DND41 Human	0.00149622	0.0295047	1.53011
THAP11 20581084 ChIP-Seq MESCs Mouse	0.00151374	0.0295047	1.53011
FOXO1 32281255 ChIP-Seq Chondrocytes Human Osteoarthritis	0.00151536	0.0295047	1.53011
SALL4 28974232 ChIP-Seq Mouse BoneMarrow Leukemia	0.00151856	0.0295047	1.53011
GF1 26923725 Chip-Seq HPCs Mouse	0.0015388	0.0295047	1.53011
SMARCA4 23332759 ChIP-Seq OLIGODENDROCYTES Mouse	0.00157568	0.0295047	1.53011
RUNX2 24655370 ChIP-Seq MC3T3E1 Mouse Bone	0.00164529	0.0300567	1.52206
CHD1 26751641 Chip-Seq LNCaP Human	0.00172636	0.0304596	1.51628
SCL 21571218 ChIP-Seq MEGAKARYOCYTES Human	0.00174868	0.0304596	1.51628
PCGF2 27294783 Chip-Seq ESCs Mouse	0.00179169	0.0304995	1.51571
LMO2 26923725 Chip-Seq HEMOGENIC-ENDOTHELIUM Mouse	0.00194992	0.0324554	1.48871
FOXH1 21741376 ChIP-Seq ESCs Human	0.0021189	0.0345013	1.46216
NR3C2 34362910 ChIP-Seq WistarRat Hippocampus Stress	0.00232175	0.0366115	1.43638
CRX 20693478 ChIP-Seq RETINA Mouse	0.00234627	0.0366115	1.43638
BRD4 28847988 ChIP-Seq BCBL1 Human Blood Lymphoma	0.00244478	0.0373703	1.42747
FOXA1 27270436 ChIP-Seq LNCaP Human Prostate Carcinoma	0.00258116	0.0381665	1.41832
SUZ12 18692474 ChIP-Seq MESCs Mouse	0.00259878	0.0381665	1.41832
RCOR1 19997604 ChIP-ChIP NEURONS Mouse	0.00266885	0.0384418	1.4152
EGR1 20690147 ChIP-Seq ERYTHROLEUKEMIA Human	0.00285828	0.0400303	1.39761
MEF2A 21415370 ChIP-Seq HL-1 Mouse	0.00288603	0.0400303	1.39761
CREB1 23762244 ChIP-Seq HIPPOCAMPUS Rat	0.0031309	0.042539	1.37121
YAP1 20516196 ChIP-Seq MESCs Mouse	0.00318049	0.042539	1.37121
CTNNB1 20460455 ChIP-Seq HCT116 Human	0.00326666	0.0429251	1.36729
SMAD4 21799915 ChIP-Seq A2780 Human	0.00334571	0.0432058	1.36446
TP53 23651856 ChIP-Seq MEFs Mouse	0.00357909	0.0434536	1.36197
SMAD3 22036565 ChIP-Seq ESCs Mouse	0.00360824	0.0434536	1.36197
HAND2 30127528 ChIP-Seq KELLY Human Brain Neuroblastoma	0.00367873	0.0434536	1.36197
SRY 25088423 ChIP-ChIP EMBRYONIC GONADS Mouse	0.00369597	0.0434536	1.36197
ATF3 23680149 ChIP-Seq GBM1-GSC Human	0.00371021	0.0434536	1.36197
AF4 28076791 ChIP-Seq SEM Human Blood Leukemia	0.00374923	0.0434536	1.36197
SMAD2/3 21741376 ChIP-Seq EPCs Human	0.00377101	0.0434536	1.36197
FOXI1 33610681 ChIP-Seq GES1 Human Gastric Carcinoma	0.0042806	0.0475909	1.32248
RNF2 18974828 ChIP-Seq MESCs Mouse	0.00434325	0.0475909	1.32248
EZH2 18974828 ChIP-Seq MESCs Mouse	0.00434325	0.0475909	1.32248
STAT5B 24692510 ChIP-Seq Epithelium Mouse Mammary	0.00438421	0.0475909	1.32248
GATA1 21571218 ChIP-Seq MEGAKARYOCYTES Human	0.0044683	0.0478108	1.32047
FOXO1 23066095 ChIP-Seq LIVER Mouse	0.0049318	0.052027	1.28377
ZFX 18555785 ChIP-Seq MESCs Mouse	0.00530165	0.0551519	1.25844
AR 19668381 ChIP-Seq PC3 Human	0.00560688	0.0570162	1.244
SMAD1 26771354 ChIP-Seq mESC Mouse Stem	0.00563311	0.0570162	1.244
PU 27001747 Chip-Seq BMDM Mouse	0.00581983	0.0581125	1.23573
CEBPB 26923725 Chip-Seq MESODERM Mouse	0.00589659	0.0581125	1.23573
RAD21 21589869 ChIP-Seq MESCs Mouse	0.00667069	0.0648876	1.18784
RNF2 27304074 Chip-Seq ESCs Mouse	0.00686339	0.0659062	1.18107
NR3C1 21868756 ChIP-Seq MCF10A Human	0.00700513	0.0664157	1.17773
JUN 27471255 ChIP-Seq Chondrocytes Mouse Rib	0.0071082	0.0665505	1.17685
TP53 20018659 ChIP-ChIP R1E Mouse	0.00794441	0.0732704	1.13507
Nerf2 26677805 Chip-Seq MACROPHAGESS Mouse	0.00802159	0.0732704	1.13507
TAL1 26923725 Chip-Seq HPCs Mouse	0.00829242	0.0748316	1.12591
RING1B 27294783 Chip-Seq ESCs Mouse	0.00917635	0.0818225	1.08713
TBX3 20139965 ChIP-Seq ESCs Mouse	0.00941713	0.0823356	1.08441
AR 21915096 ChIP-Seq LNCaP-1F5 Human	0.00962556	0.0823356	1.08441
KLF1 20508144 ChIP-Seq FETAL-LIVER-ERYTHROID Mouse	0.00976618	0.0823356	1.08441
ESR1 30970003 ChIP-Seq MCF-7 Human BreastCancer	0.00976618	0.0823356	1.08441
OCT4 21477851 ChIP-Seq ESCs Mouse	0.0100107	0.0823356	1.08441
ISL1 27105846 Chip-Seq CPCs Mouse	0.0100865	0.0823356	1.08441
TBX3 20139965 ChIP-Seq MESCs Mouse	0.0101331	0.0823356	1.08441
NRF2 20460467 ChIP-Seq MEFs Mouse	0.0102232	0.0823356	1.08441
NFE2L2 20460467 ChIP-Seq MEFs Mouse	0.0102232	0.0823356	1.08441
RUNX1 30185409 ChIP-Seq HPC Mouse BoneMarrow Leukemia	0.0105357	0.0836659	1.07745
EP300 20729851 ChIP-Seq FORBRAIN MIDBRAIN LIMB HEART Mouse	0.0106279	0.0836659	1.07745
CBX2 27304074 Chip-Seq ESCs Mouse	0.0108795	0.0836659	1.07745
GATA2 22383799 ChIP-Seq G1ME Mouse	0.0109107	0.0836659	1.07745
SOX2 21211035 ChIP-Seq LN229 Gbm	0.0109469	0.0836659	1.07745
TCF21 26020271 ChIP-Seq HCASMC Human CoronaryArtery	0.0115622	0.0874758	1.05811
TAL1 20566737 ChIP-Seq PRIMARY FETAL LIVER ERYTHROID Mouse	0.011835	0.088644	1.05235
MYC 27129775 Chip-Seq CORNEA Mouse	0.0124037	0.0901879	1.04485
SMC1 22415368 ChIP-Seq MEFs Mouse	0.0126326	0.0901879	1.04485
OCT4 19829295 ChIP-Seq ESCs Human	0.0126326	0.0901879	1.04485
TET1 21490601 ChIP-Seq MESCs Mouse	0.0126432	0.0901879	1.04485
GATA2 19941826 ChIP-Seq K562 Human	0.0126432	0.0901879	1.04485
EP300 21415370 ChIP-Seq HL-1 Mouse	0.0132203	0.0933929	1.02969
TCF4 23295773 ChIP-Seq U87 Human	0.0133763	0.0933929	1.02969
TRIM28 19339689 ChIP-ChIP MESCs Mouse	0.013508	0.0933929	1.02969
SUZ12 18555785 ChIP-Seq MESCs Mouse	0.0135912	0.0933929	1.02969
DROSHA 22980978 ChIP-Seq HELA Human	0.0137633	0.0937154	1.02819
STAT5A 24692510 ChIP-Seq Epithelium Mouse Mammary	0.0140406	0.0947423	1.02346
DPY 21335234 ChIP-Seq ESCs Mouse	0.014742	0.0985874	1.00618
LXR 22158963 ChIP-Seq LIVER Mouse	0.0154697	0.101721	0.992589
SIN3A 21632747 ChIP-Seq MESCs Mouse	0.0155985	0.101721	0.992589
LMO2 26923725 Chip-Seq HEMANGIOBLAST Mouse	0.015618	0.101721	0.992589
GATA2 21571218 ChIP-Seq MEGAKARYOCYTES Human	0.0172753	0.110861	0.955222
LUZP1 20508642 ChIP-Seq ESCs Mouse	0.0173174	0.110861	0.955222
NFKB1 27076634 ChIP-Seq BEAS2B Human Lung Inflammation	0.0175812	0.111596	0.95235
RUNX1 26923725 Chip-Seq HPCs Mouse	0.018265	0.114962	0.939446
KDM2B 26808549 Chip-Seq JURKAT Human	0.0185695	0.115887	0.935966
HOXB7 26014856 ChIP-Seq BT474 Human	0.0188543	0.115887	0.935966
FLI1 27457419 Chip-Seq LIVER Mouse	0.0191341	0.115887	0.935966
TCF4 18268006 ChIP-ChIP LS174T Human	0.0191679	0.115887	0.935966
NR1I2 20693526 ChIP-Seq LIVER Mouse	0.0191855	0.115887	0.935966
PAX3-FKHR 20663909 ChIP-Seq RHABDOMYOSARCOMA Human	0.0199212	0.119315	0.923306
SREBP1 19666523 ChIP-Seq LIVER Mouse	0.0200977	0.119315	0.923306
CREB1 20920259 ChIP-Seq GC1-SPG Mouse	0.0202309	0.119315	0.923306
EZH2 27294783 Chip-Seq ESCs Mouse	0.0205251	0.120104	0.920443
BACH1 22875853 ChIP-PCR HELA AND SCP4 Human	0.0212232	0.123226	0.909298
SMC3 22415368 ChIP-Seq MEFs Mouse	0.021391	0.123245	0.90923
GATA2 21186366 ChIP-Seq BM-HSCs Mouse	0.021976	0.12474	0.903994
LYL1 20887958 ChIP-Seq HPC-7 Mouse	0.0219836	0.12474	0.903994
CDX2 19796622 ChIP-Seq MESCs Mouse	0.0221978	0.125009	0.90306
GATA2 21666600 ChIP-Seq HMVEC Human	0.022535	0.125092	0.902771
KDM2B 26808549 Chip-Seq K562 Human	0.0225466	0.125092	0.902771
STAT3 19079543 ChIP-ChIP MESCs Mouse	0.0230749	0.127082	0.895917
TCF7L2 21901280 ChIP-Seq H4IIE Rat	0.023343	0.127215	0.895461
PPARA 22158963 ChIP-Seq LIVER Mouse	0.0234388	0.127215	0.895461
WT1 20215353 ChIP-ChIP NEPHRON PROGENITOR Mouse	0.0236738	0.127566	0.894265
SUZ12 27294783 Chip-Seq NPCs Mouse	0.0245474	0.13078	0.883459
PRDM14 21183938 ChIP-Seq MESCs Mouse	0.0246194	0.13078	0.883459
SOX6 21985497 ChIP-Seq MYOTUBES Mouse	0.0252314	0.133087	0.875865
RARB 27405468 Chip-Seq BRAIN Mouse	0.025633	0.13426	0.872055
KLF6 26769127 Chip-Seq PDAC-Cell Line Human	0.0263337	0.135948	0.866627
SMAD4 21741376 ChIP-Seq HESCs Human	0.0264642	0.135948	0.866627
SPI1 23127762 ChIP-Seq K562 Human	0.0264999	0.135948	0.866627
FOXO1 25302145 ChIP-Seq T-LYMPHOCYTE Mouse	0.0278491	0.141898	0.848025
POU2F1 35413990 ChIP-Seq Human ARposCRProstateCancer	0.0285299	0.143639	0.842729
TAL1 21186366 ChIP-Seq BM-HSCs Mouse	0.0285743	0.143639	0.842729
CDX2 21402776 ChIP-Seq INTESTINAL-VILLUS Mouse	0.0292952	0.146281	0.834813
EZH2 22144423 ChIP-Seq EOC Human	0.029595	0.146799	0.833277
NFE2 27457419 Chip-Seq LIVER Mouse	0.0303902	0.149621	0.825006
FOXA1 21915096 ChIP-Seq LNCaP-1F5 Human	0.0305635	0.149621	0.825006
ESR1 21235772 ChIP-Seq MCF-7 Human	0.0313644	0.152545	0.816602
OLIG2 23332759 ChIP-Seq OLIGODENDROCYTES Mouse	0.0316191	0.152792	0.815901
GATA3 21878914 ChIP-Seq MCF-7 Human	0.0323508	0.155325	0.808758
SMARCD1 25818293 ChIP-Seq ESCs Mouse	0.0334058	0.156688	0.804964
JARID1B-DAIN 22020125 ChIP-Seq ESCs Mouse	0.0334501	0.156688	0.804964
REST 18959480 ChIP-ChIP MESCs Mouse	0.0334865	0.156688	0.804964
EZH2 27294783 Chip-Seq NPCs Mouse	0.0336436	0.156688	0.804964
CDH4 35650610 ChIP-Seq mESC Mouse Stem Autism	0.0336807	0.156688	0.804964
DNAJC2 21179169 ChIP-ChIP NT2 Human	0.0343857	0.157128	0.803747
OLIG2 29049317 ChIP-Seq Mouse SpinalCord	0.0344364	0.157128	0.803747
PBX 27287812 Chip-Seq EMBYONIC-LIMB Mouse	0.0345798	0.157128	0.803747
MYCN 18555785 ChIP-Seq MESCs Mouse	0.0347165	0.157128	0.803747
VDR 24763502 ChIP-Seq THP-1 Human	0.0348241	0.157128	0.803747
SRF 21415370 ChIP-Seq HL-1 Mouse	0.0358692	0.160874	0.793513
PDX1 19855005 ChIP-ChIP MIN6 Mouse	0.0371422	0.165593	0.780959
SA1 22415368 ChIP-Seq MEFs Mouse	0.0375089	0.166238	0.77927
SMAD4 21741376 ChIP-Seq EPCs Human	0.0378212	0.166636	0.778232
MNX1 26342078 ChIP-Seq MIN6-4N Mouse	0.0384507	0.168331	0.773836
FOXA1 33576154 ChIP-Seq Human HilarLN ProstateCancer	0.0386555	0.168331	0.773836
DMRT1 23473982 ChIP-Seq TESTES Mouse	0.0397088	0.171918	0.764678
TP63 22573176 ChIP-Seq HFKS Human	0.039963	0.172025	0.764409
MYB 21317192 ChIP-Seq ERMYB Mouse	0.0410631	0.174111	0.759175
KAP1 22055183 ChIP-Seq ESCs Mouse	0.0411268	0.174111	0.759175
SMAD3 21741376 ChIP-Seq EPCs Human	0.041145	0.174111	0.759175
MYB 26560356 Chip-Seq TH1 Human	0.0415769	0.17495	0.757087
TCFCP2L1 18555785 ChIP-Seq MESCs Mouse	0.0419999	0.175743	0.755123
NCOR1 26117541 ChIP-Seq K562 Human	0.0433451	0.180364	0.74385
TAL1 30185409 ChIP-Seq HPC Mouse BoneMarrow Leukemia	0.0438499	0.181456	0.741228
SETDB1 19884257 ChIP-Seq MESCs Mouse	0.0450875	0.184622	0.733717
CEBPD 21427703 ChIP-Seq 3T3-L1 Mouse	0.0451079	0.184622	0.733717
NKX2-5 21415370 ChIP-Seq HL-1 Mouse	0.0453679	0.184677	0.733587
HNF1A 27111144 ChIP-Seq CD8+TCells Mouse Blood Lymphoma	0.0462284	0.187121	0.727877
EZH2 27304074 Chip-Seq ESCs Mouse	0.0464681	0.187121	0.727877
TBX2 30127528 ChIP-Seq BE2C Human Brain Neuroblastoma	0.0472063	0.189078	0.723359
FLI1 21867929 ChIP-Seq TH2 Mouse	0.0481514	0.191837	0.717067
FOXA1 26769127 Chip-Seq PDAC-Cell Line Human	0.0487781	0.193306	0.713755
OLIG2 26023283 ChIP-Seq AINV15 Mouse	0.0498484	0.196486	0.706668

## Sheet: Cluster 3
term	p-value	q-value	-log(FDR)
IRF8 27001747 Chip-Seq BMDM Mouse	1.03453e-25	7.71756e-23	22.1125
SMRT 22465074 ChIP-Seq MACROPHAGES Mouse	1.49229e-16	5.56625e-14	13.2544
NCOR 22465074 ChIP-Seq MACROPHAGES Mouse	7.69248e-14	1.91286e-11	10.7183
MECOM 23826213 ChIP-Seq KASUMI Mouse	3.1948e-13	5.95831e-11	10.2249
SPI1 23547873 ChIP-Seq NB4 Human	1.46898e-12	2.19173e-10	9.65921
NR1H3 23393188 ChIP-Seq ATHEROSCLEROTIC-FOAM Human	1.88662e-09	2.1456e-07	6.66845
BRD4 27068464 Chip-Seq AML-cells Mouse	2.0133e-09	2.1456e-07	6.66845
Nerf2 26677805 Chip-Seq MACROPHAGESS Mouse	1.42225e-08	1.32624e-06	5.87738
IRF8 21731497 ChIP-ChIP J774 Mouse	2.76297e-08	2.29019e-06	5.64013
MYB 21317192 ChIP-Seq ERMYB Mouse	4.19073e-08	3.12629e-06	5.50497
SUZ12 20075857 ChIP-Seq MESCs Mouse	1.18758e-07	8.05398e-06	5.09399
PPARG 20887899 ChIP-Seq 3T3-L1 Mouse	1.36675e-07	8.49665e-06	5.07075
LXR 22292898 ChIP-Seq THP-1 Human	3.82683e-07	2.19601e-05	4.65837
SOX2 18692474 ChIP-Seq MEFs Mouse	5.76228e-07	3.07047e-05	4.51279
SPI1 22096565 ChIP-ChIP GC-B Mouse	7.24642e-07	3.43356e-05	4.46426
SCL 21571218 ChIP-Seq MEGAKARYOCYTES Human	7.36419e-07	3.43356e-05	4.46426
TCF21 26020271 ChIP-Seq SMOOTH MUSCLE Human	1.10912e-06	4.86707e-05	4.31273
MEIS1 20887958 ChIP-Seq HPC-7 Mouse	1.5862e-06	6.49119e-05	4.18768
LMO2 20887958 ChIP-Seq HPC-7 Mouse	1.65325e-06	6.49119e-05	4.18768
WT1 25993318 ChIP-Seq PODOCYTE Human	2.39689e-06	8.94039e-05	4.04864
PPARG 20176806 ChIP-Seq MACROPHAGES Mouse	2.83521e-06	9.87966e-05	4.00526
RUNX1 20887958 ChIP-Seq HPC-7 Mouse	3.13191e-06	9.87966e-05	4.00526
ESR1 22446102 ChIP-Seq UTERUS Mouse	3.17641e-06	9.87966e-05	4.00526
MTF2 20144788 ChIP-Seq MESCs Mouse	3.17844e-06	9.87966e-05	4.00526
ELK3 25401928 ChIP-Seq HUVEC Human	3.84082e-06	0.00011461	3.94078
NFKB1 27076634 ChIP-Seq BEAS2B Human Lung Inflammation	4.57313e-06	0.000131214	3.88202
SPI1 22790984 ChIP-Seq ERYTHROLEUKEMIA Mouse	5.62676e-06	0.000155465	3.80837
SOX2 20726797 ChIP-Seq SW620 Human	7.36443e-06	0.000196209	3.70728
FOXO1 25302145 ChIP-Seq T-LYMPHOCYTE Mouse	9.63912e-06	0.000232485	3.6336
CEBPB 21427703 ChIP-Seq 3T3-L1 Mouse	9.66092e-06	0.000232485	3.6336
SUZ12 18692474 ChIP-Seq MESCs Mouse	9.66092e-06	0.000232485	3.6336
NR3C1 34362910 ChIP-Seq WistarRat Hippocampus Stress	1.33916e-05	0.000308252	3.51109
SUZ12 18692474 ChIP-Seq MEFs Mouse	1.36358e-05	0.000308252	3.51109
STAT4 19710469 ChIP-ChIP TH1 Mouse	1.65499e-05	0.000363124	3.43995
STAT3 20064451 ChIP-Seq CD4+T Mouse	1.88697e-05	0.000402195	3.39556
FLI1 20887958 ChIP-Seq HPC-7 Mouse	2.00067e-05	0.000414584	3.38239
PU 27001747 Chip-Seq BMDM Mouse	2.18667e-05	0.000440879	3.35568
SUZ12 27294783 Chip-Seq ESCs Mouse	2.87367e-05	0.000564147	3.24861
TP63 23658742 ChIP-Seq EP156T Human	3.17816e-05	0.000607925	3.21615
SUZ12 18974828 ChIP-Seq MESCs Mouse	3.51956e-05	0.000656399	3.18283
SOX2 18692474 ChIP-Seq MESCs Mouse	5.21504e-05	0.000939832	3.02695
LMO2 26923725 Chip-Seq HEMOGENIC-ENDOTHELIUM Mouse	5.29128e-05	0.000939832	3.02695
CEBPD 21427703 ChIP-Seq 3T3-L1 Mouse	5.67619e-05	0.000984753	3.00667
BRD4 25478319 ChIP-Seq HGPS Human	6.04875e-05	0.00102554	2.98905
RUNX2 24764292 ChIP-Seq MC3T3 Mouse	6.72111e-05	0.00109306	2.96136
GATA2 20887958 ChIP-Seq HPC-7 Mouse	6.76153e-05	0.00109306	2.96136
PPARG 20176806 ChIP-Seq THIOMACROPHAGE Mouse	6.88655e-05	0.00109306	2.96136
SUZ12 18555785 ChIP-Seq MESCs Mouse	7.47863e-05	0.0011623	2.93468
FOSL1 28411283 ChIP-Seq MDA231-LM2-4175 Human BreastCancer	9.20963e-05	0.00140212	2.85322
SUZ12 16625203 ChIP-ChIP MESCs Mouse	0.000102475	0.00152893	2.81561
SALL4 18804426 ChIP-ChIP XEN Mouse	0.000110954	0.00162298	2.78969
SA1 27219007 Chip-Seq ERYTHROID Human	0.000146596	0.00210309	2.67714
EZH2 27294783 Chip-Seq ESCs Mouse	0.000153974	0.00216725	2.66409
RING1B 27294783 Chip-Seq ESCs Mouse	0.000159078	0.00219764	2.65804
RNF2 18974828 ChIP-Seq MESCs Mouse	0.000167562	0.00223216	2.65127
EZH2 18974828 ChIP-Seq MESCs Mouse	0.000167562	0.00223216	2.65127
GATA2 21666600 ChIP-Seq HMVEC Human	0.000179546	0.00233749	2.63125
MITF 21258399 ChIP-Seq MELANOMA Human	0.000181735	0.00233749	2.63125
EP300 20729851 ChIP-Seq FORBRAIN MIDBRAIN LIMB HEART Mouse	0.000198251	0.0025067	2.6009
PBX 27287812 Chip-Seq EMBYONIC-LIMB Mouse	0.000207122	0.00254815	2.59377
RUNX1 22412390 ChIP-Seq EML Mouse	0.000208361	0.00254815	2.59377
STAT6 20620947 ChIP-Seq CD4 POS T Human	0.000226641	0.002727	2.56431
SMAD3 21741376 ChIP-Seq HESCs Human	0.000242796	0.00287501	2.54136
SFPI1 20887958 ChIP-Seq HPC-7 Mouse	0.000254168	0.00296264	2.52832
STAT5A 24692510 ChIP-Seq Epithelium Mouse Mammary	0.000279171	0.00314026	2.50303
SPI1 26923725 Chip-Seq HPCs Mouse	0.000281001	0.00314026	2.50303
NR3C1 23031785 ChIP-Seq PC12 Mouse	0.000282034	0.00314026	2.50303
OCT4 18692474 ChIP-Seq MEFs Mouse	0.000299339	0.00328392	2.48361
STAT5 23275557 ChIP-Seq MAMMARY-EPITHELIUM Mouse	0.000314745	0.00340289	2.46815
CEBPB 26923725 Chip-Seq MACROPHAGESS Mouse	0.00034446	0.00365969	2.43656
MYB 26560356 Chip-Seq TH2 Human	0.000349028	0.00365969	2.43656
RELA 24523406 ChIP-Seq FIBROSARCOMA Human	0.000353214	0.00365969	2.43656
KDM2B 26808549 Chip-Seq REH Human	0.000403686	0.00412534	2.38454
SMAD4 21741376 ChIP-Seq HESCs Human	0.00043828	0.00441833	2.35474
RAD21 21589869 ChIP-Seq MESCs Mouse	0.000511046	0.00502811	2.2986
RNF2 16625203 ChIP-ChIP MESCs Mouse	0.0005125	0.00502811	2.2986
MYC 27129775 Chip-Seq CORNEA Mouse	0.000518987	0.00502811	2.2986
NANOG 18700969 ChIP-ChIP MESCs Mouse	0.000528695	0.00503954	2.29761
NANOG 16518401 ChIP-PET MESCs Mouse	0.000533678	0.00503954	2.29761
VDR 24787735 ChIP-Seq THP-1 Human	0.000559204	0.00521458	2.28278
TCF7 22412390 ChIP-Seq EML Mouse	0.000658638	0.00606597	2.2171
KLF1 20508144 ChIP-Seq FETAL-LIVER-ERYTHROID Mouse	0.000684647	0.00622862	2.20561
NANOG 18692474 ChIP-Seq MEFs Mouse	0.000725183	0.00651791	2.18589
TCF3 18692474 ChIP-Seq MEFs Mouse	0.000738716	0.0065605	2.18306
GATA1 21571218 ChIP-Seq MEGAKARYOCYTES Human	0.000827545	0.00720561	2.14233
JARID1B-DAIN 22020125 ChIP-Seq ESCs Mouse	0.000830674	0.00720561	2.14233
PU.1 20513432 ChIP-Seq MACROPHAGES Mouse	0.000868986	0.00737737	2.1321
CEBPB 20176806 ChIP-Seq THIOMACROPHAGE Mouse	0.000870253	0.00737737	2.1321
LMO2 26923725 Chip-Seq HEMANGIOBLAST Mouse	0.000906804	0.00758525	2.12003
SPI1 23127762 ChIP-Seq K562 Human	0.00091511	0.00758525	2.12003
KDM2B 26808549 Chip-Seq SUP-B15 Human	0.00102764	0.00842442	2.07446
TP63 22573176 ChIP-Seq HFKS Human	0.00109558	0.00888369	2.05141
VDR 24763502 ChIP-Seq THP-1 Human	0.00120841	0.00966449	2.01482
EP300 21415370 ChIP-Seq HL-1 Mouse	0.00121778	0.00966449	2.01482
RUNX1 21571218 ChIP-Seq MEGAKARYOCYTES Human	0.00128336	0.0100778	1.99664
TBX3 20139965 ChIP-Seq ESCs Mouse	0.00132174	0.010271	1.98839
TCF21 23034159 ChIP-ChIP E13 GONADS Rat	0.00135192	0.0103972	1.98308
UBF1/2 26484160 Chip-Seq HMEC-DERIVED Human	0.00136885	0.01042	1.98213
PU.1 20176806 ChIP-Seq MACROPHAGES Mouse	0.00139921	0.0104823	1.97954
TBX3 20139965 ChIP-Seq MESCs Mouse	0.00140514	0.0104823	1.97954
SMRT 27268052 Chip-Seq Bcells Human	0.00152215	0.0112428	1.94912
CEBPB 20513432 ChIP-Seq MACROPHAGES Mouse	0.00173465	0.0126867	1.89665
NANOG 18692474 ChIP-Seq MESCs Mouse	0.00211764	0.0153375	1.81425
ZFP281 18757296 ChIP-ChIP E14 Mouse	0.00224822	0.0161267	1.79246
SPI1 26923725 Chip-Seq MACROPHAGESS Mouse	0.00234349	0.0165219	1.78194
LMO2 26923725 Chip-Seq MACROPHAGESS Mouse	0.00234762	0.0165219	1.78194
SOX2 19829295 ChIP-Seq ESCs Human	0.00249406	0.0172275	1.76378
NANOG 19829295 ChIP-Seq ESCs Human	0.00249406	0.0172275	1.76378
NR3C1 27076634 ChIP-Seq BEAS2B Human Lung Inflammation	0.00253692	0.0173627	1.76038
FOXM1 32153563 ChIP-Seq SKOV3 Human Ovary OvarianCancer	0.00264026	0.0175839	1.75488
RUNX 20019798 ChIP-Seq JUKART Human	0.00264797	0.0175839	1.75488
TBX20 22080862 ChIP-Seq HEART Mouse	0.00266351	0.0175839	1.75488
TBX20 22328084 ChIP-Seq HEART Mouse	0.00266351	0.0175839	1.75488
JARID2 20075857 ChIP-Seq MESCs Mouse	0.00308649	0.0201975	1.6947
E2A 27217539 Chip-Seq RAMOS-Cell Line Human	0.00319248	0.0207095	1.68383
TCF21 26020271 ChIP-Seq HCASMC Human CoronaryArtery	0.00322453	0.020737	1.68325
PAX3-FKHR 20663909 ChIP-Seq RHABDOMYOSARCOMA Human	0.00327605	0.0208883	1.6801
GATA1 22383799 ChIP-Seq G1ME Mouse	0.00331702	0.0209703	1.6784
NR3C1 34362910 ChIP-Seq WistarRat Hippocampus	0.00341057	0.0213323	1.67096
RNF2 27304074 Chip-Seq ESCs Mouse	0.00343148	0.0213323	1.67096
SPI1 20176806 ChIP-Seq THIOMACROPHAGE Mouse	0.00363775	0.0224278	1.64921
FOXA1 21572438 ChIP-Seq LNCaP Human	0.00372953	0.0228052	1.64197
ETS1 22383799 ChIP-Seq G1ME Mouse	0.00377891	0.0229193	1.6398
TAL1 30185409 ChIP-Seq HPC Mouse BoneMarrow Leukemia	0.00406984	0.0244847	1.61111
FOXH1 21741376 ChIP-Seq EPCs Human	0.00412458	0.0246155	1.60879
EGR1 20690147 ChIP-Seq ERYTHROLEUKEMIA Human	0.00418768	0.0247937	1.60566
RUNX1 22343733 ChIP-Seq Kasumi1 Human PeriphBlood AML	0.00437721	0.0257118	1.58987
IRF8 22096565 ChIP-ChIP GC-B Mouse	0.00445551	0.0259672	1.58557
CTCF 26484167 Chip-Seq Bcells Mouse	0.00465189	0.0269016	1.57022
TCF3 18692474 ChIP-Seq MESCs Mouse	0.00475646	0.0272947	1.56392
GATA1 30185409 ChIP-Seq HPC Mouse BoneMarrow Leukemia	0.00505955	0.028552	1.54436
YAP1 20516196 ChIP-Seq MESCs Mouse	0.00509748	0.028552	1.54436
CEBPB 20176806 ChIP-Seq MACROPHAGES Mouse	0.00516107	0.028552	1.54436
TAL1 20566737 ChIP-Seq PRIMARY FETAL LIVER ERYTHROID Mouse	0.00516107	0.028552	1.54436
AR 19668381 ChIP-Seq PC3 Human	0.00516691	0.028552	1.54436
AR 27623747 ChIP-Seq 22Rv1 Mouse Prostate Carcinoma	0.0052637	0.028873	1.53951
BACH1 22875853 ChIP-PCR HELA AND SCP4 Human	0.00533681	0.0290603	1.5367
NR3C2 34362910 ChIP-Seq WistarRat Hippocampus	0.00542592	0.0293314	1.53267
KLF4 18358816 ChIP-ChIP MESCs Mouse	0.00547726	0.029396	1.53171
JARID2 20064375 ChIP-Seq MESCs Mouse	0.00560844	0.0297804	1.52607
DROSHA 22980978 ChIP-Seq HELA Human	0.00562874	0.0297804	1.52607
ARNT 22903824 ChIP-Seq MCF-7 Human	0.00568712	0.0298774	1.52466
SCL 19346495 ChIP-Seq HPC-7 Human	0.0060834	0.0313517	1.50374
TET1 21490601 ChIP-Seq MESCs Mouse	0.00608651	0.0313517	1.50374
MYC 19915707 ChIP-ChIP AK7 Human	0.00612185	0.0313517	1.50374
KDM2B 26808549 Chip-Seq DND41 Human	0.00617627	0.0313517	1.50374
HAND2 30127528 ChIP-Seq KELLY Human Brain Neuroblastoma	0.00617788	0.0313517	1.50374
AHR 22903824 ChIP-Seq MCF-7 Human	0.0062747	0.031376	1.5034
SMC1 22415368 ChIP-Seq MEFs Mouse	0.00628277	0.031376	1.5034
CLOCK 20551151 ChIP-Seq 293T Human	0.00630885	0.031376	1.5034
GATA3 21867929 ChIP-Seq CD8 Mouse	0.00636769	0.0314589	1.50226
RING1B 27294783 Chip-Seq NPCs Mouse	0.00716797	0.0349685	1.45632
STAT5B 24692510 ChIP-Seq Epithelium Mouse Mammary	0.00717182	0.0349685	1.45632
SOX11 22085726 ChIP-Seq ESNs Mouse	0.00740957	0.0358383	1.44565
GATA2 22383799 ChIP-Seq G1ME Mouse	0.00744629	0.0358383	1.44565
CJUN 26792858 Chip-Seq BT549 Human	0.00783213	0.0374536	1.42651
SMAD4 21741376 ChIP-Seq EPCs Human	0.00793896	0.0377227	1.4234
CRX 20693478 ChIP-Seq RETINA Mouse	0.00815321	0.0383737	1.41597
CTNNB1 24651522 ChIP-Seq LGR5+ INTESTINAL STEM Human	0.00817885	0.0383737	1.41597
NFE2L2 20460467 ChIP-Seq MEFs Mouse	0.00836532	0.0387027	1.41226
NRF2 20460467 ChIP-Seq MEFs Mouse	0.00836532	0.0387027	1.41226
CTCF 18555785 ChIP-Seq MESCs Mouse	0.00840462	0.0387027	1.41226
ASXL1 24218140 ChIP-Seq BMDM Mouse	0.00857847	0.039261	1.40604
EED 16625203 ChIP-ChIP MESCs Mouse	0.00872641	0.0396945	1.40127
TRIM28 17542650 ChIP-ChIP NTERA2 Human	0.00964674	0.043615	1.36036
KDM2B 26808549 Chip-Seq JURKAT Human	0.00982467	0.043984	1.3567
TAL1 20887958 ChIP-Seq HPC-7 Mouse	0.00984629	0.043984	1.3567
OLIG2 26023283 ChIP-Seq AINV15 Mouse	0.0102972	0.0457246	1.33985
SMAD1 18555785 ChIP-Seq MESCs Mouse	0.0105206	0.0464398	1.33311
ZNF217 24962896 ChIP-Seq MCF-7 Human	0.0106281	0.0466387	1.33125
MAF 26560356 Chip-Seq TH1 Human	0.0108656	0.0474019	1.3242
PPARG 20176806 ChIP-Seq 3T3-L1 Mouse	0.0112967	0.048996	1.30984
FLI1 26923725 Chip-Seq HEMOGENIC-ENDOTHELIUM Mouse	0.0115041	0.0496072	1.30446
DPY 21335234 ChIP-Seq ESCs Mouse	0.0135691	0.0578122	1.23798
MEIS1 26253404 ChIP-Seq OPTIC CUPS Mouse	0.0136365	0.0578122	1.23798
RELB 30642670 ChIP-Seq CTB1 Human Placenta Inflammation	0.0136393	0.0578122	1.23798
SALL4 18804426 ChIP-ChIP MESCs Mouse	0.0140413	0.0591799	1.22783
FLI1 21571218 ChIP-Seq MEGAKARYOCYTES Human	0.0145609	0.0610249	1.21449
SMC3 22415368 ChIP-Seq MEFs Mouse	0.0149932	0.0624856	1.20422
SOX2 19030024 ChIP-ChIP MESCs Mouse	0.01525	0.0632027	1.19926
JUN 26020271 ChIP-Seq SMOOTH MUSCLE Human	0.0154191	0.0635507	1.19688
ETV2 25802403 ChIP-Seq MESCs Mouse	0.015664	0.064205	1.19243
SOX17 20123909 ChIP-Seq XEN Mouse	0.0163088	0.066483	1.17729
SPI1 20517297 ChIP-Seq HL60 Human	0.0165524	0.0671091	1.17322
GATA1 19941827 ChIP-Seq MEL86 Mouse	0.0169183	0.0682218	1.16608
TAL1 26923725 Chip-Seq HEMANGIOBLAST Mouse	0.0178744	0.0716896	1.14454
POU5F1 18700969 ChIP-ChIP MESCs Mouse	0.0182093	0.0726425	1.13881
TBP 23326641 ChIP-Seq C3H10T1-2 Mouse	0.0202859	0.0804962	1.09422
OCT4 20526341 ChIP-Seq ESCs Human	0.0209053	0.0825151	1.08347
KAP1 22055183 ChIP-Seq ESCs Mouse	0.0211419	0.0826465	1.08278
EBF1 22473956 ChIP-Seq BONE MARROW Mouse	0.0211699	0.0826465	1.08278
STAT1 17558387 ChIP-Seq HELA Human	0.0212791	0.0826465	1.08278
SOX9 25088423 ChIP-ChIP EMBRYONIC GONADS Mouse	0.0213817	0.0826465	1.08278
NR3C2 34362910 ChIP-Seq WistarRat Hippocampus Stress	0.0217212	0.0831257	1.08026
FOXO3 23340844 ChIP-Seq DLD1 Human	0.0217286	0.0831257	1.08026
GTF3C2 35216376 ChIP-Seq H9 Human BoneMarrow Lymphoma	0.0222943	0.0848547	1.07132
GF1 26923725 Chip-Seq HPCs Mouse	0.022556	0.0854152	1.06846
PU1 27457419 Chip-Seq LIVER Mouse	0.0229718	0.0865504	1.06273
TCF3 18467660 ChIP-ChIP MESCs Mouse	0.0240253	0.0898159	1.04665
PPAR 26484153 Chip-Seq NCI-H1993 Human	0.0240793	0.0898159	1.04665
PU.1 20513432 ChIP-Seq Bcells Mouse	0.0253947	0.0942509	1.02571
LYL1 20887958 ChIP-Seq HPC-7 Mouse	0.0260247	0.0961111	1.01723
OLIG2 23332759 ChIP-Seq OLIGODENDROCYTES Mouse	0.0261986	0.0962768	1.01648
SALL4 22934838 ChIP-ChIP CD34+ Human	0.0271299	0.0991372	1.00376
BCL6 25482012 ChIP-Seq CML-JURL-MK1 Human	0.0272428	0.0991372	1.00376
SMAD1 26771354 ChIP-Seq mESC Mouse Stem	0.0278367	0.100807	0.99651
POU5F1 18692474 ChIP-Seq MESCs Mouse	0.0284144	0.10233	0.989999
CEBPA 20513432 ChIP-Seq MACROPHAGES Mouse	0.0285316	0.10233	0.989999
STAT3 19079543 ChIP-ChIP MESCs Mouse	0.0318479	0.113171	0.946267
SMAD3 21741376 ChIP-Seq EPCs Human	0.0318577	0.113171	0.946267
TCFAP2C 20176728 ChIP-ChIP TROPHOBLAST STEM CELLS Mouse	0.0326007	0.115261	0.938316
PPARD 23176727 ChIP-Seq KERATINOCYTES Mouse	0.0328052	0.115437	0.937654
TFAP2A 17053090 ChIP-ChIP MCF-7 Human	0.0335831	0.116625	0.93321
NFI 21473784 ChIP-Seq ESCs Mouse	0.0335831	0.116625	0.93321
NMYC 18555785 Chip-Seq ESCs Mouse	0.0336117	0.116625	0.93321
GRHL2 25758223 ChIP-Seq PLACENTA Mouse	0.0346272	0.118772	0.925288
NCOR1 26117541 ChIP-Seq K562 Human	0.0347	0.118772	0.925288
GFI1B 20887958 ChIP-Seq HPC-7 Mouse	0.0349247	0.118772	0.925288
CSB 26484114 Chip-Seq FIBROBLAST Human	0.0354321	0.118772	0.925288
P300 19829295 ChIP-Seq ESCs Human	0.0354321	0.118772	0.925288
RUNX2 24655370 ChIP-Seq MC3T3E1 Mouse Bone	0.0354576	0.118772	0.925288
KDM2B 26808549 Chip-Seq K562 Human	0.0355311	0.118772	0.925288
NANOG 18347094 ChIP-ChIP MESCs Mouse	0.035573	0.118772	0.925288
CTCF 31629814 ChIP-Seq Hepatocytes Mouse Tyrosinemia	0.0356829	0.118772	0.925288
KLF4 25985364 ChIP-Seq ATHEROSCLEROSIS LESION Mouse	0.0358225	0.118772	0.925288
RUNX1 30185409 ChIP-Seq K562 Mouse BoneMarrow Leukemia	0.0370209	0.122202	0.912922
NR0B1 18358816 ChIP-ChIP MESCs Mouse	0.0372085	0.12228	0.912644
SMAD1 18555785 Chip-Seq ESCs Mouse	0.0376606	0.123138	0.909607
TCF4 23295773 ChIP-Seq U87 Human	0.0377998	0.123138	0.909607
AF4 28076791 ChIP-Seq SEM Human Blood Leukemia	0.040199	0.130384	0.884774
GATA1 19941827 ChIP-Seq MEL Mouse	0.0410107	0.132441	0.877976
SMARCA4 23332759 ChIP-Seq OLIGODENDROCYTES Mouse	0.0411983	0.132474	0.87787
WT1 19549856 ChIP-ChIP CCG9911 Human	0.0427973	0.137025	0.8632
TAL1 30185409 ChIP-Seq K562 Mouse BoneMarrow Leukemia	0.0436164	0.138076	0.859883
SUZ12 27294783 Chip-Seq NPCs Mouse	0.043677	0.138076	0.859883
SMAD3 22036565 ChIP-Seq ESCs Mouse	0.0437839	0.138076	0.859883
GATA2 19941826 ChIP-Seq K562 Human	0.0438798	0.138076	0.859883
TCF7L2 21901280 ChIP-Seq H4IIE Rat	0.0440509	0.138076	0.859883
UTX 26944678 Chip-Seq JUKART Human	0.0450353	0.140223	0.85318
LYL1 30185409 ChIP-Seq K562 Mouse BoneMarrow Leukemia	0.045112	0.140223	0.85318
SOX2 21211035 ChIP-Seq LN229 Gbm	0.0462168	0.143061	0.844478
TP53 22573176 ChIP-Seq HFKS Human	0.0464317	0.143133	0.844262
BCAT 22108803 ChIP-Seq LS180 Human	0.0471498	0.144748	0.839388
SOX2 18358816 ChIP-ChIP MESCs Mouse	0.047618	0.145586	0.836879
SMAD3 21741376 ChIP-Seq ESCs Human	0.0491751	0.149366	0.825749
TCFCP2L1 18555785 Chip-Seq ESCs Mouse	0.0494087	0.149366	0.825749
BMI1 19503595 ChIP-Seq MEFsC Mouse	0.0494548	0.149366	0.825749
KLF5 20875108 ChIP-Seq MESCs Mouse	0.049762	0.149687	0.824815

## Sheet: Cluster 4
term	p-value	q-value	-log(FDR)
SMRT 22465074 ChIP-Seq MACROPHAGES Mouse	8.40535e-15	6.25358e-12	11.2039
IRF8 27001747 Chip-Seq BMDM Mouse	2.05145e-14	6.87071e-12	11.163
Nerf2 26677805 Chip-Seq MACROPHAGESS Mouse	2.77045e-14	6.87071e-12	11.163
MECOM 23826213 ChIP-Seq KASUMI Mouse	1.07356e-12	1.99683e-10	9.69966
SPI1 23547873 ChIP-Seq NB4 Human	3.73627e-12	5.55957e-10	9.25496
KDM2B 26808549 Chip-Seq SUP-B15 Human	5.92211e-10	7.34342e-08	7.1341
FOXO1 25302145 ChIP-Seq T-LYMPHOCYTE Mouse	9.61945e-10	1.02241e-07	6.99037
SPI1 22096565 ChIP-ChIP GC-B Mouse	1.89153e-09	1.75912e-07	6.7547
NCOR 22465074 ChIP-Seq MACROPHAGES Mouse	2.51753e-09	2.08116e-07	6.68169
SPI1 23127762 ChIP-Seq K562 Human	4.01114e-09	2.98429e-07	6.52516
CEBPB 20176806 ChIP-Seq MACROPHAGES Mouse	2.72867e-08	1.84557e-06	5.73387
PPARG 20176806 ChIP-Seq MACROPHAGES Mouse	6.63554e-08	4.11403e-06	5.38573
GATA3 27048872 Chip-Seq THYMUS Human	7.87694e-08	4.50803e-06	5.34601
STAT3 20064451 ChIP-Seq CD4+T Mouse	1.39103e-07	7.39232e-06	5.13122
E2A 27217539 Chip-Seq RAMOS-Cell Line Human	4.81676e-07	2.38911e-05	4.62176
LXR 22292898 ChIP-Seq THP-1 Human	1.24325e-06	5.78113e-05	4.23799
MAF 26560356 Chip-Seq TH1 Human	1.83012e-06	8.00945e-05	4.0964
VDR 24763502 ChIP-Seq THP-1 Human	2.06187e-06	8.52242e-05	4.06944
RELA 24523406 ChIP-Seq FIBROSARCOMA Human	3.07978e-06	0.000120598	3.91866
TCF21 26020271 ChIP-Seq SMOOTH MUSCLE Human	3.38441e-06	0.0001259	3.89997
TAL1 20566737 ChIP-Seq PRIMARY FETAL LIVER ERYTHROID Mouse	4.34655e-06	0.000153992	3.8125
NUCKS1 24931609 ChIP-Seq HEPATOCYTES Mouse	7.071e-06	0.000239128	3.62137
PU.1 20176806 ChIP-Seq MACROPHAGES Mouse	9.72089e-06	0.000305375	3.51517
MEIS1 20887958 ChIP-Seq HPC-7 Mouse	9.86748e-06	0.000305375	3.51517
RUNX1 22412390 ChIP-Seq EML Mouse	1.02613e-05	0.000305375	3.51517
ESR1 22446102 ChIP-Seq UTERUS Mouse	1.12664e-05	0.000322393	3.49161
GATA1 19941827 ChIP-Seq MEL Mouse	1.3104e-05	0.00035686	3.4475
NR1H3 23393188 ChIP-Seq ATHEROSCLEROTIC-FOAM Human	1.34302e-05	0.00035686	3.4475
SPI1 26923725 Chip-Seq MACROPHAGESS Mouse	1.84576e-05	0.000473533	3.32465
DNAJC2 21179169 ChIP-ChIP NT2 Human	2.02223e-05	0.00050115	3.30003
RUNX1 21571218 ChIP-Seq MEGAKARYOCYTES Human	2.1009e-05	0.00050115	3.30003
BRD4 27068464 Chip-Seq AML-cells Mouse	2.15549e-05	0.00050115	3.30003
MEIS1 26923725 Chip-Seq HEMOGENIC-ENDOTHELIUM Mouse	2.26962e-05	0.000511696	3.29099
RXRA 24833708 ChIP-Seq LIVER Mouse	3.11146e-05	0.00066808	3.17517
STAT3 1855785 ChIP-Seq MESCs Mouse	3.14285e-05	0.00066808	3.17517
VDR 21846776 ChIP-Seq THP-1 Human	3.36138e-05	0.000694686	3.15821
PPARG 20176806 ChIP-Seq THIOMACROPHAGE Mouse	3.81605e-05	0.000761137	3.11854
MAF 26560356 Chip-Seq TH2 Human	3.88753e-05	0.000761137	3.11854
MYC 22102868 ChIP-Seq BL Human	4.16553e-05	0.000794654	3.09982
FOXM1 32153563 ChIP-Seq SKOV3 Human Ovary OvarianCancer	5.22676e-05	0.000950016	3.02227
NR3C1 34362910 ChIP-Seq WistarRat Hippocampus Stress	5.2353e-05	0.000950016	3.02227
GATA3 26560356 Chip-Seq TH2 Human	5.41003e-05	0.000958348	3.01848
SUZ12 18692474 ChIP-Seq MEFs Mouse	5.56397e-05	0.000962697	3.01651
GATA2 19941826 ChIP-Seq K562 Human	5.87183e-05	0.000992872	3.00311
ATF3 23680149 ChIP-Seq GBM1-GSC Human	0.000109576	0.00177227	2.75147
KDM2B 26808549 Chip-Seq SIL-ALL Human	0.000109576	0.00177227	2.75147
ESR2 21235772 ChIP-Seq MCF-7 Human	0.000117127	0.0018541	2.73187
SUZ12 18974828 ChIP-Seq MESCs Mouse	0.000119787	0.00185669	2.73126
STAT5A 24692510 ChIP-Seq Epithelium Mouse Mammary	0.00013058	0.00198269	2.70275
VDR 23401126 ChIP-Seq LCL-AND-THP1 Human	0.000154458	0.00229834	2.63859
CEBPA 20513432 ChIP-Seq MACROPHAGES Mouse	0.000177731	0.00255295	2.59296
CEBPB 20176806 ChIP-Seq THIOMACROPHAGE Mouse	0.000178432	0.00255295	2.59296
SUZ12 18692474 ChIP-Seq MESCs Mouse	0.000201851	0.002783	2.55549
NR3C1 34362910 ChIP-Seq WistarRat Hippocampus	0.000201992	0.002783	2.55549
ELK3 25401928 ChIP-Seq HUVEC Human	0.000208642	0.00282236	2.54939
FOXP2 23625967 ChIP-Seq PFSK-1 AND SK-N-MC Human	0.000218368	0.00290117	2.53743
SUZ12 20075857 ChIP-Seq MESCs Mouse	0.000227803	0.00293682	2.53212
AF4 28076791 ChIP-Seq SEM Human Blood Leukemia	0.00023225	0.00293682	2.53212
SMAD1 26771354 ChIP-Seq mESC Mouse Stem	0.000232893	0.00293682	2.53212
TCF7 22412390 ChIP-Seq EML Mouse	0.00024212	0.00300228	2.52255
STAT4 19710469 ChIP-ChIP TH1 Mouse	0.000251799	0.00304536	2.51636
MYB 21317192 ChIP-Seq ERMYB Mouse	0.00025378	0.00304536	2.51636
WT1 25993318 ChIP-Seq PODOCYTE Human	0.000259161	0.00306057	2.5142
GF1 26923725 Chip-Seq HPCs Mouse	0.00026666	0.00309993	2.50865
GATA2 22383799 ChIP-Seq G1ME Mouse	0.000297808	0.00336797	2.47263
MTF2 20144788 ChIP-Seq MESCs Mouse	0.000302479	0.00336797	2.47263
NANOG 18347094 ChIP-ChIP MESCs Mouse	0.000303298	0.00336797	2.47263
MYB 26560356 Chip-Seq TH2 Human	0.000370945	0.00405858	2.39163
NCOR1 26117541 ChIP-Seq K562 Human	0.000383387	0.00413391	2.38364
SMAD3 22036565 ChIP-Seq ESCs Mouse	0.000408484	0.00434161	2.36235
SFPI1 20887958 ChIP-Seq HPC-7 Mouse	0.000430127	0.00450725	2.34609
LMO2 20887958 ChIP-Seq HPC-7 Mouse	0.000638363	0.00659641	2.18069
POU5F1 16518401 ChIP-PET MESCs Mouse	0.000658867	0.00671503	2.17295
PU.1 20513432 ChIP-Seq MACROPHAGES Mouse	0.000688287	0.00692008	2.15989
RUNX1 20887958 ChIP-Seq HPC-7 Mouse	0.00073013	0.00724289	2.14009
SMC3 22415368 ChIP-Seq MEFs Mouse	0.000751202	0.00731927	2.13553
MYB 26560356 Chip-Seq TH1 Human	0.000757505	0.00731927	2.13553
UBF1/2 26484160 Chip-Seq HMECs Human	0.0008064	0.00769182	2.11397
NFE2L2 22581777 ChIP-Seq LYMPHOBLASTOID Human	0.000830328	0.00772433	2.11214
SCL 19346495 ChIP-Seq HPC-7 Human	0.000830573	0.00772433	2.11214
EGR1 20690147 ChIP-Seq ERYTHROLEUKEMIA Human	0.000872111	0.0080105	2.09634
TBX20 22080862 ChIP-Seq HEART Mouse	0.000897189	0.00804228	2.09462
TBX20 22328084 ChIP-Seq HEART Mouse	0.000897189	0.00804228	2.09462
OCT4 18692474 ChIP-Seq MEFs Mouse	0.000927232	0.00814079	2.08933
HSF1 23293686 ChIP-Seq STHDH STRIATAL Mouse	0.000930064	0.00814079	2.08933
CREB1 26743006 Chip-Seq LNCaP-abl Human	0.000970475	0.00839574	2.07594
SUZ12 16625203 ChIP-ChIP MESCs Mouse	0.000990586	0.00840967	2.07522
SRY 25088423 ChIP-ChIP EMBRYONIC GONADS Mouse	0.000997721	0.00840967	2.07522
BACH1 22875853 ChIP-PCR HELA AND SCP4 Human	0.00101303	0.00840967	2.07522
JARID1B-DAIN 22020125 ChIP-Seq ESCs Mouse	0.0010173	0.00840967	2.07522
RELB 30642670 ChIP-Seq CTB1 Human Placenta Inflammation	0.00105081	0.00859127	2.06594
SPI1 22790984 ChIP-Seq ERYTHROLEUKEMIA Mouse	0.00112919	0.00913169	2.03945
FLI1 26923725 Chip-Seq HEMOGENIC-ENDOTHELIUM Mouse	0.00114932	0.00914362	2.03888
SETDB1 19884255 ChIP-Seq MESCs Mouse	0.00115524	0.00914362	2.03888
GATA2 20887958 ChIP-Seq HPC-7 Mouse	0.00122625	0.00960347	2.01757
CEBPB 20513432 ChIP-Seq MACROPHAGES Mouse	0.00126935	0.00983747	2.00712
RARB 24833708 ChIP-Seq LIVER Mouse	0.00134009	0.0102773	1.98812
PRDM14 21183938 ChIP-Seq MESCs Mouse	0.00135373	0.0102773	1.98812
LYL1 20887958 ChIP-Seq HPC-7 Mouse	0.00165041	0.0124031	1.90647
RNF2 18974828 ChIP-Seq MESCs Mouse	0.00178104	0.0131198	1.88207
EZH2 18974828 ChIP-Seq MESCs Mouse	0.00178104	0.0131198	1.88207
TP63 23658742 ChIP-Seq EP156T Human	0.00180355	0.0131553	1.8809
PU 27001747 Chip-Seq BMDM Mouse	0.00185301	0.0133848	1.87339
SCL 21571218 ChIP-Seq MEGAKARYOCYTES Human	0.00188819	0.0135078	1.86941
TCF3 18347094 ChIP-ChIP MESCs Mouse	0.0020724	0.0146844	1.83314
SMC1 22415368 ChIP-Seq MEFs Mouse	0.00214232	0.0150367	1.82285
ESR1 21235772 ChIP-Seq MCF-7 Human	0.00232918	0.0161954	1.79061
KDM2B 26808549 Chip-Seq DND41 Human	0.00243927	0.0168038	1.77459
IRF8 22096565 ChIP-ChIP GC-B Mouse	0.00251972	0.0170429	1.76846
VDR 24787735 ChIP-Seq THP-1 Human	0.00253848	0.0170429	1.76846
KDM2B 26808549 Chip-Seq JURKAT Human	0.00254269	0.0170429	1.76846
NR3C1 27076634 ChIP-Seq BEAS2B Human Lung Inflammation	0.00286204	0.0190121	1.72097
LEF1 29337183 ChIP-Seq mESC Mouse Stem	0.00294267	0.0193747	1.71276
EOMES 21245162 ChIP-Seq HESCs Human	0.00302315	0.0197301	1.70487
TCF21 26020271 ChIP-Seq HCASMC Human CoronaryArtery	0.00308023	0.0199277	1.70054
CEBPB 26923725 Chip-Seq MACROPHAGESS Mouse	0.00321994	0.020652	1.68504
GATA2 21666600 ChIP-Seq HMVEC Human	0.00334988	0.0213018	1.67158
GATA1 19941827 ChIP-Seq MEL86 Mouse	0.00342443	0.0215913	1.66572
PU.1 20513432 ChIP-Seq Bcells Mouse	0.0034726	0.0217111	1.66332
SOX9 25088423 ChIP-ChIP EMBRYONIC GONADS Mouse	0.00353814	0.0219365	1.65883
SPI1 20176806 ChIP-Seq THIOMACROPHAGE Mouse	0.00402889	0.0247727	1.60603
SOX2 20726797 ChIP-Seq SW620 Human	0.00428665	0.0261416	1.58267
KDM2B 26808549 Chip-Seq HPB-ALL Human	0.00443546	0.0267166	1.57322
FLI1 26923725 Chip-Seq MACROPHAGESS Mouse	0.00445276	0.0267166	1.57322
MYC 27129775 Chip-Seq CORNEA Mouse	0.00501492	0.0298385	1.52522
RACK7 27058665 Chip-Seq MCF-7 Human	0.00505329	0.0298385	1.52522
EGR1 19374776 ChIP-ChIP THP-1 Human	0.00543728	0.0318531	1.49685
NR3C1 23031785 ChIP-Seq PC12 Mouse	0.0054898	0.0319095	1.49608
FOXH1 21741376 ChIP-Seq ESCs Human	0.00565673	0.032458	1.48868
CLOCK 20551151 ChIP-Seq 293T Human	0.00567143	0.032458	1.48868
KLF4 19829295 ChIP-Seq ESCs Human	0.00595546	0.0338234	1.47078
CEBPB 21427703 ChIP-Seq 3T3-L1 Mouse	0.00625098	0.0352124	1.4533
ZFP281 18757296 ChIP-ChIP E14 Mouse	0.00629469	0.0352124	1.4533
MYC 19915707 ChIP-ChIP AK7 Human	0.00647415	0.035946	1.44435
FOXO1 32281255 ChIP-Seq Chondrocytes Human Osteoarthritis	0.00664696	0.0366322	1.43614
SPI1 26923725 Chip-Seq HPCs Mouse	0.00690282	0.0375585	1.42529
STAT6 20620947 ChIP-Seq CD4 POS T Human	0.00691601	0.0375585	1.42529
FOXA2 19822575 ChIP-Seq HepG2 Human	0.0070908	0.0382287	1.41761
NRF2 20460467 ChIP-Seq MEFs Mouse	0.00749415	0.0395324	1.40305
NFE2L2 20460467 ChIP-Seq MEFs Mouse	0.00749415	0.0395324	1.40305
DMRT1 23473982 ChIP-Seq TESTES Mouse	0.00753338	0.0395324	1.40305
CEBPD 21427703 ChIP-Seq 3T3-L1 Mouse	0.00754516	0.0395324	1.40305
ZFP281 27345836 Chip-Seq ESCs Mouse	0.00764506	0.0397757	1.40038
EED 16625203 ChIP-ChIP MESCs Mouse	0.00789	0.040765	1.38971
NFIB 24661679 ChIP-Seq LUNG Mouse	0.00818174	0.0419808	1.37695
OLIG2 26023283 ChIP-Seq AINV15 Mouse	0.00846671	0.0431454	1.36507
NANOG 16518401 ChIP-PET MESCs Mouse	0.00873401	0.0442048	1.35453
SOX2 18692474 ChIP-Seq MESCs Mouse	0.00900733	0.0452512	1.34437
GATA1 21571218 ChIP-Seq MEGAKARYOCYTES Human	0.00907649	0.0452512	1.34437
HAND2 30127528 ChIP-Seq KELLY Human Brain Neuroblastoma	0.00916237	0.0452512	1.34437
STAT3 22323479 ChIP-Seq MACROPHAGE Mouse	0.00918405	0.0452512	1.34437
CTCF 27219007 Chip-Seq ERYTHROID Human	0.00938131	0.0459191	1.33801
TRIM28 19339689 ChIP-ChIP MESCs Mouse	0.00972158	0.0472736	1.32538
SETDB1 19884257 ChIP-Seq MESCs Mouse	0.00987711	0.047718	1.32132
TAL1 22897851 ChIP-Seq JUKARTE6-1 Human	0.0100638	0.0483063	1.316
AR 19668381 ChIP-Seq PC3 Human	0.0106083	0.0505937	1.2959
CREB1 26743006 Chip-Seq LNCaP Human	0.0112394	0.0532621	1.27358
STAT5 23275557 ChIP-Seq MAMMARY-EPITHELIUM Mouse	0.0116373	0.0547196	1.26186
GF1B 26923725 Chip-Seq HPCs Mouse	0.0116941	0.0547196	1.26186
STAT3 18555785 ChIP-Seq MESCs Mouse	0.0121588	0.0565384	1.24766
CTCF 26484167 Chip-Seq Bcells Mouse	0.0125659	0.0580683	1.23606
GATA1 19941826 ChIP-Seq K562 Human	0.0129544	0.0594942	1.22553
POU5F1 18700969 ChIP-ChIP MESCs Mouse	0.0132611	0.0605292	1.21803
RUNX 20019798 ChIP-Seq JUKART Human	0.01353	0.06138	1.21197
P63 20808887 ChIP-Seq KERATINOCYTES Human	0.0141459	0.0637853	1.19528
SOX2 18692474 ChIP-Seq MEFs Mouse	0.014392	0.0644566	1.19073
NANOG 18692474 ChIP-Seq MEFs Mouse	0.0144681	0.0644566	1.19073
RUNX1 27514584 Chip-Seq MCF-7 Human	0.014726	0.0652151	1.18565
ESET 19884257 ChIP-Seq ESCs Mouse	0.0148892	0.065423	1.18427
RUNX1 17652178 ChIP-ChIP JURKAT Human	0.0149488	0.065423	1.18427
RARA 24833708 ChIP-Seq LIVER Mouse	0.0151766	0.0660314	1.18025
GATA1 22383799 ChIP-Seq G1ME Mouse	0.0154867	0.0669889	1.174
IKZF1 21737484 ChIP-ChIP HCT116 Human	0.0166755	0.0713392	1.14667
TP63 22573176 ChIP-Seq HFKS Human	0.0168329	0.0713392	1.14667
ILF3 29590119 ChIP-Seq K562 Human BoneMarrow Leukemia	0.0168734	0.0713392	1.14667
EP300 20729851 ChIP-Seq FORBRAIN MIDBRAIN LIMB HEART Mouse	0.016876	0.0713392	1.14667
TAL1 20887958 ChIP-Seq HPC-7 Mouse	0.0176343	0.0741239	1.13004
NFKB1 27076634 ChIP-Seq BEAS2B Human Lung Inflammation	0.0178914	0.074782	1.1262
TP63 30713093 ChIP-Seq Epithelial Human Tongue SCC	0.0185249	0.0769972	1.11352
SOX2 21211035 ChIP-Seq LN229 Human	0.0188393	0.0778689	1.10864
TCF12/HEB 22897851 ChIP-Seq JUKARTE6-1 Human	0.0194664	0.0800166	1.09682
CEBPB 24764292 ChIP-Seq MC3T3 Mouse	0.020046	0.0819463	1.08647
JUN 21703547 ChIP-Seq K562 Human	0.0230374	0.0936603	1.02844
GFI1B 20887958 ChIP-Seq HPC-7 Mouse	0.023426	0.0947225	1.02355
FOXA1 21572438 ChIP-Seq LNCaP Human	0.0238258	0.0958182	1.01855
RAD21 21589869 ChIP-Seq MESCs Mouse	0.0243073	0.0972291	1.0122
UBF1/2 26484160 Chip-Seq HMEC-DERIVED Human	0.0248512	0.0988731	1.00492
OCT4 19829295 ChIP-Seq ESCs Human	0.0251127	0.0990303	1.00423
SALL4 18804426 ChIP-ChIP XEN Mouse	0.0251569	0.0990303	1.00423
FOXP2 21765815 ChIP-ChIP NEURO2A Mouse	0.0256762	0.100543	0.997649
UTX 26944678 Chip-Seq JUKART Human	0.0261753	0.10196	0.991569
TCFCP2L1 18555785 ChIP-Seq MESCs Mouse	0.0263902	0.102262	0.990286
KLF4 18555785 ChIP-Seq MESCs Mouse	0.0271489	0.104611	0.980422
ENL 26711339 ChIP-Seq SEM Human Blood Leukemia	0.0272777	0.104611	0.980422
TAL1 30185409 ChIP-Seq K562 Mouse BoneMarrow Leukemia	0.027652	0.105503	0.976735
IRF8 21731497 ChIP-ChIP J774 Mouse	0.0289622	0.109531	0.960464
CEBPB 26923725 Chip-Seq HEMOGENIC-ENDOTHELIUM Mouse	0.0290021	0.109531	0.960464
STAT3 19079543 ChIP-ChIP MESCs Mouse	0.0297606	0.111828	0.95145
SUZ12 18555785 ChIP-Seq MESCs Mouse	0.0302937	0.113259	0.945928
FLI1 21571218 ChIP-Seq MEGAKARYOCYTES Human	0.0310423	0.115477	0.937503
SMARCA4 23332759 ChIP-Seq OLIGODENDROCYTES Mouse	0.0316744	0.117242	0.930915
OLIG2 23332759 ChIP-Seq OLIGODENDROCYTES Mouse	0.0331892	0.122242	0.912781
GATA1 30185409 ChIP-Seq HPC Mouse BoneMarrow Leukemia	0.0337518	0.123305	0.909019
GATA2 26923725 Chip-Seq HEMANGIOBLAST Mouse	0.0338697	0.123305	0.909019
EZH2 23942234 ChIP-Seq MYOBLASTS AND MYOTUBES Mouse	0.0339752	0.123305	0.909019
TCF3 18692474 ChIP-Seq MESCs Mouse	0.0353059	0.126957	0.896343
LUZP1 20508642 ChIP-Seq ESCs Mouse	0.0353316	0.126957	0.896343
NANOG 18692474 ChIP-Seq MESCs Mouse	0.0354934	0.126957	0.896343
GATA2 21571218 ChIP-Seq MEGAKARYOCYTES Human	0.0356907	0.127052	0.896018
RCOR3 21632747 ChIP-Seq MESCs Mouse	0.0370251	0.130822	0.883319
HOXB4 20404135 ChIP-ChIP EML Mouse	0.0371015	0.130822	0.883319
PBX 27287812 Chip-Seq EMBYONIC-LIMB Mouse	0.0390688	0.136474	0.86495
PPARD 21283829 ChIP-Seq MYOFIBROBLAST Human	0.0391074	0.136474	0.86495
RAC3 21632823 ChIP-Seq H3396 Human	0.0392546	0.136474	0.86495
ZIC3 20872845 ChIP-ChIP MESCs Mouse	0.0395274	0.136783	0.863967
NR3C2 34362910 ChIP-Seq WistarRat Hippocampus	0.0414532	0.142783	0.845323
EP300 21415370 ChIP-Seq HL-1 Mouse	0.0428081	0.146771	0.833361
CEBPD 23245923 ChIP-Seq MEFs Mouse	0.0435657	0.148049	0.829593
LYL1 30185409 ChIP-Seq K562 Mouse BoneMarrow Leukemia	0.0435791	0.148049	0.829593
MITF 21258399 ChIP-Seq MELANOMA Human	0.0443769	0.149067	0.826619
PDX1 19855005 ChIP-ChIP MIN6 Mouse	0.0443973	0.149067	0.826619
SMARCA4 20176728 ChIP-ChIP TSCs Mouse	0.0447845	0.149067	0.826619
JUND 26020271 ChIP-Seq SMOOTH MUSCLE Human	0.0448804	0.149067	0.826619
SOX2 27498859 Chip-Seq STOMACH Mouse	0.0448804	0.149067	0.826619
PHC1 16625203 ChIP-ChIP MESCs Mouse	0.0451218	0.149203	0.826223
DPY 21335234 ChIP-Seq ESCs Mouse	0.0457318	0.150551	0.822317
SA1 27219007 Chip-Seq ERYTHROID Human	0.0465495	0.152197	0.817595
SMAD 19615063 ChIP-ChIP OVARY Human	0.046641	0.152197	0.817595
ESR1 30970003 ChIP-Seq MCF-7 Human BreastCancer	0.0477443	0.155117	0.809341
TAL1 26923725 Chip-Seq HEMANGIOBLAST Mouse	0.0487881	0.157819	0.801841
P53 21459846 ChIP-Seq SAOS-2 Human	0.049716	0.160124	0.795543

## Sheet: Cluster 5
term	p-value	q-value	-log(FDR)
RXR 22158963 ChIP-Seq LIVER Mouse	5.53858e-40	4.02655e-37	36.3951
PPARA 22158963 ChIP-Seq LIVER Mouse	2.55065e-28	9.27162e-26	25.0328
LXR 22158963 ChIP-Seq LIVER Mouse	7.63362e-28	1.84988e-25	24.7329
ESR1 17901129 ChIP-ChIP LIVER Mouse	1.94055e-12	3.52694e-10	9.4526
EGR1 23403033 ChIP-Seq LIVER Mouse	4.69379e-11	6.82477e-09	8.16591
HNF1A 26855178 ChIP-Seq Caco2 Human Colon Adenocarcinoma	2.83753e-10	3.43814e-08	7.46368
NR1I2 20693526 ChIP-Seq LIVER Mouse	1.02083e-09	1.0602e-07	6.97461
FOXA2 19822575 ChIP-Seq HepG2 Human	8.22454e-07	7.20771e-05	4.1422
CEBPA 23403033 ChIP-Seq LIVER Mouse	8.92288e-07	7.20771e-05	4.1422
SOX2 27498859 Chip-Seq STOMACH Mouse	0.000203138	0.0147682	1.83067
LMO2 20887958 ChIP-Seq HPC-7 Mouse	0.000363166	0.0237203	1.62488
CEBPB 23403033 ChIP-Seq LIVER Mouse	0.000391532	0.0237203	1.62488
FOXO1 23066095 ChIP-Seq LIVER Mouse	0.000628322	0.0351377	1.45423
RACK7 27058665 Chip-Seq MCF-7 Human	0.000691474	0.0359072	1.44482
SOX2 20726797 ChIP-Seq SW620 Human	0.00126663	0.0613896	1.21191
FOXA1 33576154 ChIP-Seq Human HilarLN ProstateCancer	0.00157637	0.0716263	1.14493
RELA 24523406 ChIP-Seq FIBROSARCOMA Human	0.00232184	0.0992927	1.00308
LYL1 20887958 ChIP-Seq HPC-7 Mouse	0.00248921	0.100536	0.997676
SPI1 20176806 ChIP-Seq THIOMACROPHAGE Mouse	0.00380897	0.145743	0.836411
GATA4 25053715 ChIP-Seq YYC3 Human	0.00419443	0.152468	0.816823
PBX 27287812 Chip-Seq EMBYONIC-LIMB Mouse	0.00496436	0.168515	0.773362
ESR1 30970003 ChIP-Seq MCF-7 Human BreastCancer	0.00520033	0.168515	0.773362
RUNX1 20887958 ChIP-Seq HPC-7 Mouse	0.00533127	0.168515	0.773362
CTCF 31629814 ChIP-Seq Hepatocytes Mouse Tyrosinemia	0.00592189	0.179384	0.746216
LMO2 26923725 Chip-Seq HEMOGENIC-ENDOTHELIUM Mouse	0.00637345	0.18534	0.732031
HNF4A 19761587 ChIP-ChIP CACO-2 Human	0.00691389	0.193323	0.713716
CUX1 19635798 ChIP-ChIP MULTIPLE CANCER TYPES Human	0.00759434	0.200316	0.698284
CLOCK 20551151 ChIP-Seq 293T Human	0.00771507	0.200316	0.698284
NEUROD2 26341353 ChIP-Seq CORTEX Mouse	0.00830972	0.206793	0.684464
CEBPB 20513432 ChIP-Seq MACROPHAGES Mouse	0.0085334	0.206793	0.684464
SREBP2 21459322 ChIP-Seq LIVER Mouse	0.0100183	0.234945	0.629034
TCFAP2C 20176728 ChIP-ChIP TROPHOBLAST STEM CELLS Mouse	0.0104942	0.236006	0.627077
FOXA1 27270436 ChIP-Seq VCaP Human Prostate Carcinoma	0.0110272	0.236006	0.627077
PITX1 30713093 ChIP-Seq Epithelial Human Tongue SCC	0.0110374	0.236006	0.627077
FOXA1 26769127 Chip-Seq PDAC-Cell Line Human	0.0120214	0.249703	0.602577
TRIM28 21343339 ChIP-Seq HEK293 Human	0.0135526	0.273688	0.562744
STAT5 23275557 ChIP-Seq MAMMARY-EPITHELIUM Mouse	0.0147222	0.283583	0.54732
AR 21915096 ChIP-Seq LNCaP-1F5 Human	0.0150466	0.283583	0.54732
GATA1 19941826 ChIP-Seq K562 Human	0.0152128	0.283583	0.54732
PPARD 23176727 ChIP-Seq KERATINOCYTES Mouse	0.015785	0.286893	0.54228
STAT5B 24692510 ChIP-Seq Epithelium Mouse Mammary	0.0166176	0.289917	0.537726
STAT5A 24692510 ChIP-Seq Epithelium Mouse Mammary	0.0168613	0.289917	0.537726
SRY 25088423 ChIP-ChIP EMBRYONIC GONADS Mouse	0.0172056	0.289917	0.537726
GATA6 25053715 ChIP-Seq YYC3 Human	0.0175466	0.289917	0.537726
KLF6 26769127 Chip-Seq PDAC-Cell Line Human	0.0214385	0.346351	0.460484
ZFP281 18757296 ChIP-ChIP E14 Mouse	0.0221587	0.350204	0.455679
FOXA1 27270436 ChIP-Seq LNCaP Human Prostate Carcinoma	0.0243201	0.376186	0.424597
CRX 20693478 ChIP-Seq RETINA Mouse	0.0269598	0.397454	0.400713
HOXB13 26457646 ChIP-Seq LNCaP Human Prostate Carcinoma	0.0269844	0.397454	0.400713
CTCF 27219007 Chip-Seq Bcells Human	0.0276869	0.397454	0.400713
SETDB1 19884257 ChIP-Seq MESCs Mouse	0.0278819	0.397454	0.400713
PRDM16 22522345 ChIP-ChIP PALATE MESENCHYMAL Mouse	0.0335253	0.46871	0.329096
PU.1 20176806 ChIP-Seq MACROPHAGES Mouse	0.0374319	0.503147	0.298305
KLF4 26769127 Chip-Seq PDAC-Cell Line Human	0.0375704	0.503147	0.298305
ELF3 26769127 Chip-Seq PDAC-Cell Line Human	0.0380648	0.503147	0.298305
GATA2 19941826 ChIP-Seq K562 Human	0.0400901	0.51647	0.286955
TCF7L2 21901280 ChIP-Seq H4IIE Rat	0.0404935	0.51647	0.286955
ZNF263 19887448 ChIP-Seq K562 Human	0.0438224	0.525149	0.279717
RING1B 27294783 Chip-Seq NPCs Mouse	0.0439122	0.525149	0.279717
SA1 27219007 Chip-Seq Bcells Human	0.0441953	0.525149	0.279717
RARB 24833708 ChIP-Seq LIVER Mouse	0.04425	0.525149	0.279717
CEBPB 22108803 ChIP-Seq LS180 Human	0.0447858	0.525149	0.279717
GF1 26923725 Chip-Seq HPCs Mouse	0.0466806	0.538057	0.269172
RXRA 24833708 ChIP-Seq LIVER Mouse	0.0473668	0.538057	0.269172
RARA 24833708 ChIP-Seq LIVER Mouse	0.0483325	0.540581	0.267139

## Sheet: Cluster 6
term	p-value	q-value	-log(FDR)
CRX 20693478 ChIP-Seq ADULT RETINA Mouse	0.0495737	0.0727273	1.1383
ESR1 30970003 ChIP-Seq MCF-7 Human BreastCancer	0.0492418	0.0723806	1.14038
NR3C1 34362910 ChIP-Seq WistarRat Hippocampus Stress	0.0488939	0.0720091	1.14261
NFIB 24661679 ChIP-Seq LUNG Mouse	0.047886	0.0706621	1.15081
ZNF263 19887448 ChIP-Seq K562 Human	0.0471951	0.0697786	1.15628
SMAD3 30307970 ChIP-Seq HCASMC Human CoronaryArtery	0.0470503	0.0697007	1.15676
NR3C2 34362910 ChIP-Seq WistarRat Hippocampus Stress	0.0453442	0.067305	1.17195
RCOR2 21632747 ChIP-Seq MESCs Mouse	0.0437441	0.0650576	1.1867
IRF8 21731497 ChIP-ChIP J774 Mouse	0.0425289	0.0634794	1.19737
CTCF 20526341 ChIP-Seq ESCs Human	0.0425991	0.0634794	1.19737
CEBPB 22108803 ChIP-Seq LS180 Human	0.0422999	0.0632826	1.19872
NANOG 18555785 Chip-Seq ESCs Mouse	0.0420554	0.0630415	1.20037
TBL1 22424771 ChIP-Seq 293T Human	0.0397201	0.0596589	1.22432
CDX2 22108803 ChIP-Seq LS180 Human	0.0375761	0.0565509	1.24756
RUNX1 17652178 ChIP-ChIP JURKAT Human	0.0364561	0.0549746	1.25984
POU2F1 35413990 ChIP-Seq Human ARposCRProstateCancer	0.0361535	0.0546271	1.26259
PHF8 20622853 ChIP-Seq HELA Human	0.0358212	0.054306	1.26515
EZH2 27294783 Chip-Seq NPCs Mouse	0.0358692	0.054306	1.26515
ESR1 21235772 ChIP-Seq MCF-7 Human	0.0346128	0.0526143	1.2789
FUS 26573619 Chip-Seq HEK293 Human	0.0341486	0.052013	1.28389
NR1I2 20693526 ChIP-Seq LIVER Mouse	0.0338389	0.0516453	1.28697
HNF4A 19761587 ChIP-ChIP CACO-2 Human	0.0336346	0.0514372	1.28872
EBNA1 20929547 Chip-Seq RAJI-cells Human	0.0329531	0.0505724	1.29609
EBF1 22473956 ChIP-Seq BONE MARROW Mouse	0.0330023	0.0505724	1.29609
REST 19997604 ChIP-ChIP NEURONS Mouse	0.0322311	0.0495914	1.30459
RCOR3 21632747 ChIP-Seq MESCs Mouse	0.0317346	0.0489269	1.31045
ADNP 35650610 ChIP-Seq mESC Mouse Stem Autism	0.0313002	0.0483556	1.31555
NFE2 27457419 Chip-Seq LIVER Mouse	0.0307562	0.0476124	1.32228
SMAD3 21741376 ChIP-Seq HESCs Human	0.0305501	0.0473902	1.32431
KAP1 22055183 ChIP-Seq ESCs Mouse	0.0304788	0.0473766	1.32444
GATA1 26923725 Chip-Seq HPCs Mouse	0.0299724	0.0466854	1.33082
NFKB1 27076634 ChIP-Seq BEAS2B Human Lung Inflammation	0.029638	0.0462597	1.3348
BCOR 27268052 Chip-Seq Bcells Human	0.0292552	0.0457566	1.33955
NR3C1 32051336 ChIP-Seq MLEC Mouse Epithelium	0.028973	0.045409	1.34286
SOX9 22984422 ChIP-ChIP TESTIS Rat	0.0285283	0.0448048	1.34868
TAL1 22897851 ChIP-Seq JUKARTE6-1 Human	0.0268076	0.0421899	1.37479
STAT5A 28732065 ChIP-Seq J2E Mouse Blood	0.0259492	0.0409255	1.38801
ELK4 26923725 Chip-Seq MESODERM Mouse	0.0259501	0.0409255	1.38801
FOXP1 22492998 ChIP-Seq STRATIUM Mouse	0.0256937	0.0406906	1.39051
FOXA1 27270436 ChIP-Seq LNCaP Human Prostate Carcinoma	0.0253964	0.0403041	1.39465
FOXA1 21915096 ChIP-Seq LNCaP-1F5 Human	0.0242897	0.0386289	1.41309
PPARD 23176727 ChIP-Seq KERATINOCYTES Mouse	0.0235545	0.0375389	1.42552
JARID1B-DAIN 22020125 ChIP-Seq ESCs Mouse	0.0235548	0.0375389	1.42552
BCL6 27268052 Chip-Seq Bcells Human	0.0234517	0.0375326	1.42559
ERA 27197147 Chip-Seq ENDOMETRIOID-ADENOCARCINOMA Human	0.021182	0.0339719	1.46888
GATA3 20176728 ChIP-ChIP TSCs Mouse	0.0209027	0.0335951	1.47372
CDX2 20551321 ChIP-Seq CACO-2 Human	0.0197549	0.0318179	1.49733
RXR 22158963 ChIP-Seq LIVER Mouse	0.0192774	0.0311151	1.50703
FOXA1 27197147 Chip-Seq ENDOMETRIOID-ADENOCARCINOMA Human	0.0190959	0.0308881	1.51021
P300 27268052 Chip-Seq Bcells Human	0.0189341	0.0306919	1.51298
PCGF4 22325352 ChIP-Seq 293T-Rex Human	0.0180756	0.0293631	1.5322
STAT6 20620947 ChIP-Seq CD4 POS T Human	0.0173648	0.0282692	1.54869
E2F1 17053090 ChIP-ChIP MCF-7 Human	0.0167435	0.0273164	1.56358
HOXB7 26014856 ChIP-Seq BT474 Human	0.0164164	0.0268406	1.57121
EBF1 22473956 ChIP-Seq LYMPHODE Mouse	0.016226	0.0265868	1.57533
BCL6 25482012 ChIP-Seq CML-JURL-MK1 Human	0.0157313	0.0258321	1.58784
ETV1 20927104 ChIP-Seq GIST48 Human	0.0156927	0.0258247	1.58797
GATA6 21074721 ChIP-Seq CACO-2 Human	0.0146039	0.0240853	1.61825
JUN 21703547 ChIP-Seq K562 Human	0.0140728	0.02326	1.63339
BACH1 22875853 ChIP-PCR HELA AND SCP4 Human	0.0125106	0.0207232	1.68354
CSB 26484114 Chip-Seq FIBROBLAST Human	0.0120546	0.0200118	1.69871
MYCN 27167114 Chip-Seq NEUROBLASTOMA Human	0.0120546	0.0200118	1.69871
TCF12/HEB 22897851 ChIP-Seq JUKARTE6-1 Human	0.01176	0.0196086	1.70755
P68 20966046 ChIP-Seq HELA Human	0.0117122	0.019572	1.70836
SOX2 18555785 Chip-Seq ESCs Mouse	0.0114948	0.0192513	1.71554
PPARD 23208498 ChIP-Seq MDA-MB-231 Human	0.0114428	0.0192066	1.71655
RUNX 20019798 ChIP-Seq JUKART Human	0.0110464	0.0185826	1.73089
GATA1 30185409 ChIP-Seq K562 Mouse BoneMarrow Leukemia	0.0108483	0.01829	1.73779
SREBP2 21459322 ChIP-Seq LIVER Mouse	0.0105243	0.0177832	1.74999
LXR 22158963 ChIP-Seq LIVER Mouse	0.00996566	0.016877	1.77271
HIF1A 21447827 ChIP-Seq MCF-7 Human	0.00990633	0.0168141	1.77433
NANOG 18700969 ChIP-ChIP MESCs Mouse	0.00973614	0.0165814	1.78038
PU1 27457419 Chip-Seq LIVER Mouse	0.00974731	0.0165814	1.78038
JUND 26020271 ChIP-Seq HCASMC Human CoronaryArtery	0.00957615	0.0163638	1.78612
RUNX1 27457419 Chip-Seq LIVER Mouse	0.00937239	0.0160518	1.79448
HOXD13 18407260 ChIP-ChIP DEVELOPING-LIMBS Mouse	0.00927923	0.0159283	1.79783
MNX1 26342078 ChIP-Seq MIN6-4N Mouse	0.00921564	0.0158551	1.79983
TRIM28 17542650 ChIP-ChIP NTERA2 Human	0.009172	0.015816	1.8009
WT1 19549856 ChIP-ChIP CCG9911 Human	0.00883754	0.015274	1.81605
GABPA 29892750 ChIP-Seq EML Mouse BoneMarrow	0.00867782	0.0150323	1.82298
TAL1 30185409 ChIP-Seq K562 Mouse BoneMarrow Leukemia	0.00824089	0.0143082	1.84442
KLF4 25985364 ChIP-Seq ATHEROSCLEROSIS LESION Mouse	0.00761448	0.0132509	1.87775
VDR 24787735 ChIP-Seq THP-1 Human	0.00751009	0.0130994	1.88275
GATA3 27048872 Chip-Seq THYMUS Human	0.00743438	0.0129973	1.88615
EVI1 22308434 ChIP-Seq SKOV3 Human Ovary OvarianCancer	0.0071469	0.0125236	1.90227
RBPJ 21746931 ChIP-Seq IB4-LCL Human	0.00706561	0.0124099	1.90623
SRY 22984422 ChIP-ChIP TESTIS Rat	0.0070394	0.0123926	1.90684
ZNF217 24962896 ChIP-Seq MCF-7 Human	0.00688468	0.0121485	1.91548
PPARG 19300518 ChIP-PET 3T3-L1 Mouse	0.00662492	0.0117174	1.93117
LYL1 20887958 ChIP-Seq HPC-7 Mouse	0.00623051	0.0110457	1.95681
RBPJ 21746931 ChIP-Seq IB4 Human	0.00560036	0.00995182	2.0021
SOX9 26525672 Chip-Seq Limbbuds Mouse	0.00530435	0.00944799	2.02466
LYL1 30185409 ChIP-Seq K562 Mouse BoneMarrow Leukemia	0.00522422	0.0093272	2.03025
CDX2 21074721 ChIP-Seq CACO-2 Mouse	0.00520929	0.00932253	2.03047
RARA 24833708 ChIP-Seq LIVER Mouse	0.00519551	0.0093199	2.03059
CEBPB 26923725 Chip-Seq MESODERM Mouse	0.00516412	0.00928561	2.03219
RARB 27405468 Chip-Seq BRAIN Mouse	0.00506142	0.00912261	2.03988
SMARCA4 23332759 ChIP-Seq OLIGODENDROCYTES Mouse	0.00493436	0.00891483	2.04989
YAP1 20516196 ChIP-Seq MESCs Mouse	0.00470708	0.00852455	2.06933
CMYC 18555785 Chip-Seq ESCs Mouse	0.00456654	0.00829485	2.08119
GATA2 21666600 ChIP-Seq HMVEC Human	0.00456929	0.00829485	2.08119
STAT3 18555785 Chip-Seq ESCs Mouse	0.00406819	0.00742078	2.12955
TAL1 26923725 Chip-Seq HPCs Mouse	0.00402386	0.00735763	2.13326
SOX3 22085726 ChIP-Seq MUSCLE Mouse	0.00374442	0.00686325	2.16347
SUZ12 18555785 Chip-Seq ESCs Mouse	0.00361833	0.00664825	2.17729
BCL3 23251550 ChIP-Seq MUSCLE Mouse	0.00360132	0.00663308	2.17828
SPI1 20517297 ChIP-Seq HL60 Human	0.00358059	0.00662318	2.17893
P300 18555785 Chip-Seq ESCs Mouse	0.00358719	0.00662318	2.17893
PHF8 20622854 ChIP-Seq HELA Human	0.00348006	0.00645688	2.18998
PKCTHETA 26484144 Chip-Seq BREAST Human	0.00346909	0.00645234	2.19028
RUNX1 26923725 Chip-Seq HPCs Mouse	0.00343837	0.00641094	2.19308
CTCF 21964334 ChIP-Seq BJAB-B Human	0.00335874	0.00627795	2.20218
RAD21 21589869 ChIP-Seq MESCs Mouse	0.00330566	0.00619402	2.20803
NFYA 21822215 ChIP-Seq K562 Human	0.00328463	0.00616989	2.20972
NR3C1 27076634 ChIP-Seq BEAS2B Human Lung Inflammation	0.00327485	0.00616681	2.20994
CBX2 22325352 ChIP-Seq 293T-Rex Human	0.00322613	0.00609023	2.21537
HNFA 21074721 ChIP-Seq CACO-2 Human	0.00319061	0.00603823	2.21909
SCL 21571218 ChIP-Seq MEGAKARYOCYTES Human	0.00314426	0.00596543	2.22436
NFYB 21822215 ChIP-Seq K562 Human	0.00313405	0.005961	2.22468
NFE2L2 22581777 ChIP-Seq LYMPHOBLASTOID Human	0.00305372	0.00582284	2.23486
PPAR 26484153 Chip-Seq NCI-H1993 Human	0.00302649	0.00578548	2.23766
GATA6 21074721 ChIP-Seq CACO-2 Mouse	0.00292268	0.00560118	2.25172
OCT4 18555785 Chip-Seq ESCs Mouse	0.00291157	0.00559406	2.25227
CTCF 18555785 Chip-Seq ESCs Mouse	0.00291157	0.00559406	2.25227
NACC1 18358816 ChIP-ChIP MESCs Mouse	0.0027594	0.00532874	2.27338
TP63 22573176 ChIP-Seq HFKS Human	0.0026953	0.00521827	2.28247
EP300 21415370 ChIP-Seq HL-1 Mouse	0.00265985	0.00516284	2.28711
TAL1 26923725 Chip-Seq HEMANGIOBLAST Mouse	0.00256888	0.00499957	2.30107
FOXP2 23625967 ChIP-Seq PFSK-1 AND SK-N-MC Human	0.00256913	0.00499957	2.30107
TP63 30713093 ChIP-Seq Epithelial Human Tongue SCC	0.00224317	0.0043878	2.35775
TP63 23658742 ChIP-Seq EP156T Human	0.0021658	0.00424744	2.37187
CTNNB1 20460455 ChIP-Seq HCT116 Human	0.00213848	0.00420476	2.37626
GATA3 24758297 ChIP-Seq MCF-7 Human	0.0020263	0.00399455	2.39853
SOX2 22085726 ChIP-Seq NPCs Mouse	0.00197464	0.00390287	2.40862
CDH4 35650610 ChIP-Seq mESC Mouse Stem Autism	0.00193425	0.00383306	2.41645
TP53 16413492 ChIP-PET HCT116 Human	0.00192824	0.00383118	2.41667
E2F1 18555785 Chip-Seq ESCs Mouse	0.00192046	0.00382575	2.41728
ESR1 22446102 ChIP-Seq UTERUS Mouse	0.00187423	0.00374487	2.42656
KLF4 18555785 Chip-Seq ESCs Mouse	0.00187491	0.00374487	2.42656
ZFX 18555785 Chip-Seq ESCs Mouse	0.00181654	0.00364754	2.438
TFAP2C 20629094 ChIP-Seq MCF-7 Human	0.0016621	0.00334631	2.47543
ZIC3 20872845 ChIP-ChIP MESCs Mouse	0.00155211	0.00313319	2.50401
FOXP3 17237761 ChIP-ChIP TREG Mouse	0.00154001	0.00311708	2.50625
PPARA 22158963 ChIP-Seq LIVER Mouse	0.00144854	0.0029398	2.53168
NMYC 18555785 Chip-Seq ESCs Mouse	0.00141047	0.00287023	2.54208
MYC 18940864 ChIP-ChIP HL60 Human	0.00138905	0.00283426	2.54756
FOXA2 19822575 ChIP-Seq HepG2 Human	0.00137954	0.00282247	2.54937
SCL 19346495 ChIP-Seq HPC-7 Human	0.00137358	0.00281789	2.55008
KLF1 20508144 ChIP-Seq FETAL-LIVER-ERYTHROID Mouse	0.00130659	0.00268774	2.57061
FOXO1 32281255 ChIP-Seq Chondrocytes Human Osteoarthritis	0.00123523	0.00254786	2.59382
TRIM28 21343339 ChIP-Seq HEK293 Human	0.00117158	0.00242318	2.61561
PDX1 19855005 ChIP-ChIP MIN6 Mouse	0.00111811	0.00231892	2.63471
ETS2 20176728 ChIP-ChIP TROPHOBLAST STEM CELLS Mouse	0.00109336	0.00227383	2.64324
ESR2 21235772 ChIP-Seq MCF-7 Human	0.00103035	0.00214868	2.66783
PAX6 23342162 ChIP-ChIP BETA-FORBRAIN-LENS Mouse	0.00100108	0.00209342	2.67914
YY1 23942234 ChIP-Seq MYOBLASTS AND MYOTUBES Mouse	0.00096847	0.00203084	2.69233
OLIG2 23332759 ChIP-Seq OLIGODENDROCYTES Mouse	0.000955403	0.002009	2.69702
EGR1 19374776 ChIP-ChIP THP-1 Human	0.000942443	0.00198727	2.70174
SOX2 16153702 ChIP-ChIP HESCs Human	0.000926231	0.00195854	2.70807
POU5F1 16518401 ChIP-PET MESCs Mouse	0.000910518	0.00193071	2.71428
FOXM1 26456572 ChIP-Seq MCF-7 Human	0.000905929	0.00192637	2.71526
SMAD1 26771354 ChIP-Seq mESC Mouse Stem	0.0008828	0.00188248	2.72527
SETDB1 19884257 ChIP-Seq MESCs Mouse	0.000845681	0.00180842	2.7427
DPY 21335234 ChIP-Seq ESCs Mouse	0.000805661	0.00172772	2.76253
STAT1 20625510 ChIP-Seq HELA Human	0.000785296	0.00168883	2.77241
GATA2 21571218 ChIP-Seq MEGAKARYOCYTES Human	0.000761361	0.00164202	2.78462
EST1 17652178 ChIP-ChIP JURKAT Human	0.000692147	0.00149702	2.82477
RUNX1 27514584 ChIP-Seq MCF-7 Human BreastCancer	0.000640051	0.00138831	2.85751
EWS 26573619 Chip-Seq HEK293 Human	0.000606511	0.00131934	2.87964
POU5F1 18358816 ChIP-ChIP MESCs Mouse	0.000600723	0.00131051	2.88256
SOX2 30713093 ChIP-Seq Epithelial Human Tongue SCC	0.000596224	0.00130446	2.88457
GATA1 19941826 ChIP-Seq K562 Human	0.000545612	0.00119718	2.92184
THAP11 20581084 ChIP-Seq MESCs Mouse	0.000531635	0.00116991	2.93185
GATA1 21571218 ChIP-Seq MEGAKARYOCYTES Human	0.0005289	0.00116728	2.93283
NR3C1 23031785 ChIP-Seq PC12 Mouse	0.000511452	0.00113207	2.94613
GATA3 30127528 ChIP-Seq KELLY Human Brain Neuroblastoma	0.000507239	0.00112604	2.94845
GATA2 19941826 ChIP-Seq K562 Human	0.000497461	0.00110758	2.95562
YY1 21170310 ChIP-Seq MESCs Mouse	0.000462051	0.00103178	2.98641
GATA3 26560356 Chip-Seq TH2 Human	0.000460138	0.00103055	2.98693
GF1 26923725 Chip-Seq HPCs Mouse	0.000442175	0.000993254	3.00294
EOMES 21245162 ChIP-Seq HESCs Human	0.000432503	0.000974419	3.01125
JARID1A 20064375 ChIP-Seq MESCs Mouse	0.000420894	0.000951096	3.02178
TP53 18474530 ChIP-ChIP U2OS Human	0.000407961	0.000924631	3.03403
HAND2 30127528 ChIP-Seq KELLY Human Brain Neuroblastoma	0.00037525	0.000853047	3.06903
ELF1 17652178 ChIP-ChIP JURKAT Human	0.000372108	0.000848451	3.07137
SA1 27219007 Chip-Seq Bcells Human	0.000358598	0.000820117	3.08612
NFE2L2 20460467 ChIP-Seq MEFs Mouse	0.000344872	0.000791116	3.10176
NRF2 20460467 ChIP-Seq MEFs Mouse	0.000344872	0.000791116	3.10176
FOXM1 32153563 ChIP-Seq SKOV3 Human Ovary OvarianCancer	0.000335546	0.000774707	3.11086
LMO2 26923725 Chip-Seq HEMOGENIC-ENDOTHELIUM Mouse	0.000335672	0.000774707	3.11086
TFAP2A 17053090 ChIP-ChIP MCF-7 Human	0.000329175	0.000764372	3.1167
FOXO3 23340844 ChIP-Seq DLD1 Human	0.000322969	0.000752268	3.12363
STAT3 19079543 ChIP-ChIP MESCs Mouse	0.000274309	0.0006409	3.19321
VDR 33458620 ChIP-Seq PrimaryEpithelial Human Prostate	0.00023867	0.00055936	3.25231
MYCN 21190229 ChIP-Seq SHEP-21N Human	0.000211431	0.000497059	3.30359
HCFC1 20581084 ChIP-Seq MESCs Mouse	0.000201201	0.000474484	3.32378
PRDM5 23873026 ChIP-Seq MEFs Mouse	0.00018689	0.00044252	3.35407
SREBP1 19666523 ChIP-Seq LIVER Mouse	0.000187062	0.00044252	3.35407
TRP63 18441228 ChIP-ChIP KERATINOCYTES Mouse	0.000164679	0.000393407	3.40516
TBX3 20139965 ChIP-Seq MESCs Mouse	0.000164919	0.000393407	3.40516
PPARG 20176806 ChIP-Seq 3T3-L1 Mouse	0.000165262	0.000393407	3.40516
POU5F1 18700969 ChIP-ChIP MESCs Mouse	0.000147866	0.000355348	3.44935
BRD4 28847988 ChIP-Seq BCBL1 Human Blood Lymphoma	0.000145407	0.000350551	3.45525
TBX3 20139965 ChIP-Seq ESCs Mouse	0.00014035	0.00033944	3.46924
GF1B 26923725 Chip-Seq HPCs Mouse	0.000135225	0.000328093	3.484
STAT5 23275557 ChIP-Seq MAMMARY-EPITHELIUM Mouse	0.000131156	0.000319245	3.49588
SMAD1 18555785 ChIP-Seq MESCs Mouse	0.000130286	0.000318149	3.49737
SOX9 26525672 Chip-Seq HEART Mouse	0.000129855	0.000318125	3.4974
SOX2 18358816 ChIP-ChIP MESCs Mouse	0.000128906	0.000316825	3.49918
NRF2 31884422 ChIP-Seq A549 Human Lung Carcinoma	0.000123331	0.000304371	3.5166
RXRA 24833708 ChIP-Seq LIVER Mouse	0.000123437	0.000304371	3.5166
ESET 19884257 ChIP-Seq ESCs Mouse	0.000119575	0.00029678	3.52757
MYBL1 21750041 ChIP-ChIP SPERMATOCYTES Mouse	0.000119041	0.000296427	3.52808
HOXC9 25013753 ChIP-Seq NEUROBLASTOMA BE2-C Human	0.000102243	0.000255439	3.59271
SOX11 23321250 ChIP-ChIP Z138-A519-JVM2 Human	8.41315e-05	0.000210886	3.67595
PADI4 21655091 ChIP-ChIP MCF-7 Human	8.22837e-05	0.00020694	3.68416
ESRRB 18555785 Chip-Seq ESCs Mouse	8.16721e-05	0.000206086	3.68595
TBX2 35687133 ChIP-Seq MCF-7 Human BreastCancer	7.6277e-05	0.000193116	3.71418
SA1 27219007 Chip-Seq ERYTHROID Human	7.20565e-05	0.000183043	3.73745
LMO2 26923725 Chip-Seq HEMANGIOBLAST Mouse	6.9916e-05	0.000178203	3.74908
OLIG2 26023283 ChIP-Seq AINV15 Mouse	6.80256e-05	0.000173971	3.75952
SMAD1 18555785 Chip-Seq ESCs Mouse	6.68446e-05	0.00017153	3.76566
KDM6A 18722178 ChIP-ChIP U937 AND SAOS2 Human	6.54823e-05	0.000168606	3.77313
FLI1 21867929 ChIP-Seq CD8 Mouse	6.43599e-05	0.000166782	3.77785
P63 26484246 Chip-Seq KERATINOCYTES Human	6.45536e-05	0.000166782	3.77785
GATA1 30185409 ChIP-Seq HPC Mouse BoneMarrow Leukemia	5.94779e-05	0.000154724	3.81044
CJUN 26792858 Chip-Seq BT549 Human	4.96738e-05	0.000129666	3.88717
ESR1 22217937 ChIP-Seq MCF-7 Human BreastCancer	4.49131e-05	0.000117644	3.92943
PPARD 21283829 ChIP-Seq MYOFIBROBLAST Human	4.30629e-05	0.00011319	3.94619
NR1H3 23393188 ChIP-Seq ATHEROSCLEROTIC-FOAM Human	4.18598e-05	0.000110411	3.95699
ELF1 20517297 ChIP-Seq JURKAT Human	4.04048e-05	0.000106945	3.97084
IRF8 22096565 ChIP-ChIP GC-B Mouse	3.7943e-05	0.000100782	3.99662
POU2F1 27270436 ChIP-Seq VCaP Human Prostate Carcinoma	3.43413e-05	9.15365e-05	4.03841
CREB1 26743006 Chip-Seq LNCaP-abl Human	3.27086e-05	8.74926e-05	4.05803
KLF5 25053715 ChIP-Seq YYC3 Human	2.90677e-05	7.80293e-05	4.10774
LMO2 20887958 ChIP-Seq HPC-7 Mouse	2.51774e-05	6.78266e-05	4.1686
TEAD4 22529382 ChIP-Seq TROPHECTODERM Mouse	2.48726e-05	6.72449e-05	4.17234
GTF3C2 35216376 ChIP-Seq H9 Human BoneMarrow Lymphoma	2.45426e-05	6.65906e-05	4.17659
FOXA1 25552417 ChIP-Seq VCAP Human	2.34791e-05	6.39341e-05	4.19427
STAT3 29892750 ChIP-Seq EML Mouse BoneMarrow	2.3287e-05	6.37614e-05	4.19544
NANOG 16153702 ChIP-ChIP HESCs Human	2.33314e-05	6.37614e-05	4.19544
SRF 21415370 ChIP-Seq HL-1 Mouse	2.11929e-05	5.84766e-05	4.23302
PPARG 20176806 ChIP-Seq THIOMACROPHAGE Mouse	2.12432e-05	5.84766e-05	4.23302
TBX20 22328084 ChIP-Seq HEART Mouse	1.91453e-05	5.32663e-05	4.27355
TBX20 22080862 ChIP-Seq HEART Mouse	1.91453e-05	5.32663e-05	4.27355
MEIS1 20887958 ChIP-Seq HPC-7 Mouse	1.92097e-05	5.32663e-05	4.27355
TCF7L2 21901280 ChIP-Seq H4IIE Rat	1.79084e-05	5.02097e-05	4.29921
JUN 26020271 ChIP-Seq SMOOTH MUSCLE Human	1.75914e-05	4.95045e-05	4.30536
ISL1 27105846 Chip-Seq CPCs Mouse	1.71927e-05	4.85629e-05	4.3137
ETS1 20019798 ChIP-Seq JURKAT Human	1.68919e-05	4.78921e-05	4.31974
POU5F1 18555785 ChIP-Seq MESCs Mouse	1.64713e-05	4.6875e-05	4.32906
RUNX1 27514584 Chip-Seq MCF-7 Human	1.54572e-05	4.41551e-05	4.35502
CEBPB 26923725 Chip-Seq HEMOGENIC-ENDOTHELIUM Mouse	1.31974e-05	3.78427e-05	4.42202
RARG 19884340 ChIP-ChIP MEFs Mouse	1.23019e-05	3.5409e-05	4.45089
ZFP281 18358816 ChIP-ChIP MESCs Mouse	1.06081e-05	3.065e-05	4.51357
RARB 24833708 ChIP-Seq LIVER Mouse	1.03527e-05	3.00269e-05	4.52249
MYC 27129775 Chip-Seq CORNEA Mouse	8.73676e-06	2.55342e-05	4.59288
ESR1 26153859 ChIP-Seq T47D Human Breast Carcinoma	8.77e-06	2.55342e-05	4.59288
NANOG 21062744 ChIP-ChIP HESCs Human	8.69372e-06	2.55083e-05	4.59332
RUNX1 22897851 ChIP-Seq JUKARTE6-1 Human	8.46722e-06	2.50062e-05	4.60195
GATA4 25053715 ChIP-Seq YYC3 Human	8.48162e-06	2.50062e-05	4.60195
GABP 17652178 ChIP-ChIP JURKAT Human	8.48955e-06	2.50062e-05	4.60195
LDB1 21186366 ChIP-Seq BM-HSCs Mouse	8.29666e-06	2.47267e-05	4.60683
LXR 22292898 ChIP-Seq THP-1 Human	7.13846e-06	2.1359e-05	4.67042
TBP 23326641 ChIP-Seq C3H10T1-2 Mouse	6.98218e-06	2.09742e-05	4.67831
PPARG 23326641 ChIP-Seq C3H10T1-2 Mouse	6.6294e-06	1.99938e-05	4.6991
FOXA1 33576154 ChIP-Seq Human Liver ProstateCancer	5.42711e-06	1.64333e-05	4.78428
RUNX1 20887958 ChIP-Seq HPC-7 Mouse	5.34433e-06	1.62476e-05	4.78921
PGR 26153859 ChIP-Seq MCF-7 Human BreastCancer	4.88612e-06	1.49145e-05	4.82639
SPI1 26923725 Chip-Seq MACROPHAGESS Mouse	4.44958e-06	1.3637e-05	4.86528
SOX11 22085726 ChIP-Seq ESNs Mouse	4.29265e-06	1.32095e-05	4.87911
SPI1 26923725 Chip-Seq HPCs Mouse	3.70309e-06	1.14418e-05	4.94151
SRY 25088423 ChIP-ChIP EMBRYONIC GONADS Mouse	3.19279e-06	9.9055e-06	5.00412
SOX9 25088423 ChIP-ChIP EMBRYONIC GONADS Mouse	3.06441e-06	9.54632e-06	5.02016
SOX9 24532713 ChIP-Seq HFSC Mouse	2.91903e-06	9.131e-06	5.03948
ETS1 22383799 ChIP-Seq G1ME Mouse	2.46035e-06	7.72814e-06	5.11192
CTCF 27219007 Chip-Seq ERYTHROID Human	1.80981e-06	5.70845e-06	5.24348
CEBPB 26923725 Chip-Seq MACROPHAGESS Mouse	1.77454e-06	5.62063e-06	5.25022
TFEB 21752829 ChIP-Seq HELA Human	1.72442e-06	5.48483e-06	5.26084
CTCF 33576154 ChIP-Seq Human PerigastricLN ProstateCancer	1.7158e-06	5.48044e-06	5.26118
SOX2 18555785 ChIP-Seq MESCs Mouse	1.65128e-06	5.29668e-06	5.276
FOXP1 21924763 ChIP-Seq HESCs Human	1.63e-06	5.25069e-06	5.27978
STAT3 18555785 ChIP-Seq MESCs Mouse	1.44482e-06	4.67407e-06	5.33031
ILF3 29590119 ChIP-Seq K562 Human BoneMarrow Leukemia	1.24939e-06	4.05916e-06	5.39156
HSF1 23293686 ChIP-Seq STHDH STRIATAL Mouse	1.22769e-06	4.00586e-06	5.3973
PU.1 20513432 ChIP-Seq Bcells Mouse	1.17518e-06	3.85114e-06	5.41441
CREB1 26743006 Chip-Seq LNCaP Human	1.1276e-06	3.71129e-06	5.43048
STAT5B 24692510 ChIP-Seq Epithelium Mouse Mammary	1.0682e-06	3.53111e-06	5.45209
TCF3 18692474 ChIP-Seq MEFs Mouse	1.04715e-06	3.47674e-06	5.45883
RELB 30642670 ChIP-Seq CTB1 Human Placenta Inflammation	8.32679e-07	2.77682e-06	5.55645
MYC 19915707 ChIP-ChIP AK7 Human	7.80126e-07	2.61308e-06	5.58285
GATA2 20887958 ChIP-Seq HPC-7 Mouse	7.33197e-07	2.4668e-06	5.60787
JUND 26020271 ChIP-Seq SMOOTH MUSCLE Human	7.26949e-07	2.4567e-06	5.60965
POU3F1 26484290 ChIP-Seq ESCss Mouse	7.15453e-07	2.42869e-06	5.61463
CHD4 35695185 ChIP-Seq nicBasalRootGanglia Mouse Embryo	6.61156e-07	2.26276e-06	5.64536
TP53 32428506 ChIP-Seq Human Liver Heptoma	6.63584e-07	2.26276e-06	5.64536
SMAD3 22036565 ChIP-Seq ESCs Mouse	6.12008e-07	2.10586e-06	5.67657
PPARG 20176806 ChIP-Seq MACROPHAGES Mouse	5.91848e-07	2.04579e-06	5.68914
FOXA1 26743006 Chip-Seq LNCaP-abl Human	4.91533e-07	1.70684e-06	5.76781
E2A 27217539 Chip-Seq RAMOS-Cell Line Human	4.60422e-07	1.60617e-06	5.79421
TP53 22127205 ChIP-Seq IMR90 Human	4.42724e-07	1.55158e-06	5.80922
FLI1 26923725 Chip-Seq HEMOGENIC-ENDOTHELIUM Mouse	4.38113e-07	1.54257e-06	5.81176
CREB1 15753290 ChIP-ChIP HEK293T Human	4.34867e-07	1.53829e-06	5.81296
NANOG 18347094 ChIP-ChIP MESCs Mouse	4.27013e-07	1.51979e-06	5.81822
SALL4 18804426 ChIP-ChIP XEN Mouse	4.27628e-07	1.51979e-06	5.81822
SMAD4 19686287 ChIP-ChIP HaCaT Human	4.21314e-07	1.51154e-06	5.82058
AR 27270436 ChIP-Seq VCaP Human Prostate Carcinoma	3.96978e-07	1.43101e-06	5.84436
ZBTB16 27035670 ChIP-Seq hESC Human Endometrial	1.99747e-07	7.23484e-07	6.14057
FOXM1 26100407 CHIP-SEQ Hek293 Flp-In Human	1.82194e-07	6.63082e-07	6.17843
STAT3 24763339 ChIP-Seq IMN-ESCs Mouse	1.74333e-07	6.37536e-07	6.1955
CTCF 21964334 Chip-Seq Bcells Human	1.14398e-07	4.20385e-07	6.37635
GATA1 19941827 ChIP-Seq MEL86 Mouse	9.93117e-08	3.66727e-07	6.43566
NR0B1 18358816 ChIP-ChIP MESCs Mouse	8.49101e-08	3.15083e-07	6.50158
CEBPB 20176806 ChIP-Seq MACROPHAGES Mouse	8.06127e-08	3.0061e-07	6.522
TCF3 18692474 ChIP-Seq MESCs Mouse	7.47934e-08	2.8029e-07	6.55239
NANOG 18358816 ChIP-ChIP MESCs Mouse	7.07717e-08	2.66538e-07	6.57424
STAT3 20064451 ChIP-Seq CD4+T Mouse	7.0046e-08	2.65124e-07	6.57655
FLI1 26923725 Chip-Seq MACROPHAGESS Mouse	6.60798e-08	2.51369e-07	6.59969
NANOG 16518401 ChIP-PET MESCs Mouse	5.98234e-08	2.28719e-07	6.6407
KDM5A 27292631 Chip-Seq BREAST Human	4.54405e-08	1.74612e-07	6.75793
CTCF 18555785 ChIP-Seq MESCs Mouse	4.03466e-08	1.55828e-07	6.80735
CEBPB 20176806 ChIP-Seq THIOMACROPHAGE Mouse	3.66485e-08	1.42272e-07	6.84688
MBD3 35695185 ChIP-Seq nicBasalRootGanglia Mouse Embryo	3.56507e-08	1.39111e-07	6.85664
SMC3 22415368 ChIP-Seq MEFs Mouse	3.42263e-08	1.34245e-07	6.8721
AF4 28076791 ChIP-Seq SEM Human Blood Leukemia	2.58875e-08	1.02067e-07	6.99111
POU5F1 18347094 ChIP-ChIP MESCs Mouse	2.38863e-08	9.46697e-08	7.02379
ASXL1 24218140 ChIP-Seq BMDM Mouse	1.91133e-08	7.61516e-08	7.11832
TET1 21490601 ChIP-Seq MESCs Mouse	1.66763e-08	6.67933e-08	7.17527
SOX2 19030024 ChIP-ChIP MESCs Mouse	1.49508e-08	6.0201e-08	7.2204
CLOCK 20551151 ChIP-Seq 293T Human	1.3844e-08	5.60421e-08	7.25149
WT1 25993318 ChIP-Seq PODOCYTE Human	9.76885e-09	3.97582e-08	7.40057
TCF21 26020271 ChIP-Seq HCASMC Human CoronaryArtery	8.19603e-09	3.35373e-08	7.47447
PRDM14 21183938 ChIP-Seq MESCs Mouse	7.69089e-09	3.16413e-08	7.49975
GATA1 19941827 ChIP-Seq MEL Mouse	5.36017e-09	2.21729e-08	7.65418
MYC 30127528 ChIP-Seq KELLY Human Brain Neuroblastoma	3.89421e-09	1.61973e-08	7.79056
ETS1 21867929 ChIP-Seq TH2 Mouse	3.28528e-09	1.37401e-08	7.86201
SALL4 18804426 ChIP-ChIP MESCs Mouse	3.00203e-09	1.26252e-08	7.89876
ELF5 23300383 ChIP-Seq T47D Human	2.911e-09	1.23108e-08	7.90971
SPI1 23127762 ChIP-Seq K562 Human	2.61936e-09	1.11986e-08	7.95084
NANOG 18555785 ChIP-Seq MESCs Mouse	2.63322e-09	1.11986e-08	7.95084
FOXO3 22982991 ChIP-Seq MACROPHAGES Mouse	2.53697e-09	1.09118e-08	7.9621
PU.1 20513432 ChIP-Seq MACROPHAGES Mouse	2.50776e-09	1.08478e-08	7.96466
FOXA1 33576154 ChIP-Seq Human Lung ProstateCancer	2.28472e-09	9.93985e-09	8.00262
KDM2B 26808549 Chip-Seq K562 Human	1.96479e-09	8.59739e-09	8.06563
ELK1 22589737 ChIP-Seq MCF10A Human	1.76844e-09	7.78317e-09	8.10884
OLIG2 29049317 ChIP-Seq Mouse SpinalCord	1.65965e-09	7.37716e-09	8.13211
GATA4 21415370 ChIP-Seq HL-1 Mouse	1.66644e-09	7.37716e-09	8.13211
TCF3 18467660 ChIP-ChIP MESCs Mouse	1.6011e-09	7.1718e-09	8.14437
CEBPA 20513432 ChIP-Seq MACROPHAGES Mouse	1.48985e-09	6.7132e-09	8.17307
SMC1 22415368 ChIP-Seq MEFs Mouse	1.38391e-09	6.27319e-09	8.20251
Nerf2 26677805 Chip-Seq MACROPHAGESS Mouse	1.22229e-09	5.57396e-09	8.25384
FOXA1 26457646 ChIP-Seq LHSAR Human ProstateCancer	1.17947e-09	5.41128e-09	8.2667
SOX2 20726797 ChIP-Seq SW620 Human	9.79309e-10	4.52035e-09	8.34483
SPI1 20176806 ChIP-Seq THIOMACROPHAGE Mouse	9.41291e-10	4.37152e-09	8.35937
CTCF 26484167 Chip-Seq Bcells Mouse	4.95828e-10	2.31692e-09	8.63509
SOX3 22085726 ChIP-Seq NPCs Mouse	4.53561e-10	2.13258e-09	8.67109
SIN3B 21632747 ChIP-Seq MESCs Mouse	3.56128e-10	1.68493e-09	8.77342
CEBPB 20513432 ChIP-Seq MACROPHAGES Mouse	3.18663e-10	1.51716e-09	8.81897
EP300 20729851 ChIP-Seq FORBRAIN MIDBRAIN LIMB HEART Mouse	2.01953e-10	9.67584e-10	9.01431
TET1 21451524 ChIP-Seq MESCs Mouse	1.73356e-10	8.35862e-10	9.07787
STAT3 1855785 ChIP-Seq MESCs Mouse	1.32102e-10	6.41035e-10	9.19312
FOXA1 27270436 ChIP-Seq VCaP Human Prostate Carcinoma	1.30381e-10	6.36766e-10	9.19602
MEF2A 21415370 ChIP-Seq HL-1 Mouse	1.08366e-10	5.32683e-10	9.27353
LEF1 29337183 ChIP-Seq mESC Mouse Stem	1.03949e-10	5.14311e-10	9.28877
FOXP3 21729870 ChIP-Seq TREG Human	6.89825e-11	3.43551e-10	9.46401
SA1 22415368 ChIP-Seq MEFs Mouse	6.02491e-11	3.02043e-10	9.51993
VDR 21846776 ChIP-Seq THP-1 Human	4.04231e-11	2.05043e-10	9.68816
NKX2-5 21415370 ChIP-Seq HL-1 Mouse	4.06293e-11	2.05043e-10	9.68816
CUX1 19635798 ChIP-ChIP MULTIPLE CANCER TYPES Human	3.54435e-11	1.81289e-10	9.74163
SMARCA4 20176728 ChIP-ChIP TSCs Mouse	3.24587e-11	1.67151e-10	9.77689
VDR 23849224 ChIP-Seq CD4+ Human	3.08856e-11	1.6014e-10	9.7955
ELK1 19687146 ChIP-ChIP HELA Human	2.6817e-11	1.40003e-10	9.85386
CTCF 31629814 ChIP-Seq Hepatocytes Mouse Tyrosinemia	2.51833e-11	1.32387e-10	9.87815
DCP1A 22483619 ChIP-Seq HELA Human	2.34375e-11	1.24071e-10	9.90633
TFAP2A 35110662 ChIP-Seq HEPM Human Embryo	2.11772e-11	1.12895e-10	9.94732
SIN3A 21632747 ChIP-Seq MESCs Mouse	2.09304e-11	1.12371e-10	9.94934
GATA1 22383799 ChIP-Seq G1ME Mouse	1.79156e-11	9.6872e-11	10.0138
DACH1 20351289 ChIP-Seq MDA-MB-231 Human	1.72143e-11	9.37501e-11	10.028
UBF1/2 26484160 Chip-Seq HMEC-DERIVED Human	1.66543e-11	9.13575e-11	10.0393
CNOT3 19339689 ChIP-ChIP MESCs Mouse	1.59335e-11	8.80411e-11	10.0553
NANOG 18692474 ChIP-Seq MEFs Mouse	1.21313e-11	6.75762e-11	10.1702
NANOG 18692474 ChIP-Seq MESCs Mouse	1.21405e-11	6.75762e-11	10.1702
TCF3 18347094 ChIP-ChIP MESCs Mouse	1.0414e-11	5.88315e-11	10.2304
ATF3 23680149 ChIP-Seq GBM1-GSC Human	6.9278e-12	3.94312e-11	10.4042
GATA2 22383799 ChIP-Seq G1ME Mouse	5.58772e-12	3.20447e-11	10.4942
KAP1 27257070 Chip-Seq ESCs Mouse	4.92985e-12	2.84878e-11	10.5453
FLI1 20887958 ChIP-Seq HPC-7 Mouse	4.55934e-12	2.65494e-11	10.5759
PU.1 20176806 ChIP-Seq MACROPHAGES Mouse	3.00325e-12	1.76237e-11	10.7539
VDR 24763502 ChIP-Seq THP-1 Human	2.7303e-12	1.61472e-11	10.7919
FOXO1 25302145 ChIP-Seq T-LYMPHOCYTE Mouse	2.34343e-12	1.39683e-11	10.8549
CTCF 33576154 ChIP-Seq Human Liver ProstateCancer	1.88963e-12	1.13528e-11	10.9449
YY1 33199912 ChIP-Seq 293T Human KidneyEmbryo	1.15714e-12	7.00766e-12	11.1544
PU 27001747 Chip-Seq BMDM Mouse	1.05448e-12	6.4374e-12	11.1913
MYC 22102868 ChIP-Seq BL Human	9.00404e-13	5.54151e-12	11.2564
CEBPD 21427703 ChIP-Seq 3T3-L1 Mouse	7.93715e-13	4.92493e-12	11.3076
CHD1 19587682 ChIP-ChIP MESCs Mouse	7.60439e-13	4.75746e-12	11.3226
IRF8 27001747 Chip-Seq BMDM Mouse	6.50662e-13	4.10459e-12	11.3867
GATA6 25053715 ChIP-Seq YYC3 Human	5.82219e-13	3.7037e-12	11.4314
KDM2B 26808549 Chip-Seq JURKAT Human	5.29948e-13	3.39975e-12	11.4686
ELF3 26769127 Chip-Seq PDAC-Cell Line Human	4.48499e-13	2.90183e-12	11.5373
ZFP42 18358816 ChIP-ChIP MESCs Mouse	4.0412e-13	2.63723e-12	11.5789
AR 21909140 ChIP-Seq LNCAP Human	2.9737e-13	1.95747e-12	11.7083
CTCF 33576154 ChIP-Seq Human HilarLN ProstateCancer	2.94475e-13	1.95542e-12	11.7088
TRIM28 19339689 ChIP-ChIP MESCs Mouse	2.82769e-13	1.8943e-12	11.7226
MITF 21258399 ChIP-Seq MELANOMA Human	2.6587e-13	1.797e-12	11.7455
TAL1 20566737 ChIP-Seq PRIMARY FETAL LIVER ERYTHROID Mouse	2.02424e-13	1.3805e-12	11.86
KDM2B 26808549 Chip-Seq DND41 Human	1.45089e-13	9.98477e-13	12.0007
SETDB1 19884255 ChIP-Seq MESCs Mouse	1.20387e-13	8.3608e-13	12.0778
CEBPB 24764292 ChIP-Seq MC3T3 Mouse	9.95737e-14	6.97938e-13	12.1562
ATF3 27146783 Chip-Seq COLON Human	8.74739e-14	6.18857e-13	12.2084
MAF 26560356 Chip-Seq TH2 Human	8.11535e-14	5.79559e-13	12.2369
DMRT1 23473982 ChIP-Seq TESTES Mouse	7.67972e-14	5.53672e-13	12.2567
SMAD2 18955504 ChIP-ChIP HaCaT Human	6.03344e-14	4.39165e-13	12.3574
SMAD3 18955504 ChIP-ChIP HaCaT Human	6.03344e-14	4.39165e-13	12.3574
TBX2 30127528 ChIP-Seq KELLY Human Brain Neuroblastoma	3.93708e-14	2.92193e-13	12.5343
KDM2B 26808549 Chip-Seq SUP-B15 Human	3.13271e-14	2.34798e-13	12.6293
EOMES 20176728 ChIP-ChIP TSCs Mouse	1.33605e-14	1.01139e-13	12.9951
TP53 23651856 ChIP-Seq MEFs Mouse	9.3677e-15	7.16298e-14	13.1449
RACK7 27058665 Chip-Seq MCF-7 Human	8.93233e-15	6.89977e-14	13.1612
NUCKS1 24931609 ChIP-Seq HEPATOCYTES Mouse	6.48761e-15	5.09342e-14	13.293
SOX17 20123909 ChIP-Seq XEN Mouse	6.52658e-15	5.09342e-14	13.293
BRD4 25478319 ChIP-Seq HGPS Human	6.15313e-15	4.90308e-14	13.3095
UBF1/2 26484160 Chip-Seq HMECs Human	5.44755e-15	4.38701e-14	13.3578
RELA 24523406 ChIP-Seq FIBROSARCOMA Human	4.07159e-15	3.31419e-14	13.4796
HOXB4 20404135 ChIP-ChIP EML Mouse	3.81167e-15	3.13634e-14	13.5036
ESR1 26153859 ChIP-Seq MCF-7 Human BreastCancer	3.71008e-15	3.0863e-14	13.5106
SOX2 18692474 ChIP-Seq MESCs Mouse	3.25089e-15	2.73436e-14	13.5631
MYB 26560356 Chip-Seq TH2 Human	3.14519e-15	2.67518e-14	13.5726
TBX5 21415370 ChIP-Seq HL-1 Mouse	2.58203e-15	2.22113e-14	13.6534
MYB 21317192 ChIP-Seq ERMYB Mouse	2.177e-15	1.89424e-14	13.7226
TCF21 26020271 ChIP-Seq SMOOTH MUSCLE Human	1.75481e-15	1.54464e-14	13.8112
FOSL1 28411283 ChIP-Seq MDA231-LM2-4175 Human BreastCancer	1.22417e-15	1.09024e-14	13.9625
STAT5A 24692510 ChIP-Seq Epithelium Mouse Mammary	1.08594e-15	9.78634e-15	14.0094
CREB1 23762244 ChIP-Seq HIPPOCAMPUS Rat	5.89391e-16	5.37553e-15	14.2696
GABP 19822575 ChIP-Seq HepG2 Human	5.50455e-16	5.08164e-15	14.294
MYCN 28898695 ChIP-Seq NB1643 Human Nerve Neuroblastoma	5.07763e-16	4.74539e-15	14.3237
GFI1B 20887958 ChIP-Seq HPC-7 Mouse	4.39671e-16	4.16039e-15	14.3809
OCT4 18692474 ChIP-Seq MEFs Mouse	4.18295e-16	4.00822e-15	14.397
CHD1 26751641 Chip-Seq LNCaP Human	3.94204e-16	3.8258e-15	14.4173
NCOR1 26117541 ChIP-Seq K562 Human	3.4938e-16	3.43482e-15	14.4641
UTX 26944678 Chip-Seq JUKART Human	2.7838e-16	2.77281e-15	14.5571
STAT4 19710469 ChIP-ChIP TH1 Mouse	2.14718e-16	2.16722e-15	14.6641
FOXA1 26769127 Chip-Seq PDAC-Cell Line Human	1.62086e-16	1.65809e-15	14.7804
KDM2B 26808549 Chip-Seq HPB-ALL Human	1.58865e-16	1.64741e-15	14.7832
PPARG 20887899 ChIP-Seq 3T3-L1 Mouse	1.20799e-16	1.27007e-15	14.8962
SOX2 18692474 ChIP-Seq MEFs Mouse	1.03968e-16	1.1085e-15	14.9553
MAF 26560356 Chip-Seq TH1 Human	1.65142e-17	1.78589e-16	15.7481
RUNX1 21571218 ChIP-Seq MEGAKARYOCYTES Human	1.42859e-17	1.56731e-16	15.8048
BRD4 27068464 Chip-Seq AML-cells Mouse	1.0431e-17	1.16122e-16	15.9351
RUNX1 30185409 ChIP-Seq HPC Mouse BoneMarrow Leukemia	7.4138e-18	8.37648e-17	16.0769
E2F7 22180533 ChIP-Seq HELA Human	5.10656e-18	5.91681e-17	16.2279
POU5F1 18692474 ChIP-Seq MESCs Mouse	5.15865e-18	5.91681e-17	16.2279
TCFCP2L1 18555785 ChIP-Seq MESCs Mouse	3.76493e-18	4.45321e-17	16.3513
ENL 26711339 ChIP-Seq SEM Human Blood Leukemia	2.26356e-18	2.71986e-17	16.5655
ERG 20887958 ChIP-Seq HPC-7 Mouse	1.94826e-18	2.37876e-17	16.6236
EGR1 20690147 ChIP-Seq ERYTHROLEUKEMIA Human	1.54671e-18	1.91944e-17	16.7168
SOX2 27498859 Chip-Seq STOMACH Mouse	1.21116e-18	1.52807e-17	16.8159
ASH2L 23239880 ChIP-Seq MESCs Mouse	9.71334e-19	1.24627e-17	16.9044
ZFP281 18757296 ChIP-ChIP E14 Mouse	5.7071e-19	7.44874e-18	17.1279
ZFP281 27345836 Chip-Seq ESCs Mouse	3.88451e-19	5.20829e-18	17.2833
P300 27058665 Chip-Seq ZR-75-30cells Human	3.9217e-19	5.20829e-18	17.2833
KDM2B 26808549 Chip-Seq SIL-ALL Human	1.83013e-19	2.51892e-18	17.5988
KLF6 26769127 Chip-Seq PDAC-Cell Line Human	1.7872e-19	2.50539e-18	17.6011
MYB 26560356 Chip-Seq TH1 Human	2.65199e-20	3.78784e-19	18.4216
WT1 20215353 ChIP-ChIP NEPHRON PROGENITOR Mouse	1.7963e-20	2.615e-19	18.5825
RUNX1 22412390 ChIP-Seq EML Mouse	1.38645e-20	2.05792e-19	18.6866
SMRT 22465074 ChIP-Seq MACROPHAGES Mouse	1.13265e-20	1.71483e-19	18.7658
NFI 21473784 ChIP-Seq ESCs Mouse	8.50742e-21	1.31431e-19	18.8813
TCFAP2C 20176728 ChIP-ChIP TROPHOBLAST STEM CELLS Mouse	3.07646e-21	4.85183e-20	19.3141
CEBPB 21427703 ChIP-Seq 3T3-L1 Mouse	2.84699e-21	4.58548e-20	19.3386
SFPI1 20887958 ChIP-Seq HPC-7 Mouse	2.21914e-21	3.65194e-20	19.4375
TCF7 22412390 ChIP-Seq EML Mouse	1.28416e-21	2.16025e-20	19.6655
FOXM1 26456572 ChIP-Seq MCF-7 Human BreastCancer	4.93565e-22	8.49156e-21	20.071
FLI1 21571218 ChIP-Seq MEGAKARYOCYTES Human	2.28881e-22	4.02936e-21	20.3948
E2F1 21310950 ChIP-Seq MCF-7 Human	1.12799e-22	2.03307e-21	20.6918
KLF4 19030024 ChIP-ChIP MESCs Mouse	6.54862e-23	1.2091e-21	20.9175
NCOR 22465074 ChIP-Seq MACROPHAGES Mouse	5.74866e-23	1.08793e-21	20.9634
MECOM 23826213 ChIP-Seq KASUMI Mouse	2.56258e-23	4.97404e-22	21.3033
KLF4 26769127 Chip-Seq PDAC-Cell Line Human	2.1396e-23	4.2623e-22	21.3704
YY1 26981420 ChIP-Seq C2C12 Mouse Muscle	2.01188e-23	4.1162e-22	21.3855
SPI1 22096565 ChIP-ChIP GC-B Mouse	1.09011e-23	2.29225e-22	21.6397
ELK3 25401928 ChIP-Seq HUVEC Human	1.07206e-26	2.31872e-25	24.6348
SPI1 23547873 ChIP-Seq NB4 Human	6.32431e-27	1.40809e-25	24.8514
ZFX 18555785 ChIP-Seq MESCs Mouse	4.80026e-28	1.1232e-26	25.9495
CCND1 20090754 ChIP-ChIP RETINA Mouse	4.89636e-28	1.1232e-26	25.9495
TTF2 22483619 ChIP-Seq HELA Human	2.8888e-29	7.12655e-28	27.1471
JUN 27471255 ChIP-Seq Chondrocytes Mouse Rib	2.9184e-29	7.12655e-28	27.1471
MYBL2 22936984 ChIP-ChIP MESCs Mouse	7.95821e-30	2.07737e-28	27.6825
KLF4 18358816 ChIP-ChIP MESCs Mouse	1.58799e-30	4.35676e-29	28.3608
XRN2 22483619 ChIP-Seq HELA Human	1.61148e-30	4.35676e-29	28.3608
MYCN 18555785 ChIP-Seq MESCs Mouse	8.7688e-31	2.55307e-29	28.5929
HNF1A 27111144 ChIP-Seq CD8+TCells Mouse Blood Lymphoma	3.6838e-31	1.11545e-29	28.9525
RUNX2 24764292 ChIP-Seq MC3T3 Mouse	3.51998e-31	1.11026e-29	28.9546
STAT1 19122651 ChIP-Seq HeLaS3 Human CervicalCancer	6.02822e-32	1.98407e-30	29.7024
KLF4 18555785 ChIP-Seq MESCs Mouse	3.2168e-32	1.10687e-30	29.9559
KDM5B 21448134 ChIP-Seq MESCs Mouse	4.49466e-33	1.62022e-31	30.7904
CREB1 20920259 ChIP-Seq GC1-SPG Mouse	6.90296e-34	2.61277e-32	31.5829
TAL1 20887958 ChIP-Seq HPC-7 Mouse	2.91301e-34	1.1606e-32	31.9353
E2F4 21247883 ChIP-Seq LYMPHOBLASTOID Human	1.59361e-36	6.70201e-35	34.1738
AF4 26711339 ChIP-Seq SEM Human Blood Leukemia	3.06085e-37	1.36298e-35	34.8655
SPI1 22790984 ChIP-Seq ERYTHROLEUKEMIA Mouse	7.68923e-39	3.63797e-37	36.4391
NELFA 20434984 ChIP-Seq ESCs Mouse	3.06391e-40	1.54625e-38	37.8107
MYC 22102868 ChIP-Seq CA46 Human Blood BurkittsLymphoma	6.96989e-42	3.76872e-40	39.4238
FOXM1 23109430 ChIP-Seq U2OS Human	5.0372e-43	2.9332e-41	40.5327
E2F4 17652178 ChIP-ChIP JURKAT Human	4.09072e-43	2.58056e-41	40.5883
EKLF 21900194 ChIP-Seq ERYTHROCYTE Mouse	1.38908e-43	9.55942e-42	41.0196
MYC 19079543 ChIP-ChIP MESCs Mouse	1.09503e-44	8.28941e-43	42.0815
MYC 18555785 ChIP-Seq MESCs Mouse	5.88661e-45	4.9513e-43	42.3053
CREM 20920259 ChIP-Seq GC1-SPG Mouse	4.65293e-46	4.40283e-44	43.3563
MYC 28411283 ChIP-Seq MDA231-LM2-4175 Human BreastCancer	2.32582e-55	2.51521e-53	52.5994
FOXM1 25889361 ChIP-Seq OE33 AND U2OS Human	1.39094e-55	1.7549e-53	52.7557
RUNX2 24655370 ChIP-Seq MC3T3E1 Mouse Bone	2.02306e-56	3.06291e-54	53.5139
E2F1 18555785 ChIP-Seq MESCs Mouse	1.15756e-58	2.19067e-56	55.6594
MYC 18358816 ChIP-ChIP MESCs Mouse	2.25498e-59	5.69007e-57	56.2449
E2F1 26619117 ChIP-Seq Hepatocytes Mouse Liver	1.60362e-61	6.06969e-59	58.2168
MYC 19030024 ChIP-ChIP MESCs Mouse	2.16799e-84	1.64117e-81	80.7848

## Sheet: Cluster 7
term	p-value	q-value	-log(FDR)
SOX2 27498859 Chip-Seq STOMACH Mouse	1.63909e-44	1.23587e-41	40.908
SOX2 20726797 ChIP-Seq SW620 Human	1.25231e-24	4.72122e-22	21.3259
LEF1 29337183 ChIP-Seq mESC Mouse Stem	1.4985e-17	3.76623e-15	14.4241
GATA4 25053715 ChIP-Seq YYC3 Human	4.43029e-16	8.35109e-14	13.0783
ZNF217 24962896 ChIP-Seq MCF-7 Human	3.53414e-15	5.32948e-13	12.2733
RING1B 27294783 Chip-Seq NPCs Mouse	2.29061e-14	2.87853e-12	11.5408
SUZ12 20075857 ChIP-Seq MESCs Mouse	2.37784e-13	2.56127e-11	10.5915
SMAD2 18955504 ChIP-ChIP HaCaT Human	4.76267e-12	3.99006e-10	9.39902
SMAD3 18955504 ChIP-ChIP HaCaT Human	4.76267e-12	3.99006e-10	9.39902
KLF5 25053715 ChIP-Seq YYC3 Human	1.36516e-11	1.02933e-09	8.98744
GATA6 25053715 ChIP-Seq YYC3 Human	3.38475e-11	2.32009e-09	8.63449
KLF6 26769127 Chip-Seq PDAC-Cell Line Human	5.99431e-11	3.76643e-09	8.42407
STAT5A 24692510 ChIP-Seq Epithelium Mouse Mammary	7.745e-10	4.4921e-08	7.34755
TRP63 18441228 ChIP-ChIP KERATINOCYTES Mouse	2.46978e-09	1.33015e-07	6.8761
CDX2 20551321 ChIP-Seq CACO-2 Human	3.21803e-09	1.6176e-07	6.79113
SOX9 24532713 ChIP-Seq HFSC Mouse	3.88353e-09	1.83011e-07	6.73752
ZFP281 27345836 Chip-Seq ESCs Mouse	6.34009e-09	2.81202e-07	6.55098
TFAP2C 20629094 ChIP-Seq MCF-7 Human	6.87865e-09	2.88139e-07	6.5404
TCF3 18347094 ChIP-ChIP MESCs Mouse	9.83085e-09	3.9013e-07	6.40879
EZH2 27294783 Chip-Seq ESCs Mouse	1.2676e-08	4.59306e-07	6.3379
NR3C1 27076634 ChIP-Seq BEAS2B Human Lung Inflammation	1.27924e-08	4.59306e-07	6.3379
ERA 27197147 Chip-Seq ENDOMETRIOID-ADENOCARCINOMA Human	1.86918e-08	6.4062e-07	6.1934
SMAD4 19686287 ChIP-ChIP HaCaT Human	2.62914e-08	8.619e-07	6.06454
SUZ12 27294783 Chip-Seq ESCs Mouse	3.01801e-08	9.48159e-07	6.02312
RING1B 27294783 Chip-Seq ESCs Mouse	4.20016e-08	1.26677e-06	5.8973
RUNX1 27514584 Chip-Seq MCF-7 Human	5.27051e-08	1.52845e-06	5.81575
BMI1 23680149 ChIP-Seq NPCS Mouse	6.87415e-08	1.91967e-06	5.71677
PRDM14 21183938 ChIP-Seq MESCs Mouse	8.04328e-08	2.16594e-06	5.66435
FOXA1 26769127 Chip-Seq PDAC-Cell Line Human	9.35595e-08	2.43255e-06	5.61394
FOXA1 27197147 Chip-Seq ENDOMETRIOID-ADENOCARCINOMA Human	1.04962e-07	2.62395e-06	5.58104
TCFCP2L1 18555785 Chip-Seq ESCs Mouse	1.07881e-07	2.62395e-06	5.58104
ESR1 26153859 ChIP-Seq MCF-7 Human BreastCancer	1.46232e-07	3.3649e-06	5.47303
MTF2 20144788 ChIP-Seq MESCs Mouse	1.50271e-07	3.3649e-06	5.47303
PPAR 26484153 Chip-Seq NCI-H1993 Human	1.51733e-07	3.3649e-06	5.47303
GATA3 24758297 ChIP-Seq MCF-7 Human	1.65398e-07	3.56314e-06	5.44817
SMAD4 21741376 ChIP-Seq HESCs Human	3.36208e-07	7.04169e-06	5.15232
TP63 23658742 ChIP-Seq EP156T Human	8.85441e-07	1.80438e-05	4.74367
SALL4 18804426 ChIP-ChIP MESCs Mouse	1.81291e-06	3.48676e-05	4.45758
RNF2 27304074 Chip-Seq ESCs Mouse	1.84908e-06	3.48676e-05	4.45758
STAT3 24763339 ChIP-Seq IMN-ESCs Mouse	1.84974e-06	3.48676e-05	4.45758
TBX2 33478486 ChIP-Seq IMR90 Human Lung	2.63985e-06	4.78582e-05	4.32004
PHC1 16625203 ChIP-ChIP MESCs Mouse	2.66584e-06	4.78582e-05	4.32004
FOXA1 27270436 ChIP-Seq VCaP Human Prostate Carcinoma	2.98598e-06	5.23589e-05	4.28101
TCF3 18692474 ChIP-Seq MESCs Mouse	3.8343e-06	6.57059e-05	4.1824
E2F1 18555785 Chip-Seq ESCs Mouse	4.16193e-06	6.97354e-05	4.15655
SUZ12 18974828 ChIP-Seq MESCs Mouse	4.95308e-06	8.04284e-05	4.09459
FOXM1 26456572 ChIP-Seq MCF-7 Human	5.01344e-06	8.04284e-05	4.09459
ISL1 27105846 Chip-Seq CPCs Mouse	5.18931e-06	8.15155e-05	4.08876
NANOG 18555785 Chip-Seq ESCs Mouse	5.58756e-06	8.59799e-05	4.0656
RELA 24523406 ChIP-Seq FIBROSARCOMA Human	5.98025e-06	9.01821e-05	4.04488
AR 21915096 ChIP-Seq LNCaP-1F5 Human	6.54265e-06	9.67262e-05	4.01446
SUZ12 18692474 ChIP-Seq MEFs Mouse	6.67077e-06	9.67262e-05	4.01446
FOXA1 21915096 ChIP-Seq LNCaP-1F5 Human	7.98578e-06	0.000113609	3.94459
RNF2 16625203 ChIP-ChIP MESCs Mouse	9.34788e-06	0.000130524	3.88431
P53 22387025 ChIP-Seq ESCs Mouse	1.03039e-05	0.000141257	3.84999
MBD3 35695185 ChIP-Seq nicBasalRootGanglia Mouse Embryo	1.06725e-05	0.000143697	3.84255
NANOG 18692474 ChIP-Seq MESCs Mouse	1.15562e-05	0.000152866	3.81569
ZFX 18555785 Chip-Seq ESCs Mouse	1.18887e-05	0.000154554	3.81092
RNF2 18974828 ChIP-Seq MESCs Mouse	1.29321e-05	0.000162513	3.78911
EZH2 18974828 ChIP-Seq MESCs Mouse	1.29321e-05	0.000162513	3.78911
SUZ12 18555785 Chip-Seq ESCs Mouse	1.42928e-05	0.000176669	3.75284
POU5F1 18692474 ChIP-Seq MESCs Mouse	1.5987e-05	0.000194423	3.71125
NANOG 18347094 ChIP-ChIP MESCs Mouse	2.28149e-05	0.000273055	3.56375
KLF4 18358816 ChIP-ChIP MESCs Mouse	2.79428e-05	0.000327777	3.48442
TCF3 18692474 ChIP-Seq MEFs Mouse	2.82566e-05	0.000327777	3.48442
ESR2 21235772 ChIP-Seq MCF-7 Human	2.94783e-05	0.000336768	3.47267
RNF2 27304074 Chip-Seq NSC Mouse	3.01017e-05	0.000338756	3.47011
KLF4 18555785 Chip-Seq ESCs Mouse	3.09082e-05	0.000342717	3.46506
NANOG 18692474 ChIP-Seq MEFs Mouse	3.14393e-05	0.000343554	3.46401
P63 26484246 Chip-Seq KERATINOCYTES Human	3.20937e-05	0.000345694	3.46131
MEIS1 26253404 ChIP-Seq OPTIC CUPS Mouse	3.67234e-05	0.000389992	3.40894
SOX2 18555785 Chip-Seq ESCs Mouse	3.73598e-05	0.00039124	3.40756
ELF3 26769127 Chip-Seq PDAC-Cell Line Human	3.79866e-05	0.000392355	3.40632
SOX2 18692474 ChIP-Seq MESCs Mouse	3.91489e-05	0.000395803	3.40252
UBF1/2 26484160 Chip-Seq HMEC-DERIVED Human	3.93703e-05	0.000395803	3.40252
SOX2 18358816 ChIP-ChIP MESCs Mouse	4.06646e-05	0.000403435	3.39423
ESRRB 18555785 Chip-Seq ESCs Mouse	4.13091e-05	0.000404507	3.39307
WT1 25993318 ChIP-Seq PODOCYTE Human	4.18602e-05	0.000404649	3.39292
EP300 20729851 ChIP-Seq FORBRAIN MIDBRAIN LIMB HEART Mouse	4.35695e-05	0.000415841	3.38107
P300 18555785 Chip-Seq ESCs Mouse	4.50137e-05	0.000424254	3.37237
SALL4 18804426 ChIP-ChIP XEN Mouse	4.76443e-05	0.000443504	3.3531
CBX2 27304074 Chip-Seq ESCs Mouse	4.90217e-05	0.00044536	3.35129
EBF1 22473956 ChIP-Seq BONE MARROW Mouse	4.9025e-05	0.00044536	3.35129
ATF3 27146783 Chip-Seq COLON Human	5.07558e-05	0.000455593	3.34142
KLF4 26769127 Chip-Seq PDAC-Cell Line Human	5.49393e-05	0.000487344	3.31216
CEBPB 26923725 Chip-Seq HEMOGENIC-ENDOTHELIUM Mouse	5.74124e-05	0.00050336	3.29812
POU5F1 18347094 ChIP-ChIP MESCs Mouse	5.84664e-05	0.000506709	3.29524
RARG 19884340 ChIP-ChIP MEFs Mouse	5.92929e-05	0.000508032	3.29411
FOXA1 25552417 ChIP-Seq VCAP Human	6.0188e-05	0.000509908	3.29251
PU1 27457419 Chip-Seq LIVER Mouse	6.14022e-05	0.000514414	3.28869
TP63 17297297 ChIP-ChIP HaCaT Human	6.24276e-05	0.000517257	3.28629
TAL1 26923725 Chip-Seq HPCs Mouse	6.71668e-05	0.000550475	3.25926
TP63 30713093 ChIP-Seq Epithelial Human Tongue SCC	6.80314e-05	0.000551566	3.2584
HNF1A 26855178 ChIP-Seq Caco2 Human Colon Adenocarcinoma	6.97891e-05	0.000559798	3.25197
SUZ12 18692474 ChIP-Seq MESCs Mouse	7.13217e-05	0.000566069	3.24713
FOXA1 33576154 ChIP-Seq Human Liver ProstateCancer	7.53587e-05	0.00059188	3.22777
AHR 22903824 ChIP-Seq MCF-7 Human	7.70804e-05	0.000599161	3.22246
STAT3 18555785 Chip-Seq ESCs Mouse	9.59872e-05	0.000738514	3.13164
CMYC 18555785 Chip-Seq ESCs Mouse	0.000107004	0.00081496	3.08886
JARID1B-DAIN 22020125 ChIP-Seq ESCs Mouse	0.000113785	0.000857941	3.06654
SOX2 18692474 ChIP-Seq MEFs Mouse	0.000119883	0.000894968	3.04819
NR0B1 18358816 ChIP-ChIP MESCs Mouse	0.000124886	0.000923178	3.03471
FOXA2 19822575 ChIP-Seq HepG2 Human	0.000132554	0.000970346	3.01307
CTCF 18555785 Chip-Seq ESCs Mouse	0.000135034	0.000973951	3.01146
FOXA1 33576154 ChIP-Seq Human Lung ProstateCancer	0.00013563	0.000973951	3.01146
WT1 20215353 ChIP-ChIP NEPHRON PROGENITOR Mouse	0.00014248	0.00101349	2.99418
JUND 26020271 ChIP-Seq SMOOTH MUSCLE Human	0.000143899	0.00101402	2.99395
ZFP281 18757296 ChIP-ChIP E14 Mouse	0.00015572	0.00108716	2.96371
NFE2L2 20460467 ChIP-Seq MEFs Mouse	0.000159463	0.00109305	2.96136
NRF2 20460467 ChIP-Seq MEFs Mouse	0.000159463	0.00109305	2.96136
CJUN 26792858 Chip-Seq BT549 Human	0.000171339	0.00116387	2.9341
STAT5B 24692510 ChIP-Seq Epithelium Mouse Mammary	0.000180371	0.00121428	2.91568
ARNT 22903824 ChIP-Seq MCF-7 Human	0.000194506	0.00129785	2.88677
OCT4 18555785 Chip-Seq ESCs Mouse	0.00020418	0.00135045	2.86952
NMYC 18555785 Chip-Seq ESCs Mouse	0.000216384	0.00141873	2.8481
SUZ12 18555785 ChIP-Seq MESCs Mouse	0.00023185	0.0014963	2.82498
EZH2 23942234 ChIP-Seq MYOBLASTS AND MYOTUBES Mouse	0.000232185	0.0014963	2.82498
CREB1 26743006 Chip-Seq LNCaP-abl Human	0.000246506	0.00157513	2.80268
BRD4 25478319 ChIP-Seq HGPS Human	0.000248986	0.00157761	2.802
MNX1 26342078 ChIP-Seq MIN6-4N Mouse	0.000259924	0.00163319	2.78696
FOXA1 33576154 ChIP-Seq Human HilarLN ProstateCancer	0.000267815	0.00166886	2.77758
RACK7 27058665 Chip-Seq MCF-7 Human	0.000279787	0.0017282	2.76241
ESR1 20056654 ChIP-Seq MCF-7 Human BreastCancer	0.000281922	0.0017282	2.76241
ESR1 22217937 ChIP-Seq MCF-7 Human BreastCancer	0.000325545	0.00197112	2.70529
GF1 26923725 Chip-Seq HPCs Mouse	0.000326778	0.00197112	2.70529
SMAD3 21741376 ChIP-Seq HESCs Human	0.000347123	0.00207723	2.68252
FOXA1 27270436 ChIP-Seq LNCaP Human Prostate Carcinoma	0.000393019	0.00233336	2.63202
ESR1 30970003 ChIP-Seq MCF-7 Human BreastCancer	0.00040766	0.00240137	2.61954
CDX2 22108803 ChIP-Seq LS180 Human	0.000448248	0.00261999	2.5817
CTNNB1 24651522 ChIP-Seq LGR5+ INTESTINAL STEM Human	0.000536612	0.00311235	2.50691
NFI 21473784 ChIP-Seq ESCs Mouse	0.000565719	0.00325612	2.4873
TP53 20018659 ChIP-ChIP R1E Mouse	0.000572925	0.00327262	2.4851
ESR1 21235772 ChIP-Seq MCF-7 Human	0.000588706	0.00333748	2.47658
NACC1 18358816 ChIP-ChIP MESCs Mouse	0.000597195	0.00336034	2.47362
OCT4 18692474 ChIP-Seq MEFs Mouse	0.000709123	0.00396058	2.40224
SMAD3 22036565 ChIP-Seq ESCs Mouse	0.000803894	0.00445688	2.35097
SPI1 26923725 Chip-Seq MACROPHAGESS Mouse	0.000820439	0.0044859	2.34815
STAT3 18555785 ChIP-Seq MESCs Mouse	0.000821027	0.0044859	2.34815
PBX 27287812 Chip-Seq EMBYONIC-LIMB Mouse	0.000922202	0.00500245	2.30082
OLIG2 26023283 ChIP-Seq AINV15 Mouse	0.000958604	0.00516277	2.28712
TCFAP2C 20176728 ChIP-ChIP TROPHOBLAST STEM CELLS Mouse	0.00100287	0.00536287	2.2706
LXR 22292898 ChIP-Seq THP-1 Human	0.00119149	0.00632662	2.19883
TP63 22573176 ChIP-Seq HFKS Human	0.0012602	0.0066447	2.17752
TCF7 22412390 ChIP-Seq EML Mouse	0.00132213	0.00692283	2.15972
JUN 26020271 ChIP-Seq SMOOTH MUSCLE Human	0.00133707	0.00695278	2.15784
GF1B 26923725 Chip-Seq HPCs Mouse	0.00138422	0.00714863	2.14578
SRY 25088423 ChIP-ChIP EMBRYONIC GONADS Mouse	0.00145582	0.00746726	2.12684
BMI1 19503595 ChIP-Seq MEFsC Mouse	0.00157734	0.0080359	2.09497
SOX2 30713093 ChIP-Seq Epithelial Human Tongue SCC	0.00163927	0.00829534	2.08117
GATA2 19941826 ChIP-Seq K562 Human	0.00183169	0.00914889	2.03863
MYC 19915707 ChIP-ChIP AK7 Human	0.00183221	0.00914889	2.03863
JARID2 20064375 ChIP-Seq MESCs Mouse	0.00193121	0.00957983	2.01864
CEBPD 23245923 ChIP-Seq MEFs Mouse	0.00213001	0.0104969	1.97894
FOXM1 26100407 CHIP-SEQ Hek293 Flp-In Human	0.00215141	0.0105335	1.97743
PPARG 20176806 ChIP-Seq 3T3-L1 Mouse	0.00225069	0.0109485	1.96065
POU5F1 18700969 ChIP-ChIP MESCs Mouse	0.00229894	0.0111115	1.95423
EOMES 20176728 ChIP-ChIP TSCs Mouse	0.00236438	0.0113551	1.94481
STAT5 23275557 ChIP-Seq MAMMARY-EPITHELIUM Mouse	0.00241195	0.0115102	1.93892
TCFCP2L1 18555785 ChIP-Seq MESCs Mouse	0.00245608	0.0116471	1.93378
ZFP281 18358816 ChIP-ChIP MESCs Mouse	0.00272166	0.0128258	1.89191
AR 27623747 ChIP-Seq 22Rv1 Mouse Prostate Carcinoma	0.00275478	0.0129013	1.88937
KDM2B 26808549 Chip-Seq K562 Human	0.00288096	0.0134089	1.87261
AR 27270436 ChIP-Seq VCaP Human Prostate Carcinoma	0.00311098	0.0143907	1.84192
SMARCA4 20176728 ChIP-ChIP TSCs Mouse	0.00322502	0.0148272	1.82894
LMO2 26923725 Chip-Seq HEMANGIOBLAST Mouse	0.00338229	0.015456	1.8109
GATA2 21666600 ChIP-Seq HMVEC Human	0.00348398	0.0158248	1.80066
EBF1 22473956 ChIP-Seq LYMPHODE Mouse	0.00363512	0.0163865	1.78551
SUZ12 16625203 ChIP-ChIP MESCs Mouse	0.00365111	0.0163865	1.78551
JARID2 20075857 ChIP-Seq MESCs Mouse	0.00369191	0.0164716	1.78326
YAP1 20516196 ChIP-Seq MESCs Mouse	0.00374269	0.0165999	1.77989
RUNX1 27457419 Chip-Seq LIVER Mouse	0.00382988	0.0168636	1.77305
FOXO3 23340844 ChIP-Seq DLD1 Human	0.00384686	0.0168636	1.77305
TCF3 18467660 ChIP-ChIP MESCs Mouse	0.00429031	0.0186988	1.72819
NRF2 31884422 ChIP-Seq A549 Human Lung Carcinoma	0.00434136	0.0188126	1.72555
FOXM1 32153563 ChIP-Seq SKOV3 Human Ovary OvarianCancer	0.00442463	0.0190638	1.71979
CEBPB 26923725 Chip-Seq MACROPHAGESS Mouse	0.00446256	0.019118	1.71856
LMO2 26923725 Chip-Seq HEMOGENIC-ENDOTHELIUM Mouse	0.00461291	0.0196505	1.70663
SMC1 22415368 ChIP-Seq MEFs Mouse	0.00465345	0.0197118	1.70527
HNF4A 19761587 ChIP-ChIP CACO-2 Human	0.0053645	0.0225968	1.64595
TRIM28 19339689 ChIP-ChIP MESCs Mouse	0.00547925	0.022952	1.63918
SETDB1 19884255 ChIP-Seq MESCs Mouse	0.00561546	0.0233926	1.63092
ASH2L 23239880 ChIP-Seq MESCs Mouse	0.00608855	0.0251328	1.59976
KLF4 19030024 ChIP-ChIP MESCs Mouse	0.00609986	0.0251328	1.59976
RUNX1 30185409 ChIP-Seq HPC Mouse BoneMarrow Leukemia	0.00625682	0.0256394	1.59109
TEAD4 22529382 ChIP-Seq TROPHECTODERM Mouse	0.00629683	0.0256638	1.59068
ESR1 26153859 ChIP-Seq T47D Human Breast Carcinoma	0.00639855	0.0259382	1.58606
PRDM5 23873026 ChIP-Seq MEFs Mouse	0.00658246	0.026541	1.57608
ESR1 15608294 ChIP-ChIP MCF-7 Human	0.00667243	0.0267607	1.5725
SMARCA4 23332759 ChIP-Seq OLIGODENDROCYTES Mouse	0.00708403	0.0282612	1.54881
KDM5B 21448134 ChIP-Seq MESCs Mouse	0.00771117	0.0306012	1.51426
DMRT1 23473982 ChIP-Seq TESTES Mouse	0.00790452	0.0312042	1.50579
SMAD1 18555785 Chip-Seq ESCs Mouse	0.00841435	0.0330438	1.48091
SMAD3 21741376 ChIP-Seq EPCs Human	0.00878539	0.0343222	1.46443
ATF3 23680149 ChIP-Seq GBM1-GSC Human	0.00896016	0.0348246	1.45811
CTNNB1 20460455 ChIP-Seq HCT116 Human	0.00933179	0.0360829	1.4427
TOP2B 26459242 ChIP-Seq MCF-7 Human	0.00994524	0.0382587	1.41727
TP53 18474530 ChIP-ChIP U2OS Human	0.0104962	0.0401734	1.39606
TAL1 26923725 Chip-Seq HEMANGIOBLAST Mouse	0.0106197	0.0404408	1.39318
NANOG 18700969 ChIP-ChIP MESCs Mouse	0.0108651	0.0411674	1.38545
UBF1/2 26484160 Chip-Seq HMECs Human	0.0109874	0.0414225	1.38276
EED 16625203 ChIP-ChIP MESCs Mouse	0.0114956	0.0431229	1.36529
AR 35650195 ChIP-Seq DSRCT Human Mesenchymal Sarcoma	0.0124066	0.0460971	1.33633
POU5F1 16518401 ChIP-PET MESCs Mouse	0.0124108	0.0460971	1.33633
FOXM1 26456572 ChIP-Seq MCF-7 Human BreastCancer	0.0129294	0.0477879	1.32068
SOX3 22085726 ChIP-Seq MUSCLE Mouse	0.0133071	0.0489442	1.3103
TP53 23651856 ChIP-Seq MEFs Mouse	0.0136333	0.0499007	1.30189
NFKB1 27076634 ChIP-Seq BEAS2B Human Lung Inflammation	0.0138039	0.0502809	1.2986
KLF4 18555785 ChIP-Seq MESCs Mouse	0.0140667	0.0509919	1.2925
ZIC3 20872845 ChIP-ChIP MESCs Mouse	0.0148339	0.0534293	1.27222
SA1 22415368 ChIP-Seq MEFs Mouse	0.0149505	0.0534293	1.27222
KDM2B 26808549 Chip-Seq SUP-B15 Human	0.0149517	0.0534293	1.27222
RUNX2 24764292 ChIP-Seq MC3T3 Mouse	0.0151774	0.05398	1.26777
PGR 26153859 ChIP-Seq MCF-7 Human BreastCancer	0.0163211	0.0577753	1.23826
STAT4 19710469 ChIP-ChIP TH1 Mouse	0.0166479	0.0586567	1.23168
BACH1 22875853 ChIP-PCR HELA AND SCP4 Human	0.0172915	0.0606409	1.21723
KLF5 20875108 ChIP-Seq MESCs Mouse	0.0177649	0.0620128	1.20752
AR 19668381 ChIP-Seq PC3 Human	0.0179312	0.0623046	1.20548
P300 19829295 ChIP-Seq ESCs Human	0.0180511	0.0624335	1.20458
KAP1 27257070 Chip-Seq ESCs Mouse	0.0182704	0.0629034	1.20133
FOXP2 21765815 ChIP-ChIP NEURO2A Mouse	0.0186804	0.0638701	1.1947
NR1I2 20693526 ChIP-Seq LIVER Mouse	0.0187365	0.0638701	1.1947
SOX17 20123909 ChIP-Seq XEN Mouse	0.0188612	0.0638701	1.1947
RUNX1 27514584 ChIP-Seq MCF-7 Human BreastCancer	0.01889	0.0638701	1.1947
TET1 21490601 ChIP-Seq MESCs Mouse	0.0202262	0.0680123	1.16741
ESR1 20079471 ChIP-ChIP T-47D Human	0.0202954	0.0680123	1.16741
POU5F1 16153702 ChIP-ChIP HESCs Human	0.0211304	0.0704971	1.15183
NANOG 16518401 ChIP-PET MESCs Mouse	0.0219596	0.0729408	1.13703
EWS-ERG 20517297 ChIP-Seq CADO-ES1 Human	0.0221863	0.0731711	1.13566
FLI1 26923725 Chip-Seq MACROPHAGESS Mouse	0.0222231	0.0731711	1.13566
P53 22127205 ChIP-Seq FIBROBLAST Human	0.0232243	0.0761354	1.11841
NANOG 18358816 ChIP-ChIP MESCs Mouse	0.023438	0.0765033	1.11632
OLIG2 23332759 ChIP-Seq OLIGODENDROCYTES Mouse	0.0237231	0.0771002	1.11294
GATA3 21867929 ChIP-Seq CD8 Mouse	0.025146	0.0813739	1.08951
CTCF 27219007 Chip-Seq Bcells Human	0.0254222	0.0819161	1.08663
EP300 21415370 ChIP-Seq HL-1 Mouse	0.0281365	0.0902763	1.04443
SPI1 26923725 Chip-Seq HPCs Mouse	0.0289155	0.0916332	1.03795
PPARG 20887899 ChIP-Seq 3T3-L1 Mouse	0.0289175	0.0916332	1.03795
RUNX2 22187159 ChIP-Seq PCA Human	0.028924	0.0916332	1.03795
FLI1 21867929 ChIP-Seq CD8 Mouse	0.0304945	0.0959188	1.0181
HIF1A 21447827 ChIP-Seq MCF-7 Human	0.0305312	0.0959188	1.0181
TCF4 22108803 ChIP-Seq LS180 Human	0.0310707	0.0968149	1.01406
GLI1 17442700 ChIP-ChIP MESCs Mouse	0.0310732	0.0968149	1.01406
CEBPB 26923725 Chip-Seq MESODERM Mouse	0.0312227	0.0968803	1.01376
STAT6 21828071 ChIP-Seq BEAS2B Human	0.0317662	0.0981627	1.00805
POU5F1 18358816 ChIP-ChIP MESCs Mouse	0.0320184	0.0985382	1.0064
NEUROD2 26341353 ChIP-Seq CORTEX Mouse	0.0326415	0.100047	0.999794
STAT3 19079543 ChIP-ChIP MESCs Mouse	0.033818	0.103234	0.986178
FOXH1 21741376 ChIP-Seq EPCs Human	0.0343888	0.104173	0.982247
CTCF 31629814 ChIP-Seq Hepatocytes Mouse Tyrosinemia	0.0345206	0.104173	0.982247
PPARD 23176727 ChIP-Seq KERATINOCYTES Mouse	0.03454	0.104173	0.982247
CDX2 19796622 ChIP-Seq MESCs Mouse	0.0354178	0.106394	0.973081
SMAD1 18555785 ChIP-Seq MESCs Mouse	0.0358584	0.107291	0.969438
RARA 24833708 ChIP-Seq LIVER Mouse	0.0360318	0.107383	0.969063
CEBPB 26923725 Chip-Seq HEMANGIOBLAST Mouse	0.0386199	0.114643	0.940651
AR 27270436 ChIP-Seq LNCaP Human Prostate Carcinoma	0.0405932	0.120028	0.920716
KLF4 25985364 ChIP-Seq ATHEROSCLEROSIS LESION Mouse	0.0443799	0.130713	0.883683
LDB1 21186366 ChIP-Seq BM-HSCs Mouse	0.0447975	0.131327	0.881647
MYB 21317192 ChIP-Seq ERMYB Mouse	0.0449367	0.131327	0.881647
MITF 21258399 ChIP-Seq MELANOMA Human	0.0452539	0.131687	0.880457
MYBL2 22936984 ChIP-ChIP MESCs Mouse	0.0454093	0.131687	0.880457
TDRD3 21172665 ChIP-Seq MCF-7 Human	0.0459413	0.132719	0.877066
AR 22383394 ChIP-Seq PROSTATE CANCER Human	0.0467716	0.134602	0.870948
SIN3B 21632747 ChIP-Seq MESCs Mouse	0.0480355	0.137714	0.861022
CREB1 26743006 Chip-Seq LNCaP Human	0.0484826	0.138469	0.858647
EZH2 27304074 Chip-Seq ESCs Mouse	0.0487224	0.138629	0.858146
ELK1 22589737 ChIP-Seq MCF10A Human	0.0489322	0.138702	0.857916

## Sheet: Cluster 8
term	p-value	q-value	-log(FDR)
LXR 22158963 ChIP-Seq LIVER Mouse	4.80564e-13	2.02998e-10	9.69251
RXR 22158963 ChIP-Seq LIVER Mouse	5.50131e-13	2.02998e-10	9.69251
PPARA 22158963 ChIP-Seq LIVER Mouse	3.56466e-10	8.76906e-08	7.05705
SMARCD1 25818293 ChIP-Seq ESCs Mouse	5.25549e-10	9.69639e-08	7.01339
SOX2 27498859 Chip-Seq STOMACH Mouse	1.04799e-08	1.54683e-06	5.81056
TCFCP2L1 18555785 Chip-Seq ESCs Mouse	4.01235e-08	4.93519e-06	5.3067
NANOG 18555785 Chip-Seq ESCs Mouse	4.91827e-08	5.18526e-06	5.28523
CEBPD 21427703 ChIP-Seq 3T3-L1 Mouse	8.41943e-08	6.73278e-06	5.17181
SOX2 18555785 Chip-Seq ESCs Mouse	8.73368e-08	6.73278e-06	5.17181
ESR1 17901129 ChIP-ChIP LIVER Mouse	9.12301e-08	6.73278e-06	5.17181
MBD3 35695185 ChIP-Seq nicBasalRootGanglia Mouse Embryo	3.22978e-07	2.10239e-05	4.67729
SUZ12 18555785 Chip-Seq ESCs Mouse	3.41852e-07	2.10239e-05	4.67729
STAT3 18555785 Chip-Seq ESCs Mouse	3.71921e-07	2.11137e-05	4.67544
CMYC 18555785 Chip-Seq ESCs Mouse	4.04468e-07	2.13213e-05	4.67119
EBF1 22473956 ChIP-Seq LYMPHODE Mouse	4.58357e-07	2.25512e-05	4.64683
E2F1 18555785 Chip-Seq ESCs Mouse	7.34168e-07	3.38635e-05	4.47027
EBF1 22473956 ChIP-Seq BONE MARROW Mouse	9.89589e-07	4.29598e-05	4.36694
P53 22387025 ChIP-Seq ESCs Mouse	1.18485e-06	4.85788e-05	4.31355
RUNX1 27457419 Chip-Seq LIVER Mouse	1.30601e-06	4.88842e-05	4.31083
HAND2 30127528 ChIP-Seq KELLY Human Brain Neuroblastoma	1.32477e-06	4.88842e-05	4.31083
P300 18555785 Chip-Seq ESCs Mouse	2.09885e-06	7.37595e-05	4.13218
OCT4 18555785 Chip-Seq ESCs Mouse	4.05401e-06	0.000134433	3.87149
WT1 25993318 ChIP-Seq PODOCYTE Human	4.27936e-06	0.000134433	3.87149
ESRRB 18555785 Chip-Seq ESCs Mouse	4.3718e-06	0.000134433	3.87149
ZNF217 24962896 ChIP-Seq MCF-7 Human	9.42214e-06	0.000278142	3.55573
NR3C1 27076634 ChIP-Seq BEAS2B Human Lung Inflammation	1.22585e-05	0.000347953	3.45848
CLOCK 20551151 ChIP-Seq 293T Human	1.65684e-05	0.00045287	3.34403
AR 22383394 ChIP-Seq PROSTATE CANCER Human	2.04673e-05	0.000509138	3.29316
TP63 23658742 ChIP-Seq EP156T Human	2.05903e-05	0.000509138	3.29316
LEF1 29337183 ChIP-Seq mESC Mouse Stem	2.07147e-05	0.000509138	3.29316
GATA4 21415370 ChIP-Seq HL-1 Mouse	2.14532e-05	0.000509138	3.29316
TBX20 22080862 ChIP-Seq HEART Mouse	2.27663e-05	0.000509138	3.29316
TBX20 22328084 ChIP-Seq HEART Mouse	2.27663e-05	0.000509138	3.29316
POU5F1 18700969 ChIP-ChIP MESCs Mouse	2.55837e-05	0.000555317	3.25546
FOXA2 19822575 ChIP-Seq HepG2 Human	3.27247e-05	0.000665335	3.17696
SMAD1 18555785 Chip-Seq ESCs Mouse	3.30355e-05	0.000665335	3.17696
ZFX 18555785 Chip-Seq ESCs Mouse	3.41732e-05	0.000665335	3.17696
ASH2L 23239880 ChIP-Seq MESCs Mouse	3.42585e-05	0.000665335	3.17696
PCGF2 27294783 Chip-Seq NPCs Mouse	4.75249e-05	0.000899317	3.04609
PU1 27457419 Chip-Seq LIVER Mouse	5.17817e-05	0.000955373	3.01983
FLI1 21867929 ChIP-Seq CD8 Mouse	5.31479e-05	0.000956662	3.01924
KLF4 18555785 Chip-Seq ESCs Mouse	7.05371e-05	0.00122296	2.91259
FOXA1 27270436 ChIP-Seq VCaP Human Prostate Carcinoma	7.12563e-05	0.00122296	2.91259
RUNX2 24655370 ChIP-Seq MC3T3E1 Mouse Bone	7.41068e-05	0.00124297	2.90554
PRDM5 23873026 ChIP-Seq MEFs Mouse	8.16078e-05	0.00133837	2.87342
MYC 30127528 ChIP-Seq KELLY Human Brain Neuroblastoma	8.57509e-05	0.00137574	2.86146
MEIS1 26253404 ChIP-Seq OPTIC CUPS Mouse	9.43679e-05	0.00148178	2.82922
FOXM1 26456572 ChIP-Seq MCF-7 Human	9.98691e-05	0.00153549	2.81375
NMYC 18555785 Chip-Seq ESCs Mouse	0.000103305	0.00155589	2.80802
TCF7L2 21901280 ChIP-Seq H4IIE Rat	0.000106904	0.0015779	2.80192
TBX5 21415370 ChIP-Seq HL-1 Mouse	0.00011586	0.00167657	2.77558
ESR1 26153859 ChIP-Seq MCF-7 Human BreastCancer	0.000148459	0.00207439	2.68311
SOX2 18692474 ChIP-Seq MESCs Mouse	0.000148974	0.00207439	2.68311
SMAD4 21799915 ChIP-Seq A2780 Human	0.00015616	0.00213419	2.67077
NFE2L2 20460467 ChIP-Seq MEFs Mouse	0.000174876	0.00230462	2.6374
NRF2 20460467 ChIP-Seq MEFs Mouse	0.000174876	0.00230462	2.6374
PPARG 20176806 ChIP-Seq MACROPHAGES Mouse	0.000205745	0.00266386	2.57449
TP53 18474530 ChIP-ChIP U2OS Human	0.000234509	0.00298393	2.52521
AHR 22903824 ChIP-Seq MCF-7 Human	0.000258858	0.00323792	2.48973
NFE2 27457419 Chip-Seq LIVER Mouse	0.000285941	0.00346034	2.46088
SUZ12 27294783 Chip-Seq NPCs Mouse	0.000291188	0.00346034	2.46088
NANOG 18692474 ChIP-Seq MESCs Mouse	0.000294564	0.00346034	2.46088
CTCF 18555785 Chip-Seq ESCs Mouse	0.000295395	0.00346034	2.46088
SMARCA4 23332759 ChIP-Seq OLIGODENDROCYTES Mouse	0.00033173	0.00382526	2.41734
TRIM28 19339689 ChIP-ChIP MESCs Mouse	0.000384118	0.00436121	2.36039
CDX2 21402776 ChIP-Seq INTESTINAL-VILLUS Mouse	0.000405245	0.00452365	2.34451
ESRRB 18555785 ChIP-Seq MESCs Mouse	0.000410684	0.00452365	2.34451
PPARG 20887899 ChIP-Seq 3T3-L1 Mouse	0.000428892	0.00465474	2.3321
CTCF 31629814 ChIP-Seq Hepatocytes Mouse Tyrosinemia	0.000527292	0.0055811	2.25328
ARNT 22903824 ChIP-Seq MCF-7 Human	0.000530579	0.0055811	2.25328
EP300 20729851 ChIP-Seq FORBRAIN MIDBRAIN LIMB HEART Mouse	0.000536935	0.0055811	2.25328
ZFX 18555785 ChIP-Seq MESCs Mouse	0.000582154	0.00596708	2.22424
GATA1 19941827 ChIP-Seq MEL Mouse	0.000599883	0.00606457	2.2172
AF4 26711339 ChIP-Seq SEM Human Blood Leukemia	0.000685122	0.00683271	2.16541
NFKB1 27076634 ChIP-Seq BEAS2B Human Lung Inflammation	0.000767185	0.0075491	2.1221
RARB 27405468 Chip-Seq BRAIN Mouse	0.000819964	0.00796229	2.09896
CRX 20693478 ChIP-Seq RETINA Mouse	0.00101907	0.00969959	2.01325
TBX2 30127528 ChIP-Seq KELLY Human Brain Neuroblastoma	0.00102516	0.00969959	2.01325
TCF3/E2A 22897851 ChIP-Seq JUKARTE6-1 Human	0.00114657	0.010711	1.97017
TCF3 18692474 ChIP-Seq MESCs Mouse	0.00119596	0.0109366	1.96112
MYB 21317192 ChIP-Seq ERMYB Mouse	0.00120036	0.0109366	1.96112
STAT3 23295773 ChIP-Seq U87 Human	0.00124103	0.0111693	1.95197
PHOX2B 30127528 ChIP-Seq KELLY Human BrainNeuroblastoma	0.00127137	0.0112085	1.95045
NKX2-5 21415370 ChIP-Seq HL-1 Mouse	0.00127577	0.0112085	1.95045
STAT5A 24692510 ChIP-Seq Epithelium Mouse Mammary	0.00136691	0.011868	1.92562
SALL4 18804426 ChIP-ChIP XEN Mouse	0.00138426	0.0118789	1.92522
ISL1 30127528 ChIP-Seq BE2C Human Brain Neuroblastoma	0.00141462	0.0119998	1.92082
PCGF2 27294783 Chip-Seq ESCs Mouse	0.00143822	0.0120614	1.9186
EZH2 27294783 Chip-Seq NPCs Mouse	0.00147195	0.0122056	1.91344
WT1 20215353 ChIP-ChIP NEPHRON PROGENITOR Mouse	0.00172576	0.0141512	1.84921
P63 26484246 Chip-Seq KERATINOCYTES Human	0.00176853	0.0143426	1.84337
LMO2 26923725 Chip-Seq HEMANGIOBLAST Mouse	0.00189098	0.0151689	1.81905
TAL1 30185409 ChIP-Seq HPC Mouse BoneMarrow Leukemia	0.00198691	0.0157671	1.80225
SALL1 21062744 ChIP-ChIP HESCs Human	0.00239772	0.0188247	1.72527
TAL1 26923725 Chip-Seq HEMANGIOBLAST Mouse	0.00258921	0.0201141	1.6965
FOXA1 33576154 ChIP-Seq Human Liver ProstateCancer	0.00266011	0.0204496	1.68931
PPAR 26484153 Chip-Seq NCI-H1993 Human	0.002828	0.0215161	1.66724
FOXM1 26100407 CHIP-SEQ Hek293 Flp-In Human	0.00291521	0.0218013	1.66152
CEBPB 21427703 ChIP-Seq 3T3-L1 Mouse	0.00292457	0.0218013	1.66152
SMAD1 26771354 ChIP-Seq mESC Mouse Stem	0.0030671	0.0226352	1.64522
GATA3 30127528 ChIP-Seq BE2C Human Brain Neuroblastoma	0.00322905	0.0235944	1.62719
SRF 21415370 ChIP-Seq HL-1 Mouse	0.00339452	0.0245604	1.60976
RUNX1 21571218 ChIP-Seq MEGAKARYOCYTES Human	0.00361412	0.0258954	1.58678
RUNX2 24764292 ChIP-Seq MC3T3 Mouse	0.00378648	0.0264901	1.57692
CEBPB 26923725 Chip-Seq HEMOGENIC-ENDOTHELIUM Mouse	0.00380153	0.0264901	1.57692
SOX2 20726797 ChIP-Seq SW620 Human	0.00380481	0.0264901	1.57692
POU5F1 18692474 ChIP-Seq MESCs Mouse	0.00393091	0.0271123	1.56683
DMRT1 23473982 ChIP-Seq TESTES Mouse	0.00529665	0.0361938	1.44137
Nerf2 26677805 Chip-Seq MACROPHAGESS Mouse	0.00563294	0.0379087	1.42126
AR 27270436 ChIP-Seq VCaP Human Prostate Carcinoma	0.00565035	0.0379087	1.42126
FOXA1 33576154 ChIP-Seq Human Lung ProstateCancer	0.00578767	0.038248	1.41739
CHD4 35695185 ChIP-Seq nicBasalRootGanglia Mouse Embryo	0.00580457	0.038248	1.41739
P300 19829295 ChIP-Seq ESCs Human	0.00591304	0.0384723	1.41485
NELFA 20434984 ChIP-Seq ESCs Mouse	0.00595826	0.0384723	1.41485
SREBP1 19666523 ChIP-Seq LIVER Mouse	0.005995	0.0384723	1.41485
MITF 21258399 ChIP-Seq MELANOMA Human	0.0061496	0.0388792	1.41028
SOX6 21985497 ChIP-Seq MYOTUBES Mouse	0.00617382	0.0388792	1.41028
CTNNB1 20460455 ChIP-Seq HCT116 Human	0.00622909	0.0388792	1.41028
FLI1 27457419 Chip-Seq LIVER Mouse	0.00626914	0.0388792	1.41028
GATA4 25053715 ChIP-Seq YYC3 Human	0.00643399	0.0393156	1.40543
POU5F1 18347094 ChIP-ChIP MESCs Mouse	0.00644606	0.0393156	1.40543
CEBPD 23245923 ChIP-Seq MEFs Mouse	0.00693417	0.0419461	1.37731
OCT4 21477851 ChIP-Seq ESCs Mouse	0.00710077	0.0426046	1.37054
GATA1 26923725 Chip-Seq HPCs Mouse	0.00764802	0.0455181	1.34182
ISL1 27105846 Chip-Seq CPCs Mouse	0.00789657	0.0466213	1.33142
AR 25329375 ChIP-Seq VCAP Human	0.00798848	0.0467897	1.32985
STAT3 18555785 ChIP-Seq MESCs Mouse	0.00833362	0.0484268	1.31491
KLF4 26769127 Chip-Seq PDAC-Cell Line Human	0.00859606	0.0495616	1.30485
OLIG2 23332759 ChIP-Seq OLIGODENDROCYTES Mouse	0.00868131	0.0496652	1.30395
TCF7 22412390 ChIP-Seq EML Mouse	0.00901238	0.0511626	1.29105
STAT5 23275557 ChIP-Seq MAMMARY-EPITHELIUM Mouse	0.00936957	0.0527843	1.2775
SOX2 21211035 ChIP-Seq LN229 Gbm	0.00964171	0.0539059	1.26836
ESR1 20079471 ChIP-ChIP T-47D Human	0.0097737	0.054233	1.26574
SOX9 26525672 Chip-Seq Limbbuds Mouse	0.0101425	0.0558593	1.2529
EP300 21415370 ChIP-Seq HL-1 Mouse	0.0105992	0.0579425	1.237
POU3F1 26484290 ChIP-Seq ESCss Mouse	0.0107179	0.0581606	1.23537
MEF2A 21415370 ChIP-Seq HL-1 Mouse	0.0114691	0.0613881	1.21192
PRDM14 20953172 ChIP-Seq ESCs Human	0.0114791	0.0613881	1.21192
LMO2 26923725 Chip-Seq HEMOGENIC-ENDOTHELIUM Mouse	0.0115695	0.0614265	1.21164
GATA1 19941827 ChIP-Seq MEL86 Mouse	0.0118021	0.0620028	1.20759
EGR1 20690147 ChIP-Seq ERYTHROLEUKEMIA Human	0.0118461	0.0620028	1.20759
GF1B 26923725 Chip-Seq HPCs Mouse	0.0119812	0.0622687	1.20573
ENL 26711339 ChIP-Seq SEM Human Blood Leukemia	0.0122789	0.0633614	1.19818
KAP1 22055183 ChIP-Seq ESCs Mouse	0.0123632	0.0633614	1.19818
YAP1 20516196 ChIP-Seq MESCs Mouse	0.0130947	0.0661128	1.17971
ZFP57 27257070 Chip-Seq ESCs Mouse	0.0131163	0.0661128	1.17971
TBX2 30127528 ChIP-Seq BE2C Human Brain Neuroblastoma	0.0131688	0.0661128	1.17971
SOX2 18555785 ChIP-Seq MESCs Mouse	0.0133685	0.066662	1.17612
TEAD4 26923725 Chip-Seq HEMANGIOBLAST Mouse	0.0135813	0.06682	1.17509
POU5F1 26923725 Chip-Seq MESODERM Mouse	0.0135813	0.06682	1.17509
PHOX2B 30127528 ChIP-Seq BE2C Human Brain Neuroblastoma	0.0141814	0.0693102	1.1592
VDR 24787735 ChIP-Seq THP-1 Human	0.0144538	0.0698136	1.15606
OLIG2 26023283 ChIP-Seq AINV15 Mouse	0.0144736	0.0698136	1.15606
STAT3 24763339 ChIP-Seq IMN-ESCs Mouse	0.0146837	0.0703673	1.15263
CHD1 26751641 Chip-Seq LNCaP Human	0.015983	0.0760998	1.11862
TFAP2C 20629094 ChIP-Seq MCF-7 Human	0.0166088	0.078283	1.10633
SOX17 20123909 ChIP-Seq XEN Mouse	0.0166537	0.078283	1.10633
JUN 27471255 ChIP-Seq Chondrocytes Mouse Rib	0.0168423	0.0786687	1.1042
MEIS1 26923725 Chip-Seq HEMOGENIC-ENDOTHELIUM Mouse	0.0171587	0.0796423	1.09886
NRF2 31884422 ChIP-Seq A549 Human Lung Carcinoma	0.0179772	0.0825142	1.08347
TAL1 26923725 Chip-Seq HPCs Mouse	0.0182279	0.0825142	1.08347
E2F1 18555785 ChIP-Seq MESCs Mouse	0.0182827	0.0825142	1.08347
GF1 26923725 Chip-Seq HPCs Mouse	0.0182832	0.0825142	1.08347
ESR1 22446102 ChIP-Seq UTERUS Mouse	0.0183365	0.0825142	1.08347
SMAD4 21741376 ChIP-Seq HESCs Human	0.0189651	0.0848259	1.07147
AR 21915096 ChIP-Seq LNCaP-1F5 Human	0.0192433	0.0855517	1.06777
CEBPB 23403033 ChIP-Seq LIVER Mouse	0.0197164	0.0871298	1.05983
EWS-FLI1 20517297 ChIP-Seq SK-N-MC Human	0.0204292	0.0897427	1.047
NANOG 18692474 ChIP-Seq MEFs Mouse	0.0212692	0.0928798	1.03208
KLF4 18555785 ChIP-Seq MESCs Mouse	0.0218965	0.0950564	1.02202
HSF1 23293686 ChIP-Seq STHDH STRIATAL Mouse	0.0222326	0.0959511	1.01795
MYCN 28898695 ChIP-Seq NB1643 Human Nerve Neuroblastoma	0.0228959	0.0982392	1.00771
STAT1 17558387 ChIP-Seq HELA Human	0.0231466	0.0987409	1.0055
TP53 23651856 ChIP-Seq MEFs Mouse	0.0234889	0.0996253	1.00163
PCGF4 22325352 ChIP-Seq 293T-Rex Human	0.0237267	0.100059	0.999745
ILF3 29590119 ChIP-Seq K562 Human BoneMarrow Leukemia	0.0242488	0.101679	0.992767
STAT5B 24692510 ChIP-Seq Epithelium Mouse Mammary	0.0256888	0.107109	0.970173
AR 21909140 ChIP-Seq LNCAP Human	0.025954	0.107607	0.968159
CEBPB 26923725 Chip-Seq HEMANGIOBLAST Mouse	0.0265157	0.109034	0.962439
KAP1 27257070 Chip-Seq ESCs Mouse	0.0266494	0.109034	0.962439
TCF4 23295773 ChIP-Seq U87 Human	0.0267413	0.109034	0.962439
BRD4 28847988 ChIP-Seq BCBL1 Human Blood Lymphoma	0.0302874	0.122814	0.910752
FOXA1 27270436 ChIP-Seq LNCaP Human Prostate Carcinoma	0.0305661	0.123267	0.909154
KLF4 18358816 ChIP-ChIP MESCs Mouse	0.0316936	0.127119	0.89579
GATA2 21666600 ChIP-Seq HMVEC Human	0.0326962	0.130431	0.884618
EOMES 20176728 ChIP-ChIP TSCs Mouse	0.0332063	0.131754	0.880237
TAL1 20566737 ChIP-Seq PRIMARY FETAL LIVER ERYTHROID Mouse	0.034844	0.137467	0.861802
ESR1 30970003 ChIP-Seq MCF-7 Human BreastCancer	0.0350186	0.137467	0.861802
NFYB 21822215 ChIP-Seq K562 Human	0.0358399	0.139946	0.854038
FOXA1 33576154 ChIP-Seq Human HilarLN ProstateCancer	0.0374866	0.145606	0.836821
NR0B1 18358816 ChIP-ChIP MESCs Mouse	0.0382395	0.147753	0.830464
GATA1 22383799 ChIP-Seq G1ME Mouse	0.0394477	0.151627	0.819223
FOXA1 26769127 Chip-Seq PDAC-Cell Line Human	0.0401622	0.153574	0.813683
CEBPB 24764292 ChIP-Seq MC3T3 Mouse	0.0405378	0.154211	0.811885
SMAD3 18955504 ChIP-ChIP HaCaT Human	0.0414136	0.155935	0.807057
SMAD2 18955504 ChIP-ChIP HaCaT Human	0.0414136	0.155935	0.807057
CEBPB 22108803 ChIP-Seq LS180 Human	0.0422309	0.157183	0.803596
POU2F1 27270436 ChIP-Seq VCaP Human Prostate Carcinoma	0.0423565	0.157183	0.803596
TAL1 26923725 Chip-Seq MACROPHAGESS Mouse	0.0424142	0.157183	0.803596
PPARG 20176806 ChIP-Seq 3T3-L1 Mouse	0.0427539	0.157183	0.803596
GATA1 19941826 ChIP-Seq K562 Human	0.0428099	0.157183	0.803596
MYCN 18555785 ChIP-Seq MESCs Mouse	0.0433698	0.15845	0.800107
PRDM14 21183938 ChIP-Seq MESCs Mouse	0.0438	0.158574	0.799769
SMAD3 21741376 ChIP-Seq HESCs Human	0.0438334	0.158574	0.799769
STAT3 20064451 ChIP-Seq CD4+T Mouse	0.0443965	0.159827	0.796349
SPI1 26923725 Chip-Seq HPCs Mouse	0.044695	0.160121	0.795552
GATA1 21571218 ChIP-Seq MEGAKARYOCYTES Human	0.0464767	0.1657	0.780678
ELK4 26923725 Chip-Seq MESODERM Mouse	0.0472878	0.167587	0.77576
SMRT 22465074 ChIP-Seq MACROPHAGES Mouse	0.0474603	0.167587	0.77576
