# Supplementary material for: Local Inflammation Precedes Diaphragm Wasting and Fibrotic Remodelling in a Mouse Model of Pancreatic Cancer
Source: J Cachexia Sarcopenia Muscle. 2025 Jan 15;16(1):e13668. doi: 10.1002/jcsm.13668 (PMC11733308; doi:10.1002/jcsm.13668)
Supplement: Supplementary file 9 — Data S8 Supporting Information [file JCSM-16-e13668-s001.xlsx]

## Sheet: Figure 1
Panel a - tumor mass, g
	SHAM	D8	D10	D12	D14	END
		0.1655	0.725	0.552	1.64	1.625
		0.2082	0.6299	1.27	1.39	2.062
		0.2511	0.4454	0.91	1.409	1.6547
		0.2108	0.663	0.583	1.351	2.421
		0.3449	0.366	1.192	1.135	2.059
		0.233	0.317	0.6731	1.158	1.834
Panel b - Tumor-free body mass, % of initial body mass
	SHAM	D8	D10	D12	D14	END
	107.116	100.496	97.1	97.8353	89.9315	89.849
	99.2308	100.349	97.7898	89.8162	89.053	92.2268
	101.825	94.3183	93.0521	92.902	95.0212	86.799
	104.478	93.9438	90.2917	95.7024	97.5889	86.9414
	105.054	97.9668	100.791	88.263	97.1289	87.9742
	105.426	96.1331	102.587	98.5921	99.4357	95.6385
Panel c - Tibialis anterior mass, fold initial body mass
	SHAM	D8	D10	D12	D14	END
Leg 1	1.78	1.68	1.74	1.69	1.04	1.7
Leg 1	1.67	1.52	1.5	1.45	1.33	1.53
Leg 1	1.91	1.88	1.74	1.76	1.72	1.51
Leg 1	2.02	1.59	1.77	1.8	1.79	1.39
Leg 1	1.96	1.78	2.04	1.51	1.82	1.19
Leg 1	2.08	1.86	1.75	1.72	1.78	1.63
Leg 2	1.67	1.6	1.86	1.25	1.07	1.49
Leg 2	1.48	1.83	1.75	1.15	1.22	1.38
Leg 2	1.81	1.73	1.66	1.64	1.64	1.41
Leg 2	2.06	1.67	1.73	1.87	1.79	1.35
Leg 2	1.98	1.79	1.95	1.56	1.61	1.43
Leg 2	1.97	1.83	2.06	1.55	1.7	1.63
Panel d -soleus mass, fold initial body mass
	SHAM	D8	D10	D12	D14	END
Leg 1	0.27	0.34	0.3	0.4	0.26	0.35
Leg 1	0.36	0.37	0.31	0.23	0.22	0.29
Leg 1	0.4	0.41	0.36	0.37	0.35	0.34
Leg 1	0.49	0.31	0.36	0.34	0.4	0.28
Leg 1	0.48	0.46	0.41	0.33	0.31	0.34
Leg 1	0.44	0.45	0.38	0.36	0.41	0.29
Leg 2	0.31	0.35	0.34	0.43	0.26	0.31
Leg 2	0.36	0.37	0.26	0.13	0.27	0.33
Leg 2	0.42	0.29	0.41	0.34	0.34	0.32
Leg 2	0.4	0.3	0.33	0.31	0.36	0.27
Leg 2	0.36	0.35	0.47	0.32	0.34	0.29
Leg 2	0.43	0.35	0.34	0.34	0.35	0.3
Panel e - Gastrocnemius-plantaris mass, fold initial body mass
	SHAM	D8	D10	D12	D14	END
Leg 1	4.91	5.91	5.45	5.98	4.24	5.05
Leg 1	6.62	5.19	5.29	5.04	4.97	4.82
Leg 1	6.14	5.82	5.56	5.45	5.33	5.22
Leg 1	6.45	5.19	5.4	5.42	5.43	4.9
Leg 1	6.32	6.02	6.3	4.92	5.52	4.49
Leg 1	6.21	5.74	6.34	5.72	5.82	5.47
Leg 2	6.21	5.61	5.49	5.48	4.39	5.09
Leg 2	5.8	5.29	4.99	5.32	4.83	4.65
Leg 2	6.31	5.82	5.44	5.47	5.53	5.01
Leg 2	6.57	4.67	5.55	5.42	5.56	4.66
Leg 2	6.53	5.93	6.02	4.99	6.58	4.53
Leg 2	5.95	5.67	6.7	5.79	5.45	5.36
Panel f - Fat mass, fold initial body mass
	SHAM	D8	D10	D12	D14	END
	9.78	13.82	13.9	11.56	8.52	2.88
	15.6	15.21	12.48	15.36	0	3.36
	12.64	13.46	15.31	8.69	2.44	5.24
	13.88	20.59	10.47	9.45	9.27	2.46
	10.34	10.45	9.39	14.27	4.84	0
	11.53	13.95	11.47	14.4	10.26	1.73

## Sheet: Figure 2
Panel b - respiratory rate, breath per minute
	SHAM	D8	D10	D12	D14	END
	98.54	246.07	102.37	94.24	67.67	44.3
	124.27	92.24	171.47	53.38	54.03	55.16
	85.52	192.21	90.84	35.12	54.22	57.3
	90.08	185.57	79.05	77.59	80.73	56.46
	195.28	60.06	65.29	71.43	152.74	52.86
	166.94	110.77	82.57	73.48	51.18	73.47
Panel c - excursion, cm
	SHAM	D8	D10	D12	D14	END
	0.207	0.137	0.137	0.118	0.128	0.117
	0.207	0.19	0.108	0.198	0.197	0.123
	0.185	0.133	0.197	0.088	0.208	0.1
	0.21	0.145	0.15	0.17	0.197	0.114
	0.18	0.185	0.212	0.155	0.147	0.098
	0.16	0.197	0.187	0.118	0.103	0.1
Panel d - minute ventilation, cm/min
	SHAM	D8	D10	D12	D14	END
	20.364	33.6295	13.9912	11.1518	8.68421	5.16796
	25.6817	17.525	18.5759	10.5872	10.625	6.80251
	15.8214	25.6273	17.8653	3.10236	11.2952	5.72975
	18.9166	26.9072	11.8577	13.1897	15.8762	6.43644
	35.1505	11.1111	13.8206	11.0714	22.4014	5.19824
	26.7099	21.7846	15.4128	8.69476	5.28897	7.34694
Panel f -MFD, um
	SHAM	D8	D10	D12	D14	END
	30.03	27.77	19.16	23.82	21.23	22.33
	25.47	23.05	22.57	22.15	17.84	20.27
	25.89	24.07	23.57	21.24	20.46	19.41
	21.97	24.59	25.3	20.47	21.37	18.49
	27.39	26.42	23.92	21.41	20.85	18.68
	23.11	26.91	27.03	19.81	24.76	17.39

## Sheet: Figure 3
Panel b - collagen content, % area
	SHAM	D8	D10	D12	D14	END
	26.511	43.501	51.125	43.231	47.008	54.602
	37.02	37.802	41.531	35.834	44.637	65.664
	40.208	37.412	32.669	45.344	51.546	43.542
	36.074	39.172	38.595	37.981	41.296	53.725
						49.786
						45.25
Panel c - WGA content, % area
	SHAM	D8	D10	D12	D14	END
	21.27	28.0433	25.941	35.6765	36.795	42.82
	24.3603	24.4385	27.369	35.6575	36.263	31.528
	19.5955	25.3697	22.876	33.733	35.078	38.282
	22.46	24.487	28.872	28.2507	26.551	41.5013
						38.8975
						40.853
Panel d - CHP content, % area
	SHAM	D8	D10	D12	D14	END
	4.255	5.61667	3.368	12.746	10.107	10.656
	9.804	6.8665	6.274	12.2685	5.066	8.947
	3.3275	2.695	3.176	17.584	7.004	7.305
	7.016	5.025	5.0775	9.29867	5.17	10.8323
						6.8925
						5.664
Panel e - CD45+ cell per mm2
	SHAM	D8	D10	D12	D14	END
	21.05	162.09	191.85	239.589	513.308	423.709
	75.49	135.61	166.95	279.259	432.016	515.786
	27.38	117.65	195.98	356.552	452.165	532.886
	15.38	169.48	196.67		410.627	623.148
	43.96					626.419
	54.95					474.135
Panel f - PDGFRa+ cell, % area
	SHAM	D8	D10	D12	D14	END
	2.59617	3.227	6.123	5.84	7.813	10.393
	1.759	1.993	7.575	5.349	6.947	7.509
	2.057	5.871	5.9	9.719	6.479	8.772
	3.216	2.916	5.222	4.814	6.923	9.931
	2.571					13.55
						5.05

## Sheet: Figure 4
Data for this figure are presented in Supporting Information File 2

## Sheet: Figure 5
Data for this figure are presented in Supporting Information File 3

## Sheet: Figure 6
Data for this figure are presented in Supporting Information File 5 and 6

## Sheet: Figure 7
Data for this figure can be found in Supporting Information File 1

## Sheet: Figure S1
Panel b - tumor mass, g
	SHAM	D8	D10	D12	D14	END
		0.1655	0.725	0.552	1.64	1.625
		0.2082	0.6299	1.27	1.39	2.062
		0.2511	0.4454	0.91	1.409	1.6547
		0.2108	0.663	0.583	1.351	2.421
		0.3449	0.366	1.192	1.135	2.059
		0.233	0.317	0.6731	1.158	1.834
Panel c - Heart mass, fold initial body mass
	SHAM	D8	D10	D12	D14	END
	5.66	4.28	4.46	4.58	3.91	4.22
	5.64	4.27	4.34	4.83	3.89	4.21
	5.28	4.44	4.86	5.61	5.13	3.77
	5.46	4.47	4.58	4.47	4.6	4
	5.51	5.64	5.07	3.73	4.58	4.1
	4.93	4.58	5.2	4.79	4.11	4.97
Panel d - Spleen mass, fold initial body mass
	SHAM	D8	D10	D12	D14	END
	3.52	4.74	5.73	4.29	5.61	6.88
	3.11	3.59	4.96	3.67	7.23	6.64
	3.47	3.53	4.85	5.47	8.45	4.35
	3.28	3.46	5.49	5.95	5.44	6.11
	4.01	4.14	5.19	4.12	6.2	10.18
	2.87	4.39	5.42	5.94	6.18	5.96
Panel e - Liver mass, fold initial body mass
	SHAM	D8	D10	D12	D14	END
	0.0588	0.0475	0.044	0.0435	0.0384	0.0399
	0.0527	0.041	0.0431	0.0408	0.0345	0.0442
	0.0503	0.0627	0.0445	0.044	0.0359	0.04
	0.0478	0.0437	0.0436	0.0471	0.0516	0.0439
	0.049	0.0466	0.0522	0.0399	0.0501	0.0429
	0.0477	0.0428	0.0516	0.0476	0.0484	0.0511

## Sheet: Figure S2
Fat mass, mg/g initial body mass
No-Sx	SHAM D8-10	SHAM D14-15
22.4778	15.6	9.78
18.4806	11.6632	12.64
18.9923	18.658	13.88
27.4493	15.3609	10.34
	10.5597	11.53

## Sheet: Figure S3
Panel a - KC, pg/ml
	SHAM	D8	D10	D12	D14	END
	70.02	158.62	102.92	99.78	51.55	73.3
	38.63	180.39	118.96	284.78	51.26	55.04
	36.89	555.99	135.09	22.84	108.93	11.91
	34.14	284.97	213.06	80.73	87.07	0
						32.83
Panel b - IL5, pg/ml
	SHAM	D8	D10	D12	D14	END
	1.46	9.8	11.99	3.37	0.63	0.41
	2.43	17.44	21.23	7.92	0.58	4.2
	2.91	14.02	26.56	0.63	7.4	0.3
	0.63	12.98	6.44	9.37	4.11	1.16
						1.66
Panel c - IL6, pg/ml
	SHAM	D8	D10	D12	D14	END
	0.46	12.2	45.63	225.36	84.69	124.56
	0.82	12.43	100.64	95.36	85.84	217.44
	0.46	76.38	12.76	39.73	41.71	16.91
		8.22	29.4	82.33	54.88	220.05
						49.37
						49.37
Panel d - IP10, pg/ml
	SHAM	D8	D10	D12	D14	END
	67.99	50.43	41.57	26.59	17.56	33.76
	55.15	50.68	24.96	27.84	19.68	16.87
	50.73	44.64	49.32	56.17	14.59	32.3
	46.18	40.41	33.41	11.48	31.59	24.66
						48.68
Panel e - GCS-F, pg/ml
	SHAM	D8	D10	D12	D14	END
	157.44	89.75	173.43	285.92	240.23	405.41
	143.32	125.73	312.74	156.49	231.53	628.53
	65.36	251.74	250.42	389.8	336.18	205.12
	115.95	54.67	198.55	349.83	339.49	1351.04
						540.36

[truncated: 4 more sheets: Figure S4, Figure S5, Figure S6, Figure S7]
